# Supplementary material for: Tumor reactive γδ T cells contribute to a complete response to PD-1 blockade in a Merkel cell carcinoma patient
Source: Nat Commun. 2024 Feb 6;15:1094. doi: 10.1038/s41467-024-45449-y (PMC10848161; doi:10.1038/s41467-024-45449-y)
Supplement: Supplementary file 4 — Supplementary Data 1 [file 41467_2024_45449_MOESM4_ESM.zip]

Archive with 4 entries (3 files):
- Data_Availability_Nature_Comm/
- Data_Availability_Nature_Comm/E_13B_filtered_gdTCR_annotations.csv
- Data_Availability_Nature_Comm/E_35B_filtered_gdTCR_annotations.csv
- Data_Availability_Nature_Comm/Lien_scRNAseq_counts.txt
