# Supplementary material for: Tumor reactive γδ T cells contribute to a complete response to PD-1 blockade in a Merkel cell carcinoma patient
Source: Nat Commun. 2024 Feb 6;15:1094. doi: 10.1038/s41467-024-45449-y (PMC10848161; doi:10.1038/s41467-024-45449-y)
Supplement: Supplementary file 4 — Supplementary Data 1 [file 41467_2024_45449_MOESM4_ESM.zip › Data_Availability_Nature_Comm/E_13B_filtered_gdTCR_annotations.csv]

barcode	is_cell	contig_id	high_confidence	length	chain	v_gene	d_gene	j_gene	c_gene	full_length	productive	fwr1	fwr1_nt	cdr1	cdr1_nt	fwr2	fwr2_nt	cdr2	cdr2_nt	fwr3	fwr3_nt	cdr3	cdr3_nt	fwr4	fwr4_nt	reads	umis	raw_clonotype_id	raw_consensus_id	exact_subclonotype_id
AAACCTGAGCGATATA-1	TRUE	AAACCTGAGCGATATA-1_contig_1	TRUE	648	TRD	TRDV1		TRDJ1	TRDC	TRUE	TRUE	AQKVTQAQSSVSMPVRKAVTLNCLYE	GCCCAGAAGGTTACTCAAGCCCAGTCATCAGTATCCATGCCAGTGAGGAAAGCAGTCACCCTGAACTGCCTGTATGAA	TSWWSYY	ACAAGTTGGTGGTCATATTAT	IFWYKQLPSKEMIFLIR	ATTTTTTGGTACAAGCAACTTCCCAGCAAAGAGATGATTTTCCTTATTCGC	QGSDEQ	CAGGGTTCTGATGAACAG	NAKSGRYSVNFKKAAKSVALTISALQLEDSAKYF	AATGCAAAAAGTGGTCGCTATTCTGTCAACTTCAAGAAAGCAGCGAAATCCGTCGCCTTAACCATTTCAGCCTTACAGCTAGAAGATTCAGCAAAGTACTTT	CALGDYVLSDKLIF	TGTGCTCTTGGGGACTACGTTCTATCCGATAAACTCATCTTT	GKGTRVTVEP	GGAAAAGGAACCCGTGTGACTGTGGAACCAA	4368	9	clonotype2	clonotype2_consensus_1	1
AAACCTGAGGAGCGTT-1	TRUE	AAACCTGAGGAGCGTT-1_contig_1	TRUE	537	TRD	TRDV1		TRDJ1	TRDC	TRUE	TRUE	AQKVTQAQSSVSMPVRKAVTLNCLYE	GCCCAGAAGGTTACTCAAGCCCAGTCATCAGTATCCATGCCAGTGAGGAAAGCAGTCACCCTGAACTGCCTGTATGAA	TSWWSYY	ACAAGTTGGTGGTCATATTAT	IFWYKQLPSKEMIFLIR	ATTTTTTGGTACAAGCAACTTCCCAGCAAAGAGATGATTTTCCTTATTCGC	QGSDEQ	CAGGGTTCTGATGAACAG	NAKSGRYSVNFKKAAKSVALTISALQLEDSAKYF	AATGCAAAAAGTGGTCGCTATTCTGTCAACTTCAAGAAAGCAGCGAAATCCGTCGCCTTAACCATTTCAGCCTTACAGCTAGAAGATTCAGCAAAGTACTTT	CALGDYVLSDKLIF	TGTGCTCTTGGGGACTACGTTCTATCCGATAAACTCATCTTT	GKGTRVTVEP	GGAAAAGGAACCCGTGTGACTGTGGAACCAA	812	3	clonotype2	clonotype2_consensus_1	1
AAACCTGCACGAAACG-1	TRUE	AAACCTGCACGAAACG-1_contig_1	TRUE	538	TRD	TRDV1		TRDJ1	TRDC	TRUE	TRUE	AQKVTQAQSSVSMPVRKAVTLNCLYE	GCCCAGAAGGTTACTCAAGCCCAGTCATCAGTATCCATGCCAGTGAGGAAAGCAGTCACCCTGAACTGCCTGTATGAA	TSWWSYY	ACAAGTTGGTGGTCATATTAT	IFWYKQLPSKEMIFLIR	ATTTTTTGGTACAAGCAACTTCCCAGCAAAGAGATGATTTTCCTTATTCGC	QGSDEQ	CAGGGTTCTGATGAACAG	NAKSGRYSVNFKKAAKSVALTISALQLEDSAKYF	AATGCAAAAAGTGGTCGCTATTCTGTCAACTTCAAGAAAGCAGCGAAATCCGTCGCCTTAACCATTTCAGCCTTACAGCTAGAAGATTCAGCAAAGTACTTT	CALGDYVLSDKLIF	TGTGCTCTTGGGGACTACGTTCTATCCGATAAACTCATCTTT	GKGTRVTVEP	GGAAAAGGAACCCGTGTGACTGTGGAACCAA	4934	4	clonotype1	clonotype1_consensus_1	1
AAACCTGCACGAAACG-1	TRUE	AAACCTGCACGAAACG-1_contig_2	TRUE	769	TRG	TRGV2		TRGJ1	TRGC2	TRUE	TRUE	KSVIRQTGSSAEITCDLA	AAGTCAGTCATCAGGCAGACTGGGTCATCTGCTGAAATCACTTGTGATCTTGCT	EGSNGY	GAAGGAAGTAACGGCTAC	IHWYLHQEGKAPQRLQY	ATCCACTGGTACCTACACCAGGAGGGGAAGGCCCCACAGCGTCTTCAGTAC	YDSYNSKVVLES	TATGACTCCTACAACTCCAAGGTTGTGTTGGAATCA	GVSPGKYYTYASTRNNLRLILQNLIENDSGVYY	GGAGTCAGTCCAGGGAAGTATTATACTTACGCAAGCACAAGGAACAACTTGAGATTGATACTGCAAAATCTAATTGAAAATGACTCTGGGGTCTATTAC	CATWDGSRSYYKKLF	TGTGCCACCTGGGACGGGTCCCGAAGCTATTATAAGAAACTCTTT	GSGTTLVVT	GGCAGTGGAACAACACTTGTTGTCACAG	896	7	clonotype1	clonotype1_consensus_2	1
AAACCTGCAGTTAACC-1	TRUE	AAACCTGCAGTTAACC-1_contig_1	TRUE	540	TRD	TRDV1		TRDJ1	TRDC	TRUE	TRUE	AQKVTQAQSSVSMPVRKAVTLNCLYE	GCCCAGAAGGTTACTCAAGCCCAGTCATCAGTATCCATGCCAGTGAGGAAAGCAGTCACCCTGAACTGCCTGTATGAA	TSWWSYY	ACAAGTTGGTGGTCATATTAT	IFWYKQLPSKEMIFLIR	ATTTTTTGGTACAAGCAACTTCCCAGCAAAGAGATGATTTTCCTTATTCGC	QGSDEQ	CAGGGTTCTGATGAACAG	NAKSGRYSVNFKKAAKSVALTISALQLEDSAKYF	AATGCAAAAAGTGGTCGCTATTCTGTCAACTTCAAGAAAGCAGCGAAATCCGTCGCCTTAACCATTTCAGCCTTACAGCTAGAAGATTCAGCAAAGTACTTT	CALGDYVLSDKLIF	TGTGCTCTTGGGGACTACGTTCTATCCGATAAACTCATCTTT	GKGTRVTVEP	GGAAAAGGAACCCGTGTGACTGTGGAACCAA	9286	13	clonotype1	clonotype1_consensus_1	1
AAACCTGCAGTTAACC-1	TRUE	AAACCTGCAGTTAACC-1_contig_2	TRUE	695	TRG	TRGV2		TRGJ1	TRGC2	TRUE	TRUE	KSVIRQTGSSAEITCDLA	AAGTCAGTCATCAGGCAGACTGGGTCATCTGCTGAAATCACTTGTGATCTTGCT	EGSNGY	GAAGGAAGTAACGGCTAC	IHWYLHQEGKAPQRLQY	ATCCACTGGTACCTACACCAGGAGGGGAAGGCCCCACAGCGTCTTCAGTAC	YDSYNSKVVLES	TATGACTCCTACAACTCCAAGGTTGTGTTGGAATCA	GVSPGKYYTYASTRNNLRLILQNLIENDSGVYY	GGAGTCAGTCCAGGGAAGTATTATACTTACGCAAGCACAAGGAACAACTTGAGATTGATACTGCAAAATCTAATTGAAAATGACTCTGGGGTCTATTAC	CATWDGSRSYYKKLF	TGTGCCACCTGGGACGGGTCCCGAAGCTATTATAAGAAACTCTTT	GSGTTLVVT	GGCAGTGGAACAACACTTGTTGTCACAG	10844	5	clonotype1	clonotype1_consensus_2	1
AAACCTGTCGGTGTCG-1	TRUE	AAACCTGTCGGTGTCG-1_contig_1	TRUE	574	TRD	TRDV1		TRDJ1	TRDC	TRUE	TRUE	AQKVTQAQSSVSMPVRKAVTLNCLYE	GCCCAGAAGGTTACTCAAGCCCAGTCATCAGTATCCATGCCAGTGAGGAAAGCAGTCACCCTGAACTGCCTGTATGAA	TSWWSYY	ACAAGTTGGTGGTCATATTAT	IFWYKQLPSKEMIFLIR	ATTTTTTGGTACAAGCAACTTCCCAGCAAAGAGATGATTTTCCTTATTCGC	QGSDEQ	CAGGGTTCTGATGAACAG	NAKSGRYSVNFKKAAKSVALTISALQLEDSAKYF	AATGCAAAAAGTGGTCGCTATTCTGTCAACTTCAAGAAAGCAGCGAAATCCGTCGCCTTAACCATTTCAGCCTTACAGCTAGAAGATTCAGCAAAGTACTTT	CALGDYVLSDKLIF	TGTGCTCTTGGGGACTACGTTCTATCCGATAAACTCATCTTT	GKGTRVTVEP	GGAAAAGGAACCCGTGTGACTGTGGAACCAA	4924	10	clonotype2	clonotype2_consensus_1	1
AAACGGGAGAGTTGGC-1	TRUE	AAACGGGAGAGTTGGC-1_contig_1	TRUE	538	TRD	TRDV1		TRDJ1	TRDC	TRUE	TRUE	AQKVTQAQSSVSMPVRKAVTLNCLYE	GCCCAGAAGGTTACTCAAGCCCAGTCATCAGTATCCATGCCAGTGAGGAAAGCAGTCACCCTGAACTGCCTGTATGAA	TSWWSYY	ACAAGTTGGTGGTCATATTAT	IFWYKQLPSKEMIFLIR	ATTTTTTGGTACAAGCAACTTCCCAGCAAAGAGATGATTTTCCTTATTCGC	QGSDEQ	CAGGGTTCTGATGAACAG	NAKSGRYSVNFKKAAKSVALTISALQLEDSAKYF	AATGCAAAAAGTGGTCGCTATTCTGTCAACTTCAAGAAAGCAGCGAAATCCGTCGCCTTAACCATTTCAGCCTTACAGCTAGAAGATTCAGCAAAGTACTTT	CALGDYVLSDKLIF	TGTGCTCTTGGGGACTACGTTCTATCCGATAAACTCATCTTT	GKGTRVTVEP	GGAAAAGGAACCCGTGTGACTGTGGAACCAA	3435	5	clonotype2	clonotype2_consensus_1	1
AAACGGGAGTCCGTAT-1	TRUE	AAACGGGAGTCCGTAT-1_contig_1	TRUE	551	TRD	TRDV1		TRDJ1	TRDC	TRUE	TRUE	AQKVTQAQSSVSMPVRKAVTLNCLYE	GCCCAGAAGGTTACTCAAGCCCAGTCATCAGTATCCATGCCAGTGAGGAAAGCAGTCACCCTGAACTGCCTGTATGAA	TSWWSYY	ACAAGTTGGTGGTCATATTAT	IFWYKQLPSKEMIFLIR	ATTTTTTGGTACAAGCAACTTCCCAGCAAAGAGATGATTTTCCTTATTCGC	QGSDEQ	CAGGGTTCTGATGAACAG	NAKSGRYSVNFKKAAKSVALTISALQLEDSAKYF	AATGCAAAAAGTGGTCGCTATTCTGTCAACTTCAAGAAAGCAGCGAAATCCGTCGCCTTAACCATTTCAGCCTTACAGCTAGAAGATTCAGCAAAGTACTTT	CALGDYVLSDKLIF	TGTGCTCTTGGGGACTACGTTCTATCCGATAAACTCATCTTT	GKGTRVTVEP	GGAAAAGGAACCCGTGTGACTGTGGAACCAA	3427	8	clonotype17	clonotype17_consensus_1	1
AAACGGGAGTCCGTAT-1	TRUE	AAACGGGAGTCCGTAT-1_contig_2	TRUE	714	TRG	TRGV8		TRGJ1	TRGC2	TRUE	TRUE	KSSNLEGRTKSVTRPTGSSAVITCDLP	AAATCTTCCAACTTGGAAGGGAGAACAAAGTCAGTCACCAGGCCAACTGGGTCATCAGCTGTAATCACTTGTGATCTTCCT	VENAVY	GTAGAAAATGCCGTCTAC	THWYLHQEGKAPQRLLY	ACCCACTGGTACCTACACCAGGAGGGGAAGGCCCCACAGCGTCTTCTGTAC	YDSYNSRVVLE	TATGACTCCTACAACTCCAGGGTTGTGTTGGAA	SGISREKYHTYASTGKSLKFILENLIERDSGVYY	TCAGGAATCAGTCGAGAAAAGTATCATACTTATGCAAGCACAGGGAAGAGCCTTAAATTTATACTGGAAAATCTAATTGAACGTGACTCTGGGGTCTATTAC	CATWDTYKKLF	TGTGCCACCTGGGACACCTATAAGAAACTCTTT	GSGTTLVVT	GGCAGTGGAACAACACTTGTTGTCACAG	9532	5	clonotype17	clonotype17_consensus_2	1
AAACGGGAGTTGTAGA-1	TRUE	AAACGGGAGTTGTAGA-1_contig_1	TRUE	734	TRG	TRGV3		TRGJ1	TRGC1	TRUE	TRUE	KSVTRQTGSSAEITCDLT	AAGTCAGTCACCAGGCAGACTGGGTCATCTGCTGAAATCACTTGCGATCTTACT	VTNTFY	GTAACAAATACCTTCTAC	IHWYLHQEGKAPQRLLY	ATCCACTGGTACCTACACCAGGAGGGGAAGGCCCCACAGCGTCTTCTGTAC	YDVSTARDVLES	TATGACGTCTCCACCGCAAGGGATGTGTTGGAATCA	GLSPGKYYTHTPRRWSWILRLQNLIENDSGVYY	GGACTCAGTCCAGGAAAGTATTATACTCATACACCCAGGAGGTGGAGCTGGATATTGAGACTGCAAAATCTAATTGAAAATGATTCTGGGGTCTATTAC	CATWDGSRSYYKKLF	TGTGCCACCTGGGACGGGTCCCGAAGCTATTATAAGAAACTCTTT	GSGTTLVVT	GGCAGTGGAACAACACTTGTTGTCACAG	471	9	clonotype6	clonotype6_consensus_2	1
AAACGGGAGTTGTAGA-1	TRUE	AAACGGGAGTTGTAGA-1_contig_2	TRUE	562	TRD	TRDV1		TRDJ1	TRDC	TRUE	TRUE	AQKVTQAQSSVSMPVRKAVTLNCLYE	GCCCAGAAGGTTACTCAAGCCCAGTCATCAGTATCCATGCCAGTGAGGAAAGCAGTCACCCTGAACTGCCTGTATGAA	TSWWSYY	ACAAGTTGGTGGTCATATTAT	IFWYKQLPSKEMIFLIR	ATTTTTTGGTACAAGCAACTTCCCAGCAAAGAGATGATTTTCCTTATTCGC	QGSDEQ	CAGGGTTCTGATGAACAG	NAKSGRYSVNFKKAAKSVALTISALQLEDSAKYF	AATGCAAAAAGTGGTCGCTATTCTGTCAACTTCAAGAAAGCAGCGAAATCCGTCGCCTTAACCATTTCAGCCTTACAGCTAGAAGATTCAGCAAAGTACTTT	CALGDYVLSDKLIF	TGTGCTCTTGGGGACTACGTTCTATCCGATAAACTCATCTTT	GKGTRVTVEP	GGAAAAGGAACCCGTGTGACTGTGGAACCAA	4221	7	clonotype6	clonotype6_consensus_1	1
AAACGGGCACGGTAAG-1	TRUE	AAACGGGCACGGTAAG-1_contig_1	TRUE	538	TRD	TRDV1		TRDJ1	TRDC	TRUE	TRUE	AQKVTQAQSSVSMPVRKAVTLNCLYE	GCCCAGAAGGTTACTCAAGCCCAGTCATCAGTATCCATGCCAGTGAGGAAAGCAGTCACCCTGAACTGCCTGTATGAA	TSWWSYY	ACAAGTTGGTGGTCATATTAT	IFWYKQLPSKEMIFLIR	ATTTTTTGGTACAAGCAACTTCCCAGCAAAGAGATGATTTTCCTTATTCGC	QGSDEQ	CAGGGTTCTGATGAACAG	NAKSGRYSVNFKKAAKSVALTISALQLEDSAKYF	AATGCAAAAAGTGGTCGCTATTCTGTCAACTTCAAGAAAGCAGCGAAATCCGTCGCCTTAACCATTTCAGCCTTACAGCTAGAAGATTCAGCAAAGTACTTT	CALGDYVLSDKLIF	TGTGCTCTTGGGGACTACGTTCTATCCGATAAACTCATCTTT	GKGTRVTVEP	GGAAAAGGAACCCGTGTGACTGTGGAACCAA	4627	9	clonotype2	clonotype2_consensus_1	1
AAACGGGCATGTTCCC-1	TRUE	AAACGGGCATGTTCCC-1_contig_1	TRUE	543	TRD	TRDV1		TRDJ1	TRDC	TRUE	TRUE	AQKVTQAQSSVSMPVRKAVTLNCLYE	GCCCAGAAGGTTACTCAAGCCCAGTCATCAGTATCCATGCCAGTGAGGAAAGCAGTCACCCTGAACTGCCTGTATGAA	TSWWSYY	ACAAGTTGGTGGTCATATTAT	IFWYKQLPSKEMIFLIR	ATTTTTTGGTACAAGCAACTTCCCAGCAAAGAGATGATTTTCCTTATTCGC	QGSDEQ	CAGGGTTCTGATGAACAG	NAKSGRYSVNFKKAAKSVALTISALQLEDSAKYF	AATGCAAAAAGTGGTCGCTATTCTGTCAACTTCAAGAAAGCAGCGAAATCCGTCGCCTTAACCATTTCAGCCTTACAGCTAGAAGATTCAGCAAAGTACTTT	CALGDYVLSDKLIF	TGTGCTCTTGGGGACTACGTTCTATCCGATAAACTCATCTTT	GKGTRVTVEP	GGAAAAGGAACCCGTGTGACTGTGGAACCAA	5108	10	clonotype2	clonotype2_consensus_1	1
AAACGGGTCATAGCAC-1	TRUE	AAACGGGTCATAGCAC-1_contig_1	TRUE	539	TRD	TRDV1		TRDJ1	TRDC	TRUE	TRUE	AQKVTQAQSSVSMPVRKAVTLNCLYE	GCCCAGAAGGTTACTCAAGCCCAGTCATCAGTATCCATGCCAGTGAGGAAAGCAGTCACCCTGAACTGCCTGTATGAA	TSWWSYY	ACAAGTTGGTGGTCATATTAT	IFWYKQLPSKEMIFLIR	ATTTTTTGGTACAAGCAACTTCCCAGCAAAGAGATGATTTTCCTTATTCGC	QGSDEQ	CAGGGTTCTGATGAACAG	NAKSGRYSVNFKKAAKSVALTISALQLEDSAKYF	AATGCAAAAAGTGGTCGCTATTCTGTCAACTTCAAGAAAGCAGCGAAATCCGTCGCCTTAACCATTTCAGCCTTACAGCTAGAAGATTCAGCAAAGTACTTT	CALGDYVLSDKLIF	TGTGCTCTTGGGGACTACGTTCTATCCGATAAACTCATCTTT	GKGTRVTVEP	GGAAAAGGAACCCGTGTGACTGTGGAACCAA	2953	5	clonotype2	clonotype2_consensus_1	1
AAACGGGTCGCTTGTC-1	TRUE	AAACGGGTCGCTTGTC-1_contig_1	TRUE	543	TRD	TRDV1		TRDJ1	TRDC	TRUE	TRUE	AQKVTQAQSSVSMPVRKAVTLNCLYE	GCCCAGAAGGTTACTCAAGCCCAGTCATCAGTATCCATGCCAGTGAGGAAAGCAGTCACCCTGAACTGCCTGTATGAA	TSWWSYY	ACAAGTTGGTGGTCATATTAT	IFWYKQLPSKEMIFLIR	ATTTTTTGGTACAAGCAACTTCCCAGCAAAGAGATGATTTTCCTTATTCGC	QGSDEQ	CAGGGTTCTGATGAACAG	NAKSGRYSVNFKKAAKSVALTISALQLEDSAKYF	AATGCAAAAAGTGGTCGCTATTCTGTCAACTTCAAGAAAGCAGCGAAATCCGTCGCCTTAACCATTTCAGCCTTACAGCTAGAAGATTCAGCAAAGTACTTT	CALGDYVLSDKLIF	TGTGCTCTTGGGGACTACGTTCTATCCGATAAACTCATCTTT	GKGTRVTVEP	GGAAAAGGAACCCGTGTGACTGTGGAACCAA	4751	13	clonotype2	clonotype2_consensus_1	1
AAAGATGAGACCGGAT-1	TRUE	AAAGATGAGACCGGAT-1_contig_1	TRUE	575	TRD	TRDV1		TRDJ1	TRDC	TRUE	TRUE	AQKVTQAQSSVSMPVRKAVTLNCLYE	GCCCAGAAGGTTACTCAAGCCCAGTCATCAGTATCCATGCCAGTGAGGAAAGCAGTCACCCTGAACTGCCTGTATGAA	TSWWSYY	ACAAGTTGGTGGTCATATTAT	IFWYKQLPSKEMIFLIR	ATTTTTTGGTACAAGCAACTTCCCAGCAAAGAGATGATTTTCCTTATTCGC	QGSDEQ	CAGGGTTCTGATGAACAG	NAKSGRYSVNFKKAAKSVALTISALQLEDSAKYF	AATGCAAAAAGTGGTCGCTATTCTGTCAACTTCAAGAAAGCAGCGAAATCCGTCGCCTTAACCATTTCAGCCTTACAGCTAGAAGATTCAGCAAAGTACTTT	CALGDYVLSDKLIF	TGTGCTCTTGGGGACTACGTTCTATCCGATAAACTCATCTTT	GKGTRVTVEP	GGAAAAGGAACCCGTGTGACTGTGGAACCAA	3337	7	clonotype2	clonotype2_consensus_1	1
AAAGATGAGCCCGAAA-1	TRUE	AAAGATGAGCCCGAAA-1_contig_1	TRUE	539	TRD	TRDV1		TRDJ1	TRDC	TRUE	TRUE	AQKVTQAQSSVSMPVRKAVTLNCLYE	GCCCAGAAGGTTACTCAAGCCCAGTCATCAGTATCCATGCCAGTGAGGAAAGCAGTCACCCTGAACTGCCTGTATGAA	TSWWSYY	ACAAGTTGGTGGTCATATTAT	IFWYKQLPSKEMIFLIR	ATTTTTTGGTACAAGCAACTTCCCAGCAAAGAGATGATTTTCCTTATTCGC	QGSDEQ	CAGGGTTCTGATGAACAG	NAKSGRYSVNFKKAAKSVALTISALQLEDSAKYF	AATGCAAAAAGTGGTCGCTATTCTGTCAACTTCAAGAAAGCAGCGAAATCCGTCGCCTTAACCATTTCAGCCTTACAGCTAGAAGATTCAGCAAAGTACTTT	CALGDYVLSDKLIF	TGTGCTCTTGGGGACTACGTTCTATCCGATAAACTCATCTTT	GKGTRVTVEP	GGAAAAGGAACCCGTGTGACTGTGGAACCAA	3973	7	clonotype1	clonotype1_consensus_1	1
AAAGATGAGCCCGAAA-1	TRUE	AAAGATGAGCCCGAAA-1_contig_2	TRUE	765	TRG	TRGV2		TRGJ1	TRGC2	TRUE	TRUE	KSVIRQTGSSAEITCDLA	AAGTCAGTCATCAGGCAGACTGGGTCATCTGCTGAAATCACTTGTGATCTTGCT	EGSNGY	GAAGGAAGTAACGGCTAC	IHWYLHQEGKAPQRLQY	ATCCACTGGTACCTACACCAGGAGGGGAAGGCCCCACAGCGTCTTCAGTAC	YDSYNSKVVLES	TATGACTCCTACAACTCCAAGGTTGTGTTGGAATCA	GVSPGKYYTYASTRNNLRLILQNLIENDSGVYY	GGAGTCAGTCCAGGGAAGTATTATACTTACGCAAGCACAAGGAACAACTTGAGATTGATACTGCAAAATCTAATTGAAAATGACTCTGGGGTCTATTAC	CATWDGSRSYYKKLF	TGTGCCACCTGGGACGGGTCCCGAAGCTATTATAAGAAACTCTTT	GSGTTLVVT	GGCAGTGGAACAACACTTGTTGTCACAG	5787	6	clonotype1	clonotype1_consensus_2	1
AAAGATGAGGAATGGA-1	TRUE	AAAGATGAGGAATGGA-1_contig_1	TRUE	515	TRD	TRDV2		TRDJ3	TRDC	TRUE	TRUE	IELVPEHQTVPVSIGVPATLRCSMK	ATTGAGTTGGTGCCTGAACACCAAACAGTGCCTGTGTCAATAGGGGTCCCTGCCACCCTCAGGTGCTCCATGAAA	GEAIGNYY	GGAGAAGCGATCGGTAACTACTAT	INWYRKTQGNTMTFIYR	ATCAACTGGTACAGGAAGACCCAAGGTAACACAATGACTTTCATATACCGA	EKDIYG	GAAAAGGACATCTATGGC	PGFKDNFQGDIDIAKNLAVLKILAPSERDEGSYY	CCTGGTTTCAAAGACAATTTCCAAGGTGACATTGATATTGCAAAGAACCTGGCTGTACTTAAGATACTTGCACCATCAGAGAGAGATGAAGGGTCTTACTAC	CACDTGSTGESSWDTRQMFF	TGTGCCTGTGACACCGGGTCTACTGGGGAAAGCTCCTGGGACACCCGACAGATGTTTTTC	GTGIKLFVEP	GGAACTGGCATCAAACTCTTCGTGGAGCCCC	9305	9	clonotype3	clonotype3_consensus_1	1
AAAGATGAGGAATGGA-1	TRUE	AAAGATGAGGAATGGA-1_contig_2	TRUE	683	TRG	TRGV8		TRGJ1	TRGC2	TRUE	TRUE	KSSNLEGRTKSVTRPTGSSAVITCDLP	AAATCTTCCAACTTGGAAGGGAGAACAAAGTCAGTCACCAGGCCAACTGGGTCATCAGCTGTAATCACTTGTGATCTTCCT	VENAVY	GTAGAAAATGCCGTCTAC	THWYLHQEGKAPQRLLY	ACCCACTGGTACCTACACCAGGAGGGGAAGGCCCCACAGCGTCTTCTGTAC	YDSYNSRVVLE	TATGACTCCTACAACTCCAGGGTTGTGTTGGAA	SGISREKYHTYASTGKSLKFILENLIERDSGVYY	TCAGGAATCAGTCGAGAAAAGTATCATACTTATGCAAGCACAGGGAAGAGCCTTAAATTTATACTGGAAAATCTAATTGAACGTGACTCTGGGGTCTATTAC	CATWDPYYKKLF	TGTGCCACCTGGGACCCTTATTATAAGAAACTCTTT	GSGTTLVVT	GGCAGTGGAACAACACTTGTTGTCACAG	1134	5	clonotype3	clonotype3_consensus_2	1
AAAGATGAGTGAACAT-1	TRUE	AAAGATGAGTGAACAT-1_contig_1	TRUE	682	TRD	TRDV1		TRDJ1	TRDC	TRUE	TRUE	AQKVTQAQSSVSMPVRKAVTLNCLYE	GCCCAGAAGGTTACTCAAGCCCAGTCATCAGTATCCATGCCAGTGAGGAAAGCAGTCACCCTGAACTGCCTGTATGAA	TSWWSYY	ACAAGTTGGTGGTCATATTAT	IFWYKQLPSKEMIFLIR	ATTTTTTGGTACAAGCAACTTCCCAGCAAAGAGATGATTTTCCTTATTCGC	QGSDEQ	CAGGGTTCTGATGAACAG	NAKSGRYSVNFKKAAKSVALTISALQLEDSAKYF	AATGCAAAAAGTGGTCGCTATTCTGTCAACTTCAAGAAAGCAGCGAAATCCGTCGCCTTAACCATTTCAGCCTTACAGCTAGAAGATTCAGCAAAGTACTTT	CALGDYVLSDKLIF	TGTGCTCTTGGGGACTACGTTCTATCCGATAAACTCATCTTT	GKGTRVTVEP	GGAAAAGGAACCCGTGTGACTGTGGAACCAA	20253	16	clonotype1	clonotype1_consensus_1	3
AAAGATGAGTGAACAT-1	TRUE	AAAGATGAGTGAACAT-1_contig_2	TRUE	640	TRG	TRGV2		TRGJ1	TRGC1	TRUE	TRUE	KSVIRQTGSSAEITCDLA	AAGTCAGTCATCAGGCAGACTGGGTCATCTGCTGAAATCACTTGTGATCTTGCT	EGSNGY	GAAGGAAGTAACGGCTAC	IHWYLHQEGKAPQRLQY	ATCCACTGGTACCTACACCAGGAGGGGAAGGCCCCACAGCGTCTTCAGTAC	YDSYNSKVVLES	TATGACTCCTACAACTCCAAGGTTGTGTTGGAATCA	GVSPGKYYTYASTRNNLRLILQNLIENDSGVYY	GGAGTCAGTCCAGGGAAGTATTATACTTACGCAAGCACAAGGAACAACTTGAGATTGATACTGCAAAATCTAATTGAAAATGATTCTGGGGTCTATTAC	CATWDGSRSYYKKLF	TGTGCCACCTGGGACGGGTCCCGAAGCTATTATAAGAAACTCTTT	GSGTTLVVT	GGCAGTGGAACAACACTTGTTGTCACAG	216	2	clonotype1	clonotype1_consensus_2	3
AAAGATGCAAGTCTGT-1	TRUE	AAAGATGCAAGTCTGT-1_contig_1	TRUE	591	TRD	TRDV1		TRDJ1	TRDC	TRUE	TRUE	AQKVTQAQSSVSMPVRKAVTLNCLYE	GCCCAGAAGGTTACTCAAGCCCAGTCATCAGTATCCATGCCAGTGAGGAAAGCAGTCACCCTGAACTGCCTGTATGAA	TSWWSYY	ACAAGTTGGTGGTCATATTAT	IFWYKQLPSKEMIFLIR	ATTTTTTGGTACAAGCAACTTCCCAGCAAAGAGATGATTTTCCTTATTCGC	QGSDEQ	CAGGGTTCTGATGAACAG	NAKSGRYSVNFKKAAKSVALTISALQLEDSAKYF	AATGCAAAAAGTGGTCGCTATTCTGTCAACTTCAAGAAAGCAGCGAAATCCGTCGCCTTAACCATTTCAGCCTTACAGCTAGAAGATTCAGCAAAGTACTTT	CALGDYVLSDKLIF	TGTGCTCTTGGGGACTACGTTCTATCCGATAAACTCATCTTT	GKGTRVTVEP	GGAAAAGGAACCCGTGTGACTGTGGAACCAA	6865	12	clonotype1	clonotype1_consensus_1	2
AAAGATGCAAGTCTGT-1	TRUE	AAAGATGCAAGTCTGT-1_contig_2	TRUE	768	TRG	TRGV2		TRGJ1	TRGC1	TRUE	TRUE	KSVIRQTGSSAEITCDLA	AAGTCAGTCATCAGGCAGACTGGGTCATCTGCTGAAATCACTTGTGATCTTGCT	EGSNGY	GAAGGAAGTAACGGCTAC	IHWYLHQEGKAPQRLQY	ATCCACTGGTACCTACACCAGGAGGGGAAGGCCCCACAGCGTCTTCAGTAC	YDSYNSKVVLES	TATGACTCCTACAACTCCAAGGTTGTGTTGGAATCA	GVSPGKYYTYASTRNNLRLILQNLIENDSGVYY	GGAGTCAGTCCAGGGAAGTATTATACTTACGCAAGCACAAGGAACAACTTGAGATTGATACTGCAAAATCTAATTGAAAATGACTCTGGGGTCTATTAC	CATWDGSRSYYKKLF	TGTGCCACCTGGGACGGGTCCCGAAGCTATTATAAGAAACTCTTT	GSGTTLVVT	GGCAGTGGAACAACACTTGTTGTCACAG	2168	8	clonotype1	clonotype1_consensus_2	2
AAAGATGGTCAGAATA-1	TRUE	AAAGATGGTCAGAATA-1_contig_1	TRUE	539	TRD	TRDV1		TRDJ1	TRDC	TRUE	TRUE	AQKVTQAQSSVSMPVRKAVTLNCLYE	GCCCAGAAGGTTACTCAAGCCCAGTCATCAGTATCCATGCCAGTGAGGAAAGCAGTCACCCTGAACTGCCTGTATGAA	TSWWSYY	ACAAGTTGGTGGTCATATTAT	IFWYKQLPSKEMIFLIR	ATTTTTTGGTACAAGCAACTTCCCAGCAAAGAGATGATTTTCCTTATTCGC	QGSDEQ	CAGGGTTCTGATGAACAG	NAKSGRYSVNFKKAAKSVALTISALQLEDSAKYF	AATGCAAAAAGTGGTCGCTATTCTGTCAACTTCAAGAAAGCAGCGAAATCCGTCGCCTTAACCATTTCAGCCTTACAGCTAGAAGATTCAGCAAAGTACTTT	CALGDYVLSDKLIF	TGTGCTCTTGGGGACTACGTTCTATCCGATAAACTCATCTTT	GKGTRVTVEP	GGAAAAGGAACCCGTGTGACTGTGGAACCAA	6539	11	clonotype1	clonotype1_consensus_1	3
AAAGATGGTCAGAATA-1	TRUE	AAAGATGGTCAGAATA-1_contig_2	TRUE	765	TRG	TRGV2		TRGJ1	TRGC1	TRUE	TRUE	KSVIRQTGSSAEITCDLA	AAGTCAGTCATCAGGCAGACTGGGTCATCTGCTGAAATCACTTGTGATCTTGCT	EGSNGY	GAAGGAAGTAACGGCTAC	IHWYLHQEGKAPQRLQY	ATCCACTGGTACCTACACCAGGAGGGGAAGGCCCCACAGCGTCTTCAGTAC	YDSYNSKVVLES	TATGACTCCTACAACTCCAAGGTTGTGTTGGAATCA	GVSPGKYYTYASTRNNLRLILQNLIENDSGVYY	GGAGTCAGTCCAGGGAAGTATTATACTTACGCAAGCACAAGGAACAACTTGAGATTGATACTGCAAAATCTAATTGAAAATGATTCTGGGGTCTATTAC	CATWDGSRSYYKKLF	TGTGCCACCTGGGACGGGTCCCGAAGCTATTATAAGAAACTCTTT	GSGTTLVVT	GGCAGTGGAACAACACTTGTTGTCACAG	10700	4	clonotype1	clonotype1_consensus_2	3
AAAGCAAAGAAACCGC-1	TRUE	AAAGCAAAGAAACCGC-1_contig_1	TRUE	768	TRG	TRGV2		TRGJ1	TRGC2	TRUE	TRUE	KSVIRQTGSSAEITCDLA	AAGTCAGTCATCAGGCAGACTGGGTCATCTGCTGAAATCACTTGTGATCTTGCT	EGSNGY	GAAGGAAGTAACGGCTAC	IHWYLHQEGKAPQRLQY	ATCCACTGGTACCTACACCAGGAGGGGAAGGCCCCACAGCGTCTTCAGTAC	YDSYNSKVVLES	TATGACTCCTACAACTCCAAGGTTGTGTTGGAATCA	GVSPGKYYTYASTRNNLRLILQNLIENDSGVYY	GGAGTCAGTCCAGGGAAGTATTATACTTACGCAAGCACAAGGAACAACTTGAGATTGATACTGCAAAATCTAATTGAAAATGACTCTGGGGTCTATTAC	CATWDGSRSYYKKLF	TGTGCCACCTGGGACGGGTCCCGAAGCTATTATAAGAAACTCTTT	GSGTTLVVT	GGCAGTGGAACAACACTTGTTGTCACAG	197	4	clonotype1	clonotype1_consensus_2	1
AAAGCAAAGAAACCGC-1	TRUE	AAAGCAAAGAAACCGC-1_contig_2	TRUE	506	TRD	TRDV1		TRDJ1	TRDC	TRUE	TRUE	AQKVTQAQSSVSMPVRKAVTLNCLYE	GCCCAGAAGGTTACTCAAGCCCAGTCATCAGTATCCATGCCAGTGAGGAAAGCAGTCACCCTGAACTGCCTGTATGAA	TSWWSYY	ACAAGTTGGTGGTCATATTAT	IFWYKQLPSKEMIFLIR	ATTTTTTGGTACAAGCAACTTCCCAGCAAAGAGATGATTTTCCTTATTCGC	QGSDEQ	CAGGGTTCTGATGAACAG	NAKSGRYSVNFKKAAKSVALTISALQLEDSAKYF	AATGCAAAAAGTGGTCGCTATTCTGTCAACTTCAAGAAAGCAGCGAAATCCGTCGCCTTAACCATTTCAGCCTTACAGCTAGAAGATTCAGCAAAGTACTTT	CALGDYVLSDKLIF	TGTGCTCTTGGGGACTACGTTCTATCCGATAAACTCATCTTT	GKGTRVTVEP	GGAAAAGGAACCCGTGTGACTGTGGAACCAA	2418	4	clonotype1	clonotype1_consensus_1	1
AAAGCAACACCAGATT-1	TRUE	AAAGCAACACCAGATT-1_contig_1	TRUE	538	TRD	TRDV1		TRDJ1	TRDC	TRUE	TRUE	AQKVTQAQSSVSMPVRKAVTLNCLYE	GCCCAGAAGGTTACTCAAGCCCAGTCATCAGTATCCATGCCAGTGAGGAAAGCAGTCACCCTGAACTGCCTGTATGAA	TSWWSYY	ACAAGTTGGTGGTCATATTAT	IFWYKQLPSKEMIFLIR	ATTTTTTGGTACAAGCAACTTCCCAGCAAAGAGATGATTTTCCTTATTCGC	QGSDEQ	CAGGGTTCTGATGAACAG	NAKSGRYSVNFKKAAKSVALTISALQLEDSAKYF	AATGCAAAAAGTGGTCGCTATTCTGTCAACTTCAAGAAAGCAGCGAAATCCGTCGCCTTAACCATTTCAGCCTTACAGCTAGAAGATTCAGCAAAGTACTTT	CALGDYVLSDKLIF	TGTGCTCTTGGGGACTACGTTCTATCCGATAAACTCATCTTT	GKGTRVTVEP	GGAAAAGGAACCCGTGTGACTGTGGAACCAA	3898	7	clonotype2	clonotype2_consensus_1	1
AAAGCAACACTCAGGC-1	TRUE	AAAGCAACACTCAGGC-1_contig_1	TRUE	538	TRD	TRDV1		TRDJ1	TRDC	TRUE	TRUE	AQKVTQAQSSVSMPVRKAVTLNCLYE	GCCCAGAAGGTTACTCAAGCCCAGTCATCAGTATCCATGCCAGTGAGGAAAGCAGTCACCCTGAACTGCCTGTATGAA	TSWWSYY	ACAAGTTGGTGGTCATATTAT	IFWYKQLPSKEMIFLIR	ATTTTTTGGTACAAGCAACTTCCCAGCAAAGAGATGATTTTCCTTATTCGC	QGSDEQ	CAGGGTTCTGATGAACAG	NAKSGRYSVNFKKAAKSVALTISALQLEDSAKYF	AATGCAAAAAGTGGTCGCTATTCTGTCAACTTCAAGAAAGCAGCGAAATCCGTCGCCTTAACCATTTCAGCCTTACAGCTAGAAGATTCAGCAAAGTACTTT	CALGDYVLSDKLIF	TGTGCTCTTGGGGACTACGTTCTATCCGATAAACTCATCTTT	GKGTRVTVEP	GGAAAAGGAACCCGTGTGACTGTGGAACCAA	3036	8	clonotype2	clonotype2_consensus_1	1
AAAGCAACAGTAAGCG-1	TRUE	AAAGCAACAGTAAGCG-1_contig_1	TRUE	541	TRD	TRDV1		TRDJ1	TRDC	TRUE	TRUE	AQKVTQAQSSVSMPVRKAVTLNCLYE	GCCCAGAAGGTTACTCAAGCCCAGTCATCAGTATCCATGCCAGTGAGGAAAGCAGTCACCCTGAACTGCCTGTATGAA	TSWWSYY	ACAAGTTGGTGGTCATATTAT	IFWYKQLPSKEMIFLIR	ATTTTTTGGTACAAGCAACTTCCCAGCAAAGAGATGATTTTCCTTATTCGC	QGSDEQ	CAGGGTTCTGATGAACAG	NAKSGRYSVNFKKAAKSVALTISALQLEDSAKYF	AATGCAAAAAGTGGTCGCTATTCTGTCAACTTCAAGAAAGCAGCGAAATCCGTCGCCTTAACCATTTCAGCCTTACAGCTAGAAGATTCAGCAAAGTACTTT	CALGDYVLSDKLIF	TGTGCTCTTGGGGACTACGTTCTATCCGATAAACTCATCTTT	GKGTRVTVEP	GGAAAAGGAACCCGTGTGACTGTGGAACCAA	8767	16	clonotype2	clonotype2_consensus_1	1
AAAGCAAGTCTGGAGA-1	TRUE	AAAGCAAGTCTGGAGA-1_contig_1	TRUE	595	TRD	TRDV1		TRDJ1	TRDC	TRUE	TRUE	AQKVTQAQSSVSMPVRKAVTLNCLYE	GCCCAGAAGGTTACTCAAGCCCAGTCATCAGTATCCATGCCAGTGAGGAAAGCAGTCACCCTGAACTGCCTGTATGAA	TSWWSYY	ACAAGTTGGTGGTCATATTAT	IFWYKQLPSKEMIFLIR	ATTTTTTGGTACAAGCAACTTCCCAGCAAAGAGATGATTTTCCTTATTCGC	QGSDEQ	CAGGGTTCTGATGAACAG	NAKSGRYSVNFKKAAKSVALTISALQLEDSAKYF	AATGCAAAAAGTGGTCGCTATTCTGTCAACTTCAAGAAAGCAGCGAAATCCGTCGCCTTAACCATTTCAGCCTTACAGCTAGAAGATTCAGCAAAGTACTTT	CALGDYVLSDKLIF	TGTGCTCTTGGGGACTACGTTCTATCCGATAAACTCATCTTT	GKGTRVTVEP	GGAAAAGGAACCCGTGTGACTGTGGAACCAA	10970	13	clonotype1	clonotype1_consensus_1	1
AAAGCAAGTCTGGAGA-1	TRUE	AAAGCAAGTCTGGAGA-1_contig_2	TRUE	768	TRG	TRGV2		TRGJ1	TRGC2	TRUE	TRUE	KSVIRQTGSSAEITCDLA	AAGTCAGTCATCAGGCAGACTGGGTCATCTGCTGAAATCACTTGTGATCTTGCT	EGSNGY	GAAGGAAGTAACGGCTAC	IHWYLHQEGKAPQRLQY	ATCCACTGGTACCTACACCAGGAGGGGAAGGCCCCACAGCGTCTTCAGTAC	YDSYNSKVVLES	TATGACTCCTACAACTCCAAGGTTGTGTTGGAATCA	GVSPGKYYTYASTRNNLRLILQNLIENDSGVYY	GGAGTCAGTCCAGGGAAGTATTATACTTACGCAAGCACAAGGAACAACTTGAGATTGATACTGCAAAATCTAATTGAAAATGACTCTGGGGTCTATTAC	CATWDGSRSYYKKLF	TGTGCCACCTGGGACGGGTCCCGAAGCTATTATAAGAAACTCTTT	GSGTTLVVT	GGCAGTGGAACAACACTTGTTGTCACAG	864	11	clonotype1	clonotype1_consensus_2	1
AAAGCAATCAGGTAAA-1	TRUE	AAAGCAATCAGGTAAA-1_contig_1	TRUE	537	TRD	TRDV1		TRDJ1	TRDC	TRUE	TRUE	AQKVTQAQSSVSMPVRKAVTLNCLYE	GCCCAGAAGGTTACTCAAGCCCAGTCATCAGTATCCATGCCAGTGAGGAAAGCAGTCACCCTGAACTGCCTGTATGAA	TSWWSYY	ACAAGTTGGTGGTCATATTAT	IFWYKQLPSKEMIFLIR	ATTTTTTGGTACAAGCAACTTCCCAGCAAAGAGATGATTTTCCTTATTCGC	QGSDEQ	CAGGGTTCTGATGAACAG	NAKSGRYSVNFKKAAKSVALTISALQLEDSAKYF	AATGCAAAAAGTGGTCGCTATTCTGTCAACTTCAAGAAAGCAGCGAAATCCGTCGCCTTAACCATTTCAGCCTTACAGCTAGAAGATTCAGCAAAGTACTTT	CALGDYVLSDKLIF	TGTGCTCTTGGGGACTACGTTCTATCCGATAAACTCATCTTT	GKGTRVTVEP	GGAAAAGGAACCCGTGTGACTGTGGAACCAA	1881	5	clonotype2	clonotype2_consensus_1	1
AAAGTAGAGAAGGTGA-1	TRUE	AAAGTAGAGAAGGTGA-1_contig_1	TRUE	735	TRG	TRGV2		TRGJ1	TRGC2	TRUE	TRUE	KSVIRQTGSSAEITCDLA	AAGTCAGTCATCAGGCAGACTGGGTCATCTGCTGAAATCACTTGTGATCTTGCT	EGSNGY	GAAGGAAGTAACGGCTAC	IHWYLHQEGKAPQRLQY	ATCCACTGGTACCTACACCAGGAGGGGAAGGCCCCACAGCGTCTTCAGTAC	YDSYNSKVVLES	TATGACTCCTACAACTCCAAGGTTGTGTTGGAATCA	GVSPGKYYTYASTRNNLRLILQNLIENDSGVYY	GGAGTCAGTCCAGGGAAGTATTATACTTACGCAAGCACAAGGAACAACTTGAGATTGATACTGCAAAATCTAATTGAAAATGACTCTGGGGTCTATTAC	CATWDGSRSYYKKLF	TGTGCCACCTGGGACGGGTCCCGAAGCTATTATAAGAAACTCTTT	GSGTTLVVT	GGCAGTGGAACAACACTTGTTGTCACAG	518	7	clonotype1	clonotype1_consensus_2	1
AAAGTAGAGAAGGTGA-1	TRUE	AAAGTAGAGAAGGTGA-1_contig_2	TRUE	533	TRD	TRDV1		TRDJ1	TRDC	TRUE	TRUE	AQKVTQAQSSVSMPVRKAVTLNCLYE	GCCCAGAAGGTTACTCAAGCCCAGTCATCAGTATCCATGCCAGTGAGGAAAGCAGTCACCCTGAACTGCCTGTATGAA	TSWWSYY	ACAAGTTGGTGGTCATATTAT	IFWYKQLPSKEMIFLIR	ATTTTTTGGTACAAGCAACTTCCCAGCAAAGAGATGATTTTCCTTATTCGC	QGSDEQ	CAGGGTTCTGATGAACAG	NAKSGRYSVNFKKAAKSVALTISALQLEDSAKYF	AATGCAAAAAGTGGTCGCTATTCTGTCAACTTCAAGAAAGCAGCGAAATCCGTCGCCTTAACCATTTCAGCCTTACAGCTAGAAGATTCAGCAAAGTACTTT	CALGDYVLSDKLIF	TGTGCTCTTGGGGACTACGTTCTATCCGATAAACTCATCTTT	GKGTRVTVEP	GGAAAAGGAACCCGTGTGACTGTGGAACCAA	8004	4	clonotype1	clonotype1_consensus_1	1
AAAGTAGAGACTGTAA-1	TRUE	AAAGTAGAGACTGTAA-1_contig_1	TRUE	765	TRG	TRGV2		TRGJ1	TRGC2	TRUE	TRUE	KSVIRQTGSSAEITCDLA	AAGTCAGTCATCAGGCAGACTGGGTCATCTGCTGAAATCACTTGTGATCTTGCT	EGSNGY	GAAGGAAGTAACGGCTAC	IHWYLHQEGKAPQRLQY	ATCCACTGGTACCTACACCAGGAGGGGAAGGCCCCACAGCGTCTTCAGTAC	YDSYNSKVVLES	TATGACTCCTACAACTCCAAGGTTGTGTTGGAATCA	GVSPGKYYTYASTRNNLRLILQNLIENDSGVYY	GGAGTCAGTCCAGGGAAGTATTATACTTACGCAAGCACAAGGAACAACTTGAGATTGATACTGCAAAATCTAATTGAAAATGACTCTGGGGTCTATTAC	CATWDGSRSYYKKLF	TGTGCCACCTGGGACGGGTCCCGAAGCTATTATAAGAAACTCTTT	GSGTTLVVT	GGCAGTGGAACAACACTTGTTGTCACAG	3214	6	clonotype1	clonotype1_consensus_2	1
AAAGTAGAGACTGTAA-1	TRUE	AAAGTAGAGACTGTAA-1_contig_2	TRUE	546	TRD	TRDV1		TRDJ1	TRDC	TRUE	TRUE	AQKVTQAQSSVSMPVRKAVTLNCLYE	GCCCAGAAGGTTACTCAAGCCCAGTCATCAGTATCCATGCCAGTGAGGAAAGCAGTCACCCTGAACTGCCTGTATGAA	TSWWSYY	ACAAGTTGGTGGTCATATTAT	IFWYKQLPSKEMIFLIR	ATTTTTTGGTACAAGCAACTTCCCAGCAAAGAGATGATTTTCCTTATTCGC	QGSDEQ	CAGGGTTCTGATGAACAG	NAKSGRYSVNFKKAAKSVALTISALQLEDSAKYF	AATGCAAAAAGTGGTCGCTATTCTGTCAACTTCAAGAAAGCAGCGAAATCCGTCGCCTTAACCATTTCAGCCTTACAGCTAGAAGATTCAGCAAAGTACTTT	CALGDYVLSDKLIF	TGTGCTCTTGGGGACTACGTTCTATCCGATAAACTCATCTTT	GKGTRVTVEP	GGAAAAGGAACCCGTGTGACTGTGGAACCAA	8942	14	clonotype1	clonotype1_consensus_1	1
AAAGTAGCAACACCTA-1	TRUE	AAAGTAGCAACACCTA-1_contig_1	TRUE	676	TRD	TRDV3	TRDD2	TRDJ1	TRDC	TRUE	TRUE	DKVTQSSPDQTVASGSEVVLLCTYD	GACAAAGTAACCCAGAGTTCCCCGGACCAGACGGTGGCGAGTGGCAGTGAGGTGGTACTGCTCTGCACTTACGAC	TVYSNPD	ACTGTATATTCAAATCCAGAT	LFWYRIRPDYSFQFVFY	TTATTCTGGTACCGGATAAGGCCAGATTATTCCTTTCAGTTTGTCTTTTAT	GDNSRSEGA	GGGGATAACAGCAGATCAGAAGGTGCA	DFTQGRFSVKHILTQKAFHLVISPVRTEDSATYY	GATTTTACTCAAGGACGGTTTTCTGTGAAACACATTCTGACCCAGAAAGCCTTTCACTTGGTGATCTCTCCAGTAAGGACTGAAGACAGTGCCACTTACTAC	CALPSFPLGAYTDKLIF	TGTGCCCTTCCTTCGTTCCCCCTCGGGGCTTACACCGATAAACTCATCTTT	GKGTRVTVEP	GGAAAAGGAACCCGTGTGACTGTGGAACCAA	10473	16	clonotype4	clonotype4_consensus_1	4
AAAGTAGCAACACCTA-1	TRUE	AAAGTAGCAACACCTA-1_contig_2	TRUE	688	TRG	TRGV8		TRGJ1	TRGC2	TRUE	TRUE	KSSNLEGRTKSVTRPTGSSAVITCDLP	AAATCTTCCAACTTGGAAGGGAGAACAAAGTCAGTCACCAGGCCAACTGGGTCATCAGCTGTAATCACTTGTGATCTTCCT	VENAVY	GTAGAAAATGCCGTCTAC	THWYLHQEGKAPQRLLY	ACCCACTGGTACCTACACCAGGAGGGGAAGGCCCCACAGCGTCTTCTGTAC	YDSYNSRVVLE	TATGACTCCTACAACTCCAGGGTTGTGTTGGAA	SGISREKYHTYASTGKSLKFILENLIERDSGVYY	TCAGGAATCAGTCGAGAAAAGTATCATACTTATGCAAGCACAGGGAAGAGCCTTAAATTTATACTGGAAAATCTAATTGAACGTGACTCTGGGGTCTATTAC	CATWDSRYKKLF	TGTGCCACCTGGGATAGTCGATATAAGAAACTCTTT	GSGTTLVVT	GGCAGTGGAACAACACTTGTTGTCACAG	8193	6	clonotype4	clonotype4_consensus_3	4
AAAGTAGCATAAAGGT-1	TRUE	AAAGTAGCATAAAGGT-1_contig_1	TRUE	720	TRG	TRGV8		TRGJ1	TRGC2	TRUE	TRUE	KSSNLEGRTKSVTRPTGSSAVITCDLP	AAATCTTCCAACTTGGAAGGGAGAACAAAGTCAGTCACCAGGCCAACTGGGTCATCAGCTGTAATCACTTGTGATCTTCCT	VENAVY	GTAGAAAATGCCGTCTAC	THWYLHQEGKAPQRLLY	ACCCACTGGTACCTACACCAGGAGGGGAAGGCCCCACAGCGTCTTCTGTAC	YDSYNSRVVLE	TATGACTCCTACAACTCCAGGGTTGTGTTGGAA	SGISREKYHTYASTGKSLKFILENLIERDSGVYY	TCAGGAATCAGTCGAGAAAAGTATCATACTTATGCAAGCACAGGGAAGAGCCTTAAATTTATACTGGAAAATCTAATTGAACGTGACTCTGGGGTCTATTAC	CATWDPNYYKKLF	TGTGCCACCTGGGACCCGAATTATTATAAGAAACTCTTT	GSGTTLVVT	GGCAGTGGAACAACACTTGTTGTCACAG	8634	3	clonotype44	clonotype44_consensus_1	1
AAAGTAGCATCCCACT-1	TRUE	AAAGTAGCATCCCACT-1_contig_1	TRUE	558	TRD	TRDV1		TRDJ1	TRDC	TRUE	TRUE	AQKVTQAQSSVSMPVRKAVTLNCLYE	GCCCAGAAGGTTACTCAAGCCCAGTCATCAGTATCCATGCCAGTGAGGAAAGCAGTCACCCTGAACTGCCTGTATGAA	TSWWSYY	ACAAGTTGGTGGTCATATTAT	IFWYKQLPSKEMIFLIR	ATTTTTTGGTACAAGCAACTTCCCAGCAAAGAGATGATTTTCCTTATTCGC	QGSDEQ	CAGGGTTCTGATGAACAG	NAKSGRYSVNFKKAAKSVALTISALQLEDSAKYF	AATGCAAAAAGTGGTCGCTATTCTGTCAACTTCAAGAAAGCAGCGAAATCCGTCGCCTTAACCATTTCAGCCTTACAGCTAGAAGATTCAGCAAAGTACTTT	CALGDYVLSDKLIF	TGTGCTCTTGGGGACTACGTTCTATCCGATAAACTCATCTTT	GKGTRVTVEP	GGAAAAGGAACCCGTGTGACTGTGGAACCAA	13280	16	clonotype2	clonotype2_consensus_1	1
AAAGTAGGTCTCTCGT-1	TRUE	AAAGTAGGTCTCTCGT-1_contig_1	TRUE	576	TRD	TRDV1		TRDJ1	TRDC	TRUE	TRUE	AQKVTQAQSSVSMPVRKAVTLNCLYE	GCCCAGAAGGTTACTCAAGCCCAGTCATCAGTATCCATGCCAGTGAGGAAAGCAGTCACCCTGAACTGCCTGTATGAA	TSWWSYY	ACAAGTTGGTGGTCATATTAT	IFWYKQLPSKEMIFLIR	ATTTTTTGGTACAAGCAACTTCCCAGCAAAGAGATGATTTTCCTTATTCGC	QGSDEQ	CAGGGTTCTGATGAACAG	NAKSGRYSVNFKKAAKSVALTISALQLEDSAKYF	AATGCAAAAAGTGGTCGCTATTCTGTCAACTTCAAGAAAGCAGCGAAATCCGTCGCCTTAACCATTTCAGCCTTACAGCTAGAAGATTCAGCAAAGTACTTT	CALGDYVLSDKLIF	TGTGCTCTTGGGGACTACGTTCTATCCGATAAACTCATCTTT	GKGTRVTVEP	GGAAAAGGAACCCGTGTGACTGTGGAACCAA	2989	7	clonotype1	clonotype1_consensus_1	1
AAAGTAGGTCTCTCGT-1	TRUE	AAAGTAGGTCTCTCGT-1_contig_2	TRUE	765	TRG	TRGV2		TRGJ1	TRGC2	TRUE	TRUE	KSVIRQTGSSAEITCDLA	AAGTCAGTCATCAGGCAGACTGGGTCATCTGCTGAAATCACTTGTGATCTTGCT	EGSNGY	GAAGGAAGTAACGGCTAC	IHWYLHQEGKAPQRLQY	ATCCACTGGTACCTACACCAGGAGGGGAAGGCCCCACAGCGTCTTCAGTAC	YDSYNSKVVLES	TATGACTCCTACAACTCCAAGGTTGTGTTGGAATCA	GVSPGKYYTYASTRNNLRLILQNLIENDSGVYY	GGAGTCAGTCCAGGGAAGTATTATACTTACGCAAGCACAAGGAACAACTTGAGATTGATACTGCAAAATCTAATTGAAAATGACTCTGGGGTCTATTAC	CATWDGSRSYYKKLF	TGTGCCACCTGGGACGGGTCCCGAAGCTATTATAAGAAACTCTTT	GSGTTLVVT	GGCAGTGGAACAACACTTGTTGTCACAG	9972	9	clonotype1	clonotype1_consensus_2	1
AAAGTAGTCCTTTCTC-1	TRUE	AAAGTAGTCCTTTCTC-1_contig_1	TRUE	555	TRD	TRDV2		TRDJ1	TRDC	TRUE	TRUE	IELVPEHQTVPVSIGVPATLRCSMK	ATTGAGTTGGTGCCTGAACACCAAACAGTGCCTGTGTCAATAGGGGTCCCTGCCACCCTCAGGTGCTCCATGAAA	GEAIGNYY	GGAGAAGCGATCGGTAACTACTAT	INWYRKTQGNTMTFIYR	ATCAACTGGTACAGGAAGACCCAAGGTAACACAATGACTTTCATATACCGA	EKDIYG	GAAAAGGACATCTATGGC	PGFKDNFQGDIDIAKNLAVLKILAPSERDEGSYY	CCTGGTTTCAAAGACAATTTCCAAGGTGACATTGATATTGCAAAGAACCTGGCTGTACTTAAGATACTTGCACCATCAGAGAGAGATGAAGGGTCTTACTAC	CACDTPGRLSDKLIF	TGTGCCTGTGACACCCCCGGTCGTTTGTCCGATAAACTCATCTTT	GKGTRVTVEP	GGAAAAGGAACCCGTGTGACTGTGGAACCAA	15731	23	clonotype9	clonotype9_consensus_1	4
AAATGCCAGGAATCGC-1	TRUE	AAATGCCAGGAATCGC-1_contig_1	TRUE	539	TRD	TRDV1		TRDJ1	TRDC	TRUE	TRUE	AQKVTQAQSSVSMPVRKAVTLNCLYE	GCCCAGAAGGTTACTCAAGCCCAGTCATCAGTATCCATGCCAGTGAGGAAAGCAGTCACCCTGAACTGCCTGTATGAA	TSWWSYY	ACAAGTTGGTGGTCATATTAT	IFWYKQLPSKEMIFLIR	ATTTTTTGGTACAAGCAACTTCCCAGCAAAGAGATGATTTTCCTTATTCGC	QGSDEQ	CAGGGTTCTGATGAACAG	NAKSGRYSVNFKKAAKSVALTISALQLEDSAKYF	AATGCAAAAAGTGGTCGCTATTCTGTCAACTTCAAGAAAGCAGCGAAATCCGTCGCCTTAACCATTTCAGCCTTACAGCTAGAAGATTCAGCAAAGTACTTT	CALGDYVLSDKLIF	TGTGCTCTTGGGGACTACGTTCTATCCGATAAACTCATCTTT	GKGTRVTVEP	GGAAAAGGAACCCGTGTGACTGTGGAACCAA	1988	3	clonotype2	clonotype2_consensus_1	1
AAATGCCAGTCGCCGT-1	TRUE	AAATGCCAGTCGCCGT-1_contig_1	TRUE	769	TRG	TRGV2		TRGJ1	TRGC1	TRUE	TRUE	KSVIRQTGSSAEITCDLA	AAGTCAGTCATCAGGCAGACTGGGTCATCTGCTGAAATCACTTGTGATCTTGCT	EGSNGY	GAAGGAAGTAACGGCTAC	IHWYLHQEGKAPQRLQY	ATCCACTGGTACCTACACCAGGAGGGGAAGGCCCCACAGCGTCTTCAGTAC	YDSYNSKVVLES	TATGACTCCTACAACTCCAAGGTTGTGTTGGAATCA	GVSPGKYYTYASTRNNLRLILQNLIENDSGVYY	GGAGTCAGTCCAGGGAAGTATTATACTTACGCAAGCACAAGGAACAACTTGAGATTGATACTGCAAAATCTAATTGAAAATGACTCTGGGGTCTATTAC	CATWDGSRSYYKKLF	TGTGCCACCTGGGACGGGTCCCGAAGCTATTATAAGAAACTCTTT	GSGTTLVVT	GGCAGTGGAACAACACTTGTTGTCACAG	7341	5	clonotype1	clonotype1_consensus_2	2
AAATGCCAGTCGCCGT-1	TRUE	AAATGCCAGTCGCCGT-1_contig_2	TRUE	538	TRD	TRDV1		TRDJ1	TRDC	TRUE	TRUE	AQKVTQAQSSVSMPVRKAVTLNCLYE	GCCCAGAAGGTTACTCAAGCCCAGTCATCAGTATCCATGCCAGTGAGGAAAGCAGTCACCCTGAACTGCCTGTATGAA	TSWWSYY	ACAAGTTGGTGGTCATATTAT	IFWYKQLPSKEMIFLIR	ATTTTTTGGTACAAGCAACTTCCCAGCAAAGAGATGATTTTCCTTATTCGC	QGSDEQ	CAGGGTTCTGATGAACAG	NAKSGRYSVNFKKAAKSVALTISALQLEDSAKYF	AATGCAAAAAGTGGTCGCTATTCTGTCAACTTCAAGAAAGCAGCGAAATCCGTCGCCTTAACCATTTCAGCCTTACAGCTAGAAGATTCAGCAAAGTACTTT	CALGDYVLSDKLIF	TGTGCTCTTGGGGACTACGTTCTATCCGATAAACTCATCTTT	GKGTRVTVEP	GGAAAAGGAACCCGTGTGACTGTGGAACCAA	3154	8	clonotype1	clonotype1_consensus_1	2
AAATGCCTCAGCTTAG-1	TRUE	AAATGCCTCAGCTTAG-1_contig_1	TRUE	540	TRD	TRDV1		TRDJ1	TRDC	TRUE	TRUE	AQKVTQAQSSVSMPVRKAVTLNCLYE	GCCCAGAAGGTTACTCAAGCCCAGTCATCAGTATCCATGCCAGTGAGGAAAGCAGTCACCCTGAACTGCCTGTATGAA	TSWWSYY	ACAAGTTGGTGGTCATATTAT	IFWYKQLPSKEMIFLIR	ATTTTTTGGTACAAGCAACTTCCCAGCAAAGAGATGATTTTCCTTATTCGC	QGSDEQ	CAGGGTTCTGATGAACAG	NAKSGRYSVNFKKAAKSVALTISALQLEDSAKYF	AATGCAAAAAGTGGTCGCTATTCTGTCAACTTCAAGAAAGCAGCGAAATCCGTCGCCTTAACCATTTCAGCCTTACAGCTAGAAGATTCAGCAAAGTACTTT	CALGDYVLSDKLIF	TGTGCTCTTGGGGACTACGTTCTATCCGATAAACTCATCTTT	GKGTRVTVEP	GGAAAAGGAACCCGTGTGACTGTGGAACCAA	13859	28	clonotype1	clonotype1_consensus_1	1
AAATGCCTCAGCTTAG-1	TRUE	AAATGCCTCAGCTTAG-1_contig_2	TRUE	769	TRG	TRGV2		TRGJ1	TRGC2	TRUE	TRUE	KSVIRQTGSSAEITCDLA	AAGTCAGTCATCAGGCAGACTGGGTCATCTGCTGAAATCACTTGTGATCTTGCT	EGSNGY	GAAGGAAGTAACGGCTAC	IHWYLHQEGKAPQRLQY	ATCCACTGGTACCTACACCAGGAGGGGAAGGCCCCACAGCGTCTTCAGTAC	YDSYNSKVVLES	TATGACTCCTACAACTCCAAGGTTGTGTTGGAATCA	GVSPGKYYTYASTRNNLRLILQNLIENDSGVYY	GGAGTCAGTCCAGGGAAGTATTATACTTACGCAAGCACAAGGAACAACTTGAGATTGATACTGCAAAATCTAATTGAAAATGACTCTGGGGTCTATTAC	CATWDGSRSYYKKLF	TGTGCCACCTGGGACGGGTCCCGAAGCTATTATAAGAAACTCTTT	GSGTTLVVT	GGCAGTGGAACAACACTTGTTGTCACAG	9305	13	clonotype1	clonotype1_consensus_2	1
AACACGTCACCTCGGA-1	TRUE	AACACGTCACCTCGGA-1_contig_1	TRUE	588	TRD	TRDV1		TRDJ1	TRDC	TRUE	TRUE	AQKVTQAQSSVSMPVRKAVTLNCLYE	GCCCAGAAGGTTACTCAAGCCCAGTCATCAGTATCCATGCCAGTGAGGAAAGCAGTCACCCTGAACTGCCTGTATGAA	TSWWSYY	ACAAGTTGGTGGTCATATTAT	IFWYKQLPSKEMIFLIR	ATTTTTTGGTACAAGCAACTTCCCAGCAAAGAGATGATTTTCCTTATTCGC	QGSDEQ	CAGGGTTCTGATGAACAG	NAKSGRYSVNFKKAAKSVALTISALQLEDSAKYF	AATGCAAAAAGTGGTCGCTATTCTGTCAACTTCAAGAAAGCAGCGAAATCCGTCGCCTTAACCATTTCAGCCTTACAGCTAGAAGATTCAGCAAAGTACTTT	CALGDYVLSDKLIF	TGTGCTCTTGGGGACTACGTTCTATCCGATAAACTCATCTTT	GKGTRVTVEP	GGAAAAGGAACCCGTGTGACTGTGGAACCAA	2265	4	clonotype2	clonotype2_consensus_1	1
AACACGTGTGCAGGTA-1	TRUE	AACACGTGTGCAGGTA-1_contig_1	TRUE	574	TRD	TRDV1		TRDJ1	TRDC	TRUE	TRUE	AQKVTQAQSSVSMPVRKAVTLNCLYE	GCCCAGAAGGTTACTCAAGCCCAGTCATCAGTATCCATGCCAGTGAGGAAAGCAGTCACCCTGAACTGCCTGTATGAA	TSWWSYY	ACAAGTTGGTGGTCATATTAT	IFWYKQLPSKEMIFLIR	ATTTTTTGGTACAAGCAACTTCCCAGCAAAGAGATGATTTTCCTTATTCGC	QGSDEQ	CAGGGTTCTGATGAACAG	NAKSGRYSVNFKKAAKSVALTISALQLEDSAKYF	AATGCAAAAAGTGGTCGCTATTCTGTCAACTTCAAGAAAGCAGCGAAATCCGTCGCCTTAACCATTTCAGCCTTACAGCTAGAAGATTCAGCAAAGTACTTT	CALGDYVLSDKLIF	TGTGCTCTTGGGGACTACGTTCTATCCGATAAACTCATCTTT	GKGTRVTVEP	GGAAAAGGAACCCGTGTGACTGTGGAACCAA	6322	12	clonotype1	clonotype1_consensus_1	1
AACACGTGTGCAGGTA-1	TRUE	AACACGTGTGCAGGTA-1_contig_2	TRUE	777	TRG	TRGV2		TRGJ1	TRGC2	TRUE	TRUE	KSVIRQTGSSAEITCDLA	AAGTCAGTCATCAGGCAGACTGGGTCATCTGCTGAAATCACTTGTGATCTTGCT	EGSNGY	GAAGGAAGTAACGGCTAC	IHWYLHQEGKAPQRLQY	ATCCACTGGTACCTACACCAGGAGGGGAAGGCCCCACAGCGTCTTCAGTAC	YDSYNSKVVLES	TATGACTCCTACAACTCCAAGGTTGTGTTGGAATCA	GVSPGKYYTYASTRNNLRLILQNLIENDSGVYY	GGAGTCAGTCCAGGGAAGTATTATACTTACGCAAGCACAAGGAACAACTTGAGATTGATACTGCAAAATCTAATTGAAAATGACTCTGGGGTCTATTAC	CATWDGSRSYYKKLF	TGTGCCACCTGGGACGGGTCCCGAAGCTATTATAAGAAACTCTTT	GSGTTLVVT	GGCAGTGGAACAACACTTGTTGTCACAG	16380	3	clonotype1	clonotype1_consensus_2	1
AACACGTGTGCCTTGG-1	TRUE	AACACGTGTGCCTTGG-1_contig_1	TRUE	546	TRD	TRDV1		TRDJ1	TRDC	TRUE	TRUE	AQKVTQAQSSVSMPVRKAVTLNCLYE	GCCCAGAAGGTTACTCAAGCCCAGTCATCAGTATCCATGCCAGTGAGGAAAGCAGTCACCCTGAACTGCCTGTATGAA	TSWWSYY	ACAAGTTGGTGGTCATATTAT	IFWYKQLPSKEMIFLIR	ATTTTTTGGTACAAGCAACTTCCCAGCAAAGAGATGATTTTCCTTATTCGC	QGSDEQ	CAGGGTTCTGATGAACAG	NAKSGRYSVNFKKAAKSVALTISALQLEDSAKYF	AATGCAAAAAGTGGTCGCTATTCTGTCAACTTCAAGAAAGCAGCGAAATCCGTCGCCTTAACCATTTCAGCCTTACAGCTAGAAGATTCAGCAAAGTACTTT	CALGDYVLSDKLIF	TGTGCTCTTGGGGACTACGTTCTATCCGATAAACTCATCTTT	GKGTRVTVEP	GGAAAAGGAACCCGTGTGACTGTGGAACCAA	5383	11	clonotype2	clonotype2_consensus_1	1
AACACGTGTTTGTGTG-1	TRUE	AACACGTGTTTGTGTG-1_contig_1	TRUE	618	TRG	TRGV2		TRGJ1	TRGC1	TRUE	TRUE	KSVIRQTGSSAEITCDLA	AAGTCAGTCATCAGGCAGACTGGGTCATCTGCTGAAATCACTTGTGATCTTGCT	EGSNGY	GAAGGAAGTAACGGCTAC	IHWYLHQEGKAPQRLQY	ATCCACTGGTACCTACACCAGGAGGGGAAGGCCCCACAGCGTCTTCAGTAC	YDSYNSKVVLES	TATGACTCCTACAACTCCAAGGTTGTGTTGGAATCA	GVSPGKYYTYASTRNNLRLILQNLIENDSGVYY	GGAGTCAGTCCAGGGAAGTATTATACTTACGCAAGCACAAGGAACAACTTGAGATTGATACTGCAAAATCTAATTGAAAATGACTCTGGGGTCTATTAC	CATWDGSRSYYKKLF	TGTGCCACCTGGGACGGGTCCCGAAGCTATTATAAGAAACTCTTT	GSGTTLVVT	GGCAGTGGAACAACACTTGTTGTCACAG	669	14	clonotype1	clonotype1_consensus_2	2
AACACGTGTTTGTGTG-1	TRUE	AACACGTGTTTGTGTG-1_contig_2	TRUE	551	TRD	TRDV1		TRDJ1	TRDC	TRUE	TRUE	AQKVTQAQSSVSMPVRKAVTLNCLYE	GCCCAGAAGGTTACTCAAGCCCAGTCATCAGTATCCATGCCAGTGAGGAAAGCAGTCACCCTGAACTGCCTGTATGAA	TSWWSYY	ACAAGTTGGTGGTCATATTAT	IFWYKQLPSKEMIFLIR	ATTTTTTGGTACAAGCAACTTCCCAGCAAAGAGATGATTTTCCTTATTCGC	QGSDEQ	CAGGGTTCTGATGAACAG	NAKSGRYSVNFKKAAKSVALTISALQLEDSAKYF	AATGCAAAAAGTGGTCGCTATTCTGTCAACTTCAAGAAAGCAGCGAAATCCGTCGCCTTAACCATTTCAGCCTTACAGCTAGAAGATTCAGCAAAGTACTTT	CALGDYVLSDKLIF	TGTGCTCTTGGGGACTACGTTCTATCCGATAAACTCATCTTT	GKGTRVTVEP	GGAAAAGGAACCCGTGTGACTGTGGAACCAA	12145	22	clonotype1	clonotype1_consensus_1	2
AACACGTTCACCGGGT-1	TRUE	AACACGTTCACCGGGT-1_contig_1	TRUE	637	TRD	TRDV2		TRDJ3	TRDC	TRUE	TRUE	IELVPEHQTVPVSIGVPATLRCSMK	ATTGAGTTGGTGCCTGAACACCAAACAGTGCCTGTGTCAATAGGGGTCCCTGCCACCCTCAGGTGCTCCATGAAA	GEAIGNYY	GGAGAAGCGATCGGTAACTACTAT	INWYRKTQGNTMTFIYR	ATCAACTGGTACAGGAAGACCCAAGGTAACACAATGACTTTCATATACCGA	EKDIYG	GAAAAGGACATCTATGGC	PGFKDNFQGDIDIAKNLAVLKILAPSERDEGSYY	CCTGGTTTCAAAGACAATTTCCAAGGTGACATTGATATTGCAAAGAACCTGGCTGTACTTAAGATACTTGCACCATCAGAGAGAGATGAAGGGTCTTACTAC	CACDTGSTGESSWDTRQMFF	TGTGCCTGTGACACCGGGTCTACTGGGGAAAGCTCCTGGGACACCCGACAGATGTTTTTC	GTGIKLFVEP	GGAACTGGCATCAAACTCTTCGTGGAGCCCC	9006	12	clonotype3	clonotype3_consensus_1	1
AACACGTTCACCGGGT-1	TRUE	AACACGTTCACCGGGT-1_contig_2	TRUE	683	TRG	TRGV8		TRGJ1	TRGC2	TRUE	TRUE	KSSNLEGRTKSVTRPTGSSAVITCDLP	AAATCTTCCAACTTGGAAGGGAGAACAAAGTCAGTCACCAGGCCAACTGGGTCATCAGCTGTAATCACTTGTGATCTTCCT	VENAVY	GTAGAAAATGCCGTCTAC	THWYLHQEGKAPQRLLY	ACCCACTGGTACCTACACCAGGAGGGGAAGGCCCCACAGCGTCTTCTGTAC	YDSYNSRVVLE	TATGACTCCTACAACTCCAGGGTTGTGTTGGAA	SGISREKYHTYASTGKSLKFILENLIERDSGVYY	TCAGGAATCAGTCGAGAAAAGTATCATACTTATGCAAGCACAGGGAAGAGCCTTAAATTTATACTGGAAAATCTAATTGAACGTGACTCTGGGGTCTATTAC	CATWDPYYKKLF	TGTGCCACCTGGGACCCTTATTATAAGAAACTCTTT	GSGTTLVVT	GGCAGTGGAACAACACTTGTTGTCACAG	868	6	clonotype3	clonotype3_consensus_2	1
AACACGTTCCACGTGG-1	TRUE	AACACGTTCCACGTGG-1_contig_1	TRUE	768	TRG	TRGV2		TRGJ1	TRGC1	TRUE	TRUE	KSVIRQTGSSAEITCDLA	AAGTCAGTCATCAGGCAGACTGGGTCATCTGCTGAAATCACTTGTGATCTTGCT	EGSNGY	GAAGGAAGTAACGGCTAC	IHWYLHQEGKAPQRLQY	ATCCACTGGTACCTACACCAGGAGGGGAAGGCCCCACAGCGTCTTCAGTAC	YDSYNSKVVLES	TATGACTCCTACAACTCCAAGGTTGTGTTGGAATCA	GVSPGKYYTYASTRNNLRLILQNLIENDSGVYY	GGAGTCAGTCCAGGGAAGTATTATACTTACGCAAGCACAAGGAACAACTTGAGATTGATACTGCAAAATCTAATTGAAAATGATTCTGGGGTCTATTAC	CATWDGSRSYYKKLF	TGTGCCACCTGGGACGGGTCCCGAAGCTATTATAAGAAACTCTTT	GSGTTLVVT	GGCAGTGGAACAACACTTGTTGTCACAG	1181	5	clonotype1	clonotype1_consensus_2	3
AACACGTTCCACGTGG-1	TRUE	AACACGTTCCACGTGG-1_contig_2	TRUE	539	TRD	TRDV1		TRDJ1	TRDC	TRUE	TRUE	AQKVTQAQSSVSMPVRKAVTLNCLYE	GCCCAGAAGGTTACTCAAGCCCAGTCATCAGTATCCATGCCAGTGAGGAAAGCAGTCACCCTGAACTGCCTGTATGAA	TSWWSYY	ACAAGTTGGTGGTCATATTAT	IFWYKQLPSKEMIFLIR	ATTTTTTGGTACAAGCAACTTCCCAGCAAAGAGATGATTTTCCTTATTCGC	QGSDEQ	CAGGGTTCTGATGAACAG	NAKSGRYSVNFKKAAKSVALTISALQLEDSAKYF	AATGCAAAAAGTGGTCGCTATTCTGTCAACTTCAAGAAAGCAGCGAAATCCGTCGCCTTAACCATTTCAGCCTTACAGCTAGAAGATTCAGCAAAGTACTTT	CALGDYVLSDKLIF	TGTGCTCTTGGGGACTACGTTCTATCCGATAAACTCATCTTT	GKGTRVTVEP	GGAAAAGGAACCCGTGTGACTGTGGAACCAA	5192	9	clonotype1	clonotype1_consensus_1	3
AACCATGAGGCAGGTT-1	TRUE	AACCATGAGGCAGGTT-1_contig_1	TRUE	735	TRG	TRGV2		TRGJ1	TRGC2	TRUE	TRUE	KSVIRQTGSSAEITCDLA	AAGTCAGTCATCAGGCAGACTGGGTCATCTGCTGAAATCACTTGTGATCTTGCT	EGSNGY	GAAGGAAGTAACGGCTAC	IHWYLHQEGKAPQRLQY	ATCCACTGGTACCTACACCAGGAGGGGAAGGCCCCACAGCGTCTTCAGTAC	YDSYNSKVVLES	TATGACTCCTACAACTCCAAGGTTGTGTTGGAATCA	GVSPGKYYTYASTRNNLRLILQNLIENDSGVYY	GGAGTCAGTCCAGGGAAGTATTATACTTACGCAAGCACAAGGAACAACTTGAGATTGATACTGCAAAATCTAATTGAAAATGACTCTGGGGTCTATTAC	CATWDGSRSYYKKLF	TGTGCCACCTGGGACGGGTCCCGAAGCTATTATAAGAAACTCTTT	GSGTTLVVT	GGCAGTGGAACAACACTTGTTGTCACAG	190	7	clonotype1	clonotype1_consensus_2	1
AACCATGAGGCAGGTT-1	TRUE	AACCATGAGGCAGGTT-1_contig_2	TRUE	539	TRD	TRDV1		TRDJ1	TRDC	TRUE	TRUE	AQKVTQAQSSVSMPVRKAVTLNCLYE	GCCCAGAAGGTTACTCAAGCCCAGTCATCAGTATCCATGCCAGTGAGGAAAGCAGTCACCCTGAACTGCCTGTATGAA	TSWWSYY	ACAAGTTGGTGGTCATATTAT	IFWYKQLPSKEMIFLIR	ATTTTTTGGTACAAGCAACTTCCCAGCAAAGAGATGATTTTCCTTATTCGC	QGSDEQ	CAGGGTTCTGATGAACAG	NAKSGRYSVNFKKAAKSVALTISALQLEDSAKYF	AATGCAAAAAGTGGTCGCTATTCTGTCAACTTCAAGAAAGCAGCGAAATCCGTCGCCTTAACCATTTCAGCCTTACAGCTAGAAGATTCAGCAAAGTACTTT	CALGDYVLSDKLIF	TGTGCTCTTGGGGACTACGTTCTATCCGATAAACTCATCTTT	GKGTRVTVEP	GGAAAAGGAACCCGTGTGACTGTGGAACCAA	4614	7	clonotype1	clonotype1_consensus_1	1
AACCATGCAAACAACA-1	TRUE	AACCATGCAAACAACA-1_contig_1	TRUE	769	TRG	TRGV2		TRGJ1	TRGC2	TRUE	TRUE	KSVIRQTGSSAEITCDLA	AAGTCAGTCATCAGGCAGACTGGGTCATCTGCTGAAATCACTTGTGATCTTGCT	EGSNGY	GAAGGAAGTAACGGCTAC	IHWYLHQEGKAPQRLQY	ATCCACTGGTACCTACACCAGGAGGGGAAGGCCCCACAGCGTCTTCAGTAC	YDSYNSKVVLES	TATGACTCCTACAACTCCAAGGTTGTGTTGGAATCA	GVSPGKYYTYASTRNNLRLILQNLIENDSGVYY	GGAGTCAGTCCAGGGAAGTATTATACTTACGCAAGCACAAGGAACAACTTGAGATTGATACTGCAAAATCTAATTGAAAATGACTCTGGGGTCTATTAC	CATWDGSRSYYKKLF	TGTGCCACCTGGGACGGGTCCCGAAGCTATTATAAGAAACTCTTT	GSGTTLVVT	GGCAGTGGAACAACACTTGTTGTCACAG	1585	4	clonotype1	clonotype1_consensus_2	1
AACCATGCAAACAACA-1	TRUE	AACCATGCAAACAACA-1_contig_2	TRUE	539	TRD	TRDV1		TRDJ1	TRDC	TRUE	TRUE	AQKVTQAQSSVSMPVRKAVTLNCLYE	GCCCAGAAGGTTACTCAAGCCCAGTCATCAGTATCCATGCCAGTGAGGAAAGCAGTCACCCTGAACTGCCTGTATGAA	TSWWSYY	ACAAGTTGGTGGTCATATTAT	IFWYKQLPSKEMIFLIR	ATTTTTTGGTACAAGCAACTTCCCAGCAAAGAGATGATTTTCCTTATTCGC	QGSDEQ	CAGGGTTCTGATGAACAG	NAKSGRYSVNFKKAAKSVALTISALQLEDSAKYF	AATGCAAAAAGTGGTCGCTATTCTGTCAACTTCAAGAAAGCAGCGAAATCCGTCGCCTTAACCATTTCAGCCTTACAGCTAGAAGATTCAGCAAAGTACTTT	CALGDYVLSDKLIF	TGTGCTCTTGGGGACTACGTTCTATCCGATAAACTCATCTTT	GKGTRVTVEP	GGAAAAGGAACCCGTGTGACTGTGGAACCAA	2931	5	clonotype1	clonotype1_consensus_1	1
AACCATGCATGGAATA-1	TRUE	AACCATGCATGGAATA-1_contig_1	TRUE	717	TRG	TRGV8		TRGJ1	TRGC2	TRUE	TRUE	KSSNLEGRTKSVTRPTGSSAVITCDLP	AAATCTTCCAACTTGGAAGGGAGAACAAAGTCAGTCACCAGGCCAACTGGGTCATCAGCTGTAATCACTTGTGATCTTCCT	VENAVY	GTAGAAAATGCCGTCTAC	THWYLHQEGKAPQRLLY	ACCCACTGGTACCTACACCAGGAGGGGAAGGCCCCACAGCGTCTTCTGTAC	YDSYNSRVVLE	TATGACTCCTACAACTCCAGGGTTGTGTTGGAA	SGISREKYHTYASTGKSLKFILENLIERDSGVYY	TCAGGAATCAGTCGAGAAAAGTATCATACTTATGCAAGCACAGGGAAGAGCCTTAAATTTATACTGGAAAATCTAATTGAACGTGACTCTGGGGTCTATTAC	CATWDRRYKKLF	TGTGCCACCTGGGATAGGAGGTATAAGAAACTCTTT	GSGTTLVVT	GGCAGTGGAACAACACTTGTTGTCACAG	4976	8	clonotype16	clonotype16_consensus_1	1
AACCATGGTTCAGTAC-1	TRUE	AACCATGGTTCAGTAC-1_contig_1	TRUE	731	TRG	TRGV2		TRGJ1	TRGC2	TRUE	TRUE	KSVIRQTGSSAEITCDLA	AAGTCAGTCATCAGGCAGACTGGGTCATCTGCTGAAATCACTTGTGATCTTGCT	EGSNGY	GAAGGAAGTAACGGCTAC	IHWYLHQEGKAPQRLQY	ATCCACTGGTACCTACACCAGGAGGGGAAGGCCCCACAGCGTCTTCAGTAC	YDSYNSKVVLES	TATGACTCCTACAACTCCAAGGTTGTGTTGGAATCA	GVSPGKYYTYASTRNNLRLILQNLIENDSGVYY	GGAGTCAGTCCAGGGAAGTATTATACTTACGCAAGCACAAGGAACAACTTGAGATTGATACTGCAAAATCTAATTGAAAATGACTCTGGGGTCTATTAC	CATWDGSRSYYKKLF	TGTGCCACCTGGGACGGGTCCCGAAGCTATTATAAGAAACTCTTT	GSGTTLVVT	GGCAGTGGAACAACACTTGTTGTCACAG	124	3	clonotype1	clonotype1_consensus_2	1
AACCATGGTTCAGTAC-1	TRUE	AACCATGGTTCAGTAC-1_contig_2	TRUE	554	TRD	TRDV1		TRDJ1	TRDC	TRUE	TRUE	AQKVTQAQSSVSMPVRKAVTLNCLYE	GCCCAGAAGGTTACTCAAGCCCAGTCATCAGTATCCATGCCAGTGAGGAAAGCAGTCACCCTGAACTGCCTGTATGAA	TSWWSYY	ACAAGTTGGTGGTCATATTAT	IFWYKQLPSKEMIFLIR	ATTTTTTGGTACAAGCAACTTCCCAGCAAAGAGATGATTTTCCTTATTCGC	QGSDEQ	CAGGGTTCTGATGAACAG	NAKSGRYSVNFKKAAKSVALTISALQLEDSAKYF	AATGCAAAAAGTGGTCGCTATTCTGTCAACTTCAAGAAAGCAGCGAAATCCGTCGCCTTAACCATTTCAGCCTTACAGCTAGAAGATTCAGCAAAGTACTTT	CALGDYVLSDKLIF	TGTGCTCTTGGGGACTACGTTCTATCCGATAAACTCATCTTT	GKGTRVTVEP	GGAAAAGGAACCCGTGTGACTGTGGAACCAA	2347	5	clonotype1	clonotype1_consensus_1	1
AACCATGGTTGAACTC-1	TRUE	AACCATGGTTGAACTC-1_contig_1	TRUE	575	TRD	TRDV1		TRDJ1	TRDC	TRUE	TRUE	AQKVTQAQSSVSMPVRKAVTLNCLYE	GCCCAGAAGGTTACTCAAGCCCAGTCATCAGTATCCATGCCAGTGAGGAAAGCAGTCACCCTGAACTGCCTGTATGAA	TSWWSYY	ACAAGTTGGTGGTCATATTAT	IFWYKQLPSKEMIFLIR	ATTTTTTGGTACAAGCAACTTCCCAGCAAAGAGATGATTTTCCTTATTCGC	QGSDEQ	CAGGGTTCTGATGAACAG	NAKSGRYSVNFKKAAKSVALTISALQLEDSAKYF	AATGCAAAAAGTGGTCGCTATTCTGTCAACTTCAAGAAAGCAGCGAAATCCGTCGCCTTAACCATTTCAGCCTTACAGCTAGAAGATTCAGCAAAGTACTTT	CALGDYVLSDKLIF	TGTGCTCTTGGGGACTACGTTCTATCCGATAAACTCATCTTT	GKGTRVTVEP	GGAAAAGGAACCCGTGTGACTGTGGAACCAA	6907	12	clonotype1	clonotype1_consensus_1	2
AACCATGGTTGAACTC-1	TRUE	AACCATGGTTGAACTC-1_contig_2	TRUE	592	TRG	TRGV2		TRGJ1	TRGC1	TRUE	TRUE	KSVIRQTGSSAEITCDLA	AAGTCAGTCATCAGGCAGACTGGGTCATCTGCTGAAATCACTTGTGATCTTGCT	EGSNGY	GAAGGAAGTAACGGCTAC	IHWYLHQEGKAPQRLQY	ATCCACTGGTACCTACACCAGGAGGGGAAGGCCCCACAGCGTCTTCAGTAC	YDSYNSKVVLES	TATGACTCCTACAACTCCAAGGTTGTGTTGGAATCA	GVSPGKYYTYASTRNNLRLILQNLIENDSGVYY	GGAGTCAGTCCAGGGAAGTATTATACTTACGCAAGCACAAGGAACAACTTGAGATTGATACTGCAAAATCTAATTGAAAATGACTCTGGGGTCTATTAC	CATWDGSRSYYKKLF	TGTGCCACCTGGGACGGGTCCCGAAGCTATTATAAGAAACTCTTT	GSGTTLVVT	GGCAGTGGAACAACACTTGTTGTCACAG	204	4	clonotype1	clonotype1_consensus_2	2
AACCGCGTCCTTCAAT-1	TRUE	AACCGCGTCCTTCAAT-1_contig_1	TRUE	768	TRG	TRGV2		TRGJ1	TRGC2	TRUE	TRUE	KSVIRQTGSSAEITCDLA	AAGTCAGTCATCAGGCAGACTGGGTCATCTGCTGAAATCACTTGTGATCTTGCT	EGSNGY	GAAGGAAGTAACGGCTAC	IHWYLHQEGKAPQRLQY	ATCCACTGGTACCTACACCAGGAGGGGAAGGCCCCACAGCGTCTTCAGTAC	YDSYNSKVVLES	TATGACTCCTACAACTCCAAGGTTGTGTTGGAATCA	GVSPGKYYTYASTRNNLRLILQNLIENDSGVYY	GGAGTCAGTCCAGGGAAGTATTATACTTACGCAAGCACAAGGAACAACTTGAGATTGATACTGCAAAATCTAATTGAAAATGACTCTGGGGTCTATTAC	CATWDGSRSYYKKLF	TGTGCCACCTGGGACGGGTCCCGAAGCTATTATAAGAAACTCTTT	GSGTTLVVT	GGCAGTGGAACAACACTTGTTGTCACAG	435	7	clonotype1	clonotype1_consensus_2	1
AACCGCGTCCTTCAAT-1	TRUE	AACCGCGTCCTTCAAT-1_contig_2	TRUE	538	TRD	TRDV1		TRDJ1	TRDC	TRUE	TRUE	AQKVTQAQSSVSMPVRKAVTLNCLYE	GCCCAGAAGGTTACTCAAGCCCAGTCATCAGTATCCATGCCAGTGAGGAAAGCAGTCACCCTGAACTGCCTGTATGAA	TSWWSYY	ACAAGTTGGTGGTCATATTAT	IFWYKQLPSKEMIFLIR	ATTTTTTGGTACAAGCAACTTCCCAGCAAAGAGATGATTTTCCTTATTCGC	QGSDEQ	CAGGGTTCTGATGAACAG	NAKSGRYSVNFKKAAKSVALTISALQLEDSAKYF	AATGCAAAAAGTGGTCGCTATTCTGTCAACTTCAAGAAAGCAGCGAAATCCGTCGCCTTAACCATTTCAGCCTTACAGCTAGAAGATTCAGCAAAGTACTTT	CALGDYVLSDKLIF	TGTGCTCTTGGGGACTACGTTCTATCCGATAAACTCATCTTT	GKGTRVTVEP	GGAAAAGGAACCCGTGTGACTGTGGAACCAA	2503	6	clonotype1	clonotype1_consensus_1	1
AACCGCGTCCTTGACC-1	TRUE	AACCGCGTCCTTGACC-1_contig_1	TRUE	539	TRD	TRDV1		TRDJ1	TRDC	TRUE	TRUE	AQKVTQAQSSVSMPVRKAVTLNCLYE	GCCCAGAAGGTTACTCAAGCCCAGTCATCAGTATCCATGCCAGTGAGGAAAGCAGTCACCCTGAACTGCCTGTATGAA	TSWWSYY	ACAAGTTGGTGGTCATATTAT	IFWYKQLPSKEMIFLIR	ATTTTTTGGTACAAGCAACTTCCCAGCAAAGAGATGATTTTCCTTATTCGC	QGSDEQ	CAGGGTTCTGATGAACAG	NAKSGRYSVNFKKAAKSVALTISALQLEDSAKYF	AATGCAAAAAGTGGTCGCTATTCTGTCAACTTCAAGAAAGCAGCGAAATCCGTCGCCTTAACCATTTCAGCCTTACAGCTAGAAGATTCAGCAAAGTACTTT	CALGDYVLSDKLIF	TGTGCTCTTGGGGACTACGTTCTATCCGATAAACTCATCTTT	GKGTRVTVEP	GGAAAAGGAACCCGTGTGACTGTGGAACCAA	7105	10	clonotype2	clonotype2_consensus_1	1
AACGTTGAGTTCCACA-1	TRUE	AACGTTGAGTTCCACA-1_contig_1	TRUE	667	TRG	TRGV2		TRGJ1	TRGC1	TRUE	TRUE	KSVIRQTGSSAEITCDLA	AAGTCAGTCATCAGGCAGACTGGGTCATCTGCTGAAATCACTTGTGATCTTGCT	EGSNGY	GAAGGAAGTAACGGCTAC	IHWYLHQEGKAPQRLQY	ATCCACTGGTACCTACACCAGGAGGGGAAGGCCCCACAGCGTCTTCAGTAC	YDSYNSKVVLES	TATGACTCCTACAACTCCAAGGTTGTGTTGGAATCA	GVSPGKYYTYASTRNNLRLILQNLIENDSGVYY	GGAGTCAGTCCAGGGAAGTATTATACTTACGCAAGCACAAGGAACAACTTGAGATTGATACTGCAAAATCTAATTGAAAATGACTCTGGGGTCTATTAC	CATWDGSRSYYKKLF	TGTGCCACCTGGGACGGGTCCCGAAGCTATTATAAGAAACTCTTT	GSGTTLVVT	GGCAGTGGAACAACACTTGTTGTCACAG	244	6	clonotype1	clonotype1_consensus_2	2
AACGTTGAGTTCCACA-1	TRUE	AACGTTGAGTTCCACA-1_contig_2	TRUE	538	TRD	TRDV1		TRDJ1	TRDC	TRUE	TRUE	AQKVTQAQSSVSMPVRKAVTLNCLYE	GCCCAGAAGGTTACTCAAGCCCAGTCATCAGTATCCATGCCAGTGAGGAAAGCAGTCACCCTGAACTGCCTGTATGAA	TSWWSYY	ACAAGTTGGTGGTCATATTAT	IFWYKQLPSKEMIFLIR	ATTTTTTGGTACAAGCAACTTCCCAGCAAAGAGATGATTTTCCTTATTCGC	QGSDEQ	CAGGGTTCTGATGAACAG	NAKSGRYSVNFKKAAKSVALTISALQLEDSAKYF	AATGCAAAAAGTGGTCGCTATTCTGTCAACTTCAAGAAAGCAGCGAAATCCGTCGCCTTAACCATTTCAGCCTTACAGCTAGAAGATTCAGCAAAGTACTTT	CALGDYVLSDKLIF	TGTGCTCTTGGGGACTACGTTCTATCCGATAAACTCATCTTT	GKGTRVTVEP	GGAAAAGGAACCCGTGTGACTGTGGAACCAA	4224	5	clonotype1	clonotype1_consensus_1	2
AACGTTGGTATATCCG-1	TRUE	AACGTTGGTATATCCG-1_contig_1	TRUE	536	TRD	TRDV1		TRDJ1	TRDC	TRUE	TRUE	AQKVTQAQSSVSMPVRKAVTLNCLYE	GCCCAGAAGGTTACTCAAGCCCAGTCATCAGTATCCATGCCAGTGAGGAAAGCAGTCACCCTGAACTGCCTGTATGAA	TSWWSYY	ACAAGTTGGTGGTCATATTAT	IFWYKQLPSKEMIFLIR	ATTTTTTGGTACAAGCAACTTCCCAGCAAAGAGATGATTTTCCTTATTCGC	QGSDEQ	CAGGGTTCTGATGAACAG	NAKSGRYSVNFKKAAKSVALTISALQLEDSAKYF	AATGCAAAAAGTGGTCGCTATTCTGTCAACTTCAAGAAAGCAGCGAAATCCGTCGCCTTAACCATTTCAGCCTTACAGCTAGAAGATTCAGCAAAGTACTTT	CALGDYVLSDKLIF	TGTGCTCTTGGGGACTACGTTCTATCCGATAAACTCATCTTT	GKGTRVTVEP	GGAAAAGGAACCCGTGTGACTGTGGAACCAA	1055	2	clonotype2	clonotype2_consensus_1	1
AACTCAGAGAACAATC-1	TRUE	AACTCAGAGAACAATC-1_contig_1	TRUE	537	TRD	TRDV1		TRDJ1	TRDC	TRUE	TRUE	AQKVTQAQSSVSMPVRKAVTLNCLYE	GCCCAGAAGGTTACTCAAGCCCAGTCATCAGTATCCATGCCAGTGAGGAAAGCAGTCACCCTGAACTGCCTGTATGAA	TSWWSYY	ACAAGTTGGTGGTCATATTAT	IFWYKQLPSKEMIFLIR	ATTTTTTGGTACAAGCAACTTCCCAGCAAAGAGATGATTTTCCTTATTCGC	QGSDEQ	CAGGGTTCTGATGAACAG	NAKSGRYSVNFKKAAKSVALTISALQLEDSAKYF	AATGCAAAAAGTGGTCGCTATTCTGTCAACTTCAAGAAAGCAGCGAAATCCGTCGCCTTAACCATTTCAGCCTTACAGCTAGAAGATTCAGCAAAGTACTTT	CALGDYVLSDKLIF	TGTGCTCTTGGGGACTACGTTCTATCCGATAAACTCATCTTT	GKGTRVTVEP	GGAAAAGGAACCCGTGTGACTGTGGAACCAA	4322	6	clonotype1	clonotype1_consensus_1	1
AACTCAGAGAACAATC-1	TRUE	AACTCAGAGAACAATC-1_contig_2	TRUE	769	TRG	TRGV2		TRGJ1	TRGC2	TRUE	TRUE	KSVIRQTGSSAEITCDLA	AAGTCAGTCATCAGGCAGACTGGGTCATCTGCTGAAATCACTTGTGATCTTGCT	EGSNGY	GAAGGAAGTAACGGCTAC	IHWYLHQEGKAPQRLQY	ATCCACTGGTACCTACACCAGGAGGGGAAGGCCCCACAGCGTCTTCAGTAC	YDSYNSKVVLES	TATGACTCCTACAACTCCAAGGTTGTGTTGGAATCA	GVSPGKYYTYASTRNNLRLILQNLIENDSGVYY	GGAGTCAGTCCAGGGAAGTATTATACTTACGCAAGCACAAGGAACAACTTGAGATTGATACTGCAAAATCTAATTGAAAATGACTCTGGGGTCTATTAC	CATWDGSRSYYKKLF	TGTGCCACCTGGGACGGGTCCCGAAGCTATTATAAGAAACTCTTT	GSGTTLVVT	GGCAGTGGAACAACACTTGTTGTCACAG	1667	7	clonotype1	clonotype1_consensus_2	1
AACTCAGGTAAGGATT-1	TRUE	AACTCAGGTAAGGATT-1_contig_1	TRUE	537	TRD	TRDV1		TRDJ1	TRDC	TRUE	TRUE	AQKVTQAQSSVSMPVRKAVTLNCLYE	GCCCAGAAGGTTACTCAAGCCCAGTCATCAGTATCCATGCCAGTGAGGAAAGCAGTCACCCTGAACTGCCTGTATGAA	TSWWSYY	ACAAGTTGGTGGTCATATTAT	IFWYKQLPSKEMIFLIR	ATTTTTTGGTACAAGCAACTTCCCAGCAAAGAGATGATTTTCCTTATTCGC	QGSDEQ	CAGGGTTCTGATGAACAG	NAKSGRYSVNFKKAAKSVALTISALQLEDSAKYF	AATGCAAAAAGTGGTCGCTATTCTGTCAACTTCAAGAAAGCAGCGAAATCCGTCGCCTTAACCATTTCAGCCTTACAGCTAGAAGATTCAGCAAAGTACTTT	CALGDYVLSDKLIF	TGTGCTCTTGGGGACTACGTTCTATCCGATAAACTCATCTTT	GKGTRVTVEP	GGAAAAGGAACCCGTGTGACTGTGGAACCAA	3235	5	clonotype1	clonotype1_consensus_1	1
AACTCAGGTAAGGATT-1	TRUE	AACTCAGGTAAGGATT-1_contig_2	TRUE	735	TRG	TRGV2		TRGJ1	TRGC2	TRUE	TRUE	KSVIRQTGSSAEITCDLA	AAGTCAGTCATCAGGCAGACTGGGTCATCTGCTGAAATCACTTGTGATCTTGCT	EGSNGY	GAAGGAAGTAACGGCTAC	IHWYLHQEGKAPQRLQY	ATCCACTGGTACCTACACCAGGAGGGGAAGGCCCCACAGCGTCTTCAGTAC	YDSYNSKVVLES	TATGACTCCTACAACTCCAAGGTTGTGTTGGAATCA	GVSPGKYYTYASTRNNLRLILQNLIENDSGVYY	GGAGTCAGTCCAGGGAAGTATTATACTTACGCAAGCACAAGGAACAACTTGAGATTGATACTGCAAAATCTAATTGAAAATGACTCTGGGGTCTATTAC	CATWDGSRSYYKKLF	TGTGCCACCTGGGACGGGTCCCGAAGCTATTATAAGAAACTCTTT	GSGTTLVVT	GGCAGTGGAACAACACTTGTTGTCACAG	341	4	clonotype1	clonotype1_consensus_2	1
AACTCAGGTTCCTCCA-1	TRUE	AACTCAGGTTCCTCCA-1_contig_1	TRUE	645	TRD	TRDV1		TRDJ1	TRDC	TRUE	TRUE	AQKVTQAQSSVSMPVRKAVTLNCLYE	GCCCAGAAGGTTACTCAAGCCCAGTCATCAGTATCCATGCCAGTGAGGAAAGCAGTCACCCTGAACTGCCTGTATGAA	TSWWSYY	ACAAGTTGGTGGTCATATTAT	IFWYKQLPSKEMIFLIR	ATTTTTTGGTACAAGCAACTTCCCAGCAAAGAGATGATTTTCCTTATTCGC	QGSDEQ	CAGGGTTCTGATGAACAG	NAKSGRYSVNFKKAAKSVALTISALQLEDSAKYF	AATGCAAAAAGTGGTCGCTATTCTGTCAACTTCAAGAAAGCAGCGAAATCCGTCGCCTTAACCATTTCAGCCTTACAGCTAGAAGATTCAGCAAAGTACTTT	CALGDYVLSDKLIF	TGTGCTCTTGGGGACTACGTTCTATCCGATAAACTCATCTTT	GKGTRVTVEP	GGAAAAGGAACCCGTGTGACTGTGGAACCAA	5641	3	clonotype2	clonotype2_consensus_1	1
AACTCCCCACCGCTAG-1	TRUE	AACTCCCCACCGCTAG-1_contig_1	TRUE	558	TRD	TRDV1		TRDJ1	TRDC	TRUE	TRUE	AQKVTQAQSSVSMPVRKAVTLNCLYE	GCCCAGAAGGTTACTCAAGCCCAGTCATCAGTATCCATGCCAGTGAGGAAAGCAGTCACCCTGAACTGCCTGTATGAA	TSWWSYY	ACAAGTTGGTGGTCATATTAT	IFWYKQLPSKEMIFLIR	ATTTTTTGGTACAAGCAACTTCCCAGCAAAGAGATGATTTTCCTTATTCGC	QGSDEQ	CAGGGTTCTGATGAACAG	NAKSGRYSVNFKKAAKSVALTISALQLEDSAKYF	AATGCAAAAAGTGGTCGCTATTCTGTCAACTTCAAGAAAGCAGCGAAATCCGTCGCCTTAACCATTTCAGCCTTACAGCTAGAAGATTCAGCAAAGTACTTT	CALGDYVLSDKLIF	TGTGCTCTTGGGGACTACGTTCTATCCGATAAACTCATCTTT	GKGTRVTVEP	GGAAAAGGAACCCGTGTGACTGTGGAACCAA	2440	6	clonotype2	clonotype2_consensus_1	1
AACTCCCGTAGCTAAA-1	TRUE	AACTCCCGTAGCTAAA-1_contig_1	TRUE	583	TRD	TRDV1		TRDJ1	TRDC	TRUE	TRUE	AQKVTQAQSSVSMPVRKAVTLNCLYE	GCCCAGAAGGTTACTCAAGCCCAGTCATCAGTATCCATGCCAGTGAGGAAAGCAGTCACCCTGAACTGCCTGTATGAA	TSWWSYY	ACAAGTTGGTGGTCATATTAT	IFWYKQLPSKEMIFLIR	ATTTTTTGGTACAAGCAACTTCCCAGCAAAGAGATGATTTTCCTTATTCGC	QGSDEQ	CAGGGTTCTGATGAACAG	NAKSGRYSVNFKKAAKSVALTISALQLEDSAKYF	AATGCAAAAAGTGGTCGCTATTCTGTCAACTTCAAGAAAGCAGCGAAATCCGTCGCCTTAACCATTTCAGCCTTACAGCTAGAAGATTCAGCAAAGTACTTT	CALGDYVLSDKLIF	TGTGCTCTTGGGGACTACGTTCTATCCGATAAACTCATCTTT	GKGTRVTVEP	GGAAAAGGAACCCGTGTGACTGTGGAACCAA	1250	2	clonotype2	clonotype2_consensus_1	1
AACTCCCTCTGATACG-1	TRUE	AACTCCCTCTGATACG-1_contig_1	TRUE	573	TRD	TRDV1		TRDJ1	TRDC	TRUE	TRUE	AQKVTQAQSSVSMPVRKAVTLNCLYE	GCCCAGAAGGTTACTCAAGCCCAGTCATCAGTATCCATGCCAGTGAGGAAAGCAGTCACCCTGAACTGCCTGTATGAA	TSWWSYY	ACAAGTTGGTGGTCATATTAT	IFWYKQLPSKEMIFLIR	ATTTTTTGGTACAAGCAACTTCCCAGCAAAGAGATGATTTTCCTTATTCGC	QGSDEQ	CAGGGTTCTGATGAACAG	NAKSGRYSVNFKKAAKSVALTISALQLEDSAKYF	AATGCAAAAAGTGGTCGCTATTCTGTCAACTTCAAGAAAGCAGCGAAATCCGTCGCCTTAACCATTTCAGCCTTACAGCTAGAAGATTCAGCAAAGTACTTT	CALGDYVLSDKLIF	TGTGCTCTTGGGGACTACGTTCTATCCGATAAACTCATCTTT	GKGTRVTVEP	GGAAAAGGAACCCGTGTGACTGTGGAACCAA	2885	7	clonotype2	clonotype2_consensus_1	1
AACTCCCTCTTTAGTC-1	TRUE	AACTCCCTCTTTAGTC-1_contig_1	TRUE	580	TRD	TRDV2		TRDJ3	TRDC	TRUE	TRUE	IELVPEHQTVPVSIGVPATLRCSMK	ATTGAGTTGGTGCCTGAACACCAAACAGTGCCTGTGTCAATAGGGGTCCCTGCCACCCTCAGGTGCTCCATGAAA	GEAIGNYY	GGAGAAGCGATCGGTAACTACTAT	INWYRKTQGNTMTFIYR	ATCAACTGGTACAGGAAGACCCAAGGTAACACAATGACTTTCATATACCGA	EKDIYG	GAAAAGGACATCTATGGC	PGFKDNFQGDIDIAKNLAVLKILAPSERDEGSYY	CCTGGTTTCAAAGACAATTTCCAAGGTGACATTGATATTGCAAAGAACCTGGCTGTACTTAAGATACTTGCACCATCAGAGAGAGATGAAGGGTCTTACTAC	CACDTGSTGESSWDTRQMFF	TGTGCCTGTGACACCGGGTCTACTGGGGAAAGCTCCTGGGACACCCGACAGATGTTTTTC	GTGIKLFVEP	GGAACTGGCATCAAACTCTTCGTGGAGCCCC	23783	13	clonotype5	clonotype5_consensus_1	1
AACTCTTAGCGACGTA-1	TRUE	AACTCTTAGCGACGTA-1_contig_1	TRUE	720	TRG	TRGV8		TRGJ1	TRGC2	TRUE	TRUE	KSSNLEGRTKSVTRPTGSSAVITCDLP	AAATCTTCCAACTTGGAAGGGAGAACAAAGTCAGTCACCAGGCCAACTGGGTCATCAGCTGTAATCACTTGTGATCTTCCT	VENAVY	GTAGAAAATGCCGTCTAC	THWYLHQEGKAPQRLLY	ACCCACTGGTACCTACACCAGGAGGGGAAGGCCCCACAGCGTCTTCTGTAC	YDSYNSRVVLE	TATGACTCCTACAACTCCAGGGTTGTGTTGGAA	SGISREKYHTYASTGKSLKFILENLIERDSGVYY	TCAGGAATCAGTCGAGAAAAGTATCATACTTATGCAAGCACAGGGAAGAGCCTTAAATTTATACTGGAAAATCTAATTGAACGTGACTCTGGGGTCTATTAC	CATWDRRGYKKLF	TGTGCCACCTGGGATAGGCGGGGTTATAAGAAACTCTTT	GSGTTLVVT	GGCAGTGGAACAACACTTGTTGTCACAG	2560	4	clonotype7	clonotype7_consensus_3	2
AACTCTTAGCGACGTA-1	TRUE	AACTCTTAGCGACGTA-1_contig_2	TRUE	730	TRD	TRDV1		TRDJ1	TRDC	TRUE	TRUE	AQKVTQAQSSVSMPVRKAVTLNCLYE	GCCCAGAAGGTTACTCAAGCCCAGTCATCAGTATCCATGCCAGTGAGGAAAGCAGTCACCCTGAACTGCCTGTATGAA	TSWWSYY	ACAAGTTGGTGGTCATATTAT	IFWYKQLPSKEMIFLIR	ATTTTTTGGTACAAGCAACTTCCCAGCAAAGAGATGATTTTCCTTATTCGC	QGSDEQ	CAGGGTTCTGATGAACAG	NAKSGRYSVNFKKAAKSVALTISALQLEDSAKYF	AATGCAAAAAGTGGTCGCTATTCTGTCAACTTCAAGAAAGCAGCGAAATCCGTCGCCTTAACCATTTCAGCCTTACAGCTAGAAGATTCAGCAAAGTACTTT	CALGDRPSYGARLLGDTADKLIF	TGTGCTCTTGGGGACCGGCCTTCCTACGGGGCTAGACTACTGGGGGATACCGCCGATAAACTCATCTTT	GKGTRVTVEP	GGAAAAGGAACCCGTGTGACTGTGGAACCAA	19595	13	clonotype7	clonotype7_consensus_1	2
AACTCTTGTGAAGGCT-1	TRUE	AACTCTTGTGAAGGCT-1_contig_1	TRUE	581	TRD	TRDV2		TRDJ3	TRDC	TRUE	TRUE	IELVPEHQTVPVSIGVPATLRCSMK	ATTGAGTTGGTGCCTGAACACCAAACAGTGCCTGTGTCAATAGGGGTCCCTGCCACCCTCAGGTGCTCCATGAAA	GEAIGNYY	GGAGAAGCGATCGGTAACTACTAT	INWYRKTQGNTMTFIYR	ATCAACTGGTACAGGAAGACCCAAGGTAACACAATGACTTTCATATACCGA	EKDIYG	GAAAAGGACATCTATGGC	PGFKDNFQGDIDIAKNLAVLKILAPSERDEGSYY	CCTGGTTTCAAAGACAATTTCCAAGGTGACATTGATATTGCAAAGAACCTGGCTGTACTTAAGATACTTGCACCATCAGAGAGAGATGAAGGGTCTTACTAC	CACDTGSTGESSWDTRQMFF	TGTGCCTGTGACACCGGGTCTACTGGGGAAAGCTCCTGGGACACCCGACAGATGTTTTTC	GTGIKLFVEP	GGAACTGGCATCAAACTCTTCGTGGAGCCCC	6374	11	clonotype5	clonotype5_consensus_1	1
AACTCTTGTGAGTATA-1	TRUE	AACTCTTGTGAGTATA-1_contig_1	TRUE	538	TRD	TRDV1		TRDJ1	TRDC	TRUE	TRUE	AQKVTQAQSSVSMPVRKAVTLNCLYE	GCCCAGAAGGTTACTCAAGCCCAGTCATCAGTATCCATGCCAGTGAGGAAAGCAGTCACCCTGAACTGCCTGTATGAA	TSWWSYY	ACAAGTTGGTGGTCATATTAT	IFWYKQLPSKEMIFLIR	ATTTTTTGGTACAAGCAACTTCCCAGCAAAGAGATGATTTTCCTTATTCGC	QGSDEQ	CAGGGTTCTGATGAACAG	NAKSGRYSVNFKKAAKSVALTISALQLEDSAKYF	AATGCAAAAAGTGGTCGCTATTCTGTCAACTTCAAGAAAGCAGCGAAATCCGTCGCCTTAACCATTTCAGCCTTACAGCTAGAAGATTCAGCAAAGTACTTT	CALGDYVLSDKLIF	TGTGCTCTTGGGGACTACGTTCTATCCGATAAACTCATCTTT	GKGTRVTVEP	GGAAAAGGAACCCGTGTGACTGTGGAACCAA	8495	14	clonotype6	clonotype6_consensus_1	1
AACTCTTGTGAGTATA-1	TRUE	AACTCTTGTGAGTATA-1_contig_2	TRUE	698	TRG	TRGV3		TRGJ1	TRGC1	TRUE	TRUE	KSVTRQTGSSAEITCDLT	AAGTCAGTCACCAGGCAGACTGGGTCATCTGCTGAAATCACTTGCGATCTTACT	VTNTFY	GTAACAAATACCTTCTAC	IHWYLHQEGKAPQRLLY	ATCCACTGGTACCTACACCAGGAGGGGAAGGCCCCACAGCGTCTTCTGTAC	YDVSTARDVLES	TATGACGTCTCCACCGCAAGGGATGTGTTGGAATCA	GLSPGKYYTHTPRRWSWILRLQNLIENDSGVYY	GGACTCAGTCCAGGAAAGTATTATACTCATACACCCAGGAGGTGGAGCTGGATATTGAGACTGCAAAATCTAATTGAAAATGATTCTGGGGTCTATTAC	CATWDGSRSYYKKLF	TGTGCCACCTGGGACGGGTCCCGAAGCTATTATAAGAAACTCTTT	GSGTTLVVT	GGCAGTGGAACAACACTTGTTGTCACAG	13405	6	clonotype6	clonotype6_consensus_2	1
AACTCTTTCGGAAATA-1	TRUE	AACTCTTTCGGAAATA-1_contig_1	TRUE	537	TRD	TRDV1		TRDJ1	TRDC	TRUE	TRUE	AQKVTQAQSSVSMPVRKAVTLNCLYE	GCCCAGAAGGTTACTCAAGCCCAGTCATCAGTATCCATGCCAGTGAGGAAAGCAGTCACCCTGAACTGCCTGTATGAA	TSWWSYY	ACAAGTTGGTGGTCATATTAT	IFWYKQLPSKEMIFLIR	ATTTTTTGGTACAAGCAACTTCCCAGCAAAGAGATGATTTTCCTTATTCGC	QGSDEQ	CAGGGTTCTGATGAACAG	NAKSGRYSVNFKKAAKSVALTISALQLEDSAKYF	AATGCAAAAAGTGGTCGCTATTCTGTCAACTTCAAGAAAGCAGCGAAATCCGTCGCCTTAACCATTTCAGCCTTACAGCTAGAAGATTCAGCAAAGTACTTT	CALGDYVLSDKLIF	TGTGCTCTTGGGGACTACGTTCTATCCGATAAACTCATCTTT	GKGTRVTVEP	GGAAAAGGAACCCGTGTGACTGTGGAACCAA	6172	12	clonotype2	clonotype2_consensus_1	1
AACTGGTAGCCAGGAT-1	TRUE	AACTGGTAGCCAGGAT-1_contig_1	TRUE	765	TRG	TRGV2		TRGJ1	TRGC2	TRUE	TRUE	KSVIRQTGSSAEITCDLA	AAGTCAGTCATCAGGCAGACTGGGTCATCTGCTGAAATCACTTGTGATCTTGCT	EGSNGY	GAAGGAAGTAACGGCTAC	IHWYLHQEGKAPQRLQY	ATCCACTGGTACCTACACCAGGAGGGGAAGGCCCCACAGCGTCTTCAGTAC	YDSYNSKVVLES	TATGACTCCTACAACTCCAAGGTTGTGTTGGAATCA	GVSPGKYYTYASTRNNLRLILQNLIENDSGVYY	GGAGTCAGTCCAGGGAAGTATTATACTTACGCAAGCACAAGGAACAACTTGAGATTGATACTGCAAAATCTAATTGAAAATGACTCTGGGGTCTATTAC	CATWDGSRSYYKKLF	TGTGCCACCTGGGACGGGTCCCGAAGCTATTATAAGAAACTCTTT	GSGTTLVVT	GGCAGTGGAACAACACTTGTTGTCACAG	3708	10	clonotype1	clonotype1_consensus_2	1
AACTGGTAGCCAGGAT-1	TRUE	AACTGGTAGCCAGGAT-1_contig_2	TRUE	674	TRD	TRDV1		TRDJ1	TRDC	TRUE	TRUE	AQKVTQAQSSVSMPVRKAVTLNCLYE	GCCCAGAAGGTTACTCAAGCCCAGTCATCAGTATCCATGCCAGTGAGGAAAGCAGTCACCCTGAACTGCCTGTATGAA	TSWWSYY	ACAAGTTGGTGGTCATATTAT	IFWYKQLPSKEMIFLIR	ATTTTTTGGTACAAGCAACTTCCCAGCAAAGAGATGATTTTCCTTATTCGC	QGSDEQ	CAGGGTTCTGATGAACAG	NAKSGRYSVNFKKAAKSVALTISALQLEDSAKYF	AATGCAAAAAGTGGTCGCTATTCTGTCAACTTCAAGAAAGCAGCGAAATCCGTCGCCTTAACCATTTCAGCCTTACAGCTAGAAGATTCAGCAAAGTACTTT	CALGDYVLSDKLIF	TGTGCTCTTGGGGACTACGTTCTATCCGATAAACTCATCTTT	GKGTRVTVEP	GGAAAAGGAACCCGTGTGACTGTGGAACCAA	10250	6	clonotype1	clonotype1_consensus_1	1
AACTGGTAGGTGCTAG-1	TRUE	AACTGGTAGGTGCTAG-1_contig_1	TRUE	574	TRD	TRDV1		TRDJ1	TRDC	TRUE	TRUE	AQKVTQAQSSVSMPVRKAVTLNCLYE	GCCCAGAAGGTTACTCAAGCCCAGTCATCAGTATCCATGCCAGTGAGGAAAGCAGTCACCCTGAACTGCCTGTATGAA	TSWWSYY	ACAAGTTGGTGGTCATATTAT	IFWYKQLPSKEMIFLIR	ATTTTTTGGTACAAGCAACTTCCCAGCAAAGAGATGATTTTCCTTATTCGC	QGSDEQ	CAGGGTTCTGATGAACAG	NAKSGRYSVNFKKAAKSVALTISALQLEDSAKYF	AATGCAAAAAGTGGTCGCTATTCTGTCAACTTCAAGAAAGCAGCGAAATCCGTCGCCTTAACCATTTCAGCCTTACAGCTAGAAGATTCAGCAAAGTACTTT	CALGDYVLSDKLIF	TGTGCTCTTGGGGACTACGTTCTATCCGATAAACTCATCTTT	GKGTRVTVEP	GGAAAAGGAACCCGTGTGACTGTGGAACCAA	7185	10	clonotype1	clonotype1_consensus_1	2
AACTGGTAGGTGCTAG-1	TRUE	AACTGGTAGGTGCTAG-1_contig_2	TRUE	735	TRG	TRGV2		TRGJ1	TRGC1	TRUE	TRUE	KSVIRQTGSSAEITCDLA	AAGTCAGTCATCAGGCAGACTGGGTCATCTGCTGAAATCACTTGTGATCTTGCT	EGSNGY	GAAGGAAGTAACGGCTAC	IHWYLHQEGKAPQRLQY	ATCCACTGGTACCTACACCAGGAGGGGAAGGCCCCACAGCGTCTTCAGTAC	YDSYNSKVVLES	TATGACTCCTACAACTCCAAGGTTGTGTTGGAATCA	GVSPGKYYTYASTRNNLRLILQNLIENDSGVYY	GGAGTCAGTCCAGGGAAGTATTATACTTACGCAAGCACAAGGAACAACTTGAGATTGATACTGCAAAATCTAATTGAAAATGACTCTGGGGTCTATTAC	CATWDGSRSYYKKLF	TGTGCCACCTGGGACGGGTCCCGAAGCTATTATAAGAAACTCTTT	GSGTTLVVT	GGCAGTGGAACAACACTTGTTGTCACAG	1173	9	clonotype1	clonotype1_consensus_2	2
AACTGGTCAGATGGCA-1	TRUE	AACTGGTCAGATGGCA-1_contig_1	TRUE	543	TRD	TRDV1		TRDJ1	TRDC	TRUE	TRUE	AQKVTQAQSSVSMPVRKAVTLNCLYE	GCCCAGAAGGTTACTCAAGCCCAGTCATCAGTATCCATGCCAGTGAGGAAAGCAGTCACCCTGAACTGCCTGTATGAA	TSWWSYY	ACAAGTTGGTGGTCATATTAT	IFWYKQLPSKEMIFLIR	ATTTTTTGGTACAAGCAACTTCCCAGCAAAGAGATGATTTTCCTTATTCGC	QGSDEQ	CAGGGTTCTGATGAACAG	NAKSGRYSVNFKKAAKSVALTISALQLEDSAKYF	AATGCAAAAAGTGGTCGCTATTCTGTCAACTTCAAGAAAGCAGCGAAATCCGTCGCCTTAACCATTTCAGCCTTACAGCTAGAAGATTCAGCAAAGTACTTT	CALGDYVLSDKLIF	TGTGCTCTTGGGGACTACGTTCTATCCGATAAACTCATCTTT	GKGTRVTVEP	GGAAAAGGAACCCGTGTGACTGTGGAACCAA	3644	10	clonotype2	clonotype2_consensus_1	1
AACTGGTCATGCTGGC-1	TRUE	AACTGGTCATGCTGGC-1_contig_1	TRUE	572	TRD	TRDV1		TRDJ1	TRDC	TRUE	TRUE	AQKVTQAQSSVSMPVRKAVTLNCLYE	GCCCAGAAGGTTACTCAAGCCCAGTCATCAGTATCCATGCCAGTGAGGAAAGCAGTCACCCTGAACTGCCTGTATGAA	TSWWSYY	ACAAGTTGGTGGTCATATTAT	IFWYKQLPSKEMIFLIR	ATTTTTTGGTACAAGCAACTTCCCAGCAAAGAGATGATTTTCCTTATTCGC	QGSDEQ	CAGGGTTCTGATGAACAG	NAKSGRYSVNFKKAAKSVALTISALQLEDSAKYF	AATGCAAAAAGTGGTCGCTATTCTGTCAACTTCAAGAAAGCAGCGAAATCCGTCGCCTTAACCATTTCAGCCTTACAGCTAGAAGATTCAGCAAAGTACTTT	CALGDYVLSDKLIF	TGTGCTCTTGGGGACTACGTTCTATCCGATAAACTCATCTTT	GKGTRVTVEP	GGAAAAGGAACCCGTGTGACTGTGGAACCAA	4796	11	clonotype1	clonotype1_consensus_1	1
AACTGGTCATGCTGGC-1	TRUE	AACTGGTCATGCTGGC-1_contig_2	TRUE	768	TRG	TRGV2		TRGJ1	TRGC2	TRUE	TRUE	KSVIRQTGSSAEITCDLA	AAGTCAGTCATCAGGCAGACTGGGTCATCTGCTGAAATCACTTGTGATCTTGCT	EGSNGY	GAAGGAAGTAACGGCTAC	IHWYLHQEGKAPQRLQY	ATCCACTGGTACCTACACCAGGAGGGGAAGGCCCCACAGCGTCTTCAGTAC	YDSYNSKVVLES	TATGACTCCTACAACTCCAAGGTTGTGTTGGAATCA	GVSPGKYYTYASTRNNLRLILQNLIENDSGVYY	GGAGTCAGTCCAGGGAAGTATTATACTTACGCAAGCACAAGGAACAACTTGAGATTGATACTGCAAAATCTAATTGAAAATGACTCTGGGGTCTATTAC	CATWDGSRSYYKKLF	TGTGCCACCTGGGACGGGTCCCGAAGCTATTATAAGAAACTCTTT	GSGTTLVVT	GGCAGTGGAACAACACTTGTTGTCACAG	249	6	clonotype1	clonotype1_consensus_2	1
AACTGGTGTACGCTGC-1	TRUE	AACTGGTGTACGCTGC-1_contig_1	TRUE	537	TRD	TRDV1		TRDJ1	TRDC	TRUE	TRUE	AQKVTQAQSSVSMPVRKAVTLNCLYE	GCCCAGAAGGTTACTCAAGCCCAGTCATCAGTATCCATGCCAGTGAGGAAAGCAGTCACCCTGAACTGCCTGTATGAA	TSWWSYY	ACAAGTTGGTGGTCATATTAT	IFWYKQLPSKEMIFLIR	ATTTTTTGGTACAAGCAACTTCCCAGCAAAGAGATGATTTTCCTTATTCGC	QGSDEQ	CAGGGTTCTGATGAACAG	NAKSGRYSVNFKKAAKSVALTISALQLEDSAKYF	AATGCAAAAAGTGGTCGCTATTCTGTCAACTTCAAGAAAGCAGCGAAATCCGTCGCCTTAACCATTTCAGCCTTACAGCTAGAAGATTCAGCAAAGTACTTT	CALGDYVLSDKLIF	TGTGCTCTTGGGGACTACGTTCTATCCGATAAACTCATCTTT	GKGTRVTVEP	GGAAAAGGAACCCGTGTGACTGTGGAACCAA	3912	7	clonotype2	clonotype2_consensus_1	1
AACTGGTTCGCAGGCT-1	TRUE	AACTGGTTCGCAGGCT-1_contig_1	TRUE	735	TRG	TRGV2		TRGJ1	TRGC1	TRUE	TRUE	KSVIRQTGSSAEITCDLA	AAGTCAGTCATCAGGCAGACTGGGTCATCTGCTGAAATCACTTGTGATCTTGCT	EGSNGY	GAAGGAAGTAACGGCTAC	IHWYLHQEGKAPQRLQY	ATCCACTGGTACCTACACCAGGAGGGGAAGGCCCCACAGCGTCTTCAGTAC	YDSYNSKVVLES	TATGACTCCTACAACTCCAAGGTTGTGTTGGAATCA	GVSPGKYYTYASTRNNLRLILQNLIENDSGVYY	GGAGTCAGTCCAGGGAAGTATTATACTTACGCAAGCACAAGGAACAACTTGAGATTGATACTGCAAAATCTAATTGAAAATGACTCTGGGGTCTATTAC	CATWDGSRSYYKKLF	TGTGCCACCTGGGACGGGTCCCGAAGCTATTATAAGAAACTCTTT	GSGTTLVVT	GGCAGTGGAACAACACTTGTTGTCACAG	259	5	clonotype1	clonotype1_consensus_2	2
AACTGGTTCGCAGGCT-1	TRUE	AACTGGTTCGCAGGCT-1_contig_2	TRUE	587	TRD	TRDV1		TRDJ1	TRDC	TRUE	TRUE	AQKVTQAQSSVSMPVRKAVTLNCLYE	GCCCAGAAGGTTACTCAAGCCCAGTCATCAGTATCCATGCCAGTGAGGAAAGCAGTCACCCTGAACTGCCTGTATGAA	TSWWSYY	ACAAGTTGGTGGTCATATTAT	IFWYKQLPSKEMIFLIR	ATTTTTTGGTACAAGCAACTTCCCAGCAAAGAGATGATTTTCCTTATTCGC	QGSDEQ	CAGGGTTCTGATGAACAG	NAKSGRYSVNFKKAAKSVALTISALQLEDSAKYF	AATGCAAAAAGTGGTCGCTATTCTGTCAACTTCAAGAAAGCAGCGAAATCCGTCGCCTTAACCATTTCAGCCTTACAGCTAGAAGATTCAGCAAAGTACTTT	CALGDYVLSDKLIF	TGTGCTCTTGGGGACTACGTTCTATCCGATAAACTCATCTTT	GKGTRVTVEP	GGAAAAGGAACCCGTGTGACTGTGGAACCAA	3048	5	clonotype1	clonotype1_consensus_1	2
AACTTTCAGCTGCGAA-1	TRUE	AACTTTCAGCTGCGAA-1_contig_1	TRUE	546	TRD	TRDV1		TRDJ1	TRDC	TRUE	TRUE	AQKVTQAQSSVSMPVRKAVTLNCLYE	GCCCAGAAGGTTACTCAAGCCCAGTCATCAGTATCCATGCCAGTGAGGAAAGCAGTCACCCTGAACTGCCTGTATGAA	TSWWSYY	ACAAGTTGGTGGTCATATTAT	IFWYKQLPSKEMIFLIR	ATTTTTTGGTACAAGCAACTTCCCAGCAAAGAGATGATTTTCCTTATTCGC	QGSDEQ	CAGGGTTCTGATGAACAG	NAKSGRYSVNFKKAAKSVALTISALQLEDSAKYF	AATGCAAAAAGTGGTCGCTATTCTGTCAACTTCAAGAAAGCAGCGAAATCCGTCGCCTTAACCATTTCAGCCTTACAGCTAGAAGATTCAGCAAAGTACTTT	CALGDYVLSDKLIF	TGTGCTCTTGGGGACTACGTTCTATCCGATAAACTCATCTTT	GKGTRVTVEP	GGAAAAGGAACCCGTGTGACTGTGGAACCAA	5306	6	clonotype2	clonotype2_consensus_1	1
AACTTTCCAGGGAGAG-1	TRUE	AACTTTCCAGGGAGAG-1_contig_1	TRUE	743	TRG	TRGV2		TRGJ1	TRGC1	TRUE	TRUE	KSVIRQTGSSAEITCDLA	AAGTCAGTCATCAGGCAGACTGGGTCATCTGCTGAAATCACTTGTGATCTTGCT	EGSNGY	GAAGGAAGTAACGGCTAC	IHWYLHQEGKAPQRLQY	ATCCACTGGTACCTACACCAGGAGGGGAAGGCCCCACAGCGTCTTCAGTAC	YDSYNSKVVLES	TATGACTCCTACAACTCCAAGGTTGTGTTGGAATCA	GVSPGKYYTYASTRNNLRLILQNLIENDSGVYY	GGAGTCAGTCCAGGGAAGTATTATACTTACGCAAGCACAAGGAACAACTTGAGATTGATACTGCAAAATCTAATTGAAAATGACTCTGGGGTCTATTAC	CATWDGSRSYYKKLF	TGTGCCACCTGGGACGGGTCCCGAAGCTATTATAAGAAACTCTTT	GSGTTLVVT	GGCAGTGGAACAACACTTGTTGTCACAG	704	8	clonotype1	clonotype1_consensus_2	2
AACTTTCCAGGGAGAG-1	TRUE	AACTTTCCAGGGAGAG-1_contig_2	TRUE	541	TRD	TRDV1		TRDJ1	TRDC	TRUE	TRUE	AQKVTQAQSSVSMPVRKAVTLNCLYE	GCCCAGAAGGTTACTCAAGCCCAGTCATCAGTATCCATGCCAGTGAGGAAAGCAGTCACCCTGAACTGCCTGTATGAA	TSWWSYY	ACAAGTTGGTGGTCATATTAT	IFWYKQLPSKEMIFLIR	ATTTTTTGGTACAAGCAACTTCCCAGCAAAGAGATGATTTTCCTTATTCGC	QGSDEQ	CAGGGTTCTGATGAACAG	NAKSGRYSVNFKKAAKSVALTISALQLEDSAKYF	AATGCAAAAAGTGGTCGCTATTCTGTCAACTTCAAGAAAGCAGCGAAATCCGTCGCCTTAACCATTTCAGCCTTACAGCTAGAAGATTCAGCAAAGTACTTT	CALGDYVLSDKLIF	TGTGCTCTTGGGGACTACGTTCTATCCGATAAACTCATCTTT	GKGTRVTVEP	GGAAAAGGAACCCGTGTGACTGTGGAACCAA	4322	8	clonotype1	clonotype1_consensus_1	2
AACTTTCTCAACGGGA-1	TRUE	AACTTTCTCAACGGGA-1_contig_1	TRUE	755	TRG	TRGV2		TRGJ1	TRGC2	TRUE	TRUE	KSVIRQTGSSAEITCDLA	AAGTCAGTCATCAGGCAGACTGGGTCATCTGCTGAAATCACTTGTGATCTTGCT	EGSNGY	GAAGGAAGTAACGGCTAC	IHWYLHQEGKAPQRLQY	ATCCACTGGTACCTACACCAGGAGGGGAAGGCCCCACAGCGTCTTCAGTAC	YDSYNSKVVLES	TATGACTCCTACAACTCCAAGGTTGTGTTGGAATCA	GVSPGKYYTYASTRNNLRLILQNLIENDSGVYY	GGAGTCAGTCCAGGGAAGTATTATACTTACGCAAGCACAAGGAACAACTTGAGATTGATACTGCAAAATCTAATTGAAAATGACTCTGGGGTCTATTAC	CATWDGSRSYYKKLF	TGTGCCACCTGGGACGGGTCCCGAAGCTATTATAAGAAACTCTTT	GSGTTLVVT	GGCAGTGGAACAACACTTGTTGTCACAG	243	6	clonotype1	clonotype1_consensus_2	1
AACTTTCTCAACGGGA-1	TRUE	AACTTTCTCAACGGGA-1_contig_2	TRUE	549	TRD	TRDV1		TRDJ1	TRDC	TRUE	TRUE	AQKVTQAQSSVSMPVRKAVTLNCLYE	GCCCAGAAGGTTACTCAAGCCCAGTCATCAGTATCCATGCCAGTGAGGAAAGCAGTCACCCTGAACTGCCTGTATGAA	TSWWSYY	ACAAGTTGGTGGTCATATTAT	IFWYKQLPSKEMIFLIR	ATTTTTTGGTACAAGCAACTTCCCAGCAAAGAGATGATTTTCCTTATTCGC	QGSDEQ	CAGGGTTCTGATGAACAG	NAKSGRYSVNFKKAAKSVALTISALQLEDSAKYF	AATGCAAAAAGTGGTCGCTATTCTGTCAACTTCAAGAAAGCAGCGAAATCCGTCGCCTTAACCATTTCAGCCTTACAGCTAGAAGATTCAGCAAAGTACTTT	CALGDYVLSDKLIF	TGTGCTCTTGGGGACTACGTTCTATCCGATAAACTCATCTTT	GKGTRVTVEP	GGAAAAGGAACCCGTGTGACTGTGGAACCAA	5152	8	clonotype1	clonotype1_consensus_1	1
AAGACCTAGACTAGAT-1	TRUE	AAGACCTAGACTAGAT-1_contig_1	TRUE	668	TRG	TRGV3		TRGJ1	TRGC1	TRUE	TRUE	KSVTRQTGSSAEITCDLT	AAGTCAGTCACCAGGCAGACTGGGTCATCTGCTGAAATCACTTGCGATCTTACT	VTNTFY	GTAACAAATACCTTCTAC	IHWYLHQEGKAPQRLLY	ATCCACTGGTACCTACACCAGGAGGGGAAGGCCCCACAGCGTCTTCTGTAC	YDVSTARDVLES	TATGACGTCTCCACCGCAAGGGATGTGTTGGAATCA	GLSPGKYYTHTPRRWSWILRLQNLIENDSGVYY	GGACTCAGTCCAGGAAAGTATTATACTCATACACCCAGGAGGTGGAGCTGGATATTGAGACTGCAAAATCTAATTGAAAATGATTCTGGGGTCTATTAC	CATWDGSRSYYKKLF	TGTGCCACCTGGGACGGGTCCCGAAGCTATTATAAGAAACTCTTT	GSGTTLVVT	GGCAGTGGAACAACACTTGTTGTCACAG	87	4	clonotype6	clonotype6_consensus_2	5
AAGACCTAGACTAGAT-1	TRUE	AAGACCTAGACTAGAT-1_contig_2	TRUE	687	TRD	TRDV1		TRDJ1	TRDC	TRUE	TRUE	AQKVTQAQSSVSMPVRKAVTLNCLYE	GCCCAGAAGGTTACTCAAGCCCAGTCATCAGTATCCATGCCAGTGAGGAAAGCAGTCACCCTGAACTGCCTGTATGAA	TSWWSYY	ACAAGTTGGTGGTCATATTAT	IFWYKQLPSKEMIFLIR	ATTTTTTGGTACAAGCAACTTCCCAGCAAAGAGATGATTTTCCTTATTCGC	QGSDEQ	CAGGGTTCTGATGAACAG	NAKSGRYSVNFKKAAKSVALTISALQLEDSAKYF	AATGCAAAAAGTGGTCGCTATTCTGTCAACTTCAAGAAAGCAGCGAAATCCGTCGCCTTAACCATTTCAGCCTTACAGCTAGAAGATTCAGCAAAGTACTTT	CALGDYVLSDKLIF	TGTGCTCTTGGGGACTACGTTCTATCCGATAAACTCATCTTT	GKGTRVTVEP	GGAAAAGGAACCCGTGTGACTGTGGAACCAA	4558	7	clonotype6	clonotype6_consensus_1	5
AAGACCTAGCGCCTCA-1	TRUE	AAGACCTAGCGCCTCA-1_contig_1	TRUE	747	TRG	TRGV3		TRGJ1	TRGC1	TRUE	TRUE	KSVIRQTGSSAEITCDLA	AAGTCAGTCATCAGGCAGACTGGGTCATCTGCTGAAATCACTTGTGATCTTGCT	EGSNGY	GAAGGAAGTAACGGCTAC	IHWYLHQEGKAPQRLLY	ATCCACTGGTACCTACACCAGGAGGGGAAGGCCCCACAGCGTCTTCTGTAC	YDVSTARDVLES	TATGACGTCTCCACCGCAAGGGATGTGTTGGAATCA	GLSPGKYYTHTPRRWSWILRLQNLIENDSGVYY	GGACTCAGTCCAGGAAAGTATTATACTCATACACCCAGGAGGTGGAGCTGGATATTGAGACTGCAAAATCTAATTGAAAATGACTCTGGGGTCTATTAC	CATWDGSRSYYKKLF	TGTGCCACCTGGGACGGGTCCCGAAGCTATTATAAGAAACTCTTT	GSGTTLVVT	GGCAGTGGAACAACACTTGTTGTCACAG	159	3	clonotype10	clonotype10_consensus_2	7
AAGACCTAGCGCCTCA-1	TRUE	AAGACCTAGCGCCTCA-1_contig_2	TRUE	540	TRD	TRDV1		TRDJ1	TRDC	TRUE	TRUE	AQKVTQAQSSVSMPVRKAVTLNCLYE	GCCCAGAAGGTTACTCAAGCCCAGTCATCAGTATCCATGCCAGTGAGGAAAGCAGTCACCCTGAACTGCCTGTATGAA	TSWWSYY	ACAAGTTGGTGGTCATATTAT	IFWYKQLPSKEMIFLIR	ATTTTTTGGTACAAGCAACTTCCCAGCAAAGAGATGATTTTCCTTATTCGC	QGSDEQ	CAGGGTTCTGATGAACAG	NAKSGRYSVNFKKAAKSVALTISALQLEDSAKYF	AATGCAAAAAGTGGTCGCTATTCTGTCAACTTCAAGAAAGCAGCGAAATCCGTCGCCTTAACCATTTCAGCCTTACAGCTAGAAGATTCAGCAAAGTACTTT	CALGDYVLSDKLIF	TGTGCTCTTGGGGACTACGTTCTATCCGATAAACTCATCTTT	GKGTRVTVEP	GGAAAAGGAACCCGTGTGACTGTGGAACCAA	4844	7	clonotype10	clonotype10_consensus_1	7
AAGACCTAGGATGGTC-1	TRUE	AAGACCTAGGATGGTC-1_contig_1	TRUE	640	TRG	TRGV2		TRGJ1	TRGC2	TRUE	TRUE	KSVIRQTGSSAEITCDLA	AAGTCAGTCATCAGGCAGACTGGGTCATCTGCTGAAATCACTTGTGATCTTGCT	EGSNGY	GAAGGAAGTAACGGCTAC	IHWYLHQEGKAPQRLQY	ATCCACTGGTACCTACACCAGGAGGGGAAGGCCCCACAGCGTCTTCAGTAC	YDSYNSKVVLES	TATGACTCCTACAACTCCAAGGTTGTGTTGGAATCA	GVSPGKYYTYASTRNNLRLILQNLIENDSGVYY	GGAGTCAGTCCAGGGAAGTATTATACTTACGCAAGCACAAGGAACAACTTGAGATTGATACTGCAAAATCTAATTGAAAATGACTCTGGGGTCTATTAC	CATWDGSRSYYKKLF	TGTGCCACCTGGGACGGGTCCCGAAGCTATTATAAGAAACTCTTT	GSGTTLVVT	GGCAGTGGAACAACACTTGTTGTCACAG	2149	6	clonotype1	clonotype1_consensus_2	1
AAGACCTAGGATGGTC-1	TRUE	AAGACCTAGGATGGTC-1_contig_2	TRUE	538	TRD	TRDV1		TRDJ1	TRDC	TRUE	TRUE	AQKVTQAQSSVSMPVRKAVTLNCLYE	GCCCAGAAGGTTACTCAAGCCCAGTCATCAGTATCCATGCCAGTGAGGAAAGCAGTCACCCTGAACTGCCTGTATGAA	TSWWSYY	ACAAGTTGGTGGTCATATTAT	IFWYKQLPSKEMIFLIR	ATTTTTTGGTACAAGCAACTTCCCAGCAAAGAGATGATTTTCCTTATTCGC	QGSDEQ	CAGGGTTCTGATGAACAG	NAKSGRYSVNFKKAAKSVALTISALQLEDSAKYF	AATGCAAAAAGTGGTCGCTATTCTGTCAACTTCAAGAAAGCAGCGAAATCCGTCGCCTTAACCATTTCAGCCTTACAGCTAGAAGATTCAGCAAAGTACTTT	CALGDYVLSDKLIF	TGTGCTCTTGGGGACTACGTTCTATCCGATAAACTCATCTTT	GKGTRVTVEP	GGAAAAGGAACCCGTGTGACTGTGGAACCAA	2658	5	clonotype1	clonotype1_consensus_1	1
AAGACCTAGTCGTACT-1	TRUE	AAGACCTAGTCGTACT-1_contig_1	TRUE	668	TRD	TRDV1	TRDD3	TRDJ4	TRDC	TRUE	TRUE	AQKVTQAQSSVSMPVRKAVTLNCLYE	GCCCAGAAGGTTACTCAAGCCCAGTCATCAGTATCCATGCCAGTGAGGAAAGCAGTCACCCTGAACTGCCTGTATGAA	TSWWSYY	ACAAGTTGGTGGTCATATTAT	IFWYKQLPSKEMIFLIR	ATTTTTTGGTACAAGCAACTTCCCAGCAAAGAGATGATTTTCCTTATTCGC	QGSDEQ	CAGGGTTCTGATGAACAG	NAKSGRYSVNFKKAAKSVALTISALQLEDSAKYF	AATGCAAAAAGTGGTCGCTATTCTGTCAACTTCAAGAAAGCAGCGAAATCCGTCGCCTTAACCATTTCAGCCTTACAGCTAGAAGATTCAGCAAAGTACTTT	CALGELLPLLTGGYLARPLIF	TGTGCTCTTGGGGAACTCCTCCCCCTCCTTACTGGGGGATACCTCGCCAGACCCCTGATCTTT	GKGTYLEVQQ	GGCAAAGGAACCTATCTGGAGGTACAACAAC	28217	9	clonotype8	clonotype8_consensus_2	5
AAGACCTCAAGCTGTT-1	TRUE	AAGACCTCAAGCTGTT-1_contig_1	TRUE	573	TRD	TRDV1		TRDJ1	TRDC	TRUE	TRUE	AQKVTQAQSSVSMPVRKAVTLNCLYE	GCCCAGAAGGTTACTCAAGCCCAGTCATCAGTATCCATGCCAGTGAGGAAAGCAGTCACCCTGAACTGCCTGTATGAA	TSWWSYY	ACAAGTTGGTGGTCATATTAT	IFWYKQLPSKEMIFLIR	ATTTTTTGGTACAAGCAACTTCCCAGCAAAGAGATGATTTTCCTTATTCGC	QGSDEQ	CAGGGTTCTGATGAACAG	NAKSGRYSVNFKKAAKSVALTISALQLEDSAKYF	AATGCAAAAAGTGGTCGCTATTCTGTCAACTTCAAGAAAGCAGCGAAATCCGTCGCCTTAACCATTTCAGCCTTACAGCTAGAAGATTCAGCAAAGTACTTT	CALGDYVLSDKLIF	TGTGCTCTTGGGGACTACGTTCTATCCGATAAACTCATCTTT	GKGTRVTVEP	GGAAAAGGAACCCGTGTGACTGTGGAACCAA	7756	12	clonotype1	clonotype1_consensus_1	1
AAGACCTCAAGCTGTT-1	TRUE	AAGACCTCAAGCTGTT-1_contig_2	TRUE	768	TRG	TRGV2		TRGJ1	TRGC2	TRUE	TRUE	KSVIRQTGSSAEITCDLA	AAGTCAGTCATCAGGCAGACTGGGTCATCTGCTGAAATCACTTGTGATCTTGCT	EGSNGY	GAAGGAAGTAACGGCTAC	IHWYLHQEGKAPQRLQY	ATCCACTGGTACCTACACCAGGAGGGGAAGGCCCCACAGCGTCTTCAGTAC	YDSYNSKVVLES	TATGACTCCTACAACTCCAAGGTTGTGTTGGAATCA	GVSPGKYYTYASTRNNLRLILQNLIENDSGVYY	GGAGTCAGTCCAGGGAAGTATTATACTTACGCAAGCACAAGGAACAACTTGAGATTGATACTGCAAAATCTAATTGAAAATGACTCTGGGGTCTATTAC	CATWDGSRSYYKKLF	TGTGCCACCTGGGACGGGTCCCGAAGCTATTATAAGAAACTCTTT	GSGTTLVVT	GGCAGTGGAACAACACTTGTTGTCACAG	522	10	clonotype1	clonotype1_consensus_2	1
AAGACCTTCTGAGTGT-1	TRUE	AAGACCTTCTGAGTGT-1_contig_1	TRUE	662	TRD	TRDV3	TRDD2	TRDJ1	TRDC	TRUE	TRUE	DKVTQSSPDQTVASGSEVVLLCTYD	GACAAAGTAACCCAGAGTTCCCCGGACCAGACGGTGGCGAGTGGCAGTGAGGTGGTACTGCTCTGCACTTACGAC	TVYSNPD	ACTGTATATTCAAATCCAGAT	LFWYRIRPDYSFQFVFY	TTATTCTGGTACCGGATAAGGCCAGATTATTCCTTTCAGTTTGTCTTTTAT	GDNSRSEGA	GGGGATAACAGCAGATCAGAAGGTGCA	DFTQGRFSVKHILTQKAFHLVISPVRTEDSATYY	GATTTTACTCAAGGACGGTTTTCTGTGAAACACATTCTGACCCAGAAAGCCTTTCACTTGGTGATCTCTCCAGTAAGGACTGAAGACAGTGCCACTTACTAC	CALPSFPLGAYTDKLIF	TGTGCCCTTCCTTCGTTCCCCCTCGGGGCTTACACCGATAAACTCATCTTT	GKGTRVTVEP	GGAAAAGGAACCCGTGTGACTGTGGAACCAA	15953	4	clonotype4	clonotype4_consensus_1	3
AAGACCTTCTGAGTGT-1	TRUE	AAGACCTTCTGAGTGT-1_contig_2	TRUE	719	TRG	TRGV9		TRGJ1	TRGC2	TRUE	TRUE	AGHLEQPQISSTKTLSKTARLECVVS	GCAGGTCACCTAGAGCAACCTCAAATTTCCAGTACTAAAACGCTGTCAAAAACAGCCCGCCTGGAATGTGTGGTGTCT	GITISATS	GGAATAACAATTTCTGCAACATCT	VYWYRERPGEVIQFLVS	GTATATTGGTATCGAGAGAGACCTGGTGAAGTCATACAGTTCCTGGTGTCC	ISYDGTVRKESG	ATTTCATATGACGGCACTGTCAGAAAGGAATCCGGC	IPSGKFEVDRIPETSTSTLTIHNVEKQDIATYY	ATTCCGTCAGGCAAATTTGAGGTGGATAGGATACCTGAAACGTCTACATCCACTCTCACCATTCACAATGTAGAGAAACAGGACATAGCTACCTACTAC	CALWEGGSYKKLF	TGTGCCTTGTGGGAGGGGGGGAGCTATAAGAAACTCTTT	GSGTTLVVT	GGCAGTGGAACAACACTTGTTGTCACAG	12385	5	clonotype4	clonotype4_consensus_2	3
AAGACCTTCTGCGGCA-1	TRUE	AAGACCTTCTGCGGCA-1_contig_1	TRUE	602	TRD	TRDV1		TRDJ1	TRDC	TRUE	TRUE	AQKVTQAQSSVSMPVRKAVTLNCLYE	GCCCAGAAGGTTACTCAAGCCCAGTCATCAGTATCCATGCCAGTGAGGAAAGCAGTCACCCTGAACTGCCTGTATGAA	TSWWSYY	ACAAGTTGGTGGTCATATTAT	IFWYKQLPSKEMIFLIR	ATTTTTTGGTACAAGCAACTTCCCAGCAAAGAGATGATTTTCCTTATTCGC	QGSDEQ	CAGGGTTCTGATGAACAG	NAKSGRYSVNFKKAAKSVALTISALQLEDSAKYF	AATGCAAAAAGTGGTCGCTATTCTGTCAACTTCAAGAAAGCAGCGAAATCCGTCGCCTTAACCATTTCAGCCTTACAGCTAGAAGATTCAGCAAAGTACTTT	CALGDYVLSDKLIF	TGTGCTCTTGGGGACTACGTTCTATCCGATAAACTCATCTTT	GKGTRVTVEP	GGAAAAGGAACCCGTGTGACTGTGGAACCAA	6428	11	clonotype2	clonotype2_consensus_1	1
AAGCCGCAGCGTAATA-1	TRUE	AAGCCGCAGCGTAATA-1_contig_1	TRUE	535	TRD	TRDV1		TRDJ1	TRDC	TRUE	TRUE	AQKVTQAQSSVSMPVRKAVTLNCLYE	GCCCAGAAGGTTACTCAAGCCCAGTCATCAGTATCCATGCCAGTGAGGAAAGCAGTCACCCTGAACTGCCTGTATGAA	TSWWSYY	ACAAGTTGGTGGTCATATTAT	IFWYKQLPSKEMIFLIR	ATTTTTTGGTACAAGCAACTTCCCAGCAAAGAGATGATTTTCCTTATTCGC	QGSDEQ	CAGGGTTCTGATGAACAG	NAKSGRYSVNFKKAAKSVALTISALQLEDSAKYF	AATGCAAAAAGTGGTCGCTATTCTGTCAACTTCAAGAAAGCAGCGAAATCCGTCGCCTTAACCATTTCAGCCTTACAGCTAGAAGATTCAGCAAAGTACTTT	CALGDYVLSDKLIF	TGTGCTCTTGGGGACTACGTTCTATCCGATAAACTCATCTTT	GKGTRVTVEP	GGAAAAGGAACCCGTGTGACTGTGGAACCAA	1620	3	clonotype1	clonotype1_consensus_1	2
AAGCCGCAGCGTAATA-1	TRUE	AAGCCGCAGCGTAATA-1_contig_2	TRUE	732	TRG	TRGV2		TRGJ1	TRGC1	TRUE	TRUE	KSVIRQTGSSAEITCDLA	AAGTCAGTCATCAGGCAGACTGGGTCATCTGCTGAAATCACTTGTGATCTTGCT	EGSNGY	GAAGGAAGTAACGGCTAC	IHWYLHQEGKAPQRLQY	ATCCACTGGTACCTACACCAGGAGGGGAAGGCCCCACAGCGTCTTCAGTAC	YDSYNSKVVLES	TATGACTCCTACAACTCCAAGGTTGTGTTGGAATCA	GVSPGKYYTYASTRNNLRLILQNLIENDSGVYY	GGAGTCAGTCCAGGGAAGTATTATACTTACGCAAGCACAAGGAACAACTTGAGATTGATACTGCAAAATCTAATTGAAAATGACTCTGGGGTCTATTAC	CATWDGSRSYYKKLF	TGTGCCACCTGGGACGGGTCCCGAAGCTATTATAAGAAACTCTTT	GSGTTLVVT	GGCAGTGGAACAACACTTGTTGTCACAG	385	7	clonotype1	clonotype1_consensus_2	2
AAGCCGCCAACACCTA-1	TRUE	AAGCCGCCAACACCTA-1_contig_1	TRUE	569	TRD	TRDV1		TRDJ1	TRDC	TRUE	TRUE	AQKVTQAQSSVSMPVRKAVTLNCLYE	GCCCAGAAGGTTACTCAAGCCCAGTCATCAGTATCCATGCCAGTGAGGAAAGCAGTCACCCTGAACTGCCTGTATGAA	TSWWSYY	ACAAGTTGGTGGTCATATTAT	IFWYKQLPSKEMIFLIR	ATTTTTTGGTACAAGCAACTTCCCAGCAAAGAGATGATTTTCCTTATTCGC	QGSDEQ	CAGGGTTCTGATGAACAG	NAKSGRYSVNFKKAAKSVALTISALQLEDSAKYF	AATGCAAAAAGTGGTCGCTATTCTGTCAACTTCAAGAAAGCAGCGAAATCCGTCGCCTTAACCATTTCAGCCTTACAGCTAGAAGATTCAGCAAAGTACTTT	CALGDYVLSDKLIF	TGTGCTCTTGGGGACTACGTTCTATCCGATAAACTCATCTTT	GKGTRVTVEP	GGAAAAGGAACCCGTGTGACTGTGGAACCAA	4874	10	clonotype2	clonotype2_consensus_1	1
AAGCCGCGTCCGAAGA-1	TRUE	AAGCCGCGTCCGAAGA-1_contig_1	TRUE	540	TRD	TRDV1		TRDJ1	TRDC	TRUE	TRUE	AQKVTQAQSSVSMPVRKAVTLNCLYE	GCCCAGAAGGTTACTCAAGCCCAGTCATCAGTATCCATGCCAGTGAGGAAAGCAGTCACCCTGAACTGCCTGTATGAA	TSWWSYY	ACAAGTTGGTGGTCATATTAT	IFWYKQLPSKEMIFLIR	ATTTTTTGGTACAAGCAACTTCCCAGCAAAGAGATGATTTTCCTTATTCGC	QGSDEQ	CAGGGTTCTGATGAACAG	NAKSGRYSVNFKKAAKSVALTISALQLEDSAKYF	AATGCAAAAAGTGGTCGCTATTCTGTCAACTTCAAGAAAGCAGCGAAATCCGTCGCCTTAACCATTTCAGCCTTACAGCTAGAAGATTCAGCAAAGTACTTT	CALGDYVLSDKLIF	TGTGCTCTTGGGGACTACGTTCTATCCGATAAACTCATCTTT	GKGTRVTVEP	GGAAAAGGAACCCGTGTGACTGTGGAACCAA	17822	16	clonotype2	clonotype2_consensus_1	1
AAGCCGCGTCTCTCTG-1	TRUE	AAGCCGCGTCTCTCTG-1_contig_1	TRUE	720	TRG	TRGV8		TRGJ1	TRGC2	TRUE	TRUE	KSSNLEGRTKSVTRPTGSSAVITCDLP	AAATCTTCCAACTTGGAAGGGAGAACAAAGTCAGTCACCAGGCCAACTGGGTCATCAGCTGTAATCACTTGTGATCTTCCT	VENAVY	GTAGAAAATGCCGTCTAC	THWYLHQEGKAPQRLLY	ACCCACTGGTACCTACACCAGGAGGGGAAGGCCCCACAGCGTCTTCTGTAC	YDSYNSRVVLE	TATGACTCCTACAACTCCAGGGTTGTGTTGGAA	SGISREKYHTYASTGKSLKFILENLIERDSGVYY	TCAGGAATCAGTCGAGAAAAGTATCATACTTATGCAAGCACAGGGAAGAGCCTTAAATTTATACTGGAAAATCTAATTGAACGTGACTCTGGGGTCTATTAC	CATWDRRGYKKLF	TGTGCCACCTGGGATAGGCGGGGTTATAAGAAACTCTTT	GSGTTLVVT	GGCAGTGGAACAACACTTGTTGTCACAG	4097	7	clonotype7	clonotype7_consensus_3	6
AAGCCGCTCTGCGACG-1	TRUE	AAGCCGCTCTGCGACG-1_contig_1	TRUE	731	TRG	TRGV2		TRGJ1	TRGC2	TRUE	TRUE	KSVIRQTGSSAEITCDLA	AAGTCAGTCATCAGGCAGACTGGGTCATCTGCTGAAATCACTTGTGATCTTGCT	EGSNGY	GAAGGAAGTAACGGCTAC	IHWYLHQEGKAPQRLQY	ATCCACTGGTACCTACACCAGGAGGGGAAGGCCCCACAGCGTCTTCAGTAC	YDSYNSKVVLES	TATGACTCCTACAACTCCAAGGTTGTGTTGGAATCA	GVSPGKYYTYASTRNNLRLILQNLIENDSGVYY	GGAGTCAGTCCAGGGAAGTATTATACTTACGCAAGCACAAGGAACAACTTGAGATTGATACTGCAAAATCTAATTGAAAATGACTCTGGGGTCTATTAC	CATWDGSRSYYKKLF	TGTGCCACCTGGGACGGGTCCCGAAGCTATTATAAGAAACTCTTT	GSGTTLVVT	GGCAGTGGAACAACACTTGTTGTCACAG	224	4	clonotype1	clonotype1_consensus_2	1
AAGCCGCTCTGCGACG-1	TRUE	AAGCCGCTCTGCGACG-1_contig_2	TRUE	535	TRD	TRDV1		TRDJ1	TRDC	TRUE	TRUE	AQKVTQAQSSVSMPVRKAVTLNCLYE	GCCCAGAAGGTTACTCAAGCCCAGTCATCAGTATCCATGCCAGTGAGGAAAGCAGTCACCCTGAACTGCCTGTATGAA	TSWWSYY	ACAAGTTGGTGGTCATATTAT	IFWYKQLPSKEMIFLIR	ATTTTTTGGTACAAGCAACTTCCCAGCAAAGAGATGATTTTCCTTATTCGC	QGSDEQ	CAGGGTTCTGATGAACAG	NAKSGRYSVNFKKAAKSVALTISALQLEDSAKYF	AATGCAAAAAGTGGTCGCTATTCTGTCAACTTCAAGAAAGCAGCGAAATCCGTCGCCTTAACCATTTCAGCCTTACAGCTAGAAGATTCAGCAAAGTACTTT	CALGDYVLSDKLIF	TGTGCTCTTGGGGACTACGTTCTATCCGATAAACTCATCTTT	GKGTRVTVEP	GGAAAAGGAACCCGTGTGACTGTGGAACCAA	1165	2	clonotype1	clonotype1_consensus_1	1
AAGCCGCTCTGGCGAC-1	TRUE	AAGCCGCTCTGGCGAC-1_contig_1	TRUE	618	TRG	TRGV2		TRGJ1	TRGC1	TRUE	TRUE	KSVIRQTGSSAEITCDLA	AAGTCAGTCATCAGGCAGACTGGGTCATCTGCTGAAATCACTTGTGATCTTGCT	EGSNGY	GAAGGAAGTAACGGCTAC	IHWYLHQEGKAPQRLQY	ATCCACTGGTACCTACACCAGGAGGGGAAGGCCCCACAGCGTCTTCAGTAC	YDSYNSKVVLES	TATGACTCCTACAACTCCAAGGTTGTGTTGGAATCA	GVSPGKYYTYASTRNNLRLILQNLIENDSGVYY	GGAGTCAGTCCAGGGAAGTATTATACTTACGCAAGCACAAGGAACAACTTGAGATTGATACTGCAAAATCTAATTGAAAATGACTCTGGGGTCTATTAC	CATWDGSRSYYKKLF	TGTGCCACCTGGGACGGGTCCCGAAGCTATTATAAGAAACTCTTT	GSGTTLVVT	GGCAGTGGAACAACACTTGTTGTCACAG	439	4	clonotype1	clonotype1_consensus_2	2
AAGCCGCTCTGGCGAC-1	TRUE	AAGCCGCTCTGGCGAC-1_contig_2	TRUE	539	TRD	TRDV1		TRDJ1	TRDC	TRUE	TRUE	AQKVTQAQSSVSMPVRKAVTLNCLYE	GCCCAGAAGGTTACTCAAGCCCAGTCATCAGTATCCATGCCAGTGAGGAAAGCAGTCACCCTGAACTGCCTGTATGAA	TSWWSYY	ACAAGTTGGTGGTCATATTAT	IFWYKQLPSKEMIFLIR	ATTTTTTGGTACAAGCAACTTCCCAGCAAAGAGATGATTTTCCTTATTCGC	QGSDEQ	CAGGGTTCTGATGAACAG	NAKSGRYSVNFKKAAKSVALTISALQLEDSAKYF	AATGCAAAAAGTGGTCGCTATTCTGTCAACTTCAAGAAAGCAGCGAAATCCGTCGCCTTAACCATTTCAGCCTTACAGCTAGAAGATTCAGCAAAGTACTTT	CALGDYVLSDKLIF	TGTGCTCTTGGGGACTACGTTCTATCCGATAAACTCATCTTT	GKGTRVTVEP	GGAAAAGGAACCCGTGTGACTGTGGAACCAA	5047	8	clonotype1	clonotype1_consensus_1	2
AAGGAGCAGTCCCACG-1	TRUE	AAGGAGCAGTCCCACG-1_contig_1	TRUE	673	TRD	TRDV1		TRDJ1	TRDC	TRUE	TRUE	AQKVTQAQSSVSMPVRKAVTLNCLYE	GCCCAGAAGGTTACTCAAGCCCAGTCATCAGTATCCATGCCAGTGAGGAAAGCAGTCACCCTGAACTGCCTGTATGAA	TSWWSYY	ACAAGTTGGTGGTCATATTAT	IFWYKQLPSKEMIFLIR	ATTTTTTGGTACAAGCAACTTCCCAGCAAAGAGATGATTTTCCTTATTCGC	QGSDEQ	CAGGGTTCTGATGAACAG	NAKSGRYSVNFKKAAKSVALTISALQLEDSAKYF	AATGCAAAAAGTGGTCGCTATTCTGTCAACTTCAAGAAAGCAGCGAAATCCGTCGCCTTAACCATTTCAGCCTTACAGCTAGAAGATTCAGCAAAGTACTTT	CALGDYVLSDKLIF	TGTGCTCTTGGGGACTACGTTCTATCCGATAAACTCATCTTT	GKGTRVTVEP	GGAAAAGGAACCCGTGTGACTGTGGAACCAA	6687	10	clonotype1	clonotype1_consensus_1	3
AAGGAGCAGTCCCACG-1	TRUE	AAGGAGCAGTCCCACG-1_contig_2	TRUE	769	TRG	TRGV2		TRGJ1	TRGC1	TRUE	TRUE	KSVIRQTGSSAEITCDLA	AAGTCAGTCATCAGGCAGACTGGGTCATCTGCTGAAATCACTTGTGATCTTGCT	EGSNGY	GAAGGAAGTAACGGCTAC	IHWYLHQEGKAPQRLQY	ATCCACTGGTACCTACACCAGGAGGGGAAGGCCCCACAGCGTCTTCAGTAC	YDSYNSKVVLES	TATGACTCCTACAACTCCAAGGTTGTGTTGGAATCA	GVSPGKYYTYASTRNNLRLILQNLIENDSGVYY	GGAGTCAGTCCAGGGAAGTATTATACTTACGCAAGCACAAGGAACAACTTGAGATTGATACTGCAAAATCTAATTGAAAATGATTCTGGGGTCTATTAC	CATWDGSRSYYKKLF	TGTGCCACCTGGGACGGGTCCCGAAGCTATTATAAGAAACTCTTT	GSGTTLVVT	GGCAGTGGAACAACACTTGTTGTCACAG	14466	5	clonotype1	clonotype1_consensus_2	3
AAGGAGCCACTAGTAC-1	TRUE	AAGGAGCCACTAGTAC-1_contig_1	TRUE	650	TRG	TRGV2		TRGJ1	TRGC2	TRUE	TRUE	KSVIRQTGSSAEITCDLA	AAGTCAGTCATCAGGCAGACTGGGTCATCTGCTGAAATCACTTGTGATCTTGCT	EGSNGY	GAAGGAAGTAACGGCTAC	IHWYLHQEGKAPQRLQY	ATCCACTGGTACCTACACCAGGAGGGGAAGGCCCCACAGCGTCTTCAGTAC	YDSYNSKVVLES	TATGACTCCTACAACTCCAAGGTTGTGTTGGAATCA	GVSPGKYYTYASTRNNLRLILQNLIENDSGVYY	GGAGTCAGTCCAGGGAAGTATTATACTTACGCAAGCACAAGGAACAACTTGAGATTGATACTGCAAAATCTAATTGAAAATGATTCTGGGGTCTATTAC	CATWDGSRSYYKKLF	TGTGCCACCTGGGACGGGTCCCGAAGCTATTATAAGAAACTCTTT	GSGTTLVVT	GGCAGTGGAACAACACTTGTTGTCACAG	2084	5	clonotype1	clonotype1_consensus_2	4
AAGGAGCCACTAGTAC-1	TRUE	AAGGAGCCACTAGTAC-1_contig_2	TRUE	540	TRD	TRDV1		TRDJ1	TRDC	TRUE	TRUE	AQKVTQAQSSVSMPVRKAVTLNCLYE	GCCCAGAAGGTTACTCAAGCCCAGTCATCAGTATCCATGCCAGTGAGGAAAGCAGTCACCCTGAACTGCCTGTATGAA	TSWWSYY	ACAAGTTGGTGGTCATATTAT	IFWYKQLPSKEMIFLIR	ATTTTTTGGTACAAGCAACTTCCCAGCAAAGAGATGATTTTCCTTATTCGC	QGSDEQ	CAGGGTTCTGATGAACAG	NAKSGRYSVNFKKAAKSVALTISALQLEDSAKYF	AATGCAAAAAGTGGTCGCTATTCTGTCAACTTCAAGAAAGCAGCGAAATCCGTCGCCTTAACCATTTCAGCCTTACAGCTAGAAGATTCAGCAAAGTACTTT	CALGDYVLSDKLIF	TGTGCTCTTGGGGACTACGTTCTATCCGATAAACTCATCTTT	GKGTRVTVEP	GGAAAAGGAACCCGTGTGACTGTGGAACCAA	1784	4	clonotype1	clonotype1_consensus_1	4
AAGGAGCCAGCATACT-1	TRUE	AAGGAGCCAGCATACT-1_contig_1	TRUE	566	TRD	TRDV1		TRDJ1	TRDC	TRUE	TRUE	AQKVTQAQSSVSMPVRKAVTLNCLYE	GCCCAGAAGGTTACTCAAGCCCAGTCATCAGTATCCATGCCAGTGAGGAAAGCAGTCACCCTGAACTGCCTGTATGAA	TSWWSYY	ACAAGTTGGTGGTCATATTAT	IFWYKQLPSKEMIFLIR	ATTTTTTGGTACAAGCAACTTCCCAGCAAAGAGATGATTTTCCTTATTCGC	QGSDEQ	CAGGGTTCTGATGAACAG	NAKSGRYSVNFKKAAKSVALTISALQLEDSAKYF	AATGCAAAAAGTGGTCGCTATTCTGTCAACTTCAAGAAAGCAGCGAAATCCGTCGCCTTAACCATTTCAGCCTTACAGCTAGAAGATTCAGCAAAGTACTTT	CALGDYVLSDKLIF	TGTGCTCTTGGGGACTACGTTCTATCCGATAAACTCATCTTT	GKGTRVTVEP	GGAAAAGGAACCCGTGTGACTGTGGAACCAA	3300	6	clonotype1	clonotype1_consensus_1	2
AAGGAGCCAGCATACT-1	TRUE	AAGGAGCCAGCATACT-1_contig_2	TRUE	768	TRG	TRGV2		TRGJ1	TRGC1	TRUE	TRUE	KSVIRQTGSSAEITCDLA	AAGTCAGTCATCAGGCAGACTGGGTCATCTGCTGAAATCACTTGTGATCTTGCT	EGSNGY	GAAGGAAGTAACGGCTAC	IHWYLHQEGKAPQRLQY	ATCCACTGGTACCTACACCAGGAGGGGAAGGCCCCACAGCGTCTTCAGTAC	YDSYNSKVVLES	TATGACTCCTACAACTCCAAGGTTGTGTTGGAATCA	GVSPGKYYTYASTRNNLRLILQNLIENDSGVYY	GGAGTCAGTCCAGGGAAGTATTATACTTACGCAAGCACAAGGAACAACTTGAGATTGATACTGCAAAATCTAATTGAAAATGACTCTGGGGTCTATTAC	CATWDGSRSYYKKLF	TGTGCCACCTGGGACGGGTCCCGAAGCTATTATAAGAAACTCTTT	GSGTTLVVT	GGCAGTGGAACAACACTTGTTGTCACAG	169	6	clonotype1	clonotype1_consensus_2	2
AAGGAGCCAGCTTAAC-1	TRUE	AAGGAGCCAGCTTAAC-1_contig_1	TRUE	549	TRD	TRDV1		TRDJ1	TRDC	TRUE	TRUE	AQKVTQAQSSVSMPVRKAVTLNCLYE	GCCCAGAAGGTTACTCAAGCCCAGTCATCAGTATCCATGCCAGTGAGGAAAGCAGTCACCCTGAACTGCCTGTATGAA	TSWWSYY	ACAAGTTGGTGGTCATATTAT	IFWYKQLPSKEMIFLIR	ATTTTTTGGTACAAGCAACTTCCCAGCAAAGAGATGATTTTCCTTATTCGC	QGSDEQ	CAGGGTTCTGATGAACAG	NAKSGRYSVNFKKAAKSVALTISALQLEDSAKYF	AATGCAAAAAGTGGTCGCTATTCTGTCAACTTCAAGAAAGCAGCGAAATCCGTCGCCTTAACCATTTCAGCCTTACAGCTAGAAGATTCAGCAAAGTACTTT	CALGDYVLSDKLIF	TGTGCTCTTGGGGACTACGTTCTATCCGATAAACTCATCTTT	GKGTRVTVEP	GGAAAAGGAACCCGTGTGACTGTGGAACCAA	9532	12	clonotype2	clonotype2_consensus_1	1
AAGGAGCCATACTCTT-1	TRUE	AAGGAGCCATACTCTT-1_contig_1	TRUE	652	TRD	TRDV1		TRDJ1	TRDC	TRUE	TRUE	AQKVTQAQSSVSMPVRKAVTLNCLYE	GCCCAGAAGGTTACTCAAGCCCAGTCATCAGTATCCATGCCAGTGAGGAAAGCAGTCACCCTGAACTGCCTGTATGAA	TSWWSYY	ACAAGTTGGTGGTCATATTAT	IFWYKQLPSKEMIFLIR	ATTTTTTGGTACAAGCAACTTCCCAGCAAAGAGATGATTTTCCTTATTCGC	QGSDEQ	CAGGGTTCTGATGAACAG	NAKSGRYSVNFKKAAKSVALTISALQLEDSAKYF	AATGCAAAAAGTGGTCGCTATTCTGTCAACTTCAAGAAAGCAGCGAAATCCGTCGCCTTAACCATTTCAGCCTTACAGCTAGAAGATTCAGCAAAGTACTTT	CALGDYVLSDKLIF	TGTGCTCTTGGGGACTACGTTCTATCCGATAAACTCATCTTT	GKGTRVTVEP	GGAAAAGGAACCCGTGTGACTGTGGAACCAA	11741	13	clonotype2	clonotype2_consensus_1	1
AAGGAGCCATGGTTGT-1	TRUE	AAGGAGCCATGGTTGT-1_contig_1	TRUE	732	TRG	TRGV2		TRGJ1	TRGC2	TRUE	TRUE	KSVIRQTGSSAEITCDLA	AAGTCAGTCATCAGGCAGACTGGGTCATCTGCTGAAATCACTTGTGATCTTGCT	EGSNGY	GAAGGAAGTAACGGCTAC	IHWYLHQEGKAPQRLQY	ATCCACTGGTACCTACACCAGGAGGGGAAGGCCCCACAGCGTCTTCAGTAC	YDSYNSKVVLES	TATGACTCCTACAACTCCAAGGTTGTGTTGGAATCA	GVSPGKYYTYASTRNNLRLILQNLIENDSGVYY	GGAGTCAGTCCAGGGAAGTATTATACTTACGCAAGCACAAGGAACAACTTGAGATTGATACTGCAAAATCTAATTGAAAATGATTCTGGGGTCTATTAC	CATWDGSRSYYKKLF	TGTGCCACCTGGGACGGGTCCCGAAGCTATTATAAGAAACTCTTT	GSGTTLVVT	GGCAGTGGAACAACACTTGTTGTCACAG	2411	7	clonotype1	clonotype1_consensus_2	4
AAGGAGCCATGGTTGT-1	TRUE	AAGGAGCCATGGTTGT-1_contig_2	TRUE	539	TRD	TRDV1		TRDJ1	TRDC	TRUE	TRUE	AQKVTQAQSSVSMPVRKAVTLNCLYE	GCCCAGAAGGTTACTCAAGCCCAGTCATCAGTATCCATGCCAGTGAGGAAAGCAGTCACCCTGAACTGCCTGTATGAA	TSWWSYY	ACAAGTTGGTGGTCATATTAT	IFWYKQLPSKEMIFLIR	ATTTTTTGGTACAAGCAACTTCCCAGCAAAGAGATGATTTTCCTTATTCGC	QGSDEQ	CAGGGTTCTGATGAACAG	NAKSGRYSVNFKKAAKSVALTISALQLEDSAKYF	AATGCAAAAAGTGGTCGCTATTCTGTCAACTTCAAGAAAGCAGCGAAATCCGTCGCCTTAACCATTTCAGCCTTACAGCTAGAAGATTCAGCAAAGTACTTT	CALGDYVLSDKLIF	TGTGCTCTTGGGGACTACGTTCTATCCGATAAACTCATCTTT	GKGTRVTVEP	GGAAAAGGAACCCGTGTGACTGTGGAACCAA	3721	7	clonotype1	clonotype1_consensus_1	4
AAGGAGCGTCGGATCC-1	TRUE	AAGGAGCGTCGGATCC-1_contig_1	TRUE	539	TRD	TRDV1		TRDJ1	TRDC	TRUE	TRUE	AQKVTQAQSSVSMPVRKAVTLNCLYE	GCCCAGAAGGTTACTCAAGCCCAGTCATCAGTATCCATGCCAGTGAGGAAAGCAGTCACCCTGAACTGCCTGTATGAA	TSWWSYY	ACAAGTTGGTGGTCATATTAT	IFWYKQLPSKEMIFLIR	ATTTTTTGGTACAAGCAACTTCCCAGCAAAGAGATGATTTTCCTTATTCGC	QGSDEQ	CAGGGTTCTGATGAACAG	NAKSGRYSVNFKKAAKSVALTISALQLEDSAKYF	AATGCAAAAAGTGGTCGCTATTCTGTCAACTTCAAGAAAGCAGCGAAATCCGTCGCCTTAACCATTTCAGCCTTACAGCTAGAAGATTCAGCAAAGTACTTT	CALGDYVLSDKLIF	TGTGCTCTTGGGGACTACGTTCTATCCGATAAACTCATCTTT	GKGTRVTVEP	GGAAAAGGAACCCGTGTGACTGTGGAACCAA	845	10	clonotype2	clonotype2_consensus_1	1
AAGGAGCGTCTTCGTC-1	TRUE	AAGGAGCGTCTTCGTC-1_contig_1	TRUE	777	TRG	TRGV2		TRGJ1	TRGC2	TRUE	TRUE	KSVIRQTGSSAEITCDLA	AAGTCAGTCATCAGGCAGACTGGGTCATCTGCTGAAATCACTTGTGATCTTGCT	EGSNGY	GAAGGAAGTAACGGCTAC	IHWYLHQEGKAPQRLQY	ATCCACTGGTACCTACACCAGGAGGGGAAGGCCCCACAGCGTCTTCAGTAC	YDSYNSKVVLES	TATGACTCCTACAACTCCAAGGTTGTGTTGGAATCA	GVSPGKYYTYASTRNNLRLILQNLIENDSGVYY	GGAGTCAGTCCAGGGAAGTATTATACTTACGCAAGCACAAGGAACAACTTGAGATTGATACTGCAAAATCTAATTGAAAATGATTCTGGGGTCTATTAC	CATWDGSRSYYKKLF	TGTGCCACCTGGGACGGGTCCCGAAGCTATTATAAGAAACTCTTT	GSGTTLVVT	GGCAGTGGAACAACACTTGTTGTCACAG	2106	4	clonotype1	clonotype1_consensus_2	4
AAGGAGCGTCTTCGTC-1	TRUE	AAGGAGCGTCTTCGTC-1_contig_2	TRUE	562	TRD	TRDV1		TRDJ1	TRDC	TRUE	TRUE	AQKVTQAQSSVSMPVRKAVTLNCLYE	GCCCAGAAGGTTACTCAAGCCCAGTCATCAGTATCCATGCCAGTGAGGAAAGCAGTCACCCTGAACTGCCTGTATGAA	TSWWSYY	ACAAGTTGGTGGTCATATTAT	IFWYKQLPSKEMIFLIR	ATTTTTTGGTACAAGCAACTTCCCAGCAAAGAGATGATTTTCCTTATTCGC	QGSDEQ	CAGGGTTCTGATGAACAG	NAKSGRYSVNFKKAAKSVALTISALQLEDSAKYF	AATGCAAAAAGTGGTCGCTATTCTGTCAACTTCAAGAAAGCAGCGAAATCCGTCGCCTTAACCATTTCAGCCTTACAGCTAGAAGATTCAGCAAAGTACTTT	CALGDYVLSDKLIF	TGTGCTCTTGGGGACTACGTTCTATCCGATAAACTCATCTTT	GKGTRVTVEP	GGAAAAGGAACCCGTGTGACTGTGGAACCAA	1686	4	clonotype1	clonotype1_consensus_1	4
AAGGAGCTCGCGATCG-1	TRUE	AAGGAGCTCGCGATCG-1_contig_1	TRUE	768	TRG	TRGV2		TRGJ1	TRGC2	TRUE	TRUE	KSVIRQTGSSAEITCDLA	AAGTCAGTCATCAGGCAGACTGGGTCATCTGCTGAAATCACTTGTGATCTTGCT	EGSNGY	GAAGGAAGTAACGGCTAC	IHWYLHQEGKAPQRLQY	ATCCACTGGTACCTACACCAGGAGGGGAAGGCCCCACAGCGTCTTCAGTAC	YDSYNSKVVLES	TATGACTCCTACAACTCCAAGGTTGTGTTGGAATCA	GVSPGKYYTYASTRNNLRLILQNLIENDSGVYY	GGAGTCAGTCCAGGGAAGTATTATACTTACGCAAGCACAAGGAACAACTTGAGATTGATACTGCAAAATCTAATTGAAAATGACTCTGGGGTCTATTAC	CATWDGSRSYYKKLF	TGTGCCACCTGGGACGGGTCCCGAAGCTATTATAAGAAACTCTTT	GSGTTLVVT	GGCAGTGGAACAACACTTGTTGTCACAG	209	8	clonotype1	clonotype1_consensus_2	1
AAGGAGCTCGCGATCG-1	TRUE	AAGGAGCTCGCGATCG-1_contig_2	TRUE	537	TRD	TRDV1		TRDJ1	TRDC	TRUE	TRUE	AQKVTQAQSSVSMPVRKAVTLNCLYE	GCCCAGAAGGTTACTCAAGCCCAGTCATCAGTATCCATGCCAGTGAGGAAAGCAGTCACCCTGAACTGCCTGTATGAA	TSWWSYY	ACAAGTTGGTGGTCATATTAT	IFWYKQLPSKEMIFLIR	ATTTTTTGGTACAAGCAACTTCCCAGCAAAGAGATGATTTTCCTTATTCGC	QGSDEQ	CAGGGTTCTGATGAACAG	NAKSGRYSVNFKKAAKSVALTISALQLEDSAKYF	AATGCAAAAAGTGGTCGCTATTCTGTCAACTTCAAGAAAGCAGCGAAATCCGTCGCCTTAACCATTTCAGCCTTACAGCTAGAAGATTCAGCAAAGTACTTT	CALGDYVLSDKLIF	TGTGCTCTTGGGGACTACGTTCTATCCGATAAACTCATCTTT	GKGTRVTVEP	GGAAAAGGAACCCGTGTGACTGTGGAACCAA	971	2	clonotype1	clonotype1_consensus_1	1
AAGGAGCTCGGCTACG-1	TRUE	AAGGAGCTCGGCTACG-1_contig_1	TRUE	568	TRD	TRDV1		TRDJ1	TRDC	TRUE	TRUE	AQKVTQAQSSVSMPVRKAVTLNCLYE	GCCCAGAAGGTTACTCAAGCCCAGTCATCAGTATCCATGCCAGTGAGGAAAGCAGTCACCCTGAACTGCCTGTATGAA	TSWWSYY	ACAAGTTGGTGGTCATATTAT	IFWYKQLPSKEMIFLIR	ATTTTTTGGTACAAGCAACTTCCCAGCAAAGAGATGATTTTCCTTATTCGC	QGSDEQ	CAGGGTTCTGATGAACAG	NAKSGRYSVNFKKAAKSVALTISALQLEDSAKYF	AATGCAAAAAGTGGTCGCTATTCTGTCAACTTCAAGAAAGCAGCGAAATCCGTCGCCTTAACCATTTCAGCCTTACAGCTAGAAGATTCAGCAAAGTACTTT	CALGDYVLSDKLIF	TGTGCTCTTGGGGACTACGTTCTATCCGATAAACTCATCTTT	GKGTRVTVEP	GGAAAAGGAACCCGTGTGACTGTGGAACCAA	4490	8	clonotype1	clonotype1_consensus_1	1
AAGGAGCTCGGCTACG-1	TRUE	AAGGAGCTCGGCTACG-1_contig_2	TRUE	748	TRG	TRGV2		TRGJ1	TRGC2	TRUE	TRUE	KSVIRQTGSSAEITCDLA	AAGTCAGTCATCAGGCAGACTGGGTCATCTGCTGAAATCACTTGTGATCTTGCT	EGSNGY	GAAGGAAGTAACGGCTAC	IHWYLHQEGKAPQRLQY	ATCCACTGGTACCTACACCAGGAGGGGAAGGCCCCACAGCGTCTTCAGTAC	YDSYNSKVVLES	TATGACTCCTACAACTCCAAGGTTGTGTTGGAATCA	GVSPGKYYTYASTRNNLRLILQNLIENDSGVYY	GGAGTCAGTCCAGGGAAGTATTATACTTACGCAAGCACAAGGAACAACTTGAGATTGATACTGCAAAATCTAATTGAAAATGACTCTGGGGTCTATTAC	CATWDGSRSYYKKLF	TGTGCCACCTGGGACGGGTCCCGAAGCTATTATAAGAAACTCTTT	GSGTTLVVT	GGCAGTGGAACAACACTTGTTGTCACAG	1245	9	clonotype1	clonotype1_consensus_2	1
AAGGCAGTCATCATTC-1	TRUE	AAGGCAGTCATCATTC-1_contig_1	TRUE	738	TRG	TRGV2		TRGJ1	TRGC2	TRUE	TRUE	KSVIRQTGSSAEITCDLA	AAGTCAGTCATCAGGCAGACTGGGTCATCTGCTGAAATCACTTGTGATCTTGCT	EGSNGY	GAAGGAAGTAACGGCTAC	IHWYLHQEGKAPQRLQY	ATCCACTGGTACCTACACCAGGAGGGGAAGGCCCCACAGCGTCTTCAGTAC	YDSYNSKVVLES	TATGACTCCTACAACTCCAAGGTTGTGTTGGAATCA	GVSPGKYYTYASTRNNLRLILQNLIENDSGVYY	GGAGTCAGTCCAGGGAAGTATTATACTTACGCAAGCACAAGGAACAACTTGAGATTGATACTGCAAAATCTAATTGAAAATGACTCTGGGGTCTATTAC	CATWDGSRSYYKKLF	TGTGCCACCTGGGACGGGTCCCGAAGCTATTATAAGAAACTCTTT	GSGTTLVVT	GGCAGTGGAACAACACTTGTTGTCACAG	1891	4	clonotype1	clonotype1_consensus_2	1
AAGGCAGTCATCATTC-1	TRUE	AAGGCAGTCATCATTC-1_contig_2	TRUE	506	TRD	TRDV1		TRDJ1	TRDC	TRUE	TRUE	AQKVTQAQSSVSMPVRKAVTLNCLYE	GCCCAGAAGGTTACTCAAGCCCAGTCATCAGTATCCATGCCAGTGAGGAAAGCAGTCACCCTGAACTGCCTGTATGAA	TSWWSYY	ACAAGTTGGTGGTCATATTAT	IFWYKQLPSKEMIFLIR	ATTTTTTGGTACAAGCAACTTCCCAGCAAAGAGATGATTTTCCTTATTCGC	QGSDEQ	CAGGGTTCTGATGAACAG	NAKSGRYSVNFKKAAKSVALTISALQLEDSAKYF	AATGCAAAAAGTGGTCGCTATTCTGTCAACTTCAAGAAAGCAGCGAAATCCGTCGCCTTAACCATTTCAGCCTTACAGCTAGAAGATTCAGCAAAGTACTTT	CALGDYVLSDKLIF	TGTGCTCTTGGGGACTACGTTCTATCCGATAAACTCATCTTT	GKGTRVTVEP	GGAAAAGGAACCCGTGTGACTGTGGAACCAA	8360	5	clonotype1	clonotype1_consensus_1	1
AAGGTTCAGAACTGTA-1	TRUE	AAGGTTCAGAACTGTA-1_contig_1	TRUE	735	TRG	TRGV2		TRGJ1	TRGC2	TRUE	TRUE	KSVIRQTGSSAEITCDLA	AAGTCAGTCATCAGGCAGACTGGGTCATCTGCTGAAATCACTTGTGATCTTGCT	EGSNGY	GAAGGAAGTAACGGCTAC	IHWYLHQEGKAPQRLQY	ATCCACTGGTACCTACACCAGGAGGGGAAGGCCCCACAGCGTCTTCAGTAC	YDSYNSKVVLES	TATGACTCCTACAACTCCAAGGTTGTGTTGGAATCA	GVSPGKYYTYASTRNNLRLILQNLIENDSGVYY	GGAGTCAGTCCAGGGAAGTATTATACTTACGCAAGCACAAGGAACAACTTGAGATTGATACTGCAAAATCTAATTGAAAATGACTCTGGGGTCTATTAC	CATWDGSRSYYKKLF	TGTGCCACCTGGGACGGGTCCCGAAGCTATTATAAGAAACTCTTT	GSGTTLVVT	GGCAGTGGAACAACACTTGTTGTCACAG	1431	4	clonotype1	clonotype1_consensus_2	1
AAGGTTCAGAACTGTA-1	TRUE	AAGGTTCAGAACTGTA-1_contig_2	TRUE	591	TRD	TRDV1		TRDJ1	TRDC	TRUE	TRUE	AQKVTQAQSSVSMPVRKAVTLNCLYE	GCCCAGAAGGTTACTCAAGCCCAGTCATCAGTATCCATGCCAGTGAGGAAAGCAGTCACCCTGAACTGCCTGTATGAA	TSWWSYY	ACAAGTTGGTGGTCATATTAT	IFWYKQLPSKEMIFLIR	ATTTTTTGGTACAAGCAACTTCCCAGCAAAGAGATGATTTTCCTTATTCGC	QGSDEQ	CAGGGTTCTGATGAACAG	NAKSGRYSVNFKKAAKSVALTISALQLEDSAKYF	AATGCAAAAAGTGGTCGCTATTCTGTCAACTTCAAGAAAGCAGCGAAATCCGTCGCCTTAACCATTTCAGCCTTACAGCTAGAAGATTCAGCAAAGTACTTT	CALGDYVLSDKLIF	TGTGCTCTTGGGGACTACGTTCTATCCGATAAACTCATCTTT	GKGTRVTVEP	GGAAAAGGAACCCGTGTGACTGTGGAACCAA	8464	5	clonotype1	clonotype1_consensus_1	1
AAGGTTCAGTCTTGCA-1	TRUE	AAGGTTCAGTCTTGCA-1_contig_1	TRUE	536	TRG	TRGV8		TRGJ1	TRGC1	TRUE	TRUE	KSSNLEGRTKSVTRPTGSSAVITCDLP	AAATCTTCCAACTTGGAAGGGAGAACAAAGTCAGTCACCAGGCCAACTGGGTCATCAGCTGTAATCACTTGTGATCTTCCT	VENAVY	GTAGAAAATGCCGTCTAC	THWYLHQEGKAPQRLLY	ACCCACTGGTACCTACACCAGGAGGGGAAGGCCCCACAGCGTCTTCTGTAC	YDSYNSRVVLE	TATGACTCCTACAACTCCAGGGTTGTGTTGGAA	SGISREKYHTYASTGKSLKFILENLIERDSGVYY	TCAGGAATCAGTCGAGAAAAGTATCATACTTATGCAAGCACAGGGAAGAGCCTTAAATTTATACTGGAAAATCTAATTGAACGTGACTCTGGGGTCTATTAC	CATSIGQKLF	TGTGCCACCTCCATTGGACAGAAACTCTTT	GSGTTLVVT	GGCAGTGGAACAACACTTGTTGTCACAG	4055	4	clonotype30	clonotype30_consensus_1	1
AAGGTTCAGTGATCGG-1	TRUE	AAGGTTCAGTGATCGG-1_contig_1	TRUE	539	TRD	TRDV1		TRDJ1	TRDC	TRUE	TRUE	AQKVTQAQSSVSMPVRKAVTLNCLYE	GCCCAGAAGGTTACTCAAGCCCAGTCATCAGTATCCATGCCAGTGAGGAAAGCAGTCACCCTGAACTGCCTGTATGAA	TSWWSYY	ACAAGTTGGTGGTCATATTAT	IFWYKQLPSKEMIFLIR	ATTTTTTGGTACAAGCAACTTCCCAGCAAAGAGATGATTTTCCTTATTCGC	QGSDEQ	CAGGGTTCTGATGAACAG	NAKSGRYSVNFKKAAKSVALTISALQLEDSAKYF	AATGCAAAAAGTGGTCGCTATTCTGTCAACTTCAAGAAAGCAGCGAAATCCGTCGCCTTAACCATTTCAGCCTTACAGCTAGAAGATTCAGCAAAGTACTTT	CALGDYVLSDKLIF	TGTGCTCTTGGGGACTACGTTCTATCCGATAAACTCATCTTT	GKGTRVTVEP	GGAAAAGGAACCCGTGTGACTGTGGAACCAA	3108	5	clonotype2	clonotype2_consensus_1	1
AAGGTTCCAGCGTTCG-1	TRUE	AAGGTTCCAGCGTTCG-1_contig_1	TRUE	764	TRG	TRGV3		TRGJ1	TRGC2	TRUE	TRUE	KSVTRQTGSSAEITCDLT	AAGTCAGTCACCAGGCAGACTGGGTCATCTGCTGAAATCACTTGCGATCTTACT	VTNTFY	GTAACAAATACCTTCTAC	IHWYLHQEGKAPQRLLY	ATCCACTGGTACCTACACCAGGAGGGGAAGGCCCCACAGCGTCTTCTGTAC	YDVSTARDVLES	TATGACGTCTCCACCGCAAGGGATGTGTTGGAATCA	GLSPGKYYTHTPRRWSWILRLQNLIENDSGVYY	GGACTCAGTCCAGGAAAGTATTATACTCATACACCCAGGAGGTGGAGCTGGATATTGAGACTGCAAAATCTAATTGAAAATGATTCTGGGGTCTATTAC	CATWDGSRSYYKKLF	TGTGCCACCTGGGACGGGTCCCGAAGCTATTATAAGAAACTCTTT	GSGTTLVVT	GGCAGTGGAACAACACTTGTTGTCACAG	330	5	clonotype6	clonotype6_consensus_2	2
AAGGTTCCAGCGTTCG-1	TRUE	AAGGTTCCAGCGTTCG-1_contig_2	TRUE	563	TRD	TRDV1		TRDJ1	TRDC	TRUE	TRUE	AQKVTQAQSSVSMPVRKAVTLNCLYE	GCCCAGAAGGTTACTCAAGCCCAGTCATCAGTATCCATGCCAGTGAGGAAAGCAGTCACCCTGAACTGCCTGTATGAA	TSWWSYY	ACAAGTTGGTGGTCATATTAT	IFWYKQLPSKEMIFLIR	ATTTTTTGGTACAAGCAACTTCCCAGCAAAGAGATGATTTTCCTTATTCGC	QGSDEQ	CAGGGTTCTGATGAACAG	NAKSGRYSVNFKKAAKSVALTISALQLEDSAKYF	AATGCAAAAAGTGGTCGCTATTCTGTCAACTTCAAGAAAGCAGCGAAATCCGTCGCCTTAACCATTTCAGCCTTACAGCTAGAAGATTCAGCAAAGTACTTT	CALGDYVLSDKLIF	TGTGCTCTTGGGGACTACGTTCTATCCGATAAACTCATCTTT	GKGTRVTVEP	GGAAAAGGAACCCGTGTGACTGTGGAACCAA	3208	6	clonotype6	clonotype6_consensus_1	2
AAGGTTCGTAATTGGA-1	TRUE	AAGGTTCGTAATTGGA-1_contig_1	TRUE	735	TRG	TRGV2		TRGJ1	TRGC1	TRUE	TRUE	KSVIRQTGSSAEITCDLA	AAGTCAGTCATCAGGCAGACTGGGTCATCTGCTGAAATCACTTGTGATCTTGCT	EGSNGY	GAAGGAAGTAACGGCTAC	IHWYLHQEGKAPQRLQY	ATCCACTGGTACCTACACCAGGAGGGGAAGGCCCCACAGCGTCTTCAGTAC	YDSYNSKVVLES	TATGACTCCTACAACTCCAAGGTTGTGTTGGAATCA	GVSPGKYYTYASTRNNLRLILQNLIENDSGVYY	GGAGTCAGTCCAGGGAAGTATTATACTTACGCAAGCACAAGGAACAACTTGAGATTGATACTGCAAAATCTAATTGAAAATGACTCTGGGGTCTATTAC	CATWDGSRSYYKKLF	TGTGCCACCTGGGACGGGTCCCGAAGCTATTATAAGAAACTCTTT	GSGTTLVVT	GGCAGTGGAACAACACTTGTTGTCACAG	1194	9	clonotype1	clonotype1_consensus_2	2
AAGGTTCGTAATTGGA-1	TRUE	AAGGTTCGTAATTGGA-1_contig_2	TRUE	544	TRD	TRDV1		TRDJ1	TRDC	TRUE	TRUE	AQKVTQAQSSVSMPVRKAVTLNCLYE	GCCCAGAAGGTTACTCAAGCCCAGTCATCAGTATCCATGCCAGTGAGGAAAGCAGTCACCCTGAACTGCCTGTATGAA	TSWWSYY	ACAAGTTGGTGGTCATATTAT	IFWYKQLPSKEMIFLIR	ATTTTTTGGTACAAGCAACTTCCCAGCAAAGAGATGATTTTCCTTATTCGC	QGSDEQ	CAGGGTTCTGATGAACAG	NAKSGRYSVNFKKAAKSVALTISALQLEDSAKYF	AATGCAAAAAGTGGTCGCTATTCTGTCAACTTCAAGAAAGCAGCGAAATCCGTCGCCTTAACCATTTCAGCCTTACAGCTAGAAGATTCAGCAAAGTACTTT	CALGDYVLSDKLIF	TGTGCTCTTGGGGACTACGTTCTATCCGATAAACTCATCTTT	GKGTRVTVEP	GGAAAAGGAACCCGTGTGACTGTGGAACCAA	7720	9	clonotype1	clonotype1_consensus_1	2
AAGTCTGCATCGGTTA-1	TRUE	AAGTCTGCATCGGTTA-1_contig_1	TRUE	547	TRD	TRDV1		TRDJ1	TRDC	TRUE	TRUE	AQKVTQAQSSVSMPVRKAVTLNCLYE	GCCCAGAAGGTTACTCAAGCCCAGTCATCAGTATCCATGCCAGTGAGGAAAGCAGTCACCCTGAACTGCCTGTATGAA	TSWWSYY	ACAAGTTGGTGGTCATATTAT	IFWYKQLPSKEMIFLIR	ATTTTTTGGTACAAGCAACTTCCCAGCAAAGAGATGATTTTCCTTATTCGC	QGSDEQ	CAGGGTTCTGATGAACAG	NAKSGRYSVNFKKAAKSVALTISALQLEDSAKYF	AATGCAAAAAGTGGTCGCTATTCTGTCAACTTCAAGAAAGCAGCGAAATCCGTCGCCTTAACCATTTCAGCCTTACAGCTAGAAGATTCAGCAAAGTACTTT	CALGDYVLSDKLIF	TGTGCTCTTGGGGACTACGTTCTATCCGATAAACTCATCTTT	GKGTRVTVEP	GGAAAAGGAACCCGTGTGACTGTGGAACCAA	1153	4	clonotype2	clonotype2_consensus_1	1
AAGTCTGGTCATCGGC-1	TRUE	AAGTCTGGTCATCGGC-1_contig_1	TRUE	662	TRD	TRDV3	TRDD3	TRDJ1	TRDC	TRUE	TRUE	DKVTQSSPDQTVASGSEVVLLCTYD	GACAAAGTAACCCAGAGTTCCCCGGACCAGACGGTGGCGAGTGGCAGTGAGGTGGTACTGCTCTGCACTTACGAC	TVYSNPD	ACTGTATATTCAAATCCAGAT	LFWYRIRPDYSFQFVFY	TTATTCTGGTACCGGATAAGGCCAGATTATTCCTTTCAGTTTGTCTTTTAT	GDNSRSEGA	GGGGATAACAGCAGATCAGAAGGTGCA	DFTQGRFSVKHILTQKAFHLVISPVRTEDSATYY	GATTTTACTCAAGGACGGTTTTCTGTGAAACACATTCTGACCCAGAAAGCCTTTCACTTGGTGATCTCTCCAGTAAGGACTGAAGACAGTGCCACTTACTAC	CAFPLGDTLVLYTDKLIF	TGTGCCTTTCCTCTGGGGGATACGCTGGTTCTCTACACCGATAAACTCATCTTT	GKGTRVTVEP	GGAAAAGGAACCCGTGTGACTGTGGAACCAA	21881	12	clonotype56	clonotype56_consensus_1	1
AAGTCTGGTCTGATCA-1	TRUE	AAGTCTGGTCTGATCA-1_contig_1	TRUE	644	TRD	TRDV1		TRDJ1	TRDC	TRUE	TRUE	AQKVTQAQSSVSMPVRKAVTLNCLYE	GCCCAGAAGGTTACTCAAGCCCAGTCATCAGTATCCATGCCAGTGAGGAAAGCAGTCACCCTGAACTGCCTGTATGAA	TSWWSYY	ACAAGTTGGTGGTCATATTAT	IFWYKQLPSKEMIFLIR	ATTTTTTGGTACAAGCAACTTCCCAGCAAAGAGATGATTTTCCTTATTCGC	QGSDEQ	CAGGGTTCTGATGAACAG	NAKSGRYSVNFKKAAKSVALTISALQLEDSAKYF	AATGCAAAAAGTGGTCGCTATTCTGTCAACTTCAAGAAAGCAGCGAAATCCGTCGCCTTAACCATTTCAGCCTTACAGCTAGAAGATTCAGCAAAGTACTTT	CALGDYVLSDKLIF	TGTGCTCTTGGGGACTACGTTCTATCCGATAAACTCATCTTT	GKGTRVTVEP	GGAAAAGGAACCCGTGTGACTGTGGAACCAA	2914	5	clonotype2	clonotype2_consensus_1	1
AAGTCTGGTCTGATTG-1	TRUE	AAGTCTGGTCTGATTG-1_contig_1	TRUE	541	TRD	TRDV1		TRDJ1	TRDC	TRUE	TRUE	AQKVTQAQSSVSMPVRKAVTLNCLYE	GCCCAGAAGGTTACTCAAGCCCAGTCATCAGTATCCATGCCAGTGAGGAAAGCAGTCACCCTGAACTGCCTGTATGAA	TSWWSYY	ACAAGTTGGTGGTCATATTAT	IFWYKQLPSKEMIFLIR	ATTTTTTGGTACAAGCAACTTCCCAGCAAAGAGATGATTTTCCTTATTCGC	QGSDEQ	CAGGGTTCTGATGAACAG	NAKSGRYSVNFKKAAKSVALTISALQLEDSAKYF	AATGCAAAAAGTGGTCGCTATTCTGTCAACTTCAAGAAAGCAGCGAAATCCGTCGCCTTAACCATTTCAGCCTTACAGCTAGAAGATTCAGCAAAGTACTTT	CALGDYVLSDKLIF	TGTGCTCTTGGGGACTACGTTCTATCCGATAAACTCATCTTT	GKGTRVTVEP	GGAAAAGGAACCCGTGTGACTGTGGAACCAA	1802	4	clonotype2	clonotype2_consensus_1	1
AAGTCTGGTTCAGACT-1	TRUE	AAGTCTGGTTCAGACT-1_contig_1	TRUE	768	TRG	TRGV2		TRGJ1	TRGC2	TRUE	TRUE	KSVIRQTGSSAEITCDLA	AAGTCAGTCATCAGGCAGACTGGGTCATCTGCTGAAATCACTTGTGATCTTGCT	EGSNGY	GAAGGAAGTAACGGCTAC	IHWYLHQEGKAPQRLQY	ATCCACTGGTACCTACACCAGGAGGGGAAGGCCCCACAGCGTCTTCAGTAC	YDSYNSKVVLES	TATGACTCCTACAACTCCAAGGTTGTGTTGGAATCA	GVSPGKYYTYASTRNNLRLILQNLIENDSGVYY	GGAGTCAGTCCAGGGAAGTATTATACTTACGCAAGCACAAGGAACAACTTGAGATTGATACTGCAAAATCTAATTGAAAATGACTCTGGGGTCTATTAC	CATWDGSRSYYKKLF	TGTGCCACCTGGGACGGGTCCCGAAGCTATTATAAGAAACTCTTT	GSGTTLVVT	GGCAGTGGAACAACACTTGTTGTCACAG	782	4	clonotype1	clonotype1_consensus_2	1
AAGTCTGGTTCAGACT-1	TRUE	AAGTCTGGTTCAGACT-1_contig_2	TRUE	538	TRD	TRDV1		TRDJ1	TRDC	TRUE	TRUE	AQKVTQAQSSVSMPVRKAVTLNCLYE	GCCCAGAAGGTTACTCAAGCCCAGTCATCAGTATCCATGCCAGTGAGGAAAGCAGTCACCCTGAACTGCCTGTATGAA	TSWWSYY	ACAAGTTGGTGGTCATATTAT	IFWYKQLPSKEMIFLIR	ATTTTTTGGTACAAGCAACTTCCCAGCAAAGAGATGATTTTCCTTATTCGC	QGSDEQ	CAGGGTTCTGATGAACAG	NAKSGRYSVNFKKAAKSVALTISALQLEDSAKYF	AATGCAAAAAGTGGTCGCTATTCTGTCAACTTCAAGAAAGCAGCGAAATCCGTCGCCTTAACCATTTCAGCCTTACAGCTAGAAGATTCAGCAAAGTACTTT	CALGDYVLSDKLIF	TGTGCTCTTGGGGACTACGTTCTATCCGATAAACTCATCTTT	GKGTRVTVEP	GGAAAAGGAACCCGTGTGACTGTGGAACCAA	1730	4	clonotype1	clonotype1_consensus_1	1
AATCCAGAGATGCCAG-1	TRUE	AATCCAGAGATGCCAG-1_contig_1	TRUE	574	TRD	TRDV1		TRDJ1	TRDC	TRUE	TRUE	AQKVTQAQSSVSMPVRKAVTLNCLYE	GCCCAGAAGGTTACTCAAGCCCAGTCATCAGTATCCATGCCAGTGAGGAAAGCAGTCACCCTGAACTGCCTGTATGAA	TSWWSYY	ACAAGTTGGTGGTCATATTAT	IFWYKQLPSKEMIFLIR	ATTTTTTGGTACAAGCAACTTCCCAGCAAAGAGATGATTTTCCTTATTCGC	QGSDEQ	CAGGGTTCTGATGAACAG	NAKSGRYSVNFKKAAKSVALTISALQLEDSAKYF	AATGCAAAAAGTGGTCGCTATTCTGTCAACTTCAAGAAAGCAGCGAAATCCGTCGCCTTAACCATTTCAGCCTTACAGCTAGAAGATTCAGCAAAGTACTTT	CALGDYVLSDKLIF	TGTGCTCTTGGGGACTACGTTCTATCCGATAAACTCATCTTT	GKGTRVTVEP	GGAAAAGGAACCCGTGTGACTGTGGAACCAA	7455	17	clonotype1	clonotype1_consensus_1	3
AATCCAGAGATGCCAG-1	TRUE	AATCCAGAGATGCCAG-1_contig_2	TRUE	783	TRG	TRGV2		TRGJ1	TRGC1	TRUE	TRUE	KSVIRQTGSSAEITCDLA	AAGTCAGTCATCAGGCAGACTGGGTCATCTGCTGAAATCACTTGTGATCTTGCT	EGSNGY	GAAGGAAGTAACGGCTAC	IHWYLHQEGKAPQRLQY	ATCCACTGGTACCTACACCAGGAGGGGAAGGCCCCACAGCGTCTTCAGTAC	YDSYNSKVVLES	TATGACTCCTACAACTCCAAGGTTGTGTTGGAATCA	GVSPGKYYTYASTRNNLRLILQNLIENDSGVYY	GGAGTCAGTCCAGGGAAGTATTATACTTACGCAAGCACAAGGAACAACTTGAGATTGATACTGCAAAATCTAATTGAAAATGATTCTGGGGTCTATTAC	CATWDGSRSYYKKLF	TGTGCCACCTGGGACGGGTCCCGAAGCTATTATAAGAAACTCTTT	GSGTTLVVT	GGCAGTGGAACAACACTTGTTGTCACAG	4835	5	clonotype1	clonotype1_consensus_2	3
AATCCAGAGCCCTAAT-1	TRUE	AATCCAGAGCCCTAAT-1_contig_1	TRUE	656	TRD	TRDV1		TRDJ1	TRDC	TRUE	TRUE	AQKVTQAQSSVSMPVRKAVTLNCLYE	GCCCAGAAGGTTACTCAAGCCCAGTCATCAGTATCCATGCCAGTGAGGAAAGCAGTCACCCTGAACTGCCTGTATGAA	TSWWSYY	ACAAGTTGGTGGTCATATTAT	IFWYKQLPSKEMIFLIR	ATTTTTTGGTACAAGCAACTTCCCAGCAAAGAGATGATTTTCCTTATTCGC	QGSDEQ	CAGGGTTCTGATGAACAG	NAKSGRYSVNFKKAAKSVALTISALQLEDSAKYF	AATGCAAAAAGTGGTCGCTATTCTGTCAACTTCAAGAAAGCAGCGAAATCCGTCGCCTTAACCATTTCAGCCTTACAGCTAGAAGATTCAGCAAAGTACTTT	CALGDYVLSDKLIF	TGTGCTCTTGGGGACTACGTTCTATCCGATAAACTCATCTTT	GKGTRVTVEP	GGAAAAGGAACCCGTGTGACTGTGGAACCAA	13520	13	clonotype2	clonotype2_consensus_1	1
AATCCAGTCCAACCAA-1	TRUE	AATCCAGTCCAACCAA-1_contig_1	TRUE	565	TRD	TRDV1		TRDJ1	TRDC	TRUE	TRUE	AQKVTQAQSSVSMPVRKAVTLNCLYE	GCCCAGAAGGTTACTCAAGCCCAGTCATCAGTATCCATGCCAGTGAGGAAAGCAGTCACCCTGAACTGCCTGTATGAA	TSWWSYY	ACAAGTTGGTGGTCATATTAT	IFWYKQLPSKEMIFLIR	ATTTTTTGGTACAAGCAACTTCCCAGCAAAGAGATGATTTTCCTTATTCGC	QGSDEQ	CAGGGTTCTGATGAACAG	NAKSGRYSVNFKKAAKSVALTISALQLEDSAKYF	AATGCAAAAAGTGGTCGCTATTCTGTCAACTTCAAGAAAGCAGCGAAATCCGTCGCCTTAACCATTTCAGCCTTACAGCTAGAAGATTCAGCAAAGTACTTT	CALGDYVLSDKLIF	TGTGCTCTTGGGGACTACGTTCTATCCGATAAACTCATCTTT	GKGTRVTVEP	GGAAAAGGAACCCGTGTGACTGTGGAACCAA	4498	12	clonotype2	clonotype2_consensus_1	1
AATCCAGTCGCCTGAG-1	TRUE	AATCCAGTCGCCTGAG-1_contig_1	TRUE	563	TRD	TRDV1		TRDJ1	TRDC	TRUE	TRUE	AQKVTQAQSSVSMPVRKAVTLNCLYE	GCCCAGAAGGTTACTCAAGCCCAGTCATCAGTATCCATGCCAGTGAGGAAAGCAGTCACCCTGAACTGCCTGTATGAA	TSWWSYY	ACAAGTTGGTGGTCATATTAT	IFWYKQLPSKEMIFLIR	ATTTTTTGGTACAAGCAACTTCCCAGCAAAGAGATGATTTTCCTTATTCGC	QGSDEQ	CAGGGTTCTGATGAACAG	NAKSGRYSVNFKKAAKSVALTISALQLEDSAKYF	AATGCAAAAAGTGGTCGCTATTCTGTCAACTTCAAGAAAGCAGCGAAATCCGTCGCCTTAACCATTTCAGCCTTACAGCTAGAAGATTCAGCAAAGTACTTT	CALGDYVLSDKLIF	TGTGCTCTTGGGGACTACGTTCTATCCGATAAACTCATCTTT	GKGTRVTVEP	GGAAAAGGAACCCGTGTGACTGTGGAACCAA	8227	14	clonotype1	clonotype1_consensus_1	1
AATCCAGTCGCCTGAG-1	TRUE	AATCCAGTCGCCTGAG-1_contig_2	TRUE	752	TRG	TRGV2		TRGJ1	TRGC2	TRUE	TRUE	KSVIRQTGSSAEITCDLA	AAGTCAGTCATCAGGCAGACTGGGTCATCTGCTGAAATCACTTGTGATCTTGCT	EGSNGY	GAAGGAAGTAACGGCTAC	IHWYLHQEGKAPQRLQY	ATCCACTGGTACCTACACCAGGAGGGGAAGGCCCCACAGCGTCTTCAGTAC	YDSYNSKVVLES	TATGACTCCTACAACTCCAAGGTTGTGTTGGAATCA	GVSPGKYYTYASTRNNLRLILQNLIENDSGVYY	GGAGTCAGTCCAGGGAAGTATTATACTTACGCAAGCACAAGGAACAACTTGAGATTGATACTGCAAAATCTAATTGAAAATGACTCTGGGGTCTATTAC	CATWDGSRSYYKKLF	TGTGCCACCTGGGACGGGTCCCGAAGCTATTATAAGAAACTCTTT	GSGTTLVVT	GGCAGTGGAACAACACTTGTTGTCACAG	12184	3	clonotype1	clonotype1_consensus_2	1
AATCGGTAGTTGAGTA-1	TRUE	AATCGGTAGTTGAGTA-1_contig_1	TRUE	619	TRG	TRGV2		TRGJ1	TRGC1	TRUE	TRUE	KSVIRQTGSSAEITCDLA	AAGTCAGTCATCAGGCAGACTGGGTCATCTGCTGAAATCACTTGTGATCTTGCT	EGSNGY	GAAGGAAGTAACGGCTAC	IHWYLHQEGKAPQRLQY	ATCCACTGGTACCTACACCAGGAGGGGAAGGCCCCACAGCGTCTTCAGTAC	YDSYNSKVVLES	TATGACTCCTACAACTCCAAGGTTGTGTTGGAATCA	GVSPGKYYTYASTRNNLRLILQNLIENDSGVYY	GGAGTCAGTCCAGGGAAGTATTATACTTACGCAAGCACAAGGAACAACTTGAGATTGATACTGCAAAATCTAATTGAAAATGACTCTGGGGTCTATTAC	CATWDGSRSYYKKLF	TGTGCCACCTGGGACGGGTCCCGAAGCTATTATAAGAAACTCTTT	GSGTTLVVT	GGCAGTGGAACAACACTTGTTGTCACAG	70	1	clonotype1	clonotype1_consensus_2	2
AATCGGTAGTTGAGTA-1	TRUE	AATCGGTAGTTGAGTA-1_contig_2	TRUE	647	TRD	TRDV1		TRDJ1	TRDC	TRUE	TRUE	AQKVTQAQSSVSMPVRKAVTLNCLYE	GCCCAGAAGGTTACTCAAGCCCAGTCATCAGTATCCATGCCAGTGAGGAAAGCAGTCACCCTGAACTGCCTGTATGAA	TSWWSYY	ACAAGTTGGTGGTCATATTAT	IFWYKQLPSKEMIFLIR	ATTTTTTGGTACAAGCAACTTCCCAGCAAAGAGATGATTTTCCTTATTCGC	QGSDEQ	CAGGGTTCTGATGAACAG	NAKSGRYSVNFKKAAKSVALTISALQLEDSAKYF	AATGCAAAAAGTGGTCGCTATTCTGTCAACTTCAAGAAAGCAGCGAAATCCGTCGCCTTAACCATTTCAGCCTTACAGCTAGAAGATTCAGCAAAGTACTTT	CALGDYVLSDKLIF	TGTGCTCTTGGGGACTACGTTCTATCCGATAAACTCATCTTT	GKGTRVTVEP	GGAAAAGGAACCCGTGTGACTGTGGAACCAA	5808	3	clonotype1	clonotype1_consensus_1	2
AATCGGTCACCGAAAG-1	TRUE	AATCGGTCACCGAAAG-1_contig_1	TRUE	539	TRD	TRDV1		TRDJ1	TRDC	TRUE	TRUE	AQKVTQAQSSVSMPVRKAVTLNCLYE	GCCCAGAAGGTTACTCAAGCCCAGTCATCAGTATCCATGCCAGTGAGGAAAGCAGTCACCCTGAACTGCCTGTATGAA	TSWWSYY	ACAAGTTGGTGGTCATATTAT	IFWYKQLPSKEMIFLIR	ATTTTTTGGTACAAGCAACTTCCCAGCAAAGAGATGATTTTCCTTATTCGC	QGSDEQ	CAGGGTTCTGATGAACAG	NAKSGRYSVNFKKAAKSVALTISALQLEDSAKYF	AATGCAAAAAGTGGTCGCTATTCTGTCAACTTCAAGAAAGCAGCGAAATCCGTCGCCTTAACCATTTCAGCCTTACAGCTAGAAGATTCAGCAAAGTACTTT	CALGDYVLSDKLIF	TGTGCTCTTGGGGACTACGTTCTATCCGATAAACTCATCTTT	GKGTRVTVEP	GGAAAAGGAACCCGTGTGACTGTGGAACCAA	10900	21	clonotype10	clonotype10_consensus_1	4
AATCGGTCACCGAAAG-1	TRUE	AATCGGTCACCGAAAG-1_contig_2	TRUE	684	TRG	TRGV3		TRGJ1	TRGC1	TRUE	TRUE	KSVIRQTGSSAEITCDLA	AAGTCAGTCATCAGGCAGACTGGGTCATCTGCTGAAATCACTTGTGATCTTGCT	EGSNGY	GAAGGAAGTAACGGCTAC	IHWYLHQEGKAPQRLLY	ATCCACTGGTACCTACACCAGGAGGGGAAGGCCCCACAGCGTCTTCTGTAC	YDVSTARDVLES	TATGACGTCTCCACCGCAAGGGATGTGTTGGAATCA	GLSPGKYYTHTPRRWSWILRLQNLIENDSGVYY	GGACTCAGTCCAGGAAAGTATTATACTCATACACCCAGGAGGTGGAGCTGGATATTGAGACTGCAAAATCTAATTGAAAATGACTCTGGGGTCTATTAC	CATWDGSRSYYKKLF	TGTGCCACCTGGGACGGGTCCCGAAGCTATTATAAGAAACTCTTT	GSGTTLVVT	GGCAGTGGAACAACACTTGTTGTCACAG	28666	5	clonotype10	clonotype10_consensus_2	4
AATCGGTCATGACATC-1	TRUE	AATCGGTCATGACATC-1_contig_1	TRUE	537	TRD	TRDV2		TRDJ3	TRDC	TRUE	TRUE	IELVPEHQTVPVSIGVPATLRCSMK	ATTGAGTTGGTGCCTGAACACCAAACAGTGCCTGTGTCAATAGGGGTCCCTGCCACCCTCAGGTGCTCCATGAAA	GEAIGNYY	GGAGAAGCGATCGGTAACTACTAT	INWYRKTQGNTMTFIYR	ATCAACTGGTACAGGAAGACCCAAGGTAACACAATGACTTTCATATACCGA	EKDIYG	GAAAAGGACATCTATGGC	PGFKDNFQGDIDIAKNLAVLKILAPSERDEGSYY	CCTGGTTTCAAAGACAATTTCCAAGGTGACATTGATATTGCAAAGAACCTGGCTGTACTTAAGATACTTGCACCATCAGAGAGAGATGAAGGGTCTTACTAC	CACDTGSTGESSWDTRQMFF	TGTGCCTGTGACACCGGGTCTACTGGGGAAAGCTCCTGGGACACCCGACAGATGTTTTTC	GTGIKLFVEP	GGAACTGGCATCAAACTCTTCGTGGAGCCCC	6164	8	clonotype5	clonotype5_consensus_1	1
AATCGGTGTTCCCTTG-1	TRUE	AATCGGTGTTCCCTTG-1_contig_1	TRUE	574	TRD	TRDV1		TRDJ1	TRDC	TRUE	TRUE	AQKVTQAQSSVSMPVRKAVTLNCLYE	GCCCAGAAGGTTACTCAAGCCCAGTCATCAGTATCCATGCCAGTGAGGAAAGCAGTCACCCTGAACTGCCTGTATGAA	TSWWSYY	ACAAGTTGGTGGTCATATTAT	IFWYKQLPSKEMIFLIR	ATTTTTTGGTACAAGCAACTTCCCAGCAAAGAGATGATTTTCCTTATTCGC	QGSDEQ	CAGGGTTCTGATGAACAG	NAKSGRYSVNFKKAAKSVALTISALQLEDSAKYF	AATGCAAAAAGTGGTCGCTATTCTGTCAACTTCAAGAAAGCAGCGAAATCCGTCGCCTTAACCATTTCAGCCTTACAGCTAGAAGATTCAGCAAAGTACTTT	CALGDYVLSDKLIF	TGTGCTCTTGGGGACTACGTTCTATCCGATAAACTCATCTTT	GKGTRVTVEP	GGAAAAGGAACCCGTGTGACTGTGGAACCAA	3693	10	clonotype2	clonotype2_consensus_1	1
AATCGGTTCAACGCTA-1	TRUE	AATCGGTTCAACGCTA-1_contig_1	TRUE	539	TRD	TRDV1		TRDJ1	TRDC	TRUE	TRUE	AQKVTQAQSSVSMPVRKAVTLNCLYE	GCCCAGAAGGTTACTCAAGCCCAGTCATCAGTATCCATGCCAGTGAGGAAAGCAGTCACCCTGAACTGCCTGTATGAA	TSWWSYY	ACAAGTTGGTGGTCATATTAT	IFWYKQLPSKEMIFLIR	ATTTTTTGGTACAAGCAACTTCCCAGCAAAGAGATGATTTTCCTTATTCGC	QGSDEQ	CAGGGTTCTGATGAACAG	NAKSGRYSVNFKKAAKSVALTISALQLEDSAKYF	AATGCAAAAAGTGGTCGCTATTCTGTCAACTTCAAGAAAGCAGCGAAATCCGTCGCCTTAACCATTTCAGCCTTACAGCTAGAAGATTCAGCAAAGTACTTT	CALGDYVLSDKLIF	TGTGCTCTTGGGGACTACGTTCTATCCGATAAACTCATCTTT	GKGTRVTVEP	GGAAAAGGAACCCGTGTGACTGTGGAACCAA	5368	11	clonotype1	clonotype1_consensus_1	2
AATCGGTTCAACGCTA-1	TRUE	AATCGGTTCAACGCTA-1_contig_2	TRUE	756	TRG	TRGV2		TRGJ1	TRGC1	TRUE	TRUE	KSVIRQTGSSAEITCDLA	AAGTCAGTCATCAGGCAGACTGGGTCATCTGCTGAAATCACTTGTGATCTTGCT	EGSNGY	GAAGGAAGTAACGGCTAC	IHWYLHQEGKAPQRLQY	ATCCACTGGTACCTACACCAGGAGGGGAAGGCCCCACAGCGTCTTCAGTAC	YDSYNSKVVLES	TATGACTCCTACAACTCCAAGGTTGTGTTGGAATCA	GVSPGKYYTYASTRNNLRLILQNLIENDSGVYY	GGAGTCAGTCCAGGGAAGTATTATACTTACGCAAGCACAAGGAACAACTTGAGATTGATACTGCAAAATCTAATTGAAAATGACTCTGGGGTCTATTAC	CATWDGSRSYYKKLF	TGTGCCACCTGGGACGGGTCCCGAAGCTATTATAAGAAACTCTTT	GSGTTLVVT	GGCAGTGGAACAACACTTGTTGTCACAG	6316	5	clonotype1	clonotype1_consensus_2	2
ACACCAAAGACAAAGG-1	TRUE	ACACCAAAGACAAAGG-1_contig_1	TRUE	678	TRD	TRDV1		TRDJ1	TRDC	TRUE	TRUE	AQKVTQAQSSVSMPVRKAVTLNCLYE	GCCCAGAAGGTTACTCAAGCCCAGTCATCAGTATCCATGCCAGTGAGGAAAGCAGTCACCCTGAACTGCCTGTATGAA	TSWWSYY	ACAAGTTGGTGGTCATATTAT	IFWYKQLPSKEMIFLIR	ATTTTTTGGTACAAGCAACTTCCCAGCAAAGAGATGATTTTCCTTATTCGC	QGSDEQ	CAGGGTTCTGATGAACAG	NAKSGRYSVNFKKAAKSVALTISALQLEDSAKYF	AATGCAAAAAGTGGTCGCTATTCTGTCAACTTCAAGAAAGCAGCGAAATCCGTCGCCTTAACCATTTCAGCCTTACAGCTAGAAGATTCAGCAAAGTACTTT	CALGDYVLSDKLIF	TGTGCTCTTGGGGACTACGTTCTATCCGATAAACTCATCTTT	GKGTRVTVEP	GGAAAAGGAACCCGTGTGACTGTGGAACCAA	13842	25	clonotype2	clonotype2_consensus_1	1
ACACCAAAGGGCATGT-1	TRUE	ACACCAAAGGGCATGT-1_contig_1	TRUE	538	TRD	TRDV1		TRDJ1	TRDC	TRUE	TRUE	AQKVTQAQSSVSMPVRKAVTLNCLYE	GCCCAGAAGGTTACTCAAGCCCAGTCATCAGTATCCATGCCAGTGAGGAAAGCAGTCACCCTGAACTGCCTGTATGAA	TSWWSYY	ACAAGTTGGTGGTCATATTAT	IFWYKQLPSKEMIFLIR	ATTTTTTGGTACAAGCAACTTCCCAGCAAAGAGATGATTTTCCTTATTCGC	QGSDEQ	CAGGGTTCTGATGAACAG	NAKSGRYSVNFKKAAKSVALTISALQLEDSAKYF	AATGCAAAAAGTGGTCGCTATTCTGTCAACTTCAAGAAAGCAGCGAAATCCGTCGCCTTAACCATTTCAGCCTTACAGCTAGAAGATTCAGCAAAGTACTTT	CALGDYVLSDKLIF	TGTGCTCTTGGGGACTACGTTCTATCCGATAAACTCATCTTT	GKGTRVTVEP	GGAAAAGGAACCCGTGTGACTGTGGAACCAA	1549	3	clonotype2	clonotype2_consensus_1	1
ACACCAACAGACGTAG-1	TRUE	ACACCAACAGACGTAG-1_contig_1	TRUE	540	TRD	TRDV1		TRDJ1	TRDC	TRUE	TRUE	AQKVTQAQSSVSMPVRKAVTLNCLYE	GCCCAGAAGGTTACTCAAGCCCAGTCATCAGTATCCATGCCAGTGAGGAAAGCAGTCACCCTGAACTGCCTGTATGAA	TSWWSYY	ACAAGTTGGTGGTCATATTAT	IFWYKQLPSKEMIFLIR	ATTTTTTGGTACAAGCAACTTCCCAGCAAAGAGATGATTTTCCTTATTCGC	QGSDEQ	CAGGGTTCTGATGAACAG	NAKSGRYSVNFKKAAKSVALTISALQLEDSAKYF	AATGCAAAAAGTGGTCGCTATTCTGTCAACTTCAAGAAAGCAGCGAAATCCGTCGCCTTAACCATTTCAGCCTTACAGCTAGAAGATTCAGCAAAGTACTTT	CALGDYVLSDKLIF	TGTGCTCTTGGGGACTACGTTCTATCCGATAAACTCATCTTT	GKGTRVTVEP	GGAAAAGGAACCCGTGTGACTGTGGAACCAA	4873	7	clonotype2	clonotype2_consensus_1	1
ACACCAAGTTGTGGCC-1	TRUE	ACACCAAGTTGTGGCC-1_contig_1	TRUE	539	TRD	TRDV1		TRDJ1	TRDC	TRUE	TRUE	AQKVTQAQSSVSMPVRKAVTLNCLYE	GCCCAGAAGGTTACTCAAGCCCAGTCATCAGTATCCATGCCAGTGAGGAAAGCAGTCACCCTGAACTGCCTGTATGAA	TSWWSYY	ACAAGTTGGTGGTCATATTAT	IFWYKQLPSKEMIFLIR	ATTTTTTGGTACAAGCAACTTCCCAGCAAAGAGATGATTTTCCTTATTCGC	QGSDEQ	CAGGGTTCTGATGAACAG	NAKSGRYSVNFKKAAKSVALTISALQLEDSAKYF	AATGCAAAAAGTGGTCGCTATTCTGTCAACTTCAAGAAAGCAGCGAAATCCGTCGCCTTAACCATTTCAGCCTTACAGCTAGAAGATTCAGCAAAGTACTTT	CALGDYVLSDKLIF	TGTGCTCTTGGGGACTACGTTCTATCCGATAAACTCATCTTT	GKGTRVTVEP	GGAAAAGGAACCCGTGTGACTGTGGAACCAA	2968	7	clonotype2	clonotype2_consensus_1	1
ACACCCTAGATAGGAG-1	TRUE	ACACCCTAGATAGGAG-1_contig_1	TRUE	539	TRD	TRDV1		TRDJ1	TRDC	TRUE	TRUE	AQKVTQAQSSVSMPVRKAVTLNCLYE	GCCCAGAAGGTTACTCAAGCCCAGTCATCAGTATCCATGCCAGTGAGGAAAGCAGTCACCCTGAACTGCCTGTATGAA	TSWWSYY	ACAAGTTGGTGGTCATATTAT	IFWYKQLPSKEMIFLIR	ATTTTTTGGTACAAGCAACTTCCCAGCAAAGAGATGATTTTCCTTATTCGC	QGSDEQ	CAGGGTTCTGATGAACAG	NAKSGRYSVNFKKAAKSVALTISALQLEDSAKYF	AATGCAAAAAGTGGTCGCTATTCTGTCAACTTCAAGAAAGCAGCGAAATCCGTCGCCTTAACCATTTCAGCCTTACAGCTAGAAGATTCAGCAAAGTACTTT	CALGDYVLSDKLIF	TGTGCTCTTGGGGACTACGTTCTATCCGATAAACTCATCTTT	GKGTRVTVEP	GGAAAAGGAACCCGTGTGACTGTGGAACCAA	3874	11	clonotype1	clonotype1_consensus_1	3
ACACCCTAGATAGGAG-1	TRUE	ACACCCTAGATAGGAG-1_contig_2	TRUE	633	TRG	TRGV2		TRGJ1	TRGC1	TRUE	TRUE	KSVIRQTGSSAEITCDLA	AAGTCAGTCATCAGGCAGACTGGGTCATCTGCTGAAATCACTTGTGATCTTGCT	EGSNGY	GAAGGAAGTAACGGCTAC	IHWYLHQEGKAPQRLQY	ATCCACTGGTACCTACACCAGGAGGGGAAGGCCCCACAGCGTCTTCAGTAC	YDSYNSKVVLES	TATGACTCCTACAACTCCAAGGTTGTGTTGGAATCA	GVSPGKYYTYASTRNNLRLILQNLIENDSGVYY	GGAGTCAGTCCAGGGAAGTATTATACTTACGCAAGCACAAGGAACAACTTGAGATTGATACTGCAAAATCTAATTGAAAATGATTCTGGGGTCTATTAC	CATWDGSRSYYKKLF	TGTGCCACCTGGGACGGGTCCCGAAGCTATTATAAGAAACTCTTT	GSGTTLVVT	GGCAGTGGAACAACACTTGTTGTCACAG	54	1	clonotype1	clonotype1_consensus_2	3
ACACCCTAGCCTTGAT-1	TRUE	ACACCCTAGCCTTGAT-1_contig_1	TRUE	690	TRD	TRDV2		TRDJ3	TRDC	TRUE	TRUE	IELVPEHQTVPVSIGVPATLRCSMK	ATTGAGTTGGTGCCTGAACACCAAACAGTGCCTGTGTCAATAGGGGTCCCTGCCACCCTCAGGTGCTCCATGAAA	GEAIGNYY	GGAGAAGCGATCGGTAACTACTAT	INWYRKTQGNTMTFIYR	ATCAACTGGTACAGGAAGACCCAAGGTAACACAATGACTTTCATATACCGA	EKDIYG	GAAAAGGACATCTATGGC	PGFKDNFQGDIDIAKNLAVLKILAPSERDEGSYY	CCTGGTTTCAAAGACAATTTCCAAGGTGACATTGATATTGCAAAGAACCTGGCTGTACTTAAGATACTTGCACCATCAGAGAGAGATGAAGGGTCTTACTAC	CACDTGSTGESSWDTRQMFF	TGTGCCTGTGACACCGGGTCTACTGGGGAAAGCTCCTGGGACACCCGACAGATGTTTTTC	GTGIKLFVEP	GGAACTGGCATCAAACTCTTCGTGGAGCCCC	7458	11	clonotype3	clonotype3_consensus_1	1
ACACCCTAGCCTTGAT-1	TRUE	ACACCCTAGCCTTGAT-1_contig_2	TRUE	539	TRG	TRGV8		TRGJ1	TRGC2	TRUE	TRUE	KSSNLEGRTKSVTRPTGSSAVITCDLP	AAATCTTCCAACTTGGAAGGGAGAACAAAGTCAGTCACCAGGCCAACTGGGTCATCAGCTGTAATCACTTGTGATCTTCCT	VENAVY	GTAGAAAATGCCGTCTAC	THWYLHQEGKAPQRLLY	ACCCACTGGTACCTACACCAGGAGGGGAAGGCCCCACAGCGTCTTCTGTAC	YDSYNSRVVLE	TATGACTCCTACAACTCCAGGGTTGTGTTGGAA	SGISREKYHTYASTGKSLKFILENLIERDSGVYY	TCAGGAATCAGTCGAGAAAAGTATCATACTTATGCAAGCACAGGGAAGAGCCTTAAATTTATACTGGAAAATCTAATTGAACGTGACTCTGGGGTCTATTAC	CATWDPYYKKLF	TGTGCCACCTGGGACCCTTATTATAAGAAACTCTTT	GSGTTLVVT	GGCAGTGGAACAACACTTGTTGTCACAG	153	3	clonotype3	clonotype3_consensus_2	1
ACACCCTAGGCGATAC-1	TRUE	ACACCCTAGGCGATAC-1_contig_1	TRUE	539	TRD	TRDV1		TRDJ1	TRDC	TRUE	TRUE	AQKVTQAQSSVSMPVRKAVTLNCLYE	GCCCAGAAGGTTACTCAAGCCCAGTCATCAGTATCCATGCCAGTGAGGAAAGCAGTCACCCTGAACTGCCTGTATGAA	TSWWSYY	ACAAGTTGGTGGTCATATTAT	IFWYKQLPSKEMIFLIR	ATTTTTTGGTACAAGCAACTTCCCAGCAAAGAGATGATTTTCCTTATTCGC	QGSDEQ	CAGGGTTCTGATGAACAG	NAKSGRYSVNFKKAAKSVALTISALQLEDSAKYF	AATGCAAAAAGTGGTCGCTATTCTGTCAACTTCAAGAAAGCAGCGAAATCCGTCGCCTTAACCATTTCAGCCTTACAGCTAGAAGATTCAGCAAAGTACTTT	CALGDYVLSDKLIF	TGTGCTCTTGGGGACTACGTTCTATCCGATAAACTCATCTTT	GKGTRVTVEP	GGAAAAGGAACCCGTGTGACTGTGGAACCAA	7364	11	clonotype1	clonotype1_consensus_1	2
ACACCCTAGGCGATAC-1	TRUE	ACACCCTAGGCGATAC-1_contig_2	TRUE	768	TRG	TRGV2		TRGJ1	TRGC1	TRUE	TRUE	KSVIRQTGSSAEITCDLA	AAGTCAGTCATCAGGCAGACTGGGTCATCTGCTGAAATCACTTGTGATCTTGCT	EGSNGY	GAAGGAAGTAACGGCTAC	IHWYLHQEGKAPQRLQY	ATCCACTGGTACCTACACCAGGAGGGGAAGGCCCCACAGCGTCTTCAGTAC	YDSYNSKVVLES	TATGACTCCTACAACTCCAAGGTTGTGTTGGAATCA	GVSPGKYYTYASTRNNLRLILQNLIENDSGVYY	GGAGTCAGTCCAGGGAAGTATTATACTTACGCAAGCACAAGGAACAACTTGAGATTGATACTGCAAAATCTAATTGAAAATGACTCTGGGGTCTATTAC	CATWDGSRSYYKKLF	TGTGCCACCTGGGACGGGTCCCGAAGCTATTATAAGAAACTCTTT	GSGTTLVVT	GGCAGTGGAACAACACTTGTTGTCACAG	829	8	clonotype1	clonotype1_consensus_2	2
ACACCCTCACCACCAG-1	TRUE	ACACCCTCACCACCAG-1_contig_1	TRUE	730	TRG	TRGV3		TRGJ1	TRGC1	TRUE	TRUE	KSVTRQTGSSAEITCDLT	AAGTCAGTCACCAGGCAGACTGGGTCATCTGCTGAAATCACTTGCGATCTTACT	VTNTFY	GTAACAAATACCTTCTAC	IHWYLHQEGKAPQRLLY	ATCCACTGGTACCTACACCAGGAGGGGAAGGCCCCACAGCGTCTTCTGTAC	YDVSTARDVLES	TATGACGTCTCCACCGCAAGGGATGTGTTGGAATCA	GLSPGKYYTHTPRRWSWILRLQNLIENDSGVYY	GGACTCAGTCCAGGAAAGTATTATACTCATACACCCAGGAGGTGGAGCTGGATATTGAGACTGCAAAATCTAATTGAAAATGATTCTGGGGTCTATTAC	CATWDGSRSYYKKLF	TGTGCCACCTGGGACGGGTCCCGAAGCTATTATAAGAAACTCTTT	GSGTTLVVT	GGCAGTGGAACAACACTTGTTGTCACAG	1253	7	clonotype6	clonotype6_consensus_2	1
ACACCCTCACCACCAG-1	TRUE	ACACCCTCACCACCAG-1_contig_2	TRUE	572	TRD	TRDV1		TRDJ1	TRDC	TRUE	TRUE	AQKVTQAQSSVSMPVRKAVTLNCLYE	GCCCAGAAGGTTACTCAAGCCCAGTCATCAGTATCCATGCCAGTGAGGAAAGCAGTCACCCTGAACTGCCTGTATGAA	TSWWSYY	ACAAGTTGGTGGTCATATTAT	IFWYKQLPSKEMIFLIR	ATTTTTTGGTACAAGCAACTTCCCAGCAAAGAGATGATTTTCCTTATTCGC	QGSDEQ	CAGGGTTCTGATGAACAG	NAKSGRYSVNFKKAAKSVALTISALQLEDSAKYF	AATGCAAAAAGTGGTCGCTATTCTGTCAACTTCAAGAAAGCAGCGAAATCCGTCGCCTTAACCATTTCAGCCTTACAGCTAGAAGATTCAGCAAAGTACTTT	CALGDYVLSDKLIF	TGTGCTCTTGGGGACTACGTTCTATCCGATAAACTCATCTTT	GKGTRVTVEP	GGAAAAGGAACCCGTGTGACTGTGGAACCAA	4172	6	clonotype6	clonotype6_consensus_1	1
ACACCCTGTGTTGAGG-1	TRUE	ACACCCTGTGTTGAGG-1_contig_1	TRUE	536	TRD	TRDV1		TRDJ1	TRDC	TRUE	TRUE	AQKVTQAQSSVSMPVRKAVTLNCLYE	GCCCAGAAGGTTACTCAAGCCCAGTCATCAGTATCCATGCCAGTGAGGAAAGCAGTCACCCTGAACTGCCTGTATGAA	TSWWSYY	ACAAGTTGGTGGTCATATTAT	IFWYKQLPSKEMIFLIR	ATTTTTTGGTACAAGCAACTTCCCAGCAAAGAGATGATTTTCCTTATTCGC	QGSDEQ	CAGGGTTCTGATGAACAG	NAKSGRYSVNFKKAAKSVALTISALQLEDSAKYF	AATGCAAAAAGTGGTCGCTATTCTGTCAACTTCAAGAAAGCAGCGAAATCCGTCGCCTTAACCATTTCAGCCTTACAGCTAGAAGATTCAGCAAAGTACTTT	CALGDYVLSDKLIF	TGTGCTCTTGGGGACTACGTTCTATCCGATAAACTCATCTTT	GKGTRVTVEP	GGAAAAGGAACCCGTGTGACTGTGGAACCAA	710	3	clonotype2	clonotype2_consensus_1	1
ACACCCTTCCGTAGGC-1	TRUE	ACACCCTTCCGTAGGC-1_contig_1	TRUE	569	TRD	TRDV1	TRDD3	TRDJ1	TRDC	TRUE	TRUE	AQKVTQAQSSVSMPVRKAVTLNCLYE	GCCCAGAAGGTTACTCAAGCCCAGTCATCAGTATCCATGCCAGTGAGGAAAGCAGTCACCCTGAACTGCCTGTATGAA	TSWWSYY	ACAAGTTGGTGGTCATATTAT	IFWYKQLPSKEMIFLIR	ATTTTTTGGTACAAGCAACTTCCCAGCAAAGAGATGATTTTCCTTATTCGC	QGSDEQ	CAGGGTTCTGATGAACAG	NAKSGRYSVNFKKAAKSVALTISALQLEDSAKYF	AATGCAAAAAGTGGTCGCTATTCTGTCAACTTCAAGAAAGCAGCGAAATCCGTCGCCTTAACCATTTCAGCCTTACAGCTAGAAGATTCAGCAAAGTACTTT	CALGEPQPPVTELGDNGDKLIF	TGTGCTCTTGGGGAACCCCAACCTCCCGTTACCGAACTGGGGGATAACGGCGATAAACTCATCTTT	GKGTRVTVEP	GGAAAAGGAACCCGTGTGACTGTGGAACCAA	10093	11	clonotype67	clonotype67_consensus_1	1
ACACCGGCATCTACGA-1	TRUE	ACACCGGCATCTACGA-1_contig_1	TRUE	543	TRD	TRDV1		TRDJ1	TRDC	TRUE	TRUE	AQKVTQAQSSVSMPVRKAVTLNCLYE	GCCCAGAAGGTTACTCAAGCCCAGTCATCAGTATCCATGCCAGTGAGGAAAGCAGTCACCCTGAACTGCCTGTATGAA	TSWWSYY	ACAAGTTGGTGGTCATATTAT	IFWYKQLPSKEMIFLIR	ATTTTTTGGTACAAGCAACTTCCCAGCAAAGAGATGATTTTCCTTATTCGC	QGSDEQ	CAGGGTTCTGATGAACAG	NAKSGRYSVNFKKAAKSVALTISALQLEDSAKYF	AATGCAAAAAGTGGTCGCTATTCTGTCAACTTCAAGAAAGCAGCGAAATCCGTCGCCTTAACCATTTCAGCCTTACAGCTAGAAGATTCAGCAAAGTACTTT	CALGDYVLSDKLIF	TGTGCTCTTGGGGACTACGTTCTATCCGATAAACTCATCTTT	GKGTRVTVEP	GGAAAAGGAACCCGTGTGACTGTGGAACCAA	1881	4	clonotype2	clonotype2_consensus_1	1
ACACCGGGTAGCTGCC-1	TRUE	ACACCGGGTAGCTGCC-1_contig_1	TRUE	676	TRG	TRGV3		TRGJ1	TRGC1	TRUE	TRUE	KSVTRQTGSSAEITCDLT	AAGTCAGTCACCAGGCAGACTGGGTCATCTGCTGAAATCACTTGCGATCTTACT	VTNTFY	GTAACAAATACCTTCTAC	IHWYLHQEGKAPQRLLY	ATCCACTGGTACCTACACCAGGAGGGGAAGGCCCCACAGCGTCTTCTGTAC	YDVSTARDVLES	TATGACGTCTCCACCGCAAGGGATGTGTTGGAATCA	GLSPGKYYTHTPRRWSWILRLQNLIENDSGVYY	GGACTCAGTCCAGGAAAGTATTATACTCATACACCCAGGAGGTGGAGCTGGATATTGAGACTGCAAAATCTAATTGAAAATGATTCTGGGGTCTATTAC	CATWDGSRSYYKKLF	TGTGCCACCTGGGACGGGTCCCGAAGCTATTATAAGAAACTCTTT	GSGTTLVVT	GGCAGTGGAACAACACTTGTTGTCACAG	455	9	clonotype6	clonotype6_consensus_2	1
ACACCGGGTAGCTGCC-1	TRUE	ACACCGGGTAGCTGCC-1_contig_2	TRUE	539	TRD	TRDV1		TRDJ1	TRDC	TRUE	TRUE	AQKVTQAQSSVSMPVRKAVTLNCLYE	GCCCAGAAGGTTACTCAAGCCCAGTCATCAGTATCCATGCCAGTGAGGAAAGCAGTCACCCTGAACTGCCTGTATGAA	TSWWSYY	ACAAGTTGGTGGTCATATTAT	IFWYKQLPSKEMIFLIR	ATTTTTTGGTACAAGCAACTTCCCAGCAAAGAGATGATTTTCCTTATTCGC	QGSDEQ	CAGGGTTCTGATGAACAG	NAKSGRYSVNFKKAAKSVALTISALQLEDSAKYF	AATGCAAAAAGTGGTCGCTATTCTGTCAACTTCAAGAAAGCAGCGAAATCCGTCGCCTTAACCATTTCAGCCTTACAGCTAGAAGATTCAGCAAAGTACTTT	CALGDYVLSDKLIF	TGTGCTCTTGGGGACTACGTTCTATCCGATAAACTCATCTTT	GKGTRVTVEP	GGAAAAGGAACCCGTGTGACTGTGGAACCAA	6300	14	clonotype6	clonotype6_consensus_1	1
ACACCGGGTGCCTTGG-1	TRUE	ACACCGGGTGCCTTGG-1_contig_1	TRUE	575	TRD	TRDV1		TRDJ1	TRDC	TRUE	TRUE	AQKVTQAQSSVSMPVRKAVTLNCLYE	GCCCAGAAGGTTACTCAAGCCCAGTCATCAGTATCCATGCCAGTGAGGAAAGCAGTCACCCTGAACTGCCTGTATGAA	TSWWSYY	ACAAGTTGGTGGTCATATTAT	IFWYKQLPSKEMIFLIR	ATTTTTTGGTACAAGCAACTTCCCAGCAAAGAGATGATTTTCCTTATTCGC	QGSDEQ	CAGGGTTCTGATGAACAG	NAKSGRYSVNFKKAAKSVALTISALQLEDSAKYF	AATGCAAAAAGTGGTCGCTATTCTGTCAACTTCAAGAAAGCAGCGAAATCCGTCGCCTTAACCATTTCAGCCTTACAGCTAGAAGATTCAGCAAAGTACTTT	CALGDYVLSDKLIF	TGTGCTCTTGGGGACTACGTTCTATCCGATAAACTCATCTTT	GKGTRVTVEP	GGAAAAGGAACCCGTGTGACTGTGGAACCAA	4209	6	clonotype1	clonotype1_consensus_1	2
ACACCGGGTGCCTTGG-1	TRUE	ACACCGGGTGCCTTGG-1_contig_2	TRUE	802	TRG	TRGV2		TRGJ1	TRGC1	TRUE	TRUE	KSVIRQTGSSAEITCDLA	AAGTCAGTCATCAGGCAGACTGGGTCATCTGCTGAAATCACTTGTGATCTTGCT	EGSNGY	GAAGGAAGTAACGGCTAC	IHWYLHQEGKAPQRLQY	ATCCACTGGTACCTACACCAGGAGGGGAAGGCCCCACAGCGTCTTCAGTAC	YDSYNSKVVLES	TATGACTCCTACAACTCCAAGGTTGTGTTGGAATCA	GVSPGKYYTYASTRNNLRLILQNLIENDSGVYY	GGAGTCAGTCCAGGGAAGTATTATACTTACGCAAGCACAAGGAACAACTTGAGATTGATACTGCAAAATCTAATTGAAAATGACTCTGGGGTCTATTAC	CATWDGSRSYYKKLF	TGTGCCACCTGGGACGGGTCCCGAAGCTATTATAAGAAACTCTTT	GSGTTLVVT	GGCAGTGGAACAACACTTGTTGTCACAG	1370	4	clonotype1	clonotype1_consensus_2	2
ACACTGAAGATGTGTA-1	TRUE	ACACTGAAGATGTGTA-1_contig_1	TRUE	541	TRD	TRDV1		TRDJ1	TRDC	TRUE	TRUE	AQKVTQAQSSVSMPVRKAVTLNCLYE	GCCCAGAAGGTTACTCAAGCCCAGTCATCAGTATCCATGCCAGTGAGGAAAGCAGTCACCCTGAACTGCCTGTATGAA	TSWWSYY	ACAAGTTGGTGGTCATATTAT	IFWYKQLPSKEMIFLIR	ATTTTTTGGTACAAGCAACTTCCCAGCAAAGAGATGATTTTCCTTATTCGC	QGSDEQ	CAGGGTTCTGATGAACAG	NAKSGRYSVNFKKAAKSVALTISALQLEDSAKYF	AATGCAAAAAGTGGTCGCTATTCTGTCAACTTCAAGAAAGCAGCGAAATCCGTCGCCTTAACCATTTCAGCCTTACAGCTAGAAGATTCAGCAAAGTACTTT	CALGDYVLSDKLIF	TGTGCTCTTGGGGACTACGTTCTATCCGATAAACTCATCTTT	GKGTRVTVEP	GGAAAAGGAACCCGTGTGACTGTGGAACCAA	11841	14	clonotype1	clonotype1_consensus_1	3
ACACTGAAGATGTGTA-1	TRUE	ACACTGAAGATGTGTA-1_contig_2	TRUE	677	TRG	TRGV2		TRGJ1	TRGC1	TRUE	TRUE	KSVIRQTGSSAEITCDLA	AAGTCAGTCATCAGGCAGACTGGGTCATCTGCTGAAATCACTTGTGATCTTGCT	EGSNGY	GAAGGAAGTAACGGCTAC	IHWYLHQEGKAPQRLQY	ATCCACTGGTACCTACACCAGGAGGGGAAGGCCCCACAGCGTCTTCAGTAC	YDSYNSKVVLES	TATGACTCCTACAACTCCAAGGTTGTGTTGGAATCA	GVSPGKYYTYASTRNNLRLILQNLIENDSGVYY	GGAGTCAGTCCAGGGAAGTATTATACTTACGCAAGCACAAGGAACAACTTGAGATTGATACTGCAAAATCTAATTGAAAATGATTCTGGGGTCTATTAC	CATWDGSRSYYKKLF	TGTGCCACCTGGGACGGGTCCCGAAGCTATTATAAGAAACTCTTT	GSGTTLVVT	GGCAGTGGAACAACACTTGTTGTCACAG	11905	7	clonotype1	clonotype1_consensus_2	3
ACACTGACACGTCTCT-1	TRUE	ACACTGACACGTCTCT-1_contig_1	TRUE	539	TRD	TRDV1		TRDJ1	TRDC	TRUE	TRUE	AQKVTQAQSSVSMPVRKAVTLNCLYE	GCCCAGAAGGTTACTCAAGCCCAGTCATCAGTATCCATGCCAGTGAGGAAAGCAGTCACCCTGAACTGCCTGTATGAA	TSWWSYY	ACAAGTTGGTGGTCATATTAT	IFWYKQLPSKEMIFLIR	ATTTTTTGGTACAAGCAACTTCCCAGCAAAGAGATGATTTTCCTTATTCGC	QGSDEQ	CAGGGTTCTGATGAACAG	NAKSGRYSVNFKKAAKSVALTISALQLEDSAKYF	AATGCAAAAAGTGGTCGCTATTCTGTCAACTTCAAGAAAGCAGCGAAATCCGTCGCCTTAACCATTTCAGCCTTACAGCTAGAAGATTCAGCAAAGTACTTT	CALGDYVLSDKLIF	TGTGCTCTTGGGGACTACGTTCTATCCGATAAACTCATCTTT	GKGTRVTVEP	GGAAAAGGAACCCGTGTGACTGTGGAACCAA	3793	5	clonotype2	clonotype2_consensus_1	1
ACACTGAGTAGGAGTC-1	TRUE	ACACTGAGTAGGAGTC-1_contig_1	TRUE	561	TRD	TRDV1		TRDJ1	TRDC	TRUE	TRUE	AQKVTQAQSSVSMPVRKAVTLNCLYE	GCCCAGAAGGTTACTCAAGCCCAGTCATCAGTATCCATGCCAGTGAGGAAAGCAGTCACCCTGAACTGCCTGTATGAA	TSWWSYY	ACAAGTTGGTGGTCATATTAT	IFWYKQLPSKEMIFLIR	ATTTTTTGGTACAAGCAACTTCCCAGCAAAGAGATGATTTTCCTTATTCGC	QGSDEQ	CAGGGTTCTGATGAACAG	NAKSGRYSVNFKKAAKSVALTISALQLEDSAKYF	AATGCAAAAAGTGGTCGCTATTCTGTCAACTTCAAGAAAGCAGCGAAATCCGTCGCCTTAACCATTTCAGCCTTACAGCTAGAAGATTCAGCAAAGTACTTT	CALGDYVLSDKLIF	TGTGCTCTTGGGGACTACGTTCTATCCGATAAACTCATCTTT	GKGTRVTVEP	GGAAAAGGAACCCGTGTGACTGTGGAACCAA	4729	11	clonotype1	clonotype1_consensus_1	2
ACACTGAGTAGGAGTC-1	TRUE	ACACTGAGTAGGAGTC-1_contig_2	TRUE	765	TRG	TRGV2		TRGJ1	TRGC1	TRUE	TRUE	KSVIRQTGSSAEITCDLA	AAGTCAGTCATCAGGCAGACTGGGTCATCTGCTGAAATCACTTGTGATCTTGCT	EGSNGY	GAAGGAAGTAACGGCTAC	IHWYLHQEGKAPQRLQY	ATCCACTGGTACCTACACCAGGAGGGGAAGGCCCCACAGCGTCTTCAGTAC	YDSYNSKVVLES	TATGACTCCTACAACTCCAAGGTTGTGTTGGAATCA	GVSPGKYYTYASTRNNLRLILQNLIENDSGVYY	GGAGTCAGTCCAGGGAAGTATTATACTTACGCAAGCACAAGGAACAACTTGAGATTGATACTGCAAAATCTAATTGAAAATGACTCTGGGGTCTATTAC	CATWDGSRSYYKKLF	TGTGCCACCTGGGACGGGTCCCGAAGCTATTATAAGAAACTCTTT	GSGTTLVVT	GGCAGTGGAACAACACTTGTTGTCACAG	10010	10	clonotype1	clonotype1_consensus_2	2
ACACTGAGTCTAGAGG-1	TRUE	ACACTGAGTCTAGAGG-1_contig_1	TRUE	647	TRD	TRDV1		TRDJ1	TRDC	TRUE	TRUE	AQKVTQAQSSVSMPVRKAVTLNCLYE	GCCCAGAAGGTTACTCAAGCCCAGTCATCAGTATCCATGCCAGTGAGGAAAGCAGTCACCCTGAACTGCCTGTATGAA	TSWWSYY	ACAAGTTGGTGGTCATATTAT	IFWYKQLPSKEMIFLIR	ATTTTTTGGTACAAGCAACTTCCCAGCAAAGAGATGATTTTCCTTATTCGC	QGSDEQ	CAGGGTTCTGATGAACAG	NAKSGRYSVNFKKAAKSVALTISALQLEDSAKYF	AATGCAAAAAGTGGTCGCTATTCTGTCAACTTCAAGAAAGCAGCGAAATCCGTCGCCTTAACCATTTCAGCCTTACAGCTAGAAGATTCAGCAAAGTACTTT	CALGDYVLSDKLIF	TGTGCTCTTGGGGACTACGTTCTATCCGATAAACTCATCTTT	GKGTRVTVEP	GGAAAAGGAACCCGTGTGACTGTGGAACCAA	6043	6	clonotype2	clonotype2_consensus_1	1
ACACTGAGTGCCTTGG-1	TRUE	ACACTGAGTGCCTTGG-1_contig_1	TRUE	683	TRG	TRGV8		TRGJ1	TRGC2	TRUE	TRUE	KSSNLEGRTKSVTRPTGSSAVITCDLP	AAATCTTCCAACTTGGAAGGGAGAACAAAGTCAGTCACCAGGCCAACTGGGTCATCAGCTGTAATCACTTGTGATCTTCCT	VENAVY	GTAGAAAATGCCGTCTAC	THWYLHQEGKAPQRLLY	ACCCACTGGTACCTACACCAGGAGGGGAAGGCCCCACAGCGTCTTCTGTAC	YDSYNSRVVLE	TATGACTCCTACAACTCCAGGGTTGTGTTGGAA	SGISREKYHTYASTGKSLKFILENLIERDSGVYY	TCAGGAATCAGTCGAGAAAAGTATCATACTTATGCAAGCACAGGGAAGAGCCTTAAATTTATACTGGAAAATCTAATTGAACGTGACTCTGGGGTCTATTAC	CATWDPYYKKLF	TGTGCCACCTGGGACCCTTATTATAAGAAACTCTTT	GSGTTLVVT	GGCAGTGGAACAACACTTGTTGTCACAG	907	5	clonotype3	clonotype3_consensus_2	1
ACACTGAGTGCCTTGG-1	TRUE	ACACTGAGTGCCTTGG-1_contig_2	TRUE	580	TRD	TRDV2		TRDJ3	TRDC	TRUE	TRUE	IELVPEHQTVPVSIGVPATLRCSMK	ATTGAGTTGGTGCCTGAACACCAAACAGTGCCTGTGTCAATAGGGGTCCCTGCCACCCTCAGGTGCTCCATGAAA	GEAIGNYY	GGAGAAGCGATCGGTAACTACTAT	INWYRKTQGNTMTFIYR	ATCAACTGGTACAGGAAGACCCAAGGTAACACAATGACTTTCATATACCGA	EKDIYG	GAAAAGGACATCTATGGC	PGFKDNFQGDIDIAKNLAVLKILAPSERDEGSYY	CCTGGTTTCAAAGACAATTTCCAAGGTGACATTGATATTGCAAAGAACCTGGCTGTACTTAAGATACTTGCACCATCAGAGAGAGATGAAGGGTCTTACTAC	CACDTGSTGESSWDTRQMFF	TGTGCCTGTGACACCGGGTCTACTGGGGAAAGCTCCTGGGACACCCGACAGATGTTTTTC	GTGIKLFVEP	GGAACTGGCATCAAACTCTTCGTGGAGCCCC	6702	11	clonotype3	clonotype3_consensus_1	1
ACACTGATCCGTTGTC-1	TRUE	ACACTGATCCGTTGTC-1_contig_1	TRUE	731	TRG	TRGV3		TRGJ1	TRGC2	TRUE	TRUE	KSVTRQTGSSAEITCDLT	AAGTCAGTCACCAGGCAGACTGGGTCATCTGCTGAAATCACTTGCGATCTTACT	VTNTFY	GTAACAAATACCTTCTAC	IHWYLHQEGKAPQRLLY	ATCCACTGGTACCTACACCAGGAGGGGAAGGCCCCACAGCGTCTTCTGTAC	YDVSTARDVLES	TATGACGTCTCCACCGCAAGGGATGTGTTGGAATCA	GLSPGKYYTHTPRRWSWILRLQNLIENDSGVYY	GGACTCAGTCCAGGAAAGTATTATACTCATACACCCAGGAGGTGGAGCTGGATATTGAGACTGCAAAATCTAATTGAAAATGATTCTGGGGTCTATTAC	CATWDGSRSYYKKLF	TGTGCCACCTGGGACGGGTCCCGAAGCTATTATAAGAAACTCTTT	GSGTTLVVT	GGCAGTGGAACAACACTTGTTGTCACAG	977	12	clonotype6	clonotype6_consensus_2	2
ACACTGATCCGTTGTC-1	TRUE	ACACTGATCCGTTGTC-1_contig_2	TRUE	539	TRD	TRDV1		TRDJ1	TRDC	TRUE	TRUE	AQKVTQAQSSVSMPVRKAVTLNCLYE	GCCCAGAAGGTTACTCAAGCCCAGTCATCAGTATCCATGCCAGTGAGGAAAGCAGTCACCCTGAACTGCCTGTATGAA	TSWWSYY	ACAAGTTGGTGGTCATATTAT	IFWYKQLPSKEMIFLIR	ATTTTTTGGTACAAGCAACTTCCCAGCAAAGAGATGATTTTCCTTATTCGC	QGSDEQ	CAGGGTTCTGATGAACAG	NAKSGRYSVNFKKAAKSVALTISALQLEDSAKYF	AATGCAAAAAGTGGTCGCTATTCTGTCAACTTCAAGAAAGCAGCGAAATCCGTCGCCTTAACCATTTCAGCCTTACAGCTAGAAGATTCAGCAAAGTACTTT	CALGDYVLSDKLIF	TGTGCTCTTGGGGACTACGTTCTATCCGATAAACTCATCTTT	GKGTRVTVEP	GGAAAAGGAACCCGTGTGACTGTGGAACCAA	1539	5	clonotype6	clonotype6_consensus_1	2
ACACTGATCTGCAAGT-1	TRUE	ACACTGATCTGCAAGT-1_contig_1	TRUE	573	TRD	TRDV1		TRDJ1	TRDC	TRUE	TRUE	AQKVTQAQSSVSMPVRKAVTLNCLYE	GCCCAGAAGGTTACTCAAGCCCAGTCATCAGTATCCATGCCAGTGAGGAAAGCAGTCACCCTGAACTGCCTGTATGAA	TSWWSYY	ACAAGTTGGTGGTCATATTAT	IFWYKQLPSKEMIFLIR	ATTTTTTGGTACAAGCAACTTCCCAGCAAAGAGATGATTTTCCTTATTCGC	QGSDEQ	CAGGGTTCTGATGAACAG	NAKSGRYSVNFKKAAKSVALTISALQLEDSAKYF	AATGCAAAAAGTGGTCGCTATTCTGTCAACTTCAAGAAAGCAGCGAAATCCGTCGCCTTAACCATTTCAGCCTTACAGCTAGAAGATTCAGCAAAGTACTTT	CALGDYVLSDKLIF	TGTGCTCTTGGGGACTACGTTCTATCCGATAAACTCATCTTT	GKGTRVTVEP	GGAAAAGGAACCCGTGTGACTGTGGAACCAA	2976	7	clonotype1	clonotype1_consensus_1	2
ACACTGATCTGCAAGT-1	TRUE	ACACTGATCTGCAAGT-1_contig_2	TRUE	769	TRG	TRGV2		TRGJ1	TRGC1	TRUE	TRUE	KSVIRQTGSSAEITCDLA	AAGTCAGTCATCAGGCAGACTGGGTCATCTGCTGAAATCACTTGTGATCTTGCT	EGSNGY	GAAGGAAGTAACGGCTAC	IHWYLHQEGKAPQRLQY	ATCCACTGGTACCTACACCAGGAGGGGAAGGCCCCACAGCGTCTTCAGTAC	YDSYNSKVVLES	TATGACTCCTACAACTCCAAGGTTGTGTTGGAATCA	GVSPGKYYTYASTRNNLRLILQNLIENDSGVYY	GGAGTCAGTCCAGGGAAGTATTATACTTACGCAAGCACAAGGAACAACTTGAGATTGATACTGCAAAATCTAATTGAAAATGACTCTGGGGTCTATTAC	CATWDGSRSYYKKLF	TGTGCCACCTGGGACGGGTCCCGAAGCTATTATAAGAAACTCTTT	GSGTTLVVT	GGCAGTGGAACAACACTTGTTGTCACAG	513	3	clonotype1	clonotype1_consensus_2	2
ACACTGATCTTTAGGG-1	TRUE	ACACTGATCTTTAGGG-1_contig_1	TRUE	731	TRG	TRGV2		TRGJ1	TRGC1	TRUE	TRUE	KSVIRQTGSSAEITCDLA	AAGTCAGTCATCAGGCAGACTGGGTCATCTGCTGAAATCACTTGTGATCTTGCT	EGSNGY	GAAGGAAGTAACGGCTAC	IHWYLHQEGKAPQRLQY	ATCCACTGGTACCTACACCAGGAGGGGAAGGCCCCACAGCGTCTTCAGTAC	YDSYNSKVVLES	TATGACTCCTACAACTCCAAGGTTGTGTTGGAATCA	GVSPGKYYTYASTRNNLRLILQNLIENDSGVYY	GGAGTCAGTCCAGGGAAGTATTATACTTACGCAAGCACAAGGAACAACTTGAGATTGATACTGCAAAATCTAATTGAAAATGACTCTGGGGTCTATTAC	CATWDGSRSYYKKLF	TGTGCCACCTGGGACGGGTCCCGAAGCTATTATAAGAAACTCTTT	GSGTTLVVT	GGCAGTGGAACAACACTTGTTGTCACAG	317	8	clonotype1	clonotype1_consensus_2	2
ACACTGATCTTTAGGG-1	TRUE	ACACTGATCTTTAGGG-1_contig_2	TRUE	649	TRD	TRDV1		TRDJ1	TRDC	TRUE	TRUE	AQKVTQAQSSVSMPVRKAVTLNCLYE	GCCCAGAAGGTTACTCAAGCCCAGTCATCAGTATCCATGCCAGTGAGGAAAGCAGTCACCCTGAACTGCCTGTATGAA	TSWWSYY	ACAAGTTGGTGGTCATATTAT	IFWYKQLPSKEMIFLIR	ATTTTTTGGTACAAGCAACTTCCCAGCAAAGAGATGATTTTCCTTATTCGC	QGSDEQ	CAGGGTTCTGATGAACAG	NAKSGRYSVNFKKAAKSVALTISALQLEDSAKYF	AATGCAAAAAGTGGTCGCTATTCTGTCAACTTCAAGAAAGCAGCGAAATCCGTCGCCTTAACCATTTCAGCCTTACAGCTAGAAGATTCAGCAAAGTACTTT	CALGDYVLSDKLIF	TGTGCTCTTGGGGACTACGTTCTATCCGATAAACTCATCTTT	GKGTRVTVEP	GGAAAAGGAACCCGTGTGACTGTGGAACCAA	5955	12	clonotype1	clonotype1_consensus_1	2
ACAGCCGCACCGTTGG-1	TRUE	ACAGCCGCACCGTTGG-1_contig_1	TRUE	539	TRD	TRDV1		TRDJ1	TRDC	TRUE	TRUE	AQKVTQAQSSVSMPVRKAVTLNCLYE	GCCCAGAAGGTTACTCAAGCCCAGTCATCAGTATCCATGCCAGTGAGGAAAGCAGTCACCCTGAACTGCCTGTATGAA	TSWWSYY	ACAAGTTGGTGGTCATATTAT	IFWYKQLPSKEMIFLIR	ATTTTTTGGTACAAGCAACTTCCCAGCAAAGAGATGATTTTCCTTATTCGC	QGSDEQ	CAGGGTTCTGATGAACAG	NAKSGRYSVNFKKAAKSVALTISALQLEDSAKYF	AATGCAAAAAGTGGTCGCTATTCTGTCAACTTCAAGAAAGCAGCGAAATCCGTCGCCTTAACCATTTCAGCCTTACAGCTAGAAGATTCAGCAAAGTACTTT	CALGDYVLSDKLIF	TGTGCTCTTGGGGACTACGTTCTATCCGATAAACTCATCTTT	GKGTRVTVEP	GGAAAAGGAACCCGTGTGACTGTGGAACCAA	6950	7	clonotype2	clonotype2_consensus_1	1
ACAGCCGGTAGCAAAT-1	TRUE	ACAGCCGGTAGCAAAT-1_contig_1	TRUE	537	TRD	TRDV2		TRDJ3	TRDC	TRUE	TRUE	IELVPEHQTVPVSIGVPATLRCSMK	ATTGAGTTGGTGCCTGAACACCAAACAGTGCCTGTGTCAATAGGGGTCCCTGCCACCCTCAGGTGCTCCATGAAA	GEAIGNYY	GGAGAAGCGATCGGTAACTACTAT	INWYRKTQGNTMTFIYR	ATCAACTGGTACAGGAAGACCCAAGGTAACACAATGACTTTCATATACCGA	EKDIYG	GAAAAGGACATCTATGGC	PGFKDNFQGDIDIAKNLAVLKILAPSERDEGSYY	CCTGGTTTCAAAGACAATTTCCAAGGTGACATTGATATTGCAAAGAACCTGGCTGTACTTAAGATACTTGCACCATCAGAGAGAGATGAAGGGTCTTACTAC	CACDTGSTGESSWDTRQMFF	TGTGCCTGTGACACCGGGTCTACTGGGGAAAGCTCCTGGGACACCCGACAGATGTTTTTC	GTGIKLFVEP	GGAACTGGCATCAAACTCTTCGTGGAGCCCC	6471	8	clonotype5	clonotype5_consensus_1	1
ACAGCCGGTAGCACGA-1	TRUE	ACAGCCGGTAGCACGA-1_contig_1	TRUE	738	TRG	TRGV2		TRGJ1	TRGC1	TRUE	TRUE	KSVIRQTGSSAEITCDLA	AAGTCAGTCATCAGGCAGACTGGGTCATCTGCTGAAATCACTTGTGATCTTGCT	EGSNGY	GAAGGAAGTAACGGCTAC	IHWYLHQEGKAPQRLQY	ATCCACTGGTACCTACACCAGGAGGGGAAGGCCCCACAGCGTCTTCAGTAC	YDSYNSKVVLES	TATGACTCCTACAACTCCAAGGTTGTGTTGGAATCA	GVSPGKYYTYASTRNNLRLILQNLIENDSGVYY	GGAGTCAGTCCAGGGAAGTATTATACTTACGCAAGCACAAGGAACAACTTGAGATTGATACTGCAAAATCTAATTGAAAATGACTCTGGGGTCTATTAC	CATWDGSRSYYKKLF	TGTGCCACCTGGGACGGGTCCCGAAGCTATTATAAGAAACTCTTT	GSGTTLVVT	GGCAGTGGAACAACACTTGTTGTCACAG	964	8	clonotype1	clonotype1_consensus_2	2
ACAGCCGGTAGCACGA-1	TRUE	ACAGCCGGTAGCACGA-1_contig_2	TRUE	539	TRD	TRDV1		TRDJ1	TRDC	TRUE	TRUE	AQKVTQAQSSVSMPVRKAVTLNCLYE	GCCCAGAAGGTTACTCAAGCCCAGTCATCAGTATCCATGCCAGTGAGGAAAGCAGTCACCCTGAACTGCCTGTATGAA	TSWWSYY	ACAAGTTGGTGGTCATATTAT	IFWYKQLPSKEMIFLIR	ATTTTTTGGTACAAGCAACTTCCCAGCAAAGAGATGATTTTCCTTATTCGC	QGSDEQ	CAGGGTTCTGATGAACAG	NAKSGRYSVNFKKAAKSVALTISALQLEDSAKYF	AATGCAAAAAGTGGTCGCTATTCTGTCAACTTCAAGAAAGCAGCGAAATCCGTCGCCTTAACCATTTCAGCCTTACAGCTAGAAGATTCAGCAAAGTACTTT	CALGDYVLSDKLIF	TGTGCTCTTGGGGACTACGTTCTATCCGATAAACTCATCTTT	GKGTRVTVEP	GGAAAAGGAACCCGTGTGACTGTGGAACCAA	2633	6	clonotype1	clonotype1_consensus_1	2
ACAGCCGGTTAAGGGC-1	TRUE	ACAGCCGGTTAAGGGC-1_contig_1	TRUE	641	TRD	TRDV1		TRDJ1	TRDC	TRUE	TRUE	AQKVTQAQSSVSMPVRKAVTLNCLYE	GCCCAGAAGGTTACTCAAGCCCAGTCATCAGTATCCATGCCAGTGAGGAAAGCAGTCACCCTGAACTGCCTGTATGAA	TSWWSYY	ACAAGTTGGTGGTCATATTAT	IFWYKQLPSKEMIFLIR	ATTTTTTGGTACAAGCAACTTCCCAGCAAAGAGATGATTTTCCTTATTCGC	QGSDEQ	CAGGGTTCTGATGAACAG	NAKSGRYSVNFKKAAKSVALTISALQLEDSAKYF	AATGCAAAAAGTGGTCGCTATTCTGTCAACTTCAAGAAAGCAGCGAAATCCGTCGCCTTAACCATTTCAGCCTTACAGCTAGAAGATTCAGCAAAGTACTTT	CALGDYVLSDKLIF	TGTGCTCTTGGGGACTACGTTCTATCCGATAAACTCATCTTT	GKGTRVTVEP	GGAAAAGGAACCCGTGTGACTGTGGAACCAA	6519	6	clonotype2	clonotype2_consensus_1	1
ACAGCCGGTTGTCTTT-1	TRUE	ACAGCCGGTTGTCTTT-1_contig_1	TRUE	570	TRD	TRDV3	TRDD2	TRDJ1	TRDC	TRUE	TRUE	DKVTQSSPDQTVASGSEVVLLCTYD	GACAAAGTAACCCAGAGTTCCCCGGACCAGACGGTGGCGAGTGGCAGTGAGGTGGTACTGCTCTGCACTTACGAC	TVYSNPD	ACTGTATATTCAAATCCAGAT	LFWYRIRPDYSFQFVFY	TTATTCTGGTACCGGATAAGGCCAGATTATTCCTTTCAGTTTGTCTTTTAT	GDNSRSEGA	GGGGATAACAGCAGATCAGAAGGTGCA	DFTQGRFSVKHILTQKAFHLVISPVRTEDSATYY	GATTTTACTCAAGGACGGTTTTCTGTGAAACACATTCTGACCCAGAAAGCCTTTCACTTGGTGATCTCTCCAGTAAGGACTGAAGACAGTGCCACTTACTAC	CALPSFPLGAYTDKLIF	TGTGCCCTTCCTTCGTTCCCCCTCGGGGCTTACACCGATAAACTCATCTTT	GKGTRVTVEP	GGAAAAGGAACCCGTGTGACTGTGGAACCAA	10189	23	clonotype4	clonotype4_consensus_1	2
ACAGCCGGTTGTCTTT-1	TRUE	ACAGCCGGTTGTCTTT-1_contig_2	TRUE	667	TRG	TRGV9		TRGJ1	TRGC1	TRUE	TRUE	AGHLEQPQISSTKTLSKTARLECVVS	GCAGGTCACCTAGAGCAACCTCAAATTTCCAGTACTAAAACGCTGTCAAAAACAGCCCGCCTGGAATGTGTGGTGTCT	GITISATS	GGAATAACAATTTCTGCAACATCT	VYWYRERPGEVIQFLVS	GTATATTGGTATCGAGAGAGACCTGGTGAAGTCATACAGTTCCTGGTGTCC	ISYDGTVRKESG	ATTTCATATGACGGCACTGTCAGAAAGGAATCCGGC	IPSGKFEVDRIPETSTSTLTIHNVEKQDIATYY	ATTCCGTCAGGCAAATTTGAGGTGGATAGGATACCTGAAACGTCTACATCCACTCTCACCATTCACAATGTAGAGAAACAGGACATAGCTACCTACTAC	CALWEGGSYKKLF	TGTGCCTTGTGGGAGGGGGGGAGCTATAAGAAACTCTTT	GSGTTLVVT	GGCAGTGGAACAACACTTGTTGTCACAG	1790	6	clonotype4	clonotype4_consensus_2	2
ACAGCCGGTTGTCTTT-1	TRUE	ACAGCCGGTTGTCTTT-1_contig_3	TRUE	567	TRG	TRGV8		TRGJ1	TRGC1	TRUE	TRUE	KSSNLEGRTKSVTRPTGSSAVITCDLP	AAATCTTCCAACTTGGAAGGGAGAACAAAGTCAGTCACCAGGCCAACTGGGTCATCAGCTGTAATCACTTGTGATCTTCCT	VENAVY	GTAGAAAATGCCGTCTAC	THWYLHQEGKAPQRLLY	ACCCACTGGTACCTACACCAGGAGGGGAAGGCCCCACAGCGTCTTCTGTAC	YDSYNSRVVLE	TATGACTCCTACAACTCCAGGGTTGTGTTGGAA	SGISREKYHTYASTGKSLKFILENLIERDSGVYY	TCAGGAATCAGTCGAGAAAAGTATCATACTTATGCAAGCACAGGGAAGAGCCTTAAATTTATACTGGAAAATCTAATTGAACGTGACTCTGGGGTCTATTAC	CATWDSRYKKLF	TGTGCCACCTGGGATAGTCGATATAAGAAACTCTTT	GSGTTLVVT	GGCAGTGGAACAACACTTGTTGTCACAG	547	4	clonotype4	clonotype4_consensus_3	2
ACAGCTAAGTGCGTGA-1	TRUE	ACAGCTAAGTGCGTGA-1_contig_1	TRUE	578	TRG	TRGV8		TRGJ1	TRGC1	TRUE	TRUE	KSSNLEGRTKSVTRPTGSSAVITCDLP	AAATCTTCCAACTTGGAAGGGAGAACAAAGTCAGTCACCAGGCCAACTGGGTCATCAGCTGTAATCACTTGTGATCTTCCT	VENAVY	GTAGAAAATGCCGTCTAC	THWYLHQEGKAPQRLLY	ACCCACTGGTACCTACACCAGGAGGGGAAGGCCCCACAGCGTCTTCTGTAC	YDSYNSRVVLE	TATGACTCCTACAACTCCAGGGTTGTGTTGGAA	SGISREKYHTYASTGKSLKFILENLIERDSGVYY	TCAGGAATCAGTCGAGAAAAGTATCATACTTATGCAAGCACAGGGAAGAGCCTTAAATTTATACTGGAAAATCTAATTGAACGTGACTCTGGGGTCTATTAC	CATWDPYYKKLF	TGTGCCACCTGGGACCCTTATTATAAGAAACTCTTT	GSGTTLVVT	GGCAGTGGAACAACACTTGTTGTCACAG	170	4	clonotype3	clonotype3_consensus_2	2
ACAGCTAAGTGCGTGA-1	TRUE	ACAGCTAAGTGCGTGA-1_contig_2	TRUE	746	TRD	TRDV2		TRDJ3	TRDC	TRUE	TRUE	IELVPEHQTVPVSIGVPATLRCSMK	ATTGAGTTGGTGCCTGAACACCAAACAGTGCCTGTGTCAATAGGGGTCCCTGCCACCCTCAGGTGCTCCATGAAA	GEAIGNYY	GGAGAAGCGATCGGTAACTACTAT	INWYRKTQGNTMTFIYR	ATCAACTGGTACAGGAAGACCCAAGGTAACACAATGACTTTCATATACCGA	EKDIYG	GAAAAGGACATCTATGGC	PGFKDNFQGDIDIAKNLAVLKILAPSERDEGSYY	CCTGGTTTCAAAGACAATTTCCAAGGTGACATTGATATTGCAAAGAACCTGGCTGTACTTAAGATACTTGCACCATCAGAGAGAGATGAAGGGTCTTACTAC	CACDTGSTGESSWDTRQMFF	TGTGCCTGTGACACCGGGTCTACTGGGGAAAGCTCCTGGGACACCCGACAGATGTTTTTC	GTGIKLFVEP	GGAACTGGCATCAAACTCTTCGTGGAGCCCC	10801	8	clonotype3	clonotype3_consensus_1	2
ACAGCTACAATAGCGG-1	TRUE	ACAGCTACAATAGCGG-1_contig_1	TRUE	538	TRD	TRDV1		TRDJ1	TRDC	TRUE	TRUE	AQKVTQAQSSVSMPVRKAVTLNCLYE	GCCCAGAAGGTTACTCAAGCCCAGTCATCAGTATCCATGCCAGTGAGGAAAGCAGTCACCCTGAACTGCCTGTATGAA	TSWWSYY	ACAAGTTGGTGGTCATATTAT	IFWYKQLPSKEMIFLIR	ATTTTTTGGTACAAGCAACTTCCCAGCAAAGAGATGATTTTCCTTATTCGC	QGSDEQ	CAGGGTTCTGATGAACAG	NAKSGRYSVNFKKAAKSVALTISALQLEDSAKYF	AATGCAAAAAGTGGTCGCTATTCTGTCAACTTCAAGAAAGCAGCGAAATCCGTCGCCTTAACCATTTCAGCCTTACAGCTAGAAGATTCAGCAAAGTACTTT	CALGDYVLSDKLIF	TGTGCTCTTGGGGACTACGTTCTATCCGATAAACTCATCTTT	GKGTRVTVEP	GGAAAAGGAACCCGTGTGACTGTGGAACCAA	6809	10	clonotype1	clonotype1_consensus_1	2
ACAGCTACAATAGCGG-1	TRUE	ACAGCTACAATAGCGG-1_contig_2	TRUE	608	TRG	TRGV2		TRGJ1	TRGC1	TRUE	TRUE	KSVIRQTGSSAEITCDLA	AAGTCAGTCATCAGGCAGACTGGGTCATCTGCTGAAATCACTTGTGATCTTGCT	EGSNGY	GAAGGAAGTAACGGCTAC	IHWYLHQEGKAPQRLQY	ATCCACTGGTACCTACACCAGGAGGGGAAGGCCCCACAGCGTCTTCAGTAC	YDSYNSKVVLES	TATGACTCCTACAACTCCAAGGTTGTGTTGGAATCA	GVSPGKYYTYASTRNNLRLILQNLIENDSGVYY	GGAGTCAGTCCAGGGAAGTATTATACTTACGCAAGCACAAGGAACAACTTGAGATTGATACTGCAAAATCTAATTGAAAATGACTCTGGGGTCTATTAC	CATWDGSRSYYKKLF	TGTGCCACCTGGGACGGGTCCCGAAGCTATTATAAGAAACTCTTT	GSGTTLVVT	GGCAGTGGAACAACACTTGTTGTCACAG	162	4	clonotype1	clonotype1_consensus_2	2
ACAGCTACACACAGAG-1	TRUE	ACAGCTACACACAGAG-1_contig_1	TRUE	584	TRD	TRDV1		TRDJ1	TRDC	TRUE	TRUE	AQKVTQAQSSVSMPVRKAVTLNCLYE	GCCCAGAAGGTTACTCAAGCCCAGTCATCAGTATCCATGCCAGTGAGGAAAGCAGTCACCCTGAACTGCCTGTATGAA	TSWWSYY	ACAAGTTGGTGGTCATATTAT	IFWYKQLPSKEMIFLIR	ATTTTTTGGTACAAGCAACTTCCCAGCAAAGAGATGATTTTCCTTATTCGC	QGSDEQ	CAGGGTTCTGATGAACAG	NAKSGRYSVNFKKAAKSVALTISALQLEDSAKYF	AATGCAAAAAGTGGTCGCTATTCTGTCAACTTCAAGAAAGCAGCGAAATCCGTCGCCTTAACCATTTCAGCCTTACAGCTAGAAGATTCAGCAAAGTACTTT	CALGDYVLSDKLIF	TGTGCTCTTGGGGACTACGTTCTATCCGATAAACTCATCTTT	GKGTRVTVEP	GGAAAAGGAACCCGTGTGACTGTGGAACCAA	11209	13	clonotype2	clonotype2_consensus_1	1
ACAGCTACAGTGACAG-1	TRUE	ACAGCTACAGTGACAG-1_contig_1	TRUE	543	TRD	TRDV1		TRDJ1	TRDC	TRUE	TRUE	AQKVTQAQSSVSMPVRKAVTLNCLYE	GCCCAGAAGGTTACTCAAGCCCAGTCATCAGTATCCATGCCAGTGAGGAAAGCAGTCACCCTGAACTGCCTGTATGAA	TSWWSYY	ACAAGTTGGTGGTCATATTAT	IFWYKQLPSKEMIFLIR	ATTTTTTGGTACAAGCAACTTCCCAGCAAAGAGATGATTTTCCTTATTCGC	QGSDEQ	CAGGGTTCTGATGAACAG	NAKSGRYSVNFKKAAKSVALTISALQLEDSAKYF	AATGCAAAAAGTGGTCGCTATTCTGTCAACTTCAAGAAAGCAGCGAAATCCGTCGCCTTAACCATTTCAGCCTTACAGCTAGAAGATTCAGCAAAGTACTTT	CALGDYVLSDKLIF	TGTGCTCTTGGGGACTACGTTCTATCCGATAAACTCATCTTT	GKGTRVTVEP	GGAAAAGGAACCCGTGTGACTGTGGAACCAA	10102	14	clonotype2	clonotype2_consensus_1	1
ACAGCTACATCATCCC-1	TRUE	ACAGCTACATCATCCC-1_contig_1	TRUE	542	TRD	TRDV1		TRDJ1	TRDC	TRUE	TRUE	AQKVTQAQSSVSMPVRKAVTLNCLYE	GCCCAGAAGGTTACTCAAGCCCAGTCATCAGTATCCATGCCAGTGAGGAAAGCAGTCACCCTGAACTGCCTGTATGAA	TSWWSYY	ACAAGTTGGTGGTCATATTAT	IFWYKQLPSKEMIFLIR	ATTTTTTGGTACAAGCAACTTCCCAGCAAAGAGATGATTTTCCTTATTCGC	QGSDEQ	CAGGGTTCTGATGAACAG	NAKSGRYSVNFKKAAKSVALTISALQLEDSAKYF	AATGCAAAAAGTGGTCGCTATTCTGTCAACTTCAAGAAAGCAGCGAAATCCGTCGCCTTAACCATTTCAGCCTTACAGCTAGAAGATTCAGCAAAGTACTTT	CALGDYVLSDKLIF	TGTGCTCTTGGGGACTACGTTCTATCCGATAAACTCATCTTT	GKGTRVTVEP	GGAAAAGGAACCCGTGTGACTGTGGAACCAA	6723	11	clonotype2	clonotype2_consensus_1	1
ACAGCTATCCATGAAC-1	TRUE	ACAGCTATCCATGAAC-1_contig_1	TRUE	543	TRD	TRDV1		TRDJ1	TRDC	TRUE	TRUE	AQKVTQAQSSVSMPVRKAVTLNCLYE	GCCCAGAAGGTTACTCAAGCCCAGTCATCAGTATCCATGCCAGTGAGGAAAGCAGTCACCCTGAACTGCCTGTATGAA	TSWWSYY	ACAAGTTGGTGGTCATATTAT	IFWYKQLPSKEMIFLIR	ATTTTTTGGTACAAGCAACTTCCCAGCAAAGAGATGATTTTCCTTATTCGC	QGSDEQ	CAGGGTTCTGATGAACAG	NAKSGRYSVNFKKAAKSVALTISALQLEDSAKYF	AATGCAAAAAGTGGTCGCTATTCTGTCAACTTCAAGAAAGCAGCGAAATCCGTCGCCTTAACCATTTCAGCCTTACAGCTAGAAGATTCAGCAAAGTACTTT	CALGDYVLSDKLIF	TGTGCTCTTGGGGACTACGTTCTATCCGATAAACTCATCTTT	GKGTRVTVEP	GGAAAAGGAACCCGTGTGACTGTGGAACCAA	3873	8	clonotype2	clonotype2_consensus_1	1
ACAGCTATCCCTAATT-1	TRUE	ACAGCTATCCCTAATT-1_contig_1	TRUE	769	TRG	TRGV2		TRGJ1	TRGC2	TRUE	TRUE	KSVIRQTGSSAEITCDLA	AAGTCAGTCATCAGGCAGACTGGGTCATCTGCTGAAATCACTTGTGATCTTGCT	EGSNGY	GAAGGAAGTAACGGCTAC	IHWYLHQEGKAPQRLQY	ATCCACTGGTACCTACACCAGGAGGGGAAGGCCCCACAGCGTCTTCAGTAC	YDSYNSKVVLES	TATGACTCCTACAACTCCAAGGTTGTGTTGGAATCA	GVSPGKYYTYASTRNNLRLILQNLIENDSGVYY	GGAGTCAGTCCAGGGAAGTATTATACTTACGCAAGCACAAGGAACAACTTGAGATTGATACTGCAAAATCTAATTGAAAATGACTCTGGGGTCTATTAC	CATWDGSRSYYKKLF	TGTGCCACCTGGGACGGGTCCCGAAGCTATTATAAGAAACTCTTT	GSGTTLVVT	GGCAGTGGAACAACACTTGTTGTCACAG	8139	3	clonotype1	clonotype1_consensus_2	1
ACAGCTATCCCTAATT-1	TRUE	ACAGCTATCCCTAATT-1_contig_2	TRUE	539	TRD	TRDV1		TRDJ1	TRDC	TRUE	TRUE	AQKVTQAQSSVSMPVRKAVTLNCLYE	GCCCAGAAGGTTACTCAAGCCCAGTCATCAGTATCCATGCCAGTGAGGAAAGCAGTCACCCTGAACTGCCTGTATGAA	TSWWSYY	ACAAGTTGGTGGTCATATTAT	IFWYKQLPSKEMIFLIR	ATTTTTTGGTACAAGCAACTTCCCAGCAAAGAGATGATTTTCCTTATTCGC	QGSDEQ	CAGGGTTCTGATGAACAG	NAKSGRYSVNFKKAAKSVALTISALQLEDSAKYF	AATGCAAAAAGTGGTCGCTATTCTGTCAACTTCAAGAAAGCAGCGAAATCCGTCGCCTTAACCATTTCAGCCTTACAGCTAGAAGATTCAGCAAAGTACTTT	CALGDYVLSDKLIF	TGTGCTCTTGGGGACTACGTTCTATCCGATAAACTCATCTTT	GKGTRVTVEP	GGAAAAGGAACCCGTGTGACTGTGGAACCAA	1947	4	clonotype1	clonotype1_consensus_1	1
ACATACGAGACAAAGG-1	TRUE	ACATACGAGACAAAGG-1_contig_1	TRUE	575	TRD	TRDV1		TRDJ1	TRDC	TRUE	TRUE	AQKVTQAQSSVSMPVRKAVTLNCLYE	GCCCAGAAGGTTACTCAAGCCCAGTCATCAGTATCCATGCCAGTGAGGAAAGCAGTCACCCTGAACTGCCTGTATGAA	TSWWSYY	ACAAGTTGGTGGTCATATTAT	IFWYKQLPSKEMIFLIR	ATTTTTTGGTACAAGCAACTTCCCAGCAAAGAGATGATTTTCCTTATTCGC	QGSDEQ	CAGGGTTCTGATGAACAG	NAKSGRYSVNFKKAAKSVALTISALQLEDSAKYF	AATGCAAAAAGTGGTCGCTATTCTGTCAACTTCAAGAAAGCAGCGAAATCCGTCGCCTTAACCATTTCAGCCTTACAGCTAGAAGATTCAGCAAAGTACTTT	CALGDYVLSDKLIF	TGTGCTCTTGGGGACTACGTTCTATCCGATAAACTCATCTTT	GKGTRVTVEP	GGAAAAGGAACCCGTGTGACTGTGGAACCAA	16626	30	clonotype2	clonotype2_consensus_1	1
ACATACGGTTGAGTTC-1	TRUE	ACATACGGTTGAGTTC-1_contig_1	TRUE	538	TRD	TRDV1		TRDJ1	TRDC	TRUE	TRUE	AQKVTQAQSSVSMPVRKAVTLNCLYE	GCCCAGAAGGTTACTCAAGCCCAGTCATCAGTATCCATGCCAGTGAGGAAAGCAGTCACCCTGAACTGCCTGTATGAA	TSWWSYY	ACAAGTTGGTGGTCATATTAT	IFWYKQLPSKEMIFLIR	ATTTTTTGGTACAAGCAACTTCCCAGCAAAGAGATGATTTTCCTTATTCGC	QGSDEQ	CAGGGTTCTGATGAACAG	NAKSGRYSVNFKKAAKSVALTISALQLEDSAKYF	AATGCAAAAAGTGGTCGCTATTCTGTCAACTTCAAGAAAGCAGCGAAATCCGTCGCCTTAACCATTTCAGCCTTACAGCTAGAAGATTCAGCAAAGTACTTT	CALGDYVLSDKLIF	TGTGCTCTTGGGGACTACGTTCTATCCGATAAACTCATCTTT	GKGTRVTVEP	GGAAAAGGAACCCGTGTGACTGTGGAACCAA	4142	8	clonotype1	clonotype1_consensus_1	2
ACATACGGTTGAGTTC-1	TRUE	ACATACGGTTGAGTTC-1_contig_2	TRUE	802	TRG	TRGV2		TRGJ1	TRGC1	TRUE	TRUE	KSVIRQTGSSAEITCDLA	AAGTCAGTCATCAGGCAGACTGGGTCATCTGCTGAAATCACTTGTGATCTTGCT	EGSNGY	GAAGGAAGTAACGGCTAC	IHWYLHQEGKAPQRLQY	ATCCACTGGTACCTACACCAGGAGGGGAAGGCCCCACAGCGTCTTCAGTAC	YDSYNSKVVLES	TATGACTCCTACAACTCCAAGGTTGTGTTGGAATCA	GVSPGKYYTYASTRNNLRLILQNLIENDSGVYY	GGAGTCAGTCCAGGGAAGTATTATACTTACGCAAGCACAAGGAACAACTTGAGATTGATACTGCAAAATCTAATTGAAAATGACTCTGGGGTCTATTAC	CATWDGSRSYYKKLF	TGTGCCACCTGGGACGGGTCCCGAAGCTATTATAAGAAACTCTTT	GSGTTLVVT	GGCAGTGGAACAACACTTGTTGTCACAG	1756	7	clonotype1	clonotype1_consensus_2	2
ACATACGTCAACCATG-1	TRUE	ACATACGTCAACCATG-1_contig_1	TRUE	646	TRD	TRDV1		TRDJ1	TRDC	TRUE	TRUE	AQKVTQAQSSVSMPVRKAVTLNCLYE	GCCCAGAAGGTTACTCAAGCCCAGTCATCAGTATCCATGCCAGTGAGGAAAGCAGTCACCCTGAACTGCCTGTATGAA	TSWWSYY	ACAAGTTGGTGGTCATATTAT	IFWYKQLPSKEMIFLIR	ATTTTTTGGTACAAGCAACTTCCCAGCAAAGAGATGATTTTCCTTATTCGC	QGSDEQ	CAGGGTTCTGATGAACAG	NAKSGRYSVNFKKAAKSVALTISALQLEDSAKYF	AATGCAAAAAGTGGTCGCTATTCTGTCAACTTCAAGAAAGCAGCGAAATCCGTCGCCTTAACCATTTCAGCCTTACAGCTAGAAGATTCAGCAAAGTACTTT	CALGDYVLSDKLIF	TGTGCTCTTGGGGACTACGTTCTATCCGATAAACTCATCTTT	GKGTRVTVEP	GGAAAAGGAACCCGTGTGACTGTGGAACCAA	23445	7	clonotype2	clonotype2_consensus_1	1
ACATACGTCCACTCCA-1	TRUE	ACATACGTCCACTCCA-1_contig_1	TRUE	539	TRD	TRDV1		TRDJ1	TRDC	TRUE	TRUE	AQKVTQAQSSVSMPVRKAVTLNCLYE	GCCCAGAAGGTTACTCAAGCCCAGTCATCAGTATCCATGCCAGTGAGGAAAGCAGTCACCCTGAACTGCCTGTATGAA	TSWWSYY	ACAAGTTGGTGGTCATATTAT	IFWYKQLPSKEMIFLIR	ATTTTTTGGTACAAGCAACTTCCCAGCAAAGAGATGATTTTCCTTATTCGC	QGSDEQ	CAGGGTTCTGATGAACAG	NAKSGRYSVNFKKAAKSVALTISALQLEDSAKYF	AATGCAAAAAGTGGTCGCTATTCTGTCAACTTCAAGAAAGCAGCGAAATCCGTCGCCTTAACCATTTCAGCCTTACAGCTAGAAGATTCAGCAAAGTACTTT	CALGDYVLSDKLIF	TGTGCTCTTGGGGACTACGTTCTATCCGATAAACTCATCTTT	GKGTRVTVEP	GGAAAAGGAACCCGTGTGACTGTGGAACCAA	5905	7	clonotype2	clonotype2_consensus_1	1
ACATCAGAGTATCTCG-1	TRUE	ACATCAGAGTATCTCG-1_contig_1	TRUE	551	TRD	TRDV1		TRDJ1	TRDC	TRUE	TRUE	AQKVTQAQSSVSMPVRKAVTLNCLYE	GCCCAGAAGGTTACTCAAGCCCAGTCATCAGTATCCATGCCAGTGAGGAAAGCAGTCACCCTGAACTGCCTGTATGAA	TSWWSYY	ACAAGTTGGTGGTCATATTAT	IFWYKQLPSKEMIFLIR	ATTTTTTGGTACAAGCAACTTCCCAGCAAAGAGATGATTTTCCTTATTCGC	QGSDEQ	CAGGGTTCTGATGAACAG	NAKSGRYSVNFKKAAKSVALTISALQLEDSAKYF	AATGCAAAAAGTGGTCGCTATTCTGTCAACTTCAAGAAAGCAGCGAAATCCGTCGCCTTAACCATTTCAGCCTTACAGCTAGAAGATTCAGCAAAGTACTTT	CALGDYVLSDKLIF	TGTGCTCTTGGGGACTACGTTCTATCCGATAAACTCATCTTT	GKGTRVTVEP	GGAAAAGGAACCCGTGTGACTGTGGAACCAA	6692	15	clonotype2	clonotype2_consensus_1	1
ACATCAGCAGCAGTTT-1	TRUE	ACATCAGCAGCAGTTT-1_contig_1	TRUE	799	TRG	TRGV2		TRGJ1	TRGC2	TRUE	TRUE	KSVIRQTGSSAEITCDLA	AAGTCAGTCATCAGGCAGACTGGGTCATCTGCTGAAATCACTTGTGATCTTGCT	EGSNGY	GAAGGAAGTAACGGCTAC	IHWYLHQEGKAPQRLQY	ATCCACTGGTACCTACACCAGGAGGGGAAGGCCCCACAGCGTCTTCAGTAC	YDSYNSKVVLES	TATGACTCCTACAACTCCAAGGTTGTGTTGGAATCA	GVSPGKYYTYASTRNNLRLILQNLIENDSGVYY	GGAGTCAGTCCAGGGAAGTATTATACTTACGCAAGCACAAGGAACAACTTGAGATTGATACTGCAAAATCTAATTGAAAATGACTCTGGGGTCTATTAC	CATWDGSRSYYKKLF	TGTGCCACCTGGGACGGGTCCCGAAGCTATTATAAGAAACTCTTT	GSGTTLVVT	GGCAGTGGAACAACACTTGTTGTCACAG	400	7	clonotype1	clonotype1_consensus_2	1
ACATCAGCAGCAGTTT-1	TRUE	ACATCAGCAGCAGTTT-1_contig_2	TRUE	539	TRD	TRDV1		TRDJ1	TRDC	TRUE	TRUE	AQKVTQAQSSVSMPVRKAVTLNCLYE	GCCCAGAAGGTTACTCAAGCCCAGTCATCAGTATCCATGCCAGTGAGGAAAGCAGTCACCCTGAACTGCCTGTATGAA	TSWWSYY	ACAAGTTGGTGGTCATATTAT	IFWYKQLPSKEMIFLIR	ATTTTTTGGTACAAGCAACTTCCCAGCAAAGAGATGATTTTCCTTATTCGC	QGSDEQ	CAGGGTTCTGATGAACAG	NAKSGRYSVNFKKAAKSVALTISALQLEDSAKYF	AATGCAAAAAGTGGTCGCTATTCTGTCAACTTCAAGAAAGCAGCGAAATCCGTCGCCTTAACCATTTCAGCCTTACAGCTAGAAGATTCAGCAAAGTACTTT	CALGDYVLSDKLIF	TGTGCTCTTGGGGACTACGTTCTATCCGATAAACTCATCTTT	GKGTRVTVEP	GGAAAAGGAACCCGTGTGACTGTGGAACCAA	5982	11	clonotype1	clonotype1_consensus_1	1
ACATCAGCATCGGAAG-1	TRUE	ACATCAGCATCGGAAG-1_contig_1	TRUE	646	TRD	TRDV1		TRDJ1	TRDC	TRUE	TRUE	AQKVTQAQSSVSMPVRKAVTLNCLYE	GCCCAGAAGGTTACTCAAGCCCAGTCATCAGTATCCATGCCAGTGAGGAAAGCAGTCACCCTGAACTGCCTGTATGAA	TSWWSYY	ACAAGTTGGTGGTCATATTAT	IFWYKQLPSKEMIFLIR	ATTTTTTGGTACAAGCAACTTCCCAGCAAAGAGATGATTTTCCTTATTCGC	QGSDEQ	CAGGGTTCTGATGAACAG	NAKSGRYSVNFKKAAKSVALTISALQLEDSAKYF	AATGCAAAAAGTGGTCGCTATTCTGTCAACTTCAAGAAAGCAGCGAAATCCGTCGCCTTAACCATTTCAGCCTTACAGCTAGAAGATTCAGCAAAGTACTTT	CALGDYVLSDKLIF	TGTGCTCTTGGGGACTACGTTCTATCCGATAAACTCATCTTT	GKGTRVTVEP	GGAAAAGGAACCCGTGTGACTGTGGAACCAA	3084	7	clonotype2	clonotype2_consensus_1	1
ACATCAGCATCTATGG-1	TRUE	ACATCAGCATCTATGG-1_contig_1	TRUE	767	TRG	TRGV9		TRGJP2	TRGC2	TRUE	TRUE	AGHLEQPQISSTKTLSKTARLECVVS	GCAGGTCACCTAGAGCAACCTCAAATTTCCAGTACTAAAACGCTGTCAAAAACAGCCCGCCTGGAATGTGTGGTGTCT	GITISATS	GGAATAACAATTTCTGCAACATCT	VYWYRERPGEVIQFLVS	GTATATTGGTATCGAGAGAGACCTGGTGAAGTCATACAGTTCCTGGTGTCC	ISYDGTVRKESG	ATTTCATATGACGGCACTGTCAGAAAGGAATCCGGC	IPSGKFEVDRIPETSTSTLTIHNVEKQDIATYY	ATTCCGTCAGGCAAATTTGAGGTGGATAGGATACCTGAAACGTCTACATCCACTCTCACCATTCACAATGTAGAGAAACAGGACATAGCTACCTACTAC	CALWEGVSDWIKTF	TGTGCCTTGTGGGAGGGAGTGAGTGATTGGATCAAGACGTTT	AKGTRLIVTSP	GCAAAAGGGACTAGGCTCATAGTAACTTCGCCTG	5457	10	clonotype64	clonotype64_consensus_1	1
ACATCAGGTATGGTTC-1	TRUE	ACATCAGGTATGGTTC-1_contig_1	TRUE	646	TRD	TRDV1		TRDJ1	TRDC	TRUE	TRUE	AQKVTQAQSSVSMPVRKAVTLNCLYE	GCCCAGAAGGTTACTCAAGCCCAGTCATCAGTATCCATGCCAGTGAGGAAAGCAGTCACCCTGAACTGCCTGTATGAA	TSWWSYY	ACAAGTTGGTGGTCATATTAT	IFWYKQLPSKEMIFLIR	ATTTTTTGGTACAAGCAACTTCCCAGCAAAGAGATGATTTTCCTTATTCGC	QGSDEQ	CAGGGTTCTGATGAACAG	NAKSGRYSVNFKKAAKSVALTISALQLEDSAKYF	AATGCAAAAAGTGGTCGCTATTCTGTCAACTTCAAGAAAGCAGCGAAATCCGTCGCCTTAACCATTTCAGCCTTACAGCTAGAAGATTCAGCAAAGTACTTT	CALGDYVLSDKLIF	TGTGCTCTTGGGGACTACGTTCTATCCGATAAACTCATCTTT	GKGTRVTVEP	GGAAAAGGAACCCGTGTGACTGTGGAACCAA	4069	9	clonotype2	clonotype2_consensus_1	1
ACATCAGGTCGAATCT-1	TRUE	ACATCAGGTCGAATCT-1_contig_1	TRUE	647	TRD	TRDV1		TRDJ1	TRDC	TRUE	TRUE	AQKVTQAQSSVSMPVRKAVTLNCLYE	GCCCAGAAGGTTACTCAAGCCCAGTCATCAGTATCCATGCCAGTGAGGAAAGCAGTCACCCTGAACTGCCTGTATGAA	TSWWSYY	ACAAGTTGGTGGTCATATTAT	IFWYKQLPSKEMIFLIR	ATTTTTTGGTACAAGCAACTTCCCAGCAAAGAGATGATTTTCCTTATTCGC	QGSDEQ	CAGGGTTCTGATGAACAG	NAKSGRYSVNFKKAAKSVALTISALQLEDSAKYF	AATGCAAAAAGTGGTCGCTATTCTGTCAACTTCAAGAAAGCAGCGAAATCCGTCGCCTTAACCATTTCAGCCTTACAGCTAGAAGATTCAGCAAAGTACTTT	CALGDYVLSDKLIF	TGTGCTCTTGGGGACTACGTTCTATCCGATAAACTCATCTTT	GKGTRVTVEP	GGAAAAGGAACCCGTGTGACTGTGGAACCAA	11623	9	clonotype2	clonotype2_consensus_1	1
ACATCAGGTGACTCAT-1	TRUE	ACATCAGGTGACTCAT-1_contig_1	TRUE	574	TRD	TRDV1		TRDJ1	TRDC	TRUE	TRUE	AQKVTQAQSSVSMPVRKAVTLNCLYE	GCCCAGAAGGTTACTCAAGCCCAGTCATCAGTATCCATGCCAGTGAGGAAAGCAGTCACCCTGAACTGCCTGTATGAA	TSWWSYY	ACAAGTTGGTGGTCATATTAT	IFWYKQLPSKEMIFLIR	ATTTTTTGGTACAAGCAACTTCCCAGCAAAGAGATGATTTTCCTTATTCGC	QGSDEQ	CAGGGTTCTGATGAACAG	NAKSGRYSVNFKKAAKSVALTISALQLEDSAKYF	AATGCAAAAAGTGGTCGCTATTCTGTCAACTTCAAGAAAGCAGCGAAATCCGTCGCCTTAACCATTTCAGCCTTACAGCTAGAAGATTCAGCAAAGTACTTT	CALGDYVLSDKLIF	TGTGCTCTTGGGGACTACGTTCTATCCGATAAACTCATCTTT	GKGTRVTVEP	GGAAAAGGAACCCGTGTGACTGTGGAACCAA	6914	6	clonotype2	clonotype2_consensus_1	1
ACATCAGTCGCCCTTA-1	TRUE	ACATCAGTCGCCCTTA-1_contig_1	TRUE	537	TRD	TRDV1		TRDJ1	TRDC	TRUE	TRUE	AQKVTQAQSSVSMPVRKAVTLNCLYE	GCCCAGAAGGTTACTCAAGCCCAGTCATCAGTATCCATGCCAGTGAGGAAAGCAGTCACCCTGAACTGCCTGTATGAA	TSWWSYY	ACAAGTTGGTGGTCATATTAT	IFWYKQLPSKEMIFLIR	ATTTTTTGGTACAAGCAACTTCCCAGCAAAGAGATGATTTTCCTTATTCGC	QGSDEQ	CAGGGTTCTGATGAACAG	NAKSGRYSVNFKKAAKSVALTISALQLEDSAKYF	AATGCAAAAAGTGGTCGCTATTCTGTCAACTTCAAGAAAGCAGCGAAATCCGTCGCCTTAACCATTTCAGCCTTACAGCTAGAAGATTCAGCAAAGTACTTT	CALGDYVLSDKLIF	TGTGCTCTTGGGGACTACGTTCTATCCGATAAACTCATCTTT	GKGTRVTVEP	GGAAAAGGAACCCGTGTGACTGTGGAACCAA	2238	5	clonotype2	clonotype2_consensus_1	1
ACATCAGTCTGGGCCA-1	TRUE	ACATCAGTCTGGGCCA-1_contig_1	TRUE	681	TRD	TRDV1		TRDJ1	TRDC	TRUE	TRUE	AQKVTQAQSSVSMPVRKAVTLNCLYE	GCCCAGAAGGTTACTCAAGCCCAGTCATCAGTATCCATGCCAGTGAGGAAAGCAGTCACCCTGAACTGCCTGTATGAA	TSWWSYY	ACAAGTTGGTGGTCATATTAT	IFWYKQLPSKEMIFLIR	ATTTTTTGGTACAAGCAACTTCCCAGCAAAGAGATGATTTTCCTTATTCGC	QGSDEQ	CAGGGTTCTGATGAACAG	NAKSGRYSVNFKKAAKSVALTISALQLEDSAKYF	AATGCAAAAAGTGGTCGCTATTCTGTCAACTTCAAGAAAGCAGCGAAATCCGTCGCCTTAACCATTTCAGCCTTACAGCTAGAAGATTCAGCAAAGTACTTT	CALGDYVLSDKLIF	TGTGCTCTTGGGGACTACGTTCTATCCGATAAACTCATCTTT	GKGTRVTVEP	GGAAAAGGAACCCGTGTGACTGTGGAACCAA	2825	6	clonotype2	clonotype2_consensus_1	1
ACATGGTAGAGGACGG-1	TRUE	ACATGGTAGAGGACGG-1_contig_1	TRUE	554	TRD	TRDV1		TRDJ1	TRDC	TRUE	TRUE	AQKVTQAQSSVSMPVRKAVTLNCLYE	GCCCAGAAGGTTACTCAAGCCCAGTCATCAGTATCCATGCCAGTGAGGAAAGCAGTCACCCTGAACTGCCTGTATGAA	TSWWSYY	ACAAGTTGGTGGTCATATTAT	IFWYKQLPSKEMIFLIR	ATTTTTTGGTACAAGCAACTTCCCAGCAAAGAGATGATTTTCCTTATTCGC	QGSDEQ	CAGGGTTCTGATGAACAG	NAKSGRYSVNFKKAAKSVALTISALQLEDSAKYF	AATGCAAAAAGTGGTCGCTATTCTGTCAACTTCAAGAAAGCAGCGAAATCCGTCGCCTTAACCATTTCAGCCTTACAGCTAGAAGATTCAGCAAAGTACTTT	CALGDGPSFLFKLGSTYGYTDKLIF	TGTGCTCTTGGGGACGGGCCTTCCTTTCTTTTCAAACTGGGGAGTACTTACGGGTACACCGATAAACTCATCTTT	GKGTRVTVEP	GGAAAAGGAACCCGTGTGACTGTGGAACCAA	7974	13	clonotype13	clonotype13_consensus_1	2
ACATGGTAGAGGACGG-1	TRUE	ACATGGTAGAGGACGG-1_contig_2	TRUE	517	TRD	TRDV1		TRDJ1	TRDC	TRUE	TRUE	AQKVTQAQSSVSMPVRKAVTLNCLYE	GCCCAGAAGGTTACTCAAGCCCAGTCATCAGTATCCATGCCAGTGAGGAAAGCAGTCACCCTGAACTGCCTGTATGAA	TSWWSYY	ACAAGTTGGTGGTCATATTAT	IFWYKQLPSKEMIFLIR	ATTTTTTGGTACAAGCAACTTCCCAGCAAAGAGATGATTTTCCTTATTCGC	QGSDEQ	CAGGGTTCTGATGAACAG	NAKSGRYSVNFKKAAKSVALTISALQLEDSAKYF	AATGCAAAAAGTGGTCGCTATTCTGTCAACTTCAAGAAAGCAGCGAAATCCGTCGCCTTAACCATTTCAGCCTTACAGCTAGAAGATTCAGCAAAGTACTTT	CALGDYVLSDKLIF	TGTGCTCTTGGGGACTACGTTCTATCCGATAAACTCATCTTT	GKGTRVTVEP	GGAAAAGGAACCCGTGTGACTGTGGAACCAA	180	1	clonotype13	clonotype13_consensus_2	2
ACATGGTAGAGGACGG-1	TRUE	ACATGGTAGAGGACGG-1_contig_3	TRUE	569	TRG	TRGV8		TRGJ1	TRGC1	TRUE	TRUE	KSSNLEGRTKSVTRPTGSSAVITCDLP	AAATCTTCCAACTTGGAAGGGAGAACAAAGTCAGTCACCAGGCCAACTGGGTCATCAGCTGTAATCACTTGTGATCTTCCT	VENAVY	GTAGAAAATGCCGTCTAC	THWYLHQEGKAPQRLLY	ACCCACTGGTACCTACACCAGGAGGGGAAGGCCCCACAGCGTCTTCTGTAC	YDSYNSRVVLE	TATGACTCCTACAACTCCAGGGTTGTGTTGGAA	SGISREKYHTYASTGKSLKFILENLIERDSGVYY	TCAGGAATCAGTCGAGAAAAGTATCATACTTATGCAAGCACAGGGAAGAGCCTTAAATTTATACTGGAAAATCTAATTGAACGTGACTCTGGGGTCTATTAC	CATWGSNYYKKLF	TGTGCCACCTGGGGTTCGAATTATTATAAGAAACTCTTT	GSGTTLVVT	GGCAGTGGAACAACACTTGTTGTCACAG	366	5	clonotype13	clonotype13_consensus_3	2
ACATGGTAGGCAGTCA-1	TRUE	ACATGGTAGGCAGTCA-1_contig_1	TRUE	594	TRD	TRDV1		TRDJ1	TRDC	TRUE	TRUE	AQKVTQAQSSVSMPVRKAVTLNCLYE	GCCCAGAAGGTTACTCAAGCCCAGTCATCAGTATCCATGCCAGTGAGGAAAGCAGTCACCCTGAACTGCCTGTATGAA	TSWWSYY	ACAAGTTGGTGGTCATATTAT	IFWYKQLPSKEMIFLIR	ATTTTTTGGTACAAGCAACTTCCCAGCAAAGAGATGATTTTCCTTATTCGC	QGSDEQ	CAGGGTTCTGATGAACAG	NAKSGRYSVNFKKAAKSVALTISALQLEDSAKYF	AATGCAAAAAGTGGTCGCTATTCTGTCAACTTCAAGAAAGCAGCGAAATCCGTCGCCTTAACCATTTCAGCCTTACAGCTAGAAGATTCAGCAAAGTACTTT	CALGDYVLSDKLIF	TGTGCTCTTGGGGACTACGTTCTATCCGATAAACTCATCTTT	GKGTRVTVEP	GGAAAAGGAACCCGTGTGACTGTGGAACCAA	6065	13	clonotype2	clonotype2_consensus_1	1
ACATGGTCAGGTCCAC-1	TRUE	ACATGGTCAGGTCCAC-1_contig_1	TRUE	574	TRD	TRDV1		TRDJ1	TRDC	TRUE	TRUE	AQKVTQAQSSVSMPVRKAVTLNCLYE	GCCCAGAAGGTTACTCAAGCCCAGTCATCAGTATCCATGCCAGTGAGGAAAGCAGTCACCCTGAACTGCCTGTATGAA	TSWWSYY	ACAAGTTGGTGGTCATATTAT	IFWYKQLPSKEMIFLIR	ATTTTTTGGTACAAGCAACTTCCCAGCAAAGAGATGATTTTCCTTATTCGC	QGSDEQ	CAGGGTTCTGATGAACAG	NAKSGRYSVNFKKAAKSVALTISALQLEDSAKYF	AATGCAAAAAGTGGTCGCTATTCTGTCAACTTCAAGAAAGCAGCGAAATCCGTCGCCTTAACCATTTCAGCCTTACAGCTAGAAGATTCAGCAAAGTACTTT	CALGDYVLSDKLIF	TGTGCTCTTGGGGACTACGTTCTATCCGATAAACTCATCTTT	GKGTRVTVEP	GGAAAAGGAACCCGTGTGACTGTGGAACCAA	2852	6	clonotype1	clonotype1_consensus_1	2
ACATGGTCAGGTCCAC-1	TRUE	ACATGGTCAGGTCCAC-1_contig_2	TRUE	743	TRG	TRGV2		TRGJ1	TRGC1	TRUE	TRUE	KSVIRQTGSSAEITCDLA	AAGTCAGTCATCAGGCAGACTGGGTCATCTGCTGAAATCACTTGTGATCTTGCT	EGSNGY	GAAGGAAGTAACGGCTAC	IHWYLHQEGKAPQRLQY	ATCCACTGGTACCTACACCAGGAGGGGAAGGCCCCACAGCGTCTTCAGTAC	YDSYNSKVVLES	TATGACTCCTACAACTCCAAGGTTGTGTTGGAATCA	GVSPGKYYTYASTRNNLRLILQNLIENDSGVYY	GGAGTCAGTCCAGGGAAGTATTATACTTACGCAAGCACAAGGAACAACTTGAGATTGATACTGCAAAATCTAATTGAAAATGACTCTGGGGTCTATTAC	CATWDGSRSYYKKLF	TGTGCCACCTGGGACGGGTCCCGAAGCTATTATAAGAAACTCTTT	GSGTTLVVT	GGCAGTGGAACAACACTTGTTGTCACAG	434	8	clonotype1	clonotype1_consensus_2	2
ACATGGTGTCGCGTGT-1	TRUE	ACATGGTGTCGCGTGT-1_contig_1	TRUE	591	TRG	TRGV2		TRGJ1	TRGC1	TRUE	TRUE	KSVIRQTGSSAEITCDLA	AAGTCAGTCATCAGGCAGACTGGGTCATCTGCTGAAATCACTTGTGATCTTGCT	EGSNGY	GAAGGAAGTAACGGCTAC	IHWYLHQEGKAPQRLQY	ATCCACTGGTACCTACACCAGGAGGGGAAGGCCCCACAGCGTCTTCAGTAC	YDSYNSKVVLES	TATGACTCCTACAACTCCAAGGTTGTGTTGGAATCA	GVSPGKYYTYASTRNNLRLILQNLIENDSGVYY	GGAGTCAGTCCAGGGAAGTATTATACTTACGCAAGCACAAGGAACAACTTGAGATTGATACTGCAAAATCTAATTGAAAATGACTCTGGGGTCTATTAC	CATWDGSRSYYKKLF	TGTGCCACCTGGGACGGGTCCCGAAGCTATTATAAGAAACTCTTT	GSGTTLVVT	GGCAGTGGAACAACACTTGTTGTCACAG	144	3	clonotype1	clonotype1_consensus_2	2
ACATGGTGTCGCGTGT-1	TRUE	ACATGGTGTCGCGTGT-1_contig_2	TRUE	538	TRD	TRDV1		TRDJ1	TRDC	TRUE	TRUE	AQKVTQAQSSVSMPVRKAVTLNCLYE	GCCCAGAAGGTTACTCAAGCCCAGTCATCAGTATCCATGCCAGTGAGGAAAGCAGTCACCCTGAACTGCCTGTATGAA	TSWWSYY	ACAAGTTGGTGGTCATATTAT	IFWYKQLPSKEMIFLIR	ATTTTTTGGTACAAGCAACTTCCCAGCAAAGAGATGATTTTCCTTATTCGC	QGSDEQ	CAGGGTTCTGATGAACAG	NAKSGRYSVNFKKAAKSVALTISALQLEDSAKYF	AATGCAAAAAGTGGTCGCTATTCTGTCAACTTCAAGAAAGCAGCGAAATCCGTCGCCTTAACCATTTCAGCCTTACAGCTAGAAGATTCAGCAAAGTACTTT	CALGDYVLSDKLIF	TGTGCTCTTGGGGACTACGTTCTATCCGATAAACTCATCTTT	GKGTRVTVEP	GGAAAAGGAACCCGTGTGACTGTGGAACCAA	2410	6	clonotype1	clonotype1_consensus_1	2
ACATGGTGTCGGATCC-1	TRUE	ACATGGTGTCGGATCC-1_contig_1	TRUE	556	TRD	TRDV1		TRDJ1	TRDC	TRUE	TRUE	AQKVTQAQSSVSMPVRKAVTLNCLYE	GCCCAGAAGGTTACTCAAGCCCAGTCATCAGTATCCATGCCAGTGAGGAAAGCAGTCACCCTGAACTGCCTGTATGAA	TSWWSYY	ACAAGTTGGTGGTCATATTAT	IFWYKQLPSKEMIFLIR	ATTTTTTGGTACAAGCAACTTCCCAGCAAAGAGATGATTTTCCTTATTCGC	QGSDEQ	CAGGGTTCTGATGAACAG	NAKSGRYSVNFKKAAKSVALTISALQLEDSAKYF	AATGCAAAAAGTGGTCGCTATTCTGTCAACTTCAAGAAAGCAGCGAAATCCGTCGCCTTAACCATTTCAGCCTTACAGCTAGAAGATTCAGCAAAGTACTTT	CALGDYVLSDKLIF	TGTGCTCTTGGGGACTACGTTCTATCCGATAAACTCATCTTT	GKGTRVTVEP	GGAAAAGGAACCCGTGTGACTGTGGAACCAA	1460	3	clonotype6	clonotype6_consensus_1	4
ACATGGTGTCGGATCC-1	TRUE	ACATGGTGTCGGATCC-1_contig_2	TRUE	768	TRG	TRGV3		TRGJ1	TRGC2	TRUE	TRUE	KSVTRQTGSSAEITCDLT	AAGTCAGTCACCAGGCAGACTGGGTCATCTGCTGAAATCACTTGCGATCTTACT	VTNTFY	GTAACAAATACCTTCTAC	IHWYLHQEGKAPQRLLY	ATCCACTGGTACCTACACCAGGAGGGGAAGGCCCCACAGCGTCTTCTGTAC	YDVSTARDVLES	TATGACGTCTCCACCGCAAGGGATGTGTTGGAATCA	GLSPGKYYTHTPRRWSWILRLQNLIENDSGVYY	GGACTCAGTCCAGGAAAGTATTATACTCATACACCCAGGAGGTGGAGCTGGATATTGAGACTGCAAAATCTAATTGAAAATGACTCTGGGGTCTATTAC	CATWDGSRSYYKKLF	TGTGCCACCTGGGACGGGTCCCGAAGCTATTATAAGAAACTCTTT	GSGTTLVVT	GGCAGTGGAACAACACTTGTTGTCACAG	4448	2	clonotype6	clonotype6_consensus_2	4
ACATGGTGTTCCCGAG-1	TRUE	ACATGGTGTTCCCGAG-1_contig_1	TRUE	580	TRD	TRDV2		TRDJ1	TRDC	TRUE	TRUE	IELVPEHQTVPVSIGVPATLRCSMK	ATTGAGTTGGTGCCTGAACACCAAACAGTGCCTGTGTCAATAGGGGTCCCTGCCACCCTCAGGTGCTCCATGAAA	GEAIGNYY	GGAGAAGCGATCGGTAACTACTAT	INWYRKTQGNTMTFIYR	ATCAACTGGTACAGGAAGACCCAAGGTAACACAATGACTTTCATATACCGA	EKDIYG	GAAAAGGACATCTATGGC	PGFKDNFQGDIDIAKNLAVLKILAPSERDEGSYY	CCTGGTTTCAAAGACAATTTCCAAGGTGACATTGATATTGCAAAGAACCTGGCTGTACTTAAGATACTTGCACCATCAGAGAGAGATGAAGGGTCTTACTAC	CACDTPGRLSDKLIF	TGTGCCTGTGACACCCCCGGTCGTTTGTCCGATAAACTCATCTTT	GKGTRVTVEP	GGAAAAGGAACCCGTGTGACTGTGGAACCAA	16060	18	clonotype9	clonotype9_consensus_1	4
ACATGGTGTTGAGGTG-1	TRUE	ACATGGTGTTGAGGTG-1_contig_1	TRUE	734	TRG	TRGV2		TRGJ1	TRGC1	TRUE	TRUE	KSVIRQTGSSAEITCDLA	AAGTCAGTCATCAGGCAGACTGGGTCATCTGCTGAAATCACTTGTGATCTTGCT	EGSNGY	GAAGGAAGTAACGGCTAC	IHWYLHQEGKAPQRLQY	ATCCACTGGTACCTACACCAGGAGGGGAAGGCCCCACAGCGTCTTCAGTAC	YDSYNSKVVLES	TATGACTCCTACAACTCCAAGGTTGTGTTGGAATCA	GVSPGKYYTYASTRNNLRLILQNLIENDSGVYY	GGAGTCAGTCCAGGGAAGTATTATACTTACGCAAGCACAAGGAACAACTTGAGATTGATACTGCAAAATCTAATTGAAAATGACTCTGGGGTCTATTAC	CATWDGSRSYYKKLF	TGTGCCACCTGGGACGGGTCCCGAAGCTATTATAAGAAACTCTTT	GSGTTLVVT	GGCAGTGGAACAACACTTGTTGTCACAG	134	4	clonotype1	clonotype1_consensus_2	2
ACATGGTGTTGAGGTG-1	TRUE	ACATGGTGTTGAGGTG-1_contig_2	TRUE	538	TRD	TRDV1		TRDJ1	TRDC	TRUE	TRUE	AQKVTQAQSSVSMPVRKAVTLNCLYE	GCCCAGAAGGTTACTCAAGCCCAGTCATCAGTATCCATGCCAGTGAGGAAAGCAGTCACCCTGAACTGCCTGTATGAA	TSWWSYY	ACAAGTTGGTGGTCATATTAT	IFWYKQLPSKEMIFLIR	ATTTTTTGGTACAAGCAACTTCCCAGCAAAGAGATGATTTTCCTTATTCGC	QGSDEQ	CAGGGTTCTGATGAACAG	NAKSGRYSVNFKKAAKSVALTISALQLEDSAKYF	AATGCAAAAAGTGGTCGCTATTCTGTCAACTTCAAGAAAGCAGCGAAATCCGTCGCCTTAACCATTTCAGCCTTACAGCTAGAAGATTCAGCAAAGTACTTT	CALGDYVLSDKLIF	TGTGCTCTTGGGGACTACGTTCTATCCGATAAACTCATCTTT	GKGTRVTVEP	GGAAAAGGAACCCGTGTGACTGTGGAACCAA	2784	6	clonotype1	clonotype1_consensus_1	2
ACATGGTTCGGACAAG-1	TRUE	ACATGGTTCGGACAAG-1_contig_1	TRUE	515	TRD	TRDV2		TRDJ3	TRDC	TRUE	TRUE	IELVPEHQTVPVSIGVPATLRCSMK	ATTGAGTTGGTGCCTGAACACCAAACAGTGCCTGTGTCAATAGGGGTCCCTGCCACCCTCAGGTGCTCCATGAAA	GEAIGNYY	GGAGAAGCGATCGGTAACTACTAT	INWYRKTQGNTMTFIYR	ATCAACTGGTACAGGAAGACCCAAGGTAACACAATGACTTTCATATACCGA	EKDIYG	GAAAAGGACATCTATGGC	PGFKDNFQGDIDIAKNLAVLKILAPSERDEGSYY	CCTGGTTTCAAAGACAATTTCCAAGGTGACATTGATATTGCAAAGAACCTGGCTGTACTTAAGATACTTGCACCATCAGAGAGAGATGAAGGGTCTTACTAC	CACDTGSTGESSWDTRQMFF	TGTGCCTGTGACACCGGGTCTACTGGGGAAAGCTCCTGGGACACCCGACAGATGTTTTTC	GTGIKLFVEP	GGAACTGGCATCAAACTCTTCGTGGAGCCCC	4283	7	clonotype3	clonotype3_consensus_1	1
ACATGGTTCGGACAAG-1	TRUE	ACATGGTTCGGACAAG-1_contig_2	TRUE	655	TRG	TRGV8		TRGJ1	TRGC2	TRUE	TRUE	KSSNLEGRTKSVTRPTGSSAVITCDLP	AAATCTTCCAACTTGGAAGGGAGAACAAAGTCAGTCACCAGGCCAACTGGGTCATCAGCTGTAATCACTTGTGATCTTCCT	VENAVY	GTAGAAAATGCCGTCTAC	THWYLHQEGKAPQRLLY	ACCCACTGGTACCTACACCAGGAGGGGAAGGCCCCACAGCGTCTTCTGTAC	YDSYNSRVVLE	TATGACTCCTACAACTCCAGGGTTGTGTTGGAA	SGISREKYHTYASTGKSLKFILENLIERDSGVYY	TCAGGAATCAGTCGAGAAAAGTATCATACTTATGCAAGCACAGGGAAGAGCCTTAAATTTATACTGGAAAATCTAATTGAACGTGACTCTGGGGTCTATTAC	CATWDPYYKKLF	TGTGCCACCTGGGACCCTTATTATAAGAAACTCTTT	GSGTTLVVT	GGCAGTGGAACAACACTTGTTGTCACAG	5220	3	clonotype3	clonotype3_consensus_2	1
ACCAGTACAAGTTGTC-1	TRUE	ACCAGTACAAGTTGTC-1_contig_1	TRUE	664	TRG	TRGV8		TRGJ1	TRGC2	TRUE	TRUE	KSSNLEGRTKSVTRPTGSSAVITCDLP	AAATCTTCCAACTTGGAAGGGAGAACAAAGTCAGTCACCAGGCCAACTGGGTCATCAGCTGTAATCACTTGTGATCTTCCT	VENAVY	GTAGAAAATGCCGTCTAC	THWYLHQEGKAPQRLLY	ACCCACTGGTACCTACACCAGGAGGGGAAGGCCCCACAGCGTCTTCTGTAC	YDSYNSRVVLE	TATGACTCCTACAACTCCAGGGTTGTGTTGGAA	SGISREKYHTYASTGKSLKFILENLIERDSGVYY	TCAGGAATCAGTCGAGAAAAGTATCATACTTATGCAAGCACAGGGAAGAGCCTTAAATTTATACTGGAAAATCTAATTGAACGTGACTCTGGGGTCTATTAC	CATWDPYYKKLF	TGTGCCACCTGGGACCCTTATTATAAGAAACTCTTT	GSGTTLVVT	GGCAGTGGAACAACACTTGTTGTCACAG	17088	5	clonotype3	clonotype3_consensus_2	1
ACCAGTACAAGTTGTC-1	TRUE	ACCAGTACAAGTTGTC-1_contig_2	TRUE	599	TRD	TRDV2		TRDJ3	TRDC	TRUE	TRUE	IELVPEHQTVPVSIGVPATLRCSMK	ATTGAGTTGGTGCCTGAACACCAAACAGTGCCTGTGTCAATAGGGGTCCCTGCCACCCTCAGGTGCTCCATGAAA	GEAIGNYY	GGAGAAGCGATCGGTAACTACTAT	INWYRKTQGNTMTFIYR	ATCAACTGGTACAGGAAGACCCAAGGTAACACAATGACTTTCATATACCGA	EKDIYG	GAAAAGGACATCTATGGC	PGFKDNFQGDIDIAKNLAVLKILAPSERDEGSYY	CCTGGTTTCAAAGACAATTTCCAAGGTGACATTGATATTGCAAAGAACCTGGCTGTACTTAAGATACTTGCACCATCAGAGAGAGATGAAGGGTCTTACTAC	CACDTGSTGESSWDTRQMFF	TGTGCCTGTGACACCGGGTCTACTGGGGAAAGCTCCTGGGACACCCGACAGATGTTTTTC	GTGIKLFVEP	GGAACTGGCATCAAACTCTTCGTGGAGCCCC	15087	17	clonotype3	clonotype3_consensus_1	1
ACCAGTACACATTTCT-1	TRUE	ACCAGTACACATTTCT-1_contig_1	TRUE	639	TRD	TRDV1		TRDJ1	TRDC	TRUE	TRUE	AQKVTQAQSSVSMPVRKAVTLNCLYE	GCCCAGAAGGTTACTCAAGCCCAGTCATCAGTATCCATGCCAGTGAGGAAAGCAGTCACCCTGAACTGCCTGTATGAA	TSWWSYY	ACAAGTTGGTGGTCATATTAT	IFWYKQLPSKEMIFLIR	ATTTTTTGGTACAAGCAACTTCCCAGCAAAGAGATGATTTTCCTTATTCGC	QGSDEQ	CAGGGTTCTGATGAACAG	NAKSGRYSVNFKKAAKSVALTISALQLEDSAKYF	AATGCAAAAAGTGGTCGCTATTCTGTCAACTTCAAGAAAGCAGCGAAATCCGTCGCCTTAACCATTTCAGCCTTACAGCTAGAAGATTCAGCAAAGTACTTT	CALGDYVLSDKLIF	TGTGCTCTTGGGGACTACGTTCTATCCGATAAACTCATCTTT	GKGTRVTVEP	GGAAAAGGAACCCGTGTGACTGTGGAACCAA	6861	7	clonotype2	clonotype2_consensus_1	1
ACCAGTACATCTATGG-1	TRUE	ACCAGTACATCTATGG-1_contig_1	TRUE	543	TRD	TRDV1		TRDJ1	TRDC	TRUE	TRUE	AQKVTQAQSSVSMPVRKAVTLNCLYE	GCCCAGAAGGTTACTCAAGCCCAGTCATCAGTATCCATGCCAGTGAGGAAAGCAGTCACCCTGAACTGCCTGTATGAA	TSWWSYY	ACAAGTTGGTGGTCATATTAT	IFWYKQLPSKEMIFLIR	ATTTTTTGGTACAAGCAACTTCCCAGCAAAGAGATGATTTTCCTTATTCGC	QGSDEQ	CAGGGTTCTGATGAACAG	NAKSGRYSVNFKKAAKSVALTISALQLEDSAKYF	AATGCAAAAAGTGGTCGCTATTCTGTCAACTTCAAGAAAGCAGCGAAATCCGTCGCCTTAACCATTTCAGCCTTACAGCTAGAAGATTCAGCAAAGTACTTT	CALGDYVLSDKLIF	TGTGCTCTTGGGGACTACGTTCTATCCGATAAACTCATCTTT	GKGTRVTVEP	GGAAAAGGAACCCGTGTGACTGTGGAACCAA	5706	10	clonotype1	clonotype1_consensus_1	1
ACCAGTACATCTATGG-1	TRUE	ACCAGTACATCTATGG-1_contig_2	TRUE	801	TRG	TRGV2		TRGJ1	TRGC2	TRUE	TRUE	KSVIRQTGSSAEITCDLA	AAGTCAGTCATCAGGCAGACTGGGTCATCTGCTGAAATCACTTGTGATCTTGCT	EGSNGY	GAAGGAAGTAACGGCTAC	IHWYLHQEGKAPQRLQY	ATCCACTGGTACCTACACCAGGAGGGGAAGGCCCCACAGCGTCTTCAGTAC	YDSYNSKVVLES	TATGACTCCTACAACTCCAAGGTTGTGTTGGAATCA	GVSPGKYYTYASTRNNLRLILQNLIENDSGVYY	GGAGTCAGTCCAGGGAAGTATTATACTTACGCAAGCACAAGGAACAACTTGAGATTGATACTGCAAAATCTAATTGAAAATGACTCTGGGGTCTATTAC	CATWDGSRSYYKKLF	TGTGCCACCTGGGACGGGTCCCGAAGCTATTATAAGAAACTCTTT	GSGTTLVVT	GGCAGTGGAACAACACTTGTTGTCACAG	285	6	clonotype1	clonotype1_consensus_2	1
ACCAGTAGTGCGGTAA-1	TRUE	ACCAGTAGTGCGGTAA-1_contig_1	TRUE	734	TRG	TRGV2		TRGJ1	TRGC2	TRUE	TRUE	KSVIRQTGSSAEITCDLA	AAGTCAGTCATCAGGCAGACTGGGTCATCTGCTGAAATCACTTGTGATCTTGCT	EGSNGY	GAAGGAAGTAACGGCTAC	IHWYLHQEGKAPQRLQY	ATCCACTGGTACCTACACCAGGAGGGGAAGGCCCCACAGCGTCTTCAGTAC	YDSYNSKVVLES	TATGACTCCTACAACTCCAAGGTTGTGTTGGAATCA	GVSPGKYYTYASTRNNLRLILQNLIENDSGVYY	GGAGTCAGTCCAGGGAAGTATTATACTTACGCAAGCACAAGGAACAACTTGAGATTGATACTGCAAAATCTAATTGAAAATGACTCTGGGGTCTATTAC	CATWDGSRSYYKKLF	TGTGCCACCTGGGACGGGTCCCGAAGCTATTATAAGAAACTCTTT	GSGTTLVVT	GGCAGTGGAACAACACTTGTTGTCACAG	320	5	clonotype1	clonotype1_consensus_2	1
ACCAGTAGTGCGGTAA-1	TRUE	ACCAGTAGTGCGGTAA-1_contig_2	TRUE	540	TRD	TRDV1		TRDJ1	TRDC	TRUE	TRUE	AQKVTQAQSSVSMPVRKAVTLNCLYE	GCCCAGAAGGTTACTCAAGCCCAGTCATCAGTATCCATGCCAGTGAGGAAAGCAGTCACCCTGAACTGCCTGTATGAA	TSWWSYY	ACAAGTTGGTGGTCATATTAT	IFWYKQLPSKEMIFLIR	ATTTTTTGGTACAAGCAACTTCCCAGCAAAGAGATGATTTTCCTTATTCGC	QGSDEQ	CAGGGTTCTGATGAACAG	NAKSGRYSVNFKKAAKSVALTISALQLEDSAKYF	AATGCAAAAAGTGGTCGCTATTCTGTCAACTTCAAGAAAGCAGCGAAATCCGTCGCCTTAACCATTTCAGCCTTACAGCTAGAAGATTCAGCAAAGTACTTT	CALGDYVLSDKLIF	TGTGCTCTTGGGGACTACGTTCTATCCGATAAACTCATCTTT	GKGTRVTVEP	GGAAAAGGAACCCGTGTGACTGTGGAACCAA	6361	11	clonotype1	clonotype1_consensus_1	1
ACCAGTAGTTACCGAT-1	TRUE	ACCAGTAGTTACCGAT-1_contig_1	TRUE	671	TRG	TRGV2		TRGJ1	TRGC1	TRUE	TRUE	KSVIRQTGSSAEITCDLA	AAGTCAGTCATCAGGCAGACTGGGTCATCTGCTGAAATCACTTGTGATCTTGCT	EGSNGY	GAAGGAAGTAACGGCTAC	IHWYLHQEGKAPQRLQY	ATCCACTGGTACCTACACCAGGAGGGGAAGGCCCCACAGCGTCTTCAGTAC	YDSYNSKVVLES	TATGACTCCTACAACTCCAAGGTTGTGTTGGAATCA	GVSPGKYYTYASTRNNLRLILQNLIENDSGVYY	GGAGTCAGTCCAGGGAAGTATTATACTTACGCAAGCACAAGGAACAACTTGAGATTGATACTGCAAAATCTAATTGAAAATGATTCTGGGGTCTATTAC	CATWDGSRSYYKKLF	TGTGCCACCTGGGACGGGTCCCGAAGCTATTATAAGAAACTCTTT	GSGTTLVVT	GGCAGTGGAACAACACTTGTTGTCACAG	439	7	clonotype1	clonotype1_consensus_2	3
ACCAGTAGTTACCGAT-1	TRUE	ACCAGTAGTTACCGAT-1_contig_2	TRUE	540	TRD	TRDV1		TRDJ1	TRDC	TRUE	TRUE	AQKVTQAQSSVSMPVRKAVTLNCLYE	GCCCAGAAGGTTACTCAAGCCCAGTCATCAGTATCCATGCCAGTGAGGAAAGCAGTCACCCTGAACTGCCTGTATGAA	TSWWSYY	ACAAGTTGGTGGTCATATTAT	IFWYKQLPSKEMIFLIR	ATTTTTTGGTACAAGCAACTTCCCAGCAAAGAGATGATTTTCCTTATTCGC	QGSDEQ	CAGGGTTCTGATGAACAG	NAKSGRYSVNFKKAAKSVALTISALQLEDSAKYF	AATGCAAAAAGTGGTCGCTATTCTGTCAACTTCAAGAAAGCAGCGAAATCCGTCGCCTTAACCATTTCAGCCTTACAGCTAGAAGATTCAGCAAAGTACTTT	CALGDYVLSDKLIF	TGTGCTCTTGGGGACTACGTTCTATCCGATAAACTCATCTTT	GKGTRVTVEP	GGAAAAGGAACCCGTGTGACTGTGGAACCAA	2085	4	clonotype1	clonotype1_consensus_1	3
ACCAGTATCCCATTTA-1	TRUE	ACCAGTATCCCATTTA-1_contig_1	TRUE	580	TRD	TRDV2		TRDJ3	TRDC	TRUE	TRUE	IELVPEHQTVPVSIGVPATLRCSMK	ATTGAGTTGGTGCCTGAACACCAAACAGTGCCTGTGTCAATAGGGGTCCCTGCCACCCTCAGGTGCTCCATGAAA	GEAIGNYY	GGAGAAGCGATCGGTAACTACTAT	INWYRKTQGNTMTFIYR	ATCAACTGGTACAGGAAGACCCAAGGTAACACAATGACTTTCATATACCGA	EKDIYG	GAAAAGGACATCTATGGC	PGFKDNFQGDIDIAKNLAVLKILAPSERDEGSYY	CCTGGTTTCAAAGACAATTTCCAAGGTGACATTGATATTGCAAAGAACCTGGCTGTACTTAAGATACTTGCACCATCAGAGAGAGATGAAGGGTCTTACTAC	CACDTGSTGESSWDTRQMFF	TGTGCCTGTGACACCGGGTCTACTGGGGAAAGCTCCTGGGACACCCGACAGATGTTTTTC	GTGIKLFVEP	GGAACTGGCATCAAACTCTTCGTGGAGCCCC	5084	8	clonotype5	clonotype5_consensus_1	1
ACCCACTAGACTAGGC-1	TRUE	ACCCACTAGACTAGGC-1_contig_1	TRUE	580	TRD	TRDV1		TRDJ1	TRDC	TRUE	TRUE	AQKVTQAQSSVSMPVRKAVTLNCLYE	GCCCAGAAGGTTACTCAAGCCCAGTCATCAGTATCCATGCCAGTGAGGAAAGCAGTCACCCTGAACTGCCTGTATGAA	TSWWSYY	ACAAGTTGGTGGTCATATTAT	IFWYKQLPSKEMIFLIR	ATTTTTTGGTACAAGCAACTTCCCAGCAAAGAGATGATTTTCCTTATTCGC	QGSDEQ	CAGGGTTCTGATGAACAG	NAKSGRYSVNFKKAAKSVALTISALQLEDSAKYF	AATGCAAAAAGTGGTCGCTATTCTGTCAACTTCAAGAAAGCAGCGAAATCCGTCGCCTTAACCATTTCAGCCTTACAGCTAGAAGATTCAGCAAAGTACTTT	CALGDYVLSDKLIF	TGTGCTCTTGGGGACTACGTTCTATCCGATAAACTCATCTTT	GKGTRVTVEP	GGAAAAGGAACCCGTGTGACTGTGGAACCAA	4478	6	clonotype2	clonotype2_consensus_1	1
ACCCACTAGCATGGCA-1	TRUE	ACCCACTAGCATGGCA-1_contig_1	TRUE	538	TRD	TRDV1		TRDJ1	TRDC	TRUE	TRUE	AQKVTQAQSSVSMPVRKAVTLNCLYE	GCCCAGAAGGTTACTCAAGCCCAGTCATCAGTATCCATGCCAGTGAGGAAAGCAGTCACCCTGAACTGCCTGTATGAA	TSWWSYY	ACAAGTTGGTGGTCATATTAT	IFWYKQLPSKEMIFLIR	ATTTTTTGGTACAAGCAACTTCCCAGCAAAGAGATGATTTTCCTTATTCGC	QGSDEQ	CAGGGTTCTGATGAACAG	NAKSGRYSVNFKKAAKSVALTISALQLEDSAKYF	AATGCAAAAAGTGGTCGCTATTCTGTCAACTTCAAGAAAGCAGCGAAATCCGTCGCCTTAACCATTTCAGCCTTACAGCTAGAAGATTCAGCAAAGTACTTT	CALGDYVLSDKLIF	TGTGCTCTTGGGGACTACGTTCTATCCGATAAACTCATCTTT	GKGTRVTVEP	GGAAAAGGAACCCGTGTGACTGTGGAACCAA	2510	5	clonotype2	clonotype2_consensus_1	1
ACCCACTAGCTTTGGT-1	TRUE	ACCCACTAGCTTTGGT-1_contig_1	TRUE	569	TRD	TRDV1		TRDJ1	TRDC	TRUE	TRUE	AQKVTQAQSSVSMPVRKAVTLNCLYE	GCCCAGAAGGTTACTCAAGCCCAGTCATCAGTATCCATGCCAGTGAGGAAAGCAGTCACCCTGAACTGCCTGTATGAA	TSWWSYY	ACAAGTTGGTGGTCATATTAT	IFWYKQLPSKEMIFLIR	ATTTTTTGGTACAAGCAACTTCCCAGCAAAGAGATGATTTTCCTTATTCGC	QGSDEQ	CAGGGTTCTGATGAACAG	NAKSGRYSVNFKKAAKSVALTISALQLEDSAKYF	AATGCAAAAAGTGGTCGCTATTCTGTCAACTTCAAGAAAGCAGCGAAATCCGTCGCCTTAACCATTTCAGCCTTACAGCTAGAAGATTCAGCAAAGTACTTT	CALGDYVLSDKLIF	TGTGCTCTTGGGGACTACGTTCTATCCGATAAACTCATCTTT	GKGTRVTVEP	GGAAAAGGAACCCGTGTGACTGTGGAACCAA	4630	7	clonotype1	clonotype1_consensus_1	1
ACCCACTAGCTTTGGT-1	TRUE	ACCCACTAGCTTTGGT-1_contig_2	TRUE	755	TRG	TRGV2		TRGJ1	TRGC2	TRUE	TRUE	KSVIRQTGSSAEITCDLA	AAGTCAGTCATCAGGCAGACTGGGTCATCTGCTGAAATCACTTGTGATCTTGCT	EGSNGY	GAAGGAAGTAACGGCTAC	IHWYLHQEGKAPQRLQY	ATCCACTGGTACCTACACCAGGAGGGGAAGGCCCCACAGCGTCTTCAGTAC	YDSYNSKVVLES	TATGACTCCTACAACTCCAAGGTTGTGTTGGAATCA	GVSPGKYYTYASTRNNLRLILQNLIENDSGVYY	GGAGTCAGTCCAGGGAAGTATTATACTTACGCAAGCACAAGGAACAACTTGAGATTGATACTGCAAAATCTAATTGAAAATGACTCTGGGGTCTATTAC	CATWDGSRSYYKKLF	TGTGCCACCTGGGACGGGTCCCGAAGCTATTATAAGAAACTCTTT	GSGTTLVVT	GGCAGTGGAACAACACTTGTTGTCACAG	6985	5	clonotype1	clonotype1_consensus_2	1
ACCCACTAGGGCACTA-1	TRUE	ACCCACTAGGGCACTA-1_contig_1	TRUE	680	TRG	TRGV2		TRGJ1	TRGC1	TRUE	TRUE	KSVIRQTGSSAEITCDLA	AAGTCAGTCATCAGGCAGACTGGGTCATCTGCTGAAATCACTTGTGATCTTGCT	EGSNGY	GAAGGAAGTAACGGCTAC	IHWYLHQEGKAPQRLQY	ATCCACTGGTACCTACACCAGGAGGGGAAGGCCCCACAGCGTCTTCAGTAC	YDSYNSKVVLES	TATGACTCCTACAACTCCAAGGTTGTGTTGGAATCA	GVSPGKYYTYASTRNNLRLILQNLIENDSGVYY	GGAGTCAGTCCAGGGAAGTATTATACTTACGCAAGCACAAGGAACAACTTGAGATTGATACTGCAAAATCTAATTGAAAATGACTCTGGGGTCTATTAC	CATWDGSRSYYKKLF	TGTGCCACCTGGGACGGGTCCCGAAGCTATTATAAGAAACTCTTT	GSGTTLVVT	GGCAGTGGAACAACACTTGTTGTCACAG	147	4	clonotype1	clonotype1_consensus_2	2
ACCCACTAGGGCACTA-1	TRUE	ACCCACTAGGGCACTA-1_contig_2	TRUE	606	TRD	TRDV1		TRDJ1	TRDC	TRUE	TRUE	AQKVTQAQSSVSMPVRKAVTLNCLYE	GCCCAGAAGGTTACTCAAGCCCAGTCATCAGTATCCATGCCAGTGAGGAAAGCAGTCACCCTGAACTGCCTGTATGAA	TSWWSYY	ACAAGTTGGTGGTCATATTAT	IFWYKQLPSKEMIFLIR	ATTTTTTGGTACAAGCAACTTCCCAGCAAAGAGATGATTTTCCTTATTCGC	QGSDEQ	CAGGGTTCTGATGAACAG	NAKSGRYSVNFKKAAKSVALTISALQLEDSAKYF	AATGCAAAAAGTGGTCGCTATTCTGTCAACTTCAAGAAAGCAGCGAAATCCGTCGCCTTAACCATTTCAGCCTTACAGCTAGAAGATTCAGCAAAGTACTTT	CALGDYVLSDKLIF	TGTGCTCTTGGGGACTACGTTCTATCCGATAAACTCATCTTT	GKGTRVTVEP	GGAAAAGGAACCCGTGTGACTGTGGAACCAA	4823	9	clonotype1	clonotype1_consensus_1	2
ACCCACTAGTGACATA-1	TRUE	ACCCACTAGTGACATA-1_contig_1	TRUE	640	TRG	TRGV2		TRGJ1	TRGC1	TRUE	TRUE	KSVIRQTGSSAEITCDLA	AAGTCAGTCATCAGGCAGACTGGGTCATCTGCTGAAATCACTTGTGATCTTGCT	EGSNGY	GAAGGAAGTAACGGCTAC	IHWYLHQEGKAPQRLQY	ATCCACTGGTACCTACACCAGGAGGGGAAGGCCCCACAGCGTCTTCAGTAC	YDSYNSKVVLES	TATGACTCCTACAACTCCAAGGTTGTGTTGGAATCA	GVSPGKYYTYASTRNNLRLILQNLIENDSGVYY	GGAGTCAGTCCAGGGAAGTATTATACTTACGCAAGCACAAGGAACAACTTGAGATTGATACTGCAAAATCTAATTGAAAATGACTCTGGGGTCTATTAC	CATWDGSRSYYKKLF	TGTGCCACCTGGGACGGGTCCCGAAGCTATTATAAGAAACTCTTT	GSGTTLVVT	GGCAGTGGAACAACACTTGTTGTCACAG	731	7	clonotype1	clonotype1_consensus_2	2
ACCCACTAGTGACATA-1	TRUE	ACCCACTAGTGACATA-1_contig_2	TRUE	539	TRD	TRDV1		TRDJ1	TRDC	TRUE	TRUE	AQKVTQAQSSVSMPVRKAVTLNCLYE	GCCCAGAAGGTTACTCAAGCCCAGTCATCAGTATCCATGCCAGTGAGGAAAGCAGTCACCCTGAACTGCCTGTATGAA	TSWWSYY	ACAAGTTGGTGGTCATATTAT	IFWYKQLPSKEMIFLIR	ATTTTTTGGTACAAGCAACTTCCCAGCAAAGAGATGATTTTCCTTATTCGC	QGSDEQ	CAGGGTTCTGATGAACAG	NAKSGRYSVNFKKAAKSVALTISALQLEDSAKYF	AATGCAAAAAGTGGTCGCTATTCTGTCAACTTCAAGAAAGCAGCGAAATCCGTCGCCTTAACCATTTCAGCCTTACAGCTAGAAGATTCAGCAAAGTACTTT	CALGDYVLSDKLIF	TGTGCTCTTGGGGACTACGTTCTATCCGATAAACTCATCTTT	GKGTRVTVEP	GGAAAAGGAACCCGTGTGACTGTGGAACCAA	4401	8	clonotype1	clonotype1_consensus_1	2
ACCCACTTCAACGCTA-1	TRUE	ACCCACTTCAACGCTA-1_contig_1	TRUE	537	TRD	TRDV1		TRDJ1	TRDC	TRUE	TRUE	AQKVTQAQSSVSMPVRKAVTLNCLYE	GCCCAGAAGGTTACTCAAGCCCAGTCATCAGTATCCATGCCAGTGAGGAAAGCAGTCACCCTGAACTGCCTGTATGAA	TSWWSYY	ACAAGTTGGTGGTCATATTAT	IFWYKQLPSKEMIFLIR	ATTTTTTGGTACAAGCAACTTCCCAGCAAAGAGATGATTTTCCTTATTCGC	QGSDEQ	CAGGGTTCTGATGAACAG	NAKSGRYSVNFKKAAKSVALTISALQLEDSAKYF	AATGCAAAAAGTGGTCGCTATTCTGTCAACTTCAAGAAAGCAGCGAAATCCGTCGCCTTAACCATTTCAGCCTTACAGCTAGAAGATTCAGCAAAGTACTTT	CALGDYVLSDKLIF	TGTGCTCTTGGGGACTACGTTCTATCCGATAAACTCATCTTT	GKGTRVTVEP	GGAAAAGGAACCCGTGTGACTGTGGAACCAA	6117	9	clonotype2	clonotype2_consensus_1	1
ACCGTAAAGATCACGG-1	TRUE	ACCGTAAAGATCACGG-1_contig_1	TRUE	768	TRG	TRGV2		TRGJ1	TRGC1	TRUE	TRUE	KSVIRQTGSSAEITCDLA	AAGTCAGTCATCAGGCAGACTGGGTCATCTGCTGAAATCACTTGTGATCTTGCT	EGSNGY	GAAGGAAGTAACGGCTAC	IHWYLHQEGKAPQRLQY	ATCCACTGGTACCTACACCAGGAGGGGAAGGCCCCACAGCGTCTTCAGTAC	YDSYNSKVVLES	TATGACTCCTACAACTCCAAGGTTGTGTTGGAATCA	GVSPGKYYTYASTRNNLRLILQNLIENDSGVYY	GGAGTCAGTCCAGGGAAGTATTATACTTACGCAAGCACAAGGAACAACTTGAGATTGATACTGCAAAATCTAATTGAAAATGATTCTGGGGTCTATTAC	CATWDGSRSYYKKLF	TGTGCCACCTGGGACGGGTCCCGAAGCTATTATAAGAAACTCTTT	GSGTTLVVT	GGCAGTGGAACAACACTTGTTGTCACAG	1488	6	clonotype1	clonotype1_consensus_2	3
ACCGTAAAGATCACGG-1	TRUE	ACCGTAAAGATCACGG-1_contig_2	TRUE	539	TRD	TRDV1		TRDJ1	TRDC	TRUE	TRUE	AQKVTQAQSSVSMPVRKAVTLNCLYE	GCCCAGAAGGTTACTCAAGCCCAGTCATCAGTATCCATGCCAGTGAGGAAAGCAGTCACCCTGAACTGCCTGTATGAA	TSWWSYY	ACAAGTTGGTGGTCATATTAT	IFWYKQLPSKEMIFLIR	ATTTTTTGGTACAAGCAACTTCCCAGCAAAGAGATGATTTTCCTTATTCGC	QGSDEQ	CAGGGTTCTGATGAACAG	NAKSGRYSVNFKKAAKSVALTISALQLEDSAKYF	AATGCAAAAAGTGGTCGCTATTCTGTCAACTTCAAGAAAGCAGCGAAATCCGTCGCCTTAACCATTTCAGCCTTACAGCTAGAAGATTCAGCAAAGTACTTT	CALGDYVLSDKLIF	TGTGCTCTTGGGGACTACGTTCTATCCGATAAACTCATCTTT	GKGTRVTVEP	GGAAAAGGAACCCGTGTGACTGTGGAACCAA	4025	8	clonotype1	clonotype1_consensus_1	3
ACCGTAAAGGCGATAC-1	TRUE	ACCGTAAAGGCGATAC-1_contig_1	TRUE	539	TRD	TRDV1		TRDJ1	TRDC	TRUE	TRUE	AQKVTQAQSSVSMPVRKAVTLNCLYE	GCCCAGAAGGTTACTCAAGCCCAGTCATCAGTATCCATGCCAGTGAGGAAAGCAGTCACCCTGAACTGCCTGTATGAA	TSWWSYY	ACAAGTTGGTGGTCATATTAT	IFWYKQLPSKEMIFLIR	ATTTTTTGGTACAAGCAACTTCCCAGCAAAGAGATGATTTTCCTTATTCGC	QGSDEQ	CAGGGTTCTGATGAACAG	NAKSGRYSVNFKKAAKSVALTISALQLEDSAKYF	AATGCAAAAAGTGGTCGCTATTCTGTCAACTTCAAGAAAGCAGCGAAATCCGTCGCCTTAACCATTTCAGCCTTACAGCTAGAAGATTCAGCAAAGTACTTT	CALGDYVLSDKLIF	TGTGCTCTTGGGGACTACGTTCTATCCGATAAACTCATCTTT	GKGTRVTVEP	GGAAAAGGAACCCGTGTGACTGTGGAACCAA	4051	10	clonotype1	clonotype1_consensus_1	3
ACCGTAAAGGCGATAC-1	TRUE	ACCGTAAAGGCGATAC-1_contig_2	TRUE	777	TRG	TRGV2		TRGJ1	TRGC1	TRUE	TRUE	KSVIRQTGSSAEITCDLA	AAGTCAGTCATCAGGCAGACTGGGTCATCTGCTGAAATCACTTGTGATCTTGCT	EGSNGY	GAAGGAAGTAACGGCTAC	IHWYLHQEGKAPQRLQY	ATCCACTGGTACCTACACCAGGAGGGGAAGGCCCCACAGCGTCTTCAGTAC	YDSYNSKVVLES	TATGACTCCTACAACTCCAAGGTTGTGTTGGAATCA	GVSPGKYYTYASTRNNLRLILQNLIENDSGVYY	GGAGTCAGTCCAGGGAAGTATTATACTTACGCAAGCACAAGGAACAACTTGAGATTGATACTGCAAAATCTAATTGAAAATGATTCTGGGGTCTATTAC	CATWDGSRSYYKKLF	TGTGCCACCTGGGACGGGTCCCGAAGCTATTATAAGAAACTCTTT	GSGTTLVVT	GGCAGTGGAACAACACTTGTTGTCACAG	3593	3	clonotype1	clonotype1_consensus_2	3
ACCGTAACACGAGGTA-1	TRUE	ACCGTAACACGAGGTA-1_contig_1	TRUE	594	TRD	TRDV1		TRDJ1	TRDC	TRUE	TRUE	AQKVTQAQSSVSMPVRKAVTLNCLYE	GCCCAGAAGGTTACTCAAGCCCAGTCATCAGTATCCATGCCAGTGAGGAAAGCAGTCACCCTGAACTGCCTGTATGAA	TSWWSYY	ACAAGTTGGTGGTCATATTAT	IFWYKQLPSKEMIFLIR	ATTTTTTGGTACAAGCAACTTCCCAGCAAAGAGATGATTTTCCTTATTCGC	QGSDEQ	CAGGGTTCTGATGAACAG	NAKSGRYSVNFKKAAKSVALTISALQLEDSAKYF	AATGCAAAAAGTGGTCGCTATTCTGTCAACTTCAAGAAAGCAGCGAAATCCGTCGCCTTAACCATTTCAGCCTTACAGCTAGAAGATTCAGCAAAGTACTTT	CALGDYVLSDKLIF	TGTGCTCTTGGGGACTACGTTCTATCCGATAAACTCATCTTT	GKGTRVTVEP	GGAAAAGGAACCCGTGTGACTGTGGAACCAA	6386	11	clonotype2	clonotype2_consensus_1	1
ACCGTAAGTAATCACC-1	TRUE	ACCGTAAGTAATCACC-1_contig_1	TRUE	568	TRD	TRDV1		TRDJ1	TRDC	TRUE	TRUE	AQKVTQAQSSVSMPVRKAVTLNCLYE	GCCCAGAAGGTTACTCAAGCCCAGTCATCAGTATCCATGCCAGTGAGGAAAGCAGTCACCCTGAACTGCCTGTATGAA	TSWWSYY	ACAAGTTGGTGGTCATATTAT	IFWYKQLPSKEMIFLIR	ATTTTTTGGTACAAGCAACTTCCCAGCAAAGAGATGATTTTCCTTATTCGC	QGSDEQ	CAGGGTTCTGATGAACAG	NAKSGRYSVNFKKAAKSVALTISALQLEDSAKYF	AATGCAAAAAGTGGTCGCTATTCTGTCAACTTCAAGAAAGCAGCGAAATCCGTCGCCTTAACCATTTCAGCCTTACAGCTAGAAGATTCAGCAAAGTACTTT	CALGDYVLSDKLIF	TGTGCTCTTGGGGACTACGTTCTATCCGATAAACTCATCTTT	GKGTRVTVEP	GGAAAAGGAACCCGTGTGACTGTGGAACCAA	6087	12	clonotype1	clonotype1_consensus_1	1
ACCGTAAGTAATCACC-1	TRUE	ACCGTAAGTAATCACC-1_contig_2	TRUE	755	TRG	TRGV2		TRGJ1	TRGC2	TRUE	TRUE	KSVIRQTGSSAEITCDLA	AAGTCAGTCATCAGGCAGACTGGGTCATCTGCTGAAATCACTTGTGATCTTGCT	EGSNGY	GAAGGAAGTAACGGCTAC	IHWYLHQEGKAPQRLQY	ATCCACTGGTACCTACACCAGGAGGGGAAGGCCCCACAGCGTCTTCAGTAC	YDSYNSKVVLES	TATGACTCCTACAACTCCAAGGTTGTGTTGGAATCA	GVSPGKYYTYASTRNNLRLILQNLIENDSGVYY	GGAGTCAGTCCAGGGAAGTATTATACTTACGCAAGCACAAGGAACAACTTGAGATTGATACTGCAAAATCTAATTGAAAATGACTCTGGGGTCTATTAC	CATWDGSRSYYKKLF	TGTGCCACCTGGGACGGGTCCCGAAGCTATTATAAGAAACTCTTT	GSGTTLVVT	GGCAGTGGAACAACACTTGTTGTCACAG	12232	4	clonotype1	clonotype1_consensus_2	1
ACCGTAATCAGGCAAG-1	TRUE	ACCGTAATCAGGCAAG-1_contig_1	TRUE	554	TRD	TRDV1		TRDJ1	TRDC	TRUE	TRUE	AQKVTQAQSSVSMPVRKAVTLNCLYE	GCCCAGAAGGTTACTCAAGCCCAGTCATCAGTATCCATGCCAGTGAGGAAAGCAGTCACCCTGAACTGCCTGTATGAA	TSWWSYY	ACAAGTTGGTGGTCATATTAT	IFWYKQLPSKEMIFLIR	ATTTTTTGGTACAAGCAACTTCCCAGCAAAGAGATGATTTTCCTTATTCGC	QGSDEQ	CAGGGTTCTGATGAACAG	NAKSGRYSVNFKKAAKSVALTISALQLEDSAKYF	AATGCAAAAAGTGGTCGCTATTCTGTCAACTTCAAGAAAGCAGCGAAATCCGTCGCCTTAACCATTTCAGCCTTACAGCTAGAAGATTCAGCAAAGTACTTT	CALGDYVLSDKLIF	TGTGCTCTTGGGGACTACGTTCTATCCGATAAACTCATCTTT	GKGTRVTVEP	GGAAAAGGAACCCGTGTGACTGTGGAACCAA	4876	3	clonotype2	clonotype2_consensus_1	1
ACCGTAATCCTAAGTG-1	TRUE	ACCGTAATCCTAAGTG-1_contig_1	TRUE	765	TRG	TRGV2		TRGJ1	TRGC2	TRUE	TRUE	KSVIRQTGSSAEITCDLA	AAGTCAGTCATCAGGCAGACTGGGTCATCTGCTGAAATCACTTGTGATCTTGCT	EGSNGY	GAAGGAAGTAACGGCTAC	IHWYLHQEGKAPQRLQY	ATCCACTGGTACCTACACCAGGAGGGGAAGGCCCCACAGCGTCTTCAGTAC	YDSYNSKVVLES	TATGACTCCTACAACTCCAAGGTTGTGTTGGAATCA	GVSPGKYYTYASTRNNLRLILQNLIENDSGVYY	GGAGTCAGTCCAGGGAAGTATTATACTTACGCAAGCACAAGGAACAACTTGAGATTGATACTGCAAAATCTAATTGAAAATGACTCTGGGGTCTATTAC	CATWDGSRSYYKKLF	TGTGCCACCTGGGACGGGTCCCGAAGCTATTATAAGAAACTCTTT	GSGTTLVVT	GGCAGTGGAACAACACTTGTTGTCACAG	611	11	clonotype1	clonotype1_consensus_2	1
ACCGTAATCCTAAGTG-1	TRUE	ACCGTAATCCTAAGTG-1_contig_2	TRUE	589	TRD	TRDV1		TRDJ1	TRDC	TRUE	TRUE	AQKVTQAQSSVSMPVRKAVTLNCLYE	GCCCAGAAGGTTACTCAAGCCCAGTCATCAGTATCCATGCCAGTGAGGAAAGCAGTCACCCTGAACTGCCTGTATGAA	TSWWSYY	ACAAGTTGGTGGTCATATTAT	IFWYKQLPSKEMIFLIR	ATTTTTTGGTACAAGCAACTTCCCAGCAAAGAGATGATTTTCCTTATTCGC	QGSDEQ	CAGGGTTCTGATGAACAG	NAKSGRYSVNFKKAAKSVALTISALQLEDSAKYF	AATGCAAAAAGTGGTCGCTATTCTGTCAACTTCAAGAAAGCAGCGAAATCCGTCGCCTTAACCATTTCAGCCTTACAGCTAGAAGATTCAGCAAAGTACTTT	CALGDYVLSDKLIF	TGTGCTCTTGGGGACTACGTTCTATCCGATAAACTCATCTTT	GKGTRVTVEP	GGAAAAGGAACCCGTGTGACTGTGGAACCAA	2223	5	clonotype1	clonotype1_consensus_1	1
ACCTTTAGTTGATTGC-1	TRUE	ACCTTTAGTTGATTGC-1_contig_1	TRUE	559	TRD	TRDV1		TRDJ1	TRDC	TRUE	TRUE	AQKVTQAQSSVSMPVRKAVTLNCLYE	GCCCAGAAGGTTACTCAAGCCCAGTCATCAGTATCCATGCCAGTGAGGAAAGCAGTCACCCTGAACTGCCTGTATGAA	TSWWSYY	ACAAGTTGGTGGTCATATTAT	IFWYKQLPSKEMIFLIR	ATTTTTTGGTACAAGCAACTTCCCAGCAAAGAGATGATTTTCCTTATTCGC	QGSDEQ	CAGGGTTCTGATGAACAG	NAKSGRYSVNFKKAAKSVALTISALQLEDSAKYF	AATGCAAAAAGTGGTCGCTATTCTGTCAACTTCAAGAAAGCAGCGAAATCCGTCGCCTTAACCATTTCAGCCTTACAGCTAGAAGATTCAGCAAAGTACTTT	CALGDYVLSDKLIF	TGTGCTCTTGGGGACTACGTTCTATCCGATAAACTCATCTTT	GKGTRVTVEP	GGAAAAGGAACCCGTGTGACTGTGGAACCAA	2323	6	clonotype2	clonotype2_consensus_1	1
ACCTTTATCATGTCTT-1	TRUE	ACCTTTATCATGTCTT-1_contig_1	TRUE	563	TRD	TRDV2		TRDJ3	TRDC	TRUE	TRUE	IELVPEHQTVPVSIGVPATLRCSMK	ATTGAGTTGGTGCCTGAACACCAAACAGTGCCTGTGTCAATAGGGGTCCCTGCCACCCTCAGGTGCTCCATGAAA	GEAIGNYY	GGAGAAGCGATCGGTAACTACTAT	INWYRKTQGNTMTFIYR	ATCAACTGGTACAGGAAGACCCAAGGTAACACAATGACTTTCATATACCGA	EKDIYG	GAAAAGGACATCTATGGC	PGFKDNFQGDIDIAKNLAVLKILAPSERDEGSYY	CCTGGTTTCAAAGACAATTTCCAAGGTGACATTGATATTGCAAAGAACCTGGCTGTACTTAAGATACTTGCACCATCAGAGAGAGATGAAGGGTCTTACTAC	CACDTGSTGESSWDTRQMFF	TGTGCCTGTGACACCGGGTCTACTGGGGAAAGCTCCTGGGACACCCGACAGATGTTTTTC	GTGIKLFVEP	GGAACTGGCATCAAACTCTTCGTGGAGCCCC	8541	6	clonotype3	clonotype3_consensus_1	1
ACCTTTATCATGTCTT-1	TRUE	ACCTTTATCATGTCTT-1_contig_2	TRUE	717	TRG	TRGV8		TRGJ1	TRGC2	TRUE	TRUE	KSSNLEGRTKSVTRPTGSSAVITCDLP	AAATCTTCCAACTTGGAAGGGAGAACAAAGTCAGTCACCAGGCCAACTGGGTCATCAGCTGTAATCACTTGTGATCTTCCT	VENAVY	GTAGAAAATGCCGTCTAC	THWYLHQEGKAPQRLLY	ACCCACTGGTACCTACACCAGGAGGGGAAGGCCCCACAGCGTCTTCTGTAC	YDSYNSRVVLE	TATGACTCCTACAACTCCAGGGTTGTGTTGGAA	SGISREKYHTYASTGKSLKFILENLIERDSGVYY	TCAGGAATCAGTCGAGAAAAGTATCATACTTATGCAAGCACAGGGAAGAGCCTTAAATTTATACTGGAAAATCTAATTGAACGTGACTCTGGGGTCTATTAC	CATWDPYYKKLF	TGTGCCACCTGGGACCCTTATTATAAGAAACTCTTT	GSGTTLVVT	GGCAGTGGAACAACACTTGTTGTCACAG	764	6	clonotype3	clonotype3_consensus_2	1
ACGAGCCAGGTGATTA-1	TRUE	ACGAGCCAGGTGATTA-1_contig_1	TRUE	539	TRD	TRDV1		TRDJ1	TRDC	TRUE	TRUE	AQKVTQAQSSVSMPVRKAVTLNCLYE	GCCCAGAAGGTTACTCAAGCCCAGTCATCAGTATCCATGCCAGTGAGGAAAGCAGTCACCCTGAACTGCCTGTATGAA	TSWWSYY	ACAAGTTGGTGGTCATATTAT	IFWYKQLPSKEMIFLIR	ATTTTTTGGTACAAGCAACTTCCCAGCAAAGAGATGATTTTCCTTATTCGC	QGSDEQ	CAGGGTTCTGATGAACAG	NAKSGRYSVNFKKAAKSVALTISALQLEDSAKYF	AATGCAAAAAGTGGTCGCTATTCTGTCAACTTCAAGAAAGCAGCGAAATCCGTCGCCTTAACCATTTCAGCCTTACAGCTAGAAGATTCAGCAAAGTACTTT	CALGDYVLSDKLIF	TGTGCTCTTGGGGACTACGTTCTATCCGATAAACTCATCTTT	GKGTRVTVEP	GGAAAAGGAACCCGTGTGACTGTGGAACCAA	8282	11	clonotype2	clonotype2_consensus_1	1
ACGAGCCAGTAATCCC-1	TRUE	ACGAGCCAGTAATCCC-1_contig_1	TRUE	765	TRG	TRGV2		TRGJ1	TRGC2	TRUE	TRUE	KSVIRQTGSSAEITCDLA	AAGTCAGTCATCAGGCAGACTGGGTCATCTGCTGAAATCACTTGTGATCTTGCT	EGSNGY	GAAGGAAGTAACGGCTAC	IHWYLHQEGKAPQRLQY	ATCCACTGGTACCTACACCAGGAGGGGAAGGCCCCACAGCGTCTTCAGTAC	YDSYNSKVVLES	TATGACTCCTACAACTCCAAGGTTGTGTTGGAATCA	GVSPGKYYTYASTRNNLRLILQNLIENDSGVYY	GGAGTCAGTCCAGGGAAGTATTATACTTACGCAAGCACAAGGAACAACTTGAGATTGATACTGCAAAATCTAATTGAAAATGACTCTGGGGTCTATTAC	CATWDGSRSYYKKLF	TGTGCCACCTGGGACGGGTCCCGAAGCTATTATAAGAAACTCTTT	GSGTTLVVT	GGCAGTGGAACAACACTTGTTGTCACAG	4517	4	clonotype1	clonotype1_consensus_2	1
ACGAGCCAGTAATCCC-1	TRUE	ACGAGCCAGTAATCCC-1_contig_2	TRUE	540	TRD	TRDV1		TRDJ1	TRDC	TRUE	TRUE	AQKVTQAQSSVSMPVRKAVTLNCLYE	GCCCAGAAGGTTACTCAAGCCCAGTCATCAGTATCCATGCCAGTGAGGAAAGCAGTCACCCTGAACTGCCTGTATGAA	TSWWSYY	ACAAGTTGGTGGTCATATTAT	IFWYKQLPSKEMIFLIR	ATTTTTTGGTACAAGCAACTTCCCAGCAAAGAGATGATTTTCCTTATTCGC	QGSDEQ	CAGGGTTCTGATGAACAG	NAKSGRYSVNFKKAAKSVALTISALQLEDSAKYF	AATGCAAAAAGTGGTCGCTATTCTGTCAACTTCAAGAAAGCAGCGAAATCCGTCGCCTTAACCATTTCAGCCTTACAGCTAGAAGATTCAGCAAAGTACTTT	CALGDYVLSDKLIF	TGTGCTCTTGGGGACTACGTTCTATCCGATAAACTCATCTTT	GKGTRVTVEP	GGAAAAGGAACCCGTGTGACTGTGGAACCAA	12390	9	clonotype1	clonotype1_consensus_1	1
ACGAGCCCAAAGGAAG-1	TRUE	ACGAGCCCAAAGGAAG-1_contig_1	TRUE	717	TRG	TRGV8		TRGJ1	TRGC2	TRUE	TRUE	KSSNLEGRTKSVTRPTGSSAVITCDLP	AAATCTTCCAACTTGGAAGGGAGAACAAAGTCAGTCACCAGGCCAACTGGGTCATCAGCTGTAATCACTTGTGATCTTCCT	VENAVY	GTAGAAAATGCCGTCTAC	THWYLHQEGKAPQRLLY	ACCCACTGGTACCTACACCAGGAGGGGAAGGCCCCACAGCGTCTTCTGTAC	YDSYNSRVVLE	TATGACTCCTACAACTCCAGGGTTGTGTTGGAA	SGISREKYHTYASTGKSLKFILENLIERDSGVYY	TCAGGAATCAGTCGAGAAAAGTATCATACTTATGCAAGCACAGGGAAGAGCCTTAAATTTATACTGGAAAATCTAATTGAACGTGACTCTGGGGTCTATTAC	CATWDPYYKKLF	TGTGCCACCTGGGACCCTTATTATAAGAAACTCTTT	GSGTTLVVT	GGCAGTGGAACAACACTTGTTGTCACAG	5642	2	clonotype3	clonotype3_consensus_2	1
ACGAGCCCAAAGGAAG-1	TRUE	ACGAGCCCAAAGGAAG-1_contig_2	TRUE	549	TRD	TRDV2		TRDJ3	TRDC	TRUE	TRUE	IELVPEHQTVPVSIGVPATLRCSMK	ATTGAGTTGGTGCCTGAACACCAAACAGTGCCTGTGTCAATAGGGGTCCCTGCCACCCTCAGGTGCTCCATGAAA	GEAIGNYY	GGAGAAGCGATCGGTAACTACTAT	INWYRKTQGNTMTFIYR	ATCAACTGGTACAGGAAGACCCAAGGTAACACAATGACTTTCATATACCGA	EKDIYG	GAAAAGGACATCTATGGC	PGFKDNFQGDIDIAKNLAVLKILAPSERDEGSYY	CCTGGTTTCAAAGACAATTTCCAAGGTGACATTGATATTGCAAAGAACCTGGCTGTACTTAAGATACTTGCACCATCAGAGAGAGATGAAGGGTCTTACTAC	CACDTGSTGESSWDTRQMFF	TGTGCCTGTGACACCGGGTCTACTGGGGAAAGCTCCTGGGACACCCGACAGATGTTTTTC	GTGIKLFVEP	GGAACTGGCATCAAACTCTTCGTGGAGCCCC	8419	8	clonotype3	clonotype3_consensus_1	1
ACGAGCCCACGTTGGC-1	TRUE	ACGAGCCCACGTTGGC-1_contig_1	TRUE	539	TRD	TRDV1		TRDJ1	TRDC	TRUE	TRUE	AQKVTQAQSSVSMPVRKAVTLNCLYE	GCCCAGAAGGTTACTCAAGCCCAGTCATCAGTATCCATGCCAGTGAGGAAAGCAGTCACCCTGAACTGCCTGTATGAA	TSWWSYY	ACAAGTTGGTGGTCATATTAT	IFWYKQLPSKEMIFLIR	ATTTTTTGGTACAAGCAACTTCCCAGCAAAGAGATGATTTTCCTTATTCGC	QGSDEQ	CAGGGTTCTGATGAACAG	NAKSGRYSVNFKKAAKSVALTISALQLEDSAKYF	AATGCAAAAAGTGGTCGCTATTCTGTCAACTTCAAGAAAGCAGCGAAATCCGTCGCCTTAACCATTTCAGCCTTACAGCTAGAAGATTCAGCAAAGTACTTT	CALGDYVLSDKLIF	TGTGCTCTTGGGGACTACGTTCTATCCGATAAACTCATCTTT	GKGTRVTVEP	GGAAAAGGAACCCGTGTGACTGTGGAACCAA	6633	11	clonotype2	clonotype2_consensus_1	1
ACGAGCCCATATACGC-1	TRUE	ACGAGCCCATATACGC-1_contig_1	TRUE	548	TRD	TRDV1		TRDJ1	TRDC	TRUE	TRUE	AQKVTQAQSSVSMPVRKAVTLNCLYE	GCCCAGAAGGTTACTCAAGCCCAGTCATCAGTATCCATGCCAGTGAGGAAAGCAGTCACCCTGAACTGCCTGTATGAA	TSWWSYY	ACAAGTTGGTGGTCATATTAT	IFWYKQLPSKEMIFLIR	ATTTTTTGGTACAAGCAACTTCCCAGCAAAGAGATGATTTTCCTTATTCGC	QGSDEQ	CAGGGTTCTGATGAACAG	NAKSGRYSVNFKKAAKSVALTISALQLEDSAKYF	AATGCAAAAAGTGGTCGCTATTCTGTCAACTTCAAGAAAGCAGCGAAATCCGTCGCCTTAACCATTTCAGCCTTACAGCTAGAAGATTCAGCAAAGTACTTT	CALGDYVLSDKLIF	TGTGCTCTTGGGGACTACGTTCTATCCGATAAACTCATCTTT	GKGTRVTVEP	GGAAAAGGAACCCGTGTGACTGTGGAACCAA	9635	15	clonotype1	clonotype1_consensus_1	9
ACGAGCCCATATACGC-1	TRUE	ACGAGCCCATATACGC-1_contig_2	TRUE	562	TRG	TRGV2		TRGJ1		TRUE	TRUE	KSVIRQTGSSAEITCDLA	AAGTCAGTCATCAGGCAGACTGGGTCATCTGCTGAAATCACTTGTGATCTTGCT	EGSNGY	GAAGGAAGTAACGGCTAC	IHWYLHQEGKAPQRLQY	ATCCACTGGTACCTACACCAGGAGGGGAAGGCCCCACAGCGTCTTCAGTAC	YDSYNSKVVLES	TATGACTCCTACAACTCCAAGGTTGTGTTGGAATCA	GVSPGKYYTYASTRNNLRLILQNLIENDSGVYY	GGAGTCAGTCCAGGGAAGTATTATACTTACGCAAGCACAAGGAACAACTTGAGATTGATACTGCAAAATCTAATTGAAAATGATTCTGGGGTCTATTAC	CATWDGSRSYYKKLF	TGTGCCACCTGGGACGGGTCCCGAAGCTATTATAAGAAACTCTTT	GSGTTLVVT	GGCAGTGGAACAACACTTGTTGTCACAG	3523	6	clonotype1	clonotype1_consensus_2	9
ACGAGCCGTACCCAAT-1	TRUE	ACGAGCCGTACCCAAT-1_contig_1	TRUE	671	TRD	TRDV1		TRDJ1	TRDC	TRUE	TRUE	AQKVTQAQSSVSMPVRKAVTLNCLYE	GCCCAGAAGGTTACTCAAGCCCAGTCATCAGTATCCATGCCAGTGAGGAAAGCAGTCACCCTGAACTGCCTGTATGAA	TSWWSYY	ACAAGTTGGTGGTCATATTAT	IFWYKQLPSKEMIFLIR	ATTTTTTGGTACAAGCAACTTCCCAGCAAAGAGATGATTTTCCTTATTCGC	QGSDEQ	CAGGGTTCTGATGAACAG	NAKSGRYSVNFKKAAKSVALTISALQLEDSAKYF	AATGCAAAAAGTGGTCGCTATTCTGTCAACTTCAAGAAAGCAGCGAAATCCGTCGCCTTAACCATTTCAGCCTTACAGCTAGAAGATTCAGCAAAGTACTTT	CALGDYVLSDKLIF	TGTGCTCTTGGGGACTACGTTCTATCCGATAAACTCATCTTT	GKGTRVTVEP	GGAAAAGGAACCCGTGTGACTGTGGAACCAA	12282	14	clonotype2	clonotype2_consensus_1	1
ACGAGCCGTCCAACTA-1	TRUE	ACGAGCCGTCCAACTA-1_contig_1	TRUE	651	TRG	TRGV9		TRGJ1	TRGC2	TRUE	TRUE	AGHLEQPQISSTKTLSKTARLECVVS	GCAGGTCACCTAGAGCAACCTCAAATTTCCAGTACTAAAACGCTGTCAAAAACAGCCCGCCTGGAATGTGTGGTGTCT	GITISATS	GGAATAACAATTTCTGCAACATCT	VYWYRERPGEVIQFLVS	GTATATTGGTATCGAGAGAGACCTGGTGAAGTCATACAGTTCCTGGTGTCC	ISYDGTVRKESG	ATTTCATATGACGGCACTGTCAGAAAGGAATCCGGC	IPSGKFEVDRIPETSTSTLTIHNVEKQDIATYY	ATTCCGTCAGGCAAATTTGAGGTGGATAGGATACCTGAAACGTCTACATCCACTCTCACCATTCACAATGTAGAGAAACAGGACATAGCTACCTACTAC	CALWEGGSYKKLF	TGTGCCTTGTGGGAGGGGGGGAGCTATAAGAAACTCTTT	GSGTTLVVT	GGCAGTGGAACAACACTTGTTGTCACAG	4527	9	clonotype4	clonotype4_consensus_2	1
ACGAGCCGTCCAACTA-1	TRUE	ACGAGCCGTCCAACTA-1_contig_2	TRUE	683	TRG	TRGV8		TRGJ1	TRGC2	TRUE	TRUE	KSSNLEGRTKSVTRPTGSSAVITCDLP	AAATCTTCCAACTTGGAAGGGAGAACAAAGTCAGTCACCAGGCCAACTGGGTCATCAGCTGTAATCACTTGTGATCTTCCT	VENAVY	GTAGAAAATGCCGTCTAC	THWYLHQEGKAPQRLLY	ACCCACTGGTACCTACACCAGGAGGGGAAGGCCCCACAGCGTCTTCTGTAC	YDSYNSRVVLE	TATGACTCCTACAACTCCAGGGTTGTGTTGGAA	SGISREKYHTYASTGKSLKFILENLIERDSGVYY	TCAGGAATCAGTCGAGAAAAGTATCATACTTATGCAAGCACAGGGAAGAGCCTTAAATTTATACTGGAAAATCTAATTGAACGTGACTCTGGGGTCTATTAC	CATWDSRYKKLF	TGTGCCACCTGGGATAGTCGATATAAGAAACTCTTT	GSGTTLVVT	GGCAGTGGAACAACACTTGTTGTCACAG	1829	8	clonotype4	clonotype4_consensus_3	1
ACGAGCCGTCCAACTA-1	TRUE	ACGAGCCGTCCAACTA-1_contig_3	TRUE	569	TRD	TRDV3	TRDD2	TRDJ1	TRDC	TRUE	TRUE	DKVTQSSPDQTVASGSEVVLLCTYD	GACAAAGTAACCCAGAGTTCCCCGGACCAGACGGTGGCGAGTGGCAGTGAGGTGGTACTGCTCTGCACTTACGAC	TVYSNPD	ACTGTATATTCAAATCCAGAT	LFWYRIRPDYSFQFVFY	TTATTCTGGTACCGGATAAGGCCAGATTATTCCTTTCAGTTTGTCTTTTAT	GDNSRSEGA	GGGGATAACAGCAGATCAGAAGGTGCA	DFTQGRFSVKHILTQKAFHLVISPVRTEDSATYY	GATTTTACTCAAGGACGGTTTTCTGTGAAACACATTCTGACCCAGAAAGCCTTTCACTTGGTGATCTCTCCAGTAAGGACTGAAGACAGTGCCACTTACTAC	CALPSFPLGAYTDKLIF	TGTGCCCTTCCTTCGTTCCCCCTCGGGGCTTACACCGATAAACTCATCTTT	GKGTRVTVEP	GGAAAAGGAACCCGTGTGACTGTGGAACCAA	4644	9	clonotype4	clonotype4_consensus_1	1
ACGAGCCTCCTCCTAG-1	TRUE	ACGAGCCTCCTCCTAG-1_contig_1	TRUE	735	TRG	TRGV2		TRGJ1	TRGC2	TRUE	TRUE	KSVIRQTGSSAEITCDLA	AAGTCAGTCATCAGGCAGACTGGGTCATCTGCTGAAATCACTTGTGATCTTGCT	EGSNGY	GAAGGAAGTAACGGCTAC	IHWYLHQEGKAPQRLQY	ATCCACTGGTACCTACACCAGGAGGGGAAGGCCCCACAGCGTCTTCAGTAC	YDSYNSKVVLES	TATGACTCCTACAACTCCAAGGTTGTGTTGGAATCA	GVSPGKYYTYASTRNNLRLILQNLIENDSGVYY	GGAGTCAGTCCAGGGAAGTATTATACTTACGCAAGCACAAGGAACAACTTGAGATTGATACTGCAAAATCTAATTGAAAATGACTCTGGGGTCTATTAC	CATWDGSRSYYKKLF	TGTGCCACCTGGGACGGGTCCCGAAGCTATTATAAGAAACTCTTT	GSGTTLVVT	GGCAGTGGAACAACACTTGTTGTCACAG	178	5	clonotype1	clonotype1_consensus_2	1
ACGAGCCTCCTCCTAG-1	TRUE	ACGAGCCTCCTCCTAG-1_contig_2	TRUE	537	TRD	TRDV1		TRDJ1	TRDC	TRUE	TRUE	AQKVTQAQSSVSMPVRKAVTLNCLYE	GCCCAGAAGGTTACTCAAGCCCAGTCATCAGTATCCATGCCAGTGAGGAAAGCAGTCACCCTGAACTGCCTGTATGAA	TSWWSYY	ACAAGTTGGTGGTCATATTAT	IFWYKQLPSKEMIFLIR	ATTTTTTGGTACAAGCAACTTCCCAGCAAAGAGATGATTTTCCTTATTCGC	QGSDEQ	CAGGGTTCTGATGAACAG	NAKSGRYSVNFKKAAKSVALTISALQLEDSAKYF	AATGCAAAAAGTGGTCGCTATTCTGTCAACTTCAAGAAAGCAGCGAAATCCGTCGCCTTAACCATTTCAGCCTTACAGCTAGAAGATTCAGCAAAGTACTTT	CALGDYVLSDKLIF	TGTGCTCTTGGGGACTACGTTCTATCCGATAAACTCATCTTT	GKGTRVTVEP	GGAAAAGGAACCCGTGTGACTGTGGAACCAA	1422	5	clonotype1	clonotype1_consensus_1	1
ACGAGCCTCTGCTTGC-1	TRUE	ACGAGCCTCTGCTTGC-1_contig_1	TRUE	781	TRG	TRGV2		TRGJ1	TRGC2	TRUE	TRUE	KSVIRQTGSSAEITCDLA	AAGTCAGTCATCAGGCAGACTGGGTCATCTGCTGAAATCACTTGTGATCTTGCT	EGSNGY	GAAGGAAGTAACGGCTAC	IHWYLHQEGKAPQRLQY	ATCCACTGGTACCTACACCAGGAGGGGAAGGCCCCACAGCGTCTTCAGTAC	YDSYNSKVVLES	TATGACTCCTACAACTCCAAGGTTGTGTTGGAATCA	GVSPGKYYTYASTRNNLRLILQNLIENDSGVYY	GGAGTCAGTCCAGGGAAGTATTATACTTACGCAAGCACAAGGAACAACTTGAGATTGATACTGCAAAATCTAATTGAAAATGACTCTGGGGTCTATTAC	CATWDGSRSYYKKLF	TGTGCCACCTGGGACGGGTCCCGAAGCTATTATAAGAAACTCTTT	GSGTTLVVT	GGCAGTGGAACAACACTTGTTGTCACAG	10863	8	clonotype1	clonotype1_consensus_2	1
ACGAGCCTCTGCTTGC-1	TRUE	ACGAGCCTCTGCTTGC-1_contig_2	TRUE	578	TRD	TRDV1		TRDJ1	TRDC	TRUE	TRUE	AQKVTQAQSSVSMPVRKAVTLNCLYE	GCCCAGAAGGTTACTCAAGCCCAGTCATCAGTATCCATGCCAGTGAGGAAAGCAGTCACCCTGAACTGCCTGTATGAA	TSWWSYY	ACAAGTTGGTGGTCATATTAT	IFWYKQLPSKEMIFLIR	ATTTTTTGGTACAAGCAACTTCCCAGCAAAGAGATGATTTTCCTTATTCGC	QGSDEQ	CAGGGTTCTGATGAACAG	NAKSGRYSVNFKKAAKSVALTISALQLEDSAKYF	AATGCAAAAAGTGGTCGCTATTCTGTCAACTTCAAGAAAGCAGCGAAATCCGTCGCCTTAACCATTTCAGCCTTACAGCTAGAAGATTCAGCAAAGTACTTT	CALGDYVLSDKLIF	TGTGCTCTTGGGGACTACGTTCTATCCGATAAACTCATCTTT	GKGTRVTVEP	GGAAAAGGAACCCGTGTGACTGTGGAACCAA	2341	5	clonotype1	clonotype1_consensus_1	1
ACGAGGAAGACAGACC-1	TRUE	ACGAGGAAGACAGACC-1_contig_1	TRUE	704	TRG	TRGV3		TRGJ1	TRGC2	TRUE	TRUE	KSVTRQTGSSAEITCDLT	AAGTCAGTCACCAGGCAGACTGGGTCATCTGCTGAAATCACTTGCGATCTTACT	VTNTFY	GTAACAAATACCTTCTAC	IHWYLHQEGKAPQRLLY	ATCCACTGGTACCTACACCAGGAGGGGAAGGCCCCACAGCGTCTTCTGTAC	YDVSTARDVLES	TATGACGTCTCCACCGCAAGGGATGTGTTGGAATCA	GLSPGKYYTHTPRRWSWILRLQNLIENDSGVYY	GGACTCAGTCCAGGAAAGTATTATACTCATACACCCAGGAGGTGGAGCTGGATATTGAGACTGCAAAATCTAATTGAAAATGATTCTGGGGTCTATTAC	CATWDGSRSYYKKLF	TGTGCCACCTGGGACGGGTCCCGAAGCTATTATAAGAAACTCTTT	GSGTTLVVT	GGCAGTGGAACAACACTTGTTGTCACAG	553	8	clonotype6	clonotype6_consensus_2	2
ACGAGGAAGACAGACC-1	TRUE	ACGAGGAAGACAGACC-1_contig_2	TRUE	569	TRD	TRDV1		TRDJ1	TRDC	TRUE	TRUE	AQKVTQAQSSVSMPVRKAVTLNCLYE	GCCCAGAAGGTTACTCAAGCCCAGTCATCAGTATCCATGCCAGTGAGGAAAGCAGTCACCCTGAACTGCCTGTATGAA	TSWWSYY	ACAAGTTGGTGGTCATATTAT	IFWYKQLPSKEMIFLIR	ATTTTTTGGTACAAGCAACTTCCCAGCAAAGAGATGATTTTCCTTATTCGC	QGSDEQ	CAGGGTTCTGATGAACAG	NAKSGRYSVNFKKAAKSVALTISALQLEDSAKYF	AATGCAAAAAGTGGTCGCTATTCTGTCAACTTCAAGAAAGCAGCGAAATCCGTCGCCTTAACCATTTCAGCCTTACAGCTAGAAGATTCAGCAAAGTACTTT	CALGDYVLSDKLIF	TGTGCTCTTGGGGACTACGTTCTATCCGATAAACTCATCTTT	GKGTRVTVEP	GGAAAAGGAACCCGTGTGACTGTGGAACCAA	7729	11	clonotype6	clonotype6_consensus_1	2
ACGAGGAAGGAACTGC-1	TRUE	ACGAGGAAGGAACTGC-1_contig_1	TRUE	767	TRG	TRGV2		TRGJ1	TRGC2	TRUE	TRUE	KSVIRQTGSSAEITCDLA	AAGTCAGTCATCAGGCAGACTGGGTCATCTGCTGAAATCACTTGTGATCTTGCT	EGSNGY	GAAGGAAGTAACGGCTAC	IHWYLHQEGKAPQRLQY	ATCCACTGGTACCTACACCAGGAGGGGAAGGCCCCACAGCGTCTTCAGTAC	YDSYNSKVVLES	TATGACTCCTACAACTCCAAGGTTGTGTTGGAATCA	GVSPGKYYTYASTRNNLRLILQNLIENDSGVYY	GGAGTCAGTCCAGGGAAGTATTATACTTACGCAAGCACAAGGAACAACTTGAGATTGATACTGCAAAATCTAATTGAAAATGACTCTGGGGTCTATTAC	CATWDGSRSYYKKLF	TGTGCCACCTGGGACGGGTCCCGAAGCTATTATAAGAAACTCTTT	GSGTTLVVT	GGCAGTGGAACAACACTTGTTGTCACAG	499	6	clonotype1	clonotype1_consensus_2	1
ACGAGGAAGGAACTGC-1	TRUE	ACGAGGAAGGAACTGC-1_contig_2	TRUE	541	TRD	TRDV1		TRDJ1	TRDC	TRUE	TRUE	AQKVTQAQSSVSMPVRKAVTLNCLYE	GCCCAGAAGGTTACTCAAGCCCAGTCATCAGTATCCATGCCAGTGAGGAAAGCAGTCACCCTGAACTGCCTGTATGAA	TSWWSYY	ACAAGTTGGTGGTCATATTAT	IFWYKQLPSKEMIFLIR	ATTTTTTGGTACAAGCAACTTCCCAGCAAAGAGATGATTTTCCTTATTCGC	QGSDEQ	CAGGGTTCTGATGAACAG	NAKSGRYSVNFKKAAKSVALTISALQLEDSAKYF	AATGCAAAAAGTGGTCGCTATTCTGTCAACTTCAAGAAAGCAGCGAAATCCGTCGCCTTAACCATTTCAGCCTTACAGCTAGAAGATTCAGCAAAGTACTTT	CALGDYVLSDKLIF	TGTGCTCTTGGGGACTACGTTCTATCCGATAAACTCATCTTT	GKGTRVTVEP	GGAAAAGGAACCCGTGTGACTGTGGAACCAA	2067	3	clonotype1	clonotype1_consensus_1	1
ACGAGGAAGGACAGAA-1	TRUE	ACGAGGAAGGACAGAA-1_contig_1	TRUE	537	TRD	TRDV1		TRDJ1	TRDC	TRUE	TRUE	AQKVTQAQSSVSMPVRKAVTLNCLYE	GCCCAGAAGGTTACTCAAGCCCAGTCATCAGTATCCATGCCAGTGAGGAAAGCAGTCACCCTGAACTGCCTGTATGAA	TSWWSYY	ACAAGTTGGTGGTCATATTAT	IFWYKQLPSKEMIFLIR	ATTTTTTGGTACAAGCAACTTCCCAGCAAAGAGATGATTTTCCTTATTCGC	QGSDEQ	CAGGGTTCTGATGAACAG	NAKSGRYSVNFKKAAKSVALTISALQLEDSAKYF	AATGCAAAAAGTGGTCGCTATTCTGTCAACTTCAAGAAAGCAGCGAAATCCGTCGCCTTAACCATTTCAGCCTTACAGCTAGAAGATTCAGCAAAGTACTTT	CALGDYVLSDKLIF	TGTGCTCTTGGGGACTACGTTCTATCCGATAAACTCATCTTT	GKGTRVTVEP	GGAAAAGGAACCCGTGTGACTGTGGAACCAA	1700	3	clonotype1	clonotype1_consensus_1	1
ACGAGGAAGGACAGAA-1	TRUE	ACGAGGAAGGACAGAA-1_contig_2	TRUE	768	TRG	TRGV2		TRGJ1	TRGC2	TRUE	TRUE	KSVIRQTGSSAEITCDLA	AAGTCAGTCATCAGGCAGACTGGGTCATCTGCTGAAATCACTTGTGATCTTGCT	EGSNGY	GAAGGAAGTAACGGCTAC	IHWYLHQEGKAPQRLQY	ATCCACTGGTACCTACACCAGGAGGGGAAGGCCCCACAGCGTCTTCAGTAC	YDSYNSKVVLES	TATGACTCCTACAACTCCAAGGTTGTGTTGGAATCA	GVSPGKYYTYASTRNNLRLILQNLIENDSGVYY	GGAGTCAGTCCAGGGAAGTATTATACTTACGCAAGCACAAGGAACAACTTGAGATTGATACTGCAAAATCTAATTGAAAATGACTCTGGGGTCTATTAC	CATWDGSRSYYKKLF	TGTGCCACCTGGGACGGGTCCCGAAGCTATTATAAGAAACTCTTT	GSGTTLVVT	GGCAGTGGAACAACACTTGTTGTCACAG	741	4	clonotype1	clonotype1_consensus_2	1
ACGAGGAAGGGCATGT-1	TRUE	ACGAGGAAGGGCATGT-1_contig_1	TRUE	539	TRD	TRDV1		TRDJ1	TRDC	TRUE	TRUE	AQKVTQAQSSVSMPVRKAVTLNCLYE	GCCCAGAAGGTTACTCAAGCCCAGTCATCAGTATCCATGCCAGTGAGGAAAGCAGTCACCCTGAACTGCCTGTATGAA	TSWWSYY	ACAAGTTGGTGGTCATATTAT	IFWYKQLPSKEMIFLIR	ATTTTTTGGTACAAGCAACTTCCCAGCAAAGAGATGATTTTCCTTATTCGC	QGSDEQ	CAGGGTTCTGATGAACAG	NAKSGRYSVNFKKAAKSVALTISALQLEDSAKYF	AATGCAAAAAGTGGTCGCTATTCTGTCAACTTCAAGAAAGCAGCGAAATCCGTCGCCTTAACCATTTCAGCCTTACAGCTAGAAGATTCAGCAAAGTACTTT	CALGDYVLSDKLIF	TGTGCTCTTGGGGACTACGTTCTATCCGATAAACTCATCTTT	GKGTRVTVEP	GGAAAAGGAACCCGTGTGACTGTGGAACCAA	1097	3	clonotype2	clonotype2_consensus_1	1
ACGAGGAAGTTAGCGG-1	TRUE	ACGAGGAAGTTAGCGG-1_contig_1	TRUE	539	TRD	TRDV1		TRDJ1	TRDC	TRUE	TRUE	AQKVTQAQSSVSMPVRKAVTLNCLYE	GCCCAGAAGGTTACTCAAGCCCAGTCATCAGTATCCATGCCAGTGAGGAAAGCAGTCACCCTGAACTGCCTGTATGAA	TSWWSYY	ACAAGTTGGTGGTCATATTAT	IFWYKQLPSKEMIFLIR	ATTTTTTGGTACAAGCAACTTCCCAGCAAAGAGATGATTTTCCTTATTCGC	QGSDEQ	CAGGGTTCTGATGAACAG	NAKSGRYSVNFKKAAKSVALTISALQLEDSAKYF	AATGCAAAAAGTGGTCGCTATTCTGTCAACTTCAAGAAAGCAGCGAAATCCGTCGCCTTAACCATTTCAGCCTTACAGCTAGAAGATTCAGCAAAGTACTTT	CALGDYVLSDKLIF	TGTGCTCTTGGGGACTACGTTCTATCCGATAAACTCATCTTT	GKGTRVTVEP	GGAAAAGGAACCCGTGTGACTGTGGAACCAA	2195	7	clonotype2	clonotype2_consensus_1	1
ACGAGGAGTGCACTTA-1	TRUE	ACGAGGAGTGCACTTA-1_contig_1	TRUE	540	TRD	TRDV1		TRDJ1	TRDC	TRUE	TRUE	AQKVTQAQSSVSMPVRKAVTLNCLYE	GCCCAGAAGGTTACTCAAGCCCAGTCATCAGTATCCATGCCAGTGAGGAAAGCAGTCACCCTGAACTGCCTGTATGAA	TSWWSYY	ACAAGTTGGTGGTCATATTAT	IFWYKQLPSKEMIFLIR	ATTTTTTGGTACAAGCAACTTCCCAGCAAAGAGATGATTTTCCTTATTCGC	QGSDEQ	CAGGGTTCTGATGAACAG	NAKSGRYSVNFKKAAKSVALTISALQLEDSAKYF	AATGCAAAAAGTGGTCGCTATTCTGTCAACTTCAAGAAAGCAGCGAAATCCGTCGCCTTAACCATTTCAGCCTTACAGCTAGAAGATTCAGCAAAGTACTTT	CALGDYVLSDKLIF	TGTGCTCTTGGGGACTACGTTCTATCCGATAAACTCATCTTT	GKGTRVTVEP	GGAAAAGGAACCCGTGTGACTGTGGAACCAA	6113	9	clonotype2	clonotype2_consensus_1	1
ACGAGGAGTTCACCTC-1	TRUE	ACGAGGAGTTCACCTC-1_contig_1	TRUE	656	TRD	TRDV1		TRDJ1	TRDC	TRUE	TRUE	AQKVTQAQSSVSMPVRKAVTLNCLYE	GCCCAGAAGGTTACTCAAGCCCAGTCATCAGTATCCATGCCAGTGAGGAAAGCAGTCACCCTGAACTGCCTGTATGAA	TSWWSYY	ACAAGTTGGTGGTCATATTAT	IFWYKQLPSKEMIFLIR	ATTTTTTGGTACAAGCAACTTCCCAGCAAAGAGATGATTTTCCTTATTCGC	QGSDEQ	CAGGGTTCTGATGAACAG	NAKSGRYSVNFKKAAKSVALTISALQLEDSAKYF	AATGCAAAAAGTGGTCGCTATTCTGTCAACTTCAAGAAAGCAGCGAAATCCGTCGCCTTAACCATTTCAGCCTTACAGCTAGAAGATTCAGCAAAGTACTTT	CALGDYVLSDKLIF	TGTGCTCTTGGGGACTACGTTCTATCCGATAAACTCATCTTT	GKGTRVTVEP	GGAAAAGGAACCCGTGTGACTGTGGAACCAA	15963	20	clonotype1	clonotype1_consensus_1	3
ACGAGGAGTTCACCTC-1	TRUE	ACGAGGAGTTCACCTC-1_contig_2	TRUE	716	TRG	TRGV2		TRGJ1	TRGC1	TRUE	TRUE	KSVIRQTGSSAEITCDLA	AAGTCAGTCATCAGGCAGACTGGGTCATCTGCTGAAATCACTTGTGATCTTGCT	EGSNGY	GAAGGAAGTAACGGCTAC	IHWYLHQEGKAPQRLQY	ATCCACTGGTACCTACACCAGGAGGGGAAGGCCCCACAGCGTCTTCAGTAC	YDSYNSKVVLES	TATGACTCCTACAACTCCAAGGTTGTGTTGGAATCA	GVSPGKYYTYASTRNNLRLILQNLIENDSGVYY	GGAGTCAGTCCAGGGAAGTATTATACTTACGCAAGCACAAGGAACAACTTGAGATTGATACTGCAAAATCTAATTGAAAATGATTCTGGGGTCTATTAC	CATWDGSRSYYKKLF	TGTGCCACCTGGGACGGGTCCCGAAGCTATTATAAGAAACTCTTT	GSGTTLVVT	GGCAGTGGAACAACACTTGTTGTCACAG	534	4	clonotype1	clonotype1_consensus_2	3
ACGAGGAGTTGCTCCT-1	TRUE	ACGAGGAGTTGCTCCT-1_contig_1	TRUE	647	TRD	TRDV1		TRDJ1	TRDC	TRUE	TRUE	AQKVTQAQSSVSMPVRKAVTLNCLYE	GCCCAGAAGGTTACTCAAGCCCAGTCATCAGTATCCATGCCAGTGAGGAAAGCAGTCACCCTGAACTGCCTGTATGAA	TSWWSYY	ACAAGTTGGTGGTCATATTAT	IFWYKQLPSKEMIFLIR	ATTTTTTGGTACAAGCAACTTCCCAGCAAAGAGATGATTTTCCTTATTCGC	QGSDEQ	CAGGGTTCTGATGAACAG	NAKSGRYSVNFKKAAKSVALTISALQLEDSAKYF	AATGCAAAAAGTGGTCGCTATTCTGTCAACTTCAAGAAAGCAGCGAAATCCGTCGCCTTAACCATTTCAGCCTTACAGCTAGAAGATTCAGCAAAGTACTTT	CALGDYVLSDKLIF	TGTGCTCTTGGGGACTACGTTCTATCCGATAAACTCATCTTT	GKGTRVTVEP	GGAAAAGGAACCCGTGTGACTGTGGAACCAA	9180	10	clonotype2	clonotype2_consensus_1	1
ACGATACAGACTTGAA-1	TRUE	ACGATACAGACTTGAA-1_contig_1	TRUE	660	TRD	TRDV1		TRDJ1	TRDC	TRUE	TRUE	AQKVTQAQSSVSMPVRKAVTLNCLYE	GCCCAGAAGGTTACTCAAGCCCAGTCATCAGTATCCATGCCAGTGAGGAAAGCAGTCACCCTGAACTGCCTGTATGAA	TSWWSYY	ACAAGTTGGTGGTCATATTAT	IFWYKQLPSKEMIFLIR	ATTTTTTGGTACAAGCAACTTCCCAGCAAAGAGATGATTTTCCTTATTCGC	QGSDEQ	CAGGGTTCTGATGAACAG	NAKSGRYSVNFKKAAKSVALTISALQLEDSAKYF	AATGCAAAAAGTGGTCGCTATTCTGTCAACTTCAAGAAAGCAGCGAAATCCGTCGCCTTAACCATTTCAGCCTTACAGCTAGAAGATTCAGCAAAGTACTTT	CALGDYVLSDKLIF	TGTGCTCTTGGGGACTACGTTCTATCCGATAAACTCATCTTT	GKGTRVTVEP	GGAAAAGGAACCCGTGTGACTGTGGAACCAA	9570	11	clonotype1	clonotype1_consensus_1	1
ACGATACAGACTTGAA-1	TRUE	ACGATACAGACTTGAA-1_contig_2	TRUE	765	TRG	TRGV2		TRGJ1	TRGC2	TRUE	TRUE	KSVIRQTGSSAEITCDLA	AAGTCAGTCATCAGGCAGACTGGGTCATCTGCTGAAATCACTTGTGATCTTGCT	EGSNGY	GAAGGAAGTAACGGCTAC	IHWYLHQEGKAPQRLQY	ATCCACTGGTACCTACACCAGGAGGGGAAGGCCCCACAGCGTCTTCAGTAC	YDSYNSKVVLES	TATGACTCCTACAACTCCAAGGTTGTGTTGGAATCA	GVSPGKYYTYASTRNNLRLILQNLIENDSGVYY	GGAGTCAGTCCAGGGAAGTATTATACTTACGCAAGCACAAGGAACAACTTGAGATTGATACTGCAAAATCTAATTGAAAATGACTCTGGGGTCTATTAC	CATWDGSRSYYKKLF	TGTGCCACCTGGGACGGGTCCCGAAGCTATTATAAGAAACTCTTT	GSGTTLVVT	GGCAGTGGAACAACACTTGTTGTCACAG	9734	8	clonotype1	clonotype1_consensus_2	1
ACGATACGTTGGTTTG-1	TRUE	ACGATACGTTGGTTTG-1_contig_1	TRUE	732	TRG	TRGV2		TRGJ1	TRGC2	TRUE	TRUE	KSVIRQTGSSAEITCDLA	AAGTCAGTCATCAGGCAGACTGGGTCATCTGCTGAAATCACTTGTGATCTTGCT	EGSNGY	GAAGGAAGTAACGGCTAC	IHWYLHQEGKAPQRLQY	ATCCACTGGTACCTACACCAGGAGGGGAAGGCCCCACAGCGTCTTCAGTAC	YDSYNSKVVLES	TATGACTCCTACAACTCCAAGGTTGTGTTGGAATCA	GVSPGKYYTYASTRNNLRLILQNLIENDSGVYY	GGAGTCAGTCCAGGGAAGTATTATACTTACGCAAGCACAAGGAACAACTTGAGATTGATACTGCAAAATCTAATTGAAAATGACTCTGGGGTCTATTAC	CATWDGSRSYYKKLF	TGTGCCACCTGGGACGGGTCCCGAAGCTATTATAAGAAACTCTTT	GSGTTLVVT	GGCAGTGGAACAACACTTGTTGTCACAG	105	4	clonotype1	clonotype1_consensus_2	1
ACGATACGTTGGTTTG-1	TRUE	ACGATACGTTGGTTTG-1_contig_2	TRUE	689	TRD	TRDV1		TRDJ1	TRDC	TRUE	TRUE	AQKVTQAQSSVSMPVRKAVTLNCLYE	GCCCAGAAGGTTACTCAAGCCCAGTCATCAGTATCCATGCCAGTGAGGAAAGCAGTCACCCTGAACTGCCTGTATGAA	TSWWSYY	ACAAGTTGGTGGTCATATTAT	IFWYKQLPSKEMIFLIR	ATTTTTTGGTACAAGCAACTTCCCAGCAAAGAGATGATTTTCCTTATTCGC	QGSDEQ	CAGGGTTCTGATGAACAG	NAKSGRYSVNFKKAAKSVALTISALQLEDSAKYF	AATGCAAAAAGTGGTCGCTATTCTGTCAACTTCAAGAAAGCAGCGAAATCCGTCGCCTTAACCATTTCAGCCTTACAGCTAGAAGATTCAGCAAAGTACTTT	CALGDYVLSDKLIF	TGTGCTCTTGGGGACTACGTTCTATCCGATAAACTCATCTTT	GKGTRVTVEP	GGAAAAGGAACCCGTGTGACTGTGGAACCAA	27529	9	clonotype1	clonotype1_consensus_1	1
ACGATACTCCTGTACC-1	TRUE	ACGATACTCCTGTACC-1_contig_1	TRUE	575	TRD	TRDV1		TRDJ1	TRDC	TRUE	TRUE	AQKVTQAQSSVSMPVRKAVTLNCLYE	GCCCAGAAGGTTACTCAAGCCCAGTCATCAGTATCCATGCCAGTGAGGAAAGCAGTCACCCTGAACTGCCTGTATGAA	TSWWSYY	ACAAGTTGGTGGTCATATTAT	IFWYKQLPSKEMIFLIR	ATTTTTTGGTACAAGCAACTTCCCAGCAAAGAGATGATTTTCCTTATTCGC	QGSDEQ	CAGGGTTCTGATGAACAG	NAKSGRYSVNFKKAAKSVALTISALQLEDSAKYF	AATGCAAAAAGTGGTCGCTATTCTGTCAACTTCAAGAAAGCAGCGAAATCCGTCGCCTTAACCATTTCAGCCTTACAGCTAGAAGATTCAGCAAAGTACTTT	CALGDYVLSDKLIF	TGTGCTCTTGGGGACTACGTTCTATCCGATAAACTCATCTTT	GKGTRVTVEP	GGAAAAGGAACCCGTGTGACTGTGGAACCAA	3771	8	clonotype2	clonotype2_consensus_1	1
ACGATGTAGAGTACAT-1	TRUE	ACGATGTAGAGTACAT-1_contig_1	TRUE	549	TRD	TRDV1		TRDJ1	TRDC	TRUE	TRUE	AQKVTQAQSSVSMPVRKAVTLNCLYE	GCCCAGAAGGTTACTCAAGCCCAGTCATCAGTATCCATGCCAGTGAGGAAAGCAGTCACCCTGAACTGCCTGTATGAA	TSWWSYY	ACAAGTTGGTGGTCATATTAT	IFWYKQLPSKEMIFLIR	ATTTTTTGGTACAAGCAACTTCCCAGCAAAGAGATGATTTTCCTTATTCGC	QGSDEQ	CAGGGTTCTGATGAACAG	NAKSGRYSVNFKKAAKSVALTISALQLEDSAKYF	AATGCAAAAAGTGGTCGCTATTCTGTCAACTTCAAGAAAGCAGCGAAATCCGTCGCCTTAACCATTTCAGCCTTACAGCTAGAAGATTCAGCAAAGTACTTT	CALGEREPRPRADKLIF	TGTGCTCTTGGGGAACGCGAGCCCCGGCCCCGAGCCGATAAACTCATCTTT	GKGTRVTVEP	GGAAAAGGAACCCGTGTGACTGTGGAACCAA	7641	7	clonotype25	clonotype25_consensus_1	2
ACGATGTAGTCCCACG-1	TRUE	ACGATGTAGTCCCACG-1_contig_1	TRUE	583	TRD	TRDV1		TRDJ1	TRDC	TRUE	TRUE	AQKVTQAQSSVSMPVRKAVTLNCLYE	GCCCAGAAGGTTACTCAAGCCCAGTCATCAGTATCCATGCCAGTGAGGAAAGCAGTCACCCTGAACTGCCTGTATGAA	TSWWSYY	ACAAGTTGGTGGTCATATTAT	IFWYKQLPSKEMIFLIR	ATTTTTTGGTACAAGCAACTTCCCAGCAAAGAGATGATTTTCCTTATTCGC	QGSDEQ	CAGGGTTCTGATGAACAG	NAKSGRYSVNFKKAAKSVALTISALQLEDSAKYF	AATGCAAAAAGTGGTCGCTATTCTGTCAACTTCAAGAAAGCAGCGAAATCCGTCGCCTTAACCATTTCAGCCTTACAGCTAGAAGATTCAGCAAAGTACTTT	CALGDYVLSDKLIF	TGTGCTCTTGGGGACTACGTTCTATCCGATAAACTCATCTTT	GKGTRVTVEP	GGAAAAGGAACCCGTGTGACTGTGGAACCAA	2756	5	clonotype2	clonotype2_consensus_1	1
ACGATGTCAATGGACG-1	TRUE	ACGATGTCAATGGACG-1_contig_1	TRUE	683	TRG	TRGV8		TRGJ1	TRGC2	TRUE	TRUE	KSSNLEGRTKSVTRPTGSSAVITCDLP	AAATCTTCCAACTTGGAAGGGAGAACAAAGTCAGTCACCAGGCCAACTGGGTCATCAGCTGTAATCACTTGTGATCTTCCT	VENAVY	GTAGAAAATGCCGTCTAC	THWYLHQEGKAPQRLLY	ACCCACTGGTACCTACACCAGGAGGGGAAGGCCCCACAGCGTCTTCTGTAC	YDSYNSRVVLE	TATGACTCCTACAACTCCAGGGTTGTGTTGGAA	SGISREKYHTYASTGKSLKFILENLIERDSGVYY	TCAGGAATCAGTCGAGAAAAGTATCATACTTATGCAAGCACAGGGAAGAGCCTTAAATTTATACTGGAAAATCTAATTGAACGTGACTCTGGGGTCTATTAC	CATWDPYYKKLF	TGTGCCACCTGGGACCCTTATTATAAGAAACTCTTT	GSGTTLVVT	GGCAGTGGAACAACACTTGTTGTCACAG	612	5	clonotype3	clonotype3_consensus_2	1
ACGATGTCAATGGACG-1	TRUE	ACGATGTCAATGGACG-1_contig_2	TRUE	583	TRD	TRDV2		TRDJ3	TRDC	TRUE	TRUE	IELVPEHQTVPVSIGVPATLRCSMK	ATTGAGTTGGTGCCTGAACACCAAACAGTGCCTGTGTCAATAGGGGTCCCTGCCACCCTCAGGTGCTCCATGAAA	GEAIGNYY	GGAGAAGCGATCGGTAACTACTAT	INWYRKTQGNTMTFIYR	ATCAACTGGTACAGGAAGACCCAAGGTAACACAATGACTTTCATATACCGA	EKDIYG	GAAAAGGACATCTATGGC	PGFKDNFQGDIDIAKNLAVLKILAPSERDEGSYY	CCTGGTTTCAAAGACAATTTCCAAGGTGACATTGATATTGCAAAGAACCTGGCTGTACTTAAGATACTTGCACCATCAGAGAGAGATGAAGGGTCTTACTAC	CACDTGSTGESSWDTRQMFF	TGTGCCTGTGACACCGGGTCTACTGGGGAAAGCTCCTGGGACACCCGACAGATGTTTTTC	GTGIKLFVEP	GGAACTGGCATCAAACTCTTCGTGGAGCCCC	15785	13	clonotype3	clonotype3_consensus_1	1
ACGATGTGTAGCAAAT-1	TRUE	ACGATGTGTAGCAAAT-1_contig_1	TRUE	775	TRG	TRGV2		TRGJ1	TRGC2	TRUE	TRUE	KSVIRQTGSSAEITCDLA	AAGTCAGTCATCAGGCAGACTGGGTCATCTGCTGAAATCACTTGTGATCTTGCT	EGSNGY	GAAGGAAGTAACGGCTAC	IHWYLHQEGKAPQRLQY	ATCCACTGGTACCTACACCAGGAGGGGAAGGCCCCACAGCGTCTTCAGTAC	YDSYNSKVVLES	TATGACTCCTACAACTCCAAGGTTGTGTTGGAATCA	GVSPGKYYTYASTRNNLRLILQNLIENDSGVYY	GGAGTCAGTCCAGGGAAGTATTATACTTACGCAAGCACAAGGAACAACTTGAGATTGATACTGCAAAATCTAATTGAAAATGACTCTGGGGTCTATTAC	CATWDGSRSYYKKLF	TGTGCCACCTGGGACGGGTCCCGAAGCTATTATAAGAAACTCTTT	GSGTTLVVT	GGCAGTGGAACAACACTTGTTGTCACAG	3679	9	clonotype1	clonotype1_consensus_2	1
ACGATGTGTAGCAAAT-1	TRUE	ACGATGTGTAGCAAAT-1_contig_2	TRUE	535	TRD	TRDV1		TRDJ1	TRDC	TRUE	TRUE	AQKVTQAQSSVSMPVRKAVTLNCLYE	GCCCAGAAGGTTACTCAAGCCCAGTCATCAGTATCCATGCCAGTGAGGAAAGCAGTCACCCTGAACTGCCTGTATGAA	TSWWSYY	ACAAGTTGGTGGTCATATTAT	IFWYKQLPSKEMIFLIR	ATTTTTTGGTACAAGCAACTTCCCAGCAAAGAGATGATTTTCCTTATTCGC	QGSDEQ	CAGGGTTCTGATGAACAG	NAKSGRYSVNFKKAAKSVALTISALQLEDSAKYF	AATGCAAAAAGTGGTCGCTATTCTGTCAACTTCAAGAAAGCAGCGAAATCCGTCGCCTTAACCATTTCAGCCTTACAGCTAGAAGATTCAGCAAAGTACTTT	CALGDYVLSDKLIF	TGTGCTCTTGGGGACTACGTTCTATCCGATAAACTCATCTTT	GKGTRVTVEP	GGAAAAGGAACCCGTGTGACTGTGGAACCAA	1675	3	clonotype1	clonotype1_consensus_1	1
ACGATGTGTCACCCAG-1	TRUE	ACGATGTGTCACCCAG-1_contig_1	TRUE	768	TRG	TRGV2		TRGJ1	TRGC2	TRUE	TRUE	KSVIRQTGSSAEITCDLA	AAGTCAGTCATCAGGCAGACTGGGTCATCTGCTGAAATCACTTGTGATCTTGCT	EGSNGY	GAAGGAAGTAACGGCTAC	IHWYLHQEGKAPQRLQY	ATCCACTGGTACCTACACCAGGAGGGGAAGGCCCCACAGCGTCTTCAGTAC	YDSYNSKVVLES	TATGACTCCTACAACTCCAAGGTTGTGTTGGAATCA	GVSPGKYYTYASTRNNLRLILQNLIENDSGVYY	GGAGTCAGTCCAGGGAAGTATTATACTTACGCAAGCACAAGGAACAACTTGAGATTGATACTGCAAAATCTAATTGAAAATGACTCTGGGGTCTATTAC	CATWDGSRSYYKKLF	TGTGCCACCTGGGACGGGTCCCGAAGCTATTATAAGAAACTCTTT	GSGTTLVVT	GGCAGTGGAACAACACTTGTTGTCACAG	451	11	clonotype1	clonotype1_consensus_2	1
ACGATGTGTCACCCAG-1	TRUE	ACGATGTGTCACCCAG-1_contig_2	TRUE	535	TRD	TRDV1		TRDJ1	TRDC	TRUE	TRUE	AQKVTQAQSSVSMPVRKAVTLNCLYE	GCCCAGAAGGTTACTCAAGCCCAGTCATCAGTATCCATGCCAGTGAGGAAAGCAGTCACCCTGAACTGCCTGTATGAA	TSWWSYY	ACAAGTTGGTGGTCATATTAT	IFWYKQLPSKEMIFLIR	ATTTTTTGGTACAAGCAACTTCCCAGCAAAGAGATGATTTTCCTTATTCGC	QGSDEQ	CAGGGTTCTGATGAACAG	NAKSGRYSVNFKKAAKSVALTISALQLEDSAKYF	AATGCAAAAAGTGGTCGCTATTCTGTCAACTTCAAGAAAGCAGCGAAATCCGTCGCCTTAACCATTTCAGCCTTACAGCTAGAAGATTCAGCAAAGTACTTT	CALGDYVLSDKLIF	TGTGCTCTTGGGGACTACGTTCTATCCGATAAACTCATCTTT	GKGTRVTVEP	GGAAAAGGAACCCGTGTGACTGTGGAACCAA	800	2	clonotype1	clonotype1_consensus_1	1
ACGCAGCAGAAACCAT-1	TRUE	ACGCAGCAGAAACCAT-1_contig_1	TRUE	574	TRD	TRDV1		TRDJ1	TRDC	TRUE	TRUE	AQKVTQAQSSVSMPVRKAVTLNCLYE	GCCCAGAAGGTTACTCAAGCCCAGTCATCAGTATCCATGCCAGTGAGGAAAGCAGTCACCCTGAACTGCCTGTATGAA	TSWWSYY	ACAAGTTGGTGGTCATATTAT	IFWYKQLPSKEMIFLIR	ATTTTTTGGTACAAGCAACTTCCCAGCAAAGAGATGATTTTCCTTATTCGC	QGSDEQ	CAGGGTTCTGATGAACAG	NAKSGRYSVNFKKAAKSVALTISALQLEDSAKYF	AATGCAAAAAGTGGTCGCTATTCTGTCAACTTCAAGAAAGCAGCGAAATCCGTCGCCTTAACCATTTCAGCCTTACAGCTAGAAGATTCAGCAAAGTACTTT	CALGDYVLSDKLIF	TGTGCTCTTGGGGACTACGTTCTATCCGATAAACTCATCTTT	GKGTRVTVEP	GGAAAAGGAACCCGTGTGACTGTGGAACCAA	7441	12	clonotype1	clonotype1_consensus_1	3
ACGCAGCAGAAACCAT-1	TRUE	ACGCAGCAGAAACCAT-1_contig_2	TRUE	629	TRG	TRGV2		TRGJ1	TRGC1	TRUE	TRUE	KSVIRQTGSSAEITCDLA	AAGTCAGTCATCAGGCAGACTGGGTCATCTGCTGAAATCACTTGTGATCTTGCT	EGSNGY	GAAGGAAGTAACGGCTAC	IHWYLHQEGKAPQRLQY	ATCCACTGGTACCTACACCAGGAGGGGAAGGCCCCACAGCGTCTTCAGTAC	YDSYNSKVVLES	TATGACTCCTACAACTCCAAGGTTGTGTTGGAATCA	GVSPGKYYTYASTRNNLRLILQNLIENDSGVYY	GGAGTCAGTCCAGGGAAGTATTATACTTACGCAAGCACAAGGAACAACTTGAGATTGATACTGCAAAATCTAATTGAAAATGATTCTGGGGTCTATTAC	CATWDGSRSYYKKLF	TGTGCCACCTGGGACGGGTCCCGAAGCTATTATAAGAAACTCTTT	GSGTTLVVT	GGCAGTGGAACAACACTTGTTGTCACAG	80	1	clonotype1	clonotype1_consensus_2	3
ACGCAGCAGGAGTAGA-1	TRUE	ACGCAGCAGGAGTAGA-1_contig_1	TRUE	539	TRD	TRDV1		TRDJ1	TRDC	TRUE	TRUE	AQKVTQAQSSVSMPVRKAVTLNCLYE	GCCCAGAAGGTTACTCAAGCCCAGTCATCAGTATCCATGCCAGTGAGGAAAGCAGTCACCCTGAACTGCCTGTATGAA	TSWWSYY	ACAAGTTGGTGGTCATATTAT	IFWYKQLPSKEMIFLIR	ATTTTTTGGTACAAGCAACTTCCCAGCAAAGAGATGATTTTCCTTATTCGC	QGSDEQ	CAGGGTTCTGATGAACAG	NAKSGRYSVNFKKAAKSVALTISALQLEDSAKYF	AATGCAAAAAGTGGTCGCTATTCTGTCAACTTCAAGAAAGCAGCGAAATCCGTCGCCTTAACCATTTCAGCCTTACAGCTAGAAGATTCAGCAAAGTACTTT	CALGDYVLSDKLIF	TGTGCTCTTGGGGACTACGTTCTATCCGATAAACTCATCTTT	GKGTRVTVEP	GGAAAAGGAACCCGTGTGACTGTGGAACCAA	11647	13	clonotype1	clonotype1_consensus_1	2
ACGCAGCAGGAGTAGA-1	TRUE	ACGCAGCAGGAGTAGA-1_contig_2	TRUE	793	TRG	TRGV2		TRGJ1	TRGC1	TRUE	TRUE	KSVIRQTGSSAEITCDLA	AAGTCAGTCATCAGGCAGACTGGGTCATCTGCTGAAATCACTTGTGATCTTGCT	EGSNGY	GAAGGAAGTAACGGCTAC	IHWYLHQEGKAPQRLQY	ATCCACTGGTACCTACACCAGGAGGGGAAGGCCCCACAGCGTCTTCAGTAC	YDSYNSKVVLES	TATGACTCCTACAACTCCAAGGTTGTGTTGGAATCA	GVSPGKYYTYASTRNNLRLILQNLIENDSGVYY	GGAGTCAGTCCAGGGAAGTATTATACTTACGCAAGCACAAGGAACAACTTGAGATTGATACTGCAAAATCTAATTGAAAATGACTCTGGGGTCTATTAC	CATWDGSRSYYKKLF	TGTGCCACCTGGGACGGGTCCCGAAGCTATTATAAGAAACTCTTT	GSGTTLVVT	GGCAGTGGAACAACACTTGTTGTCACAG	7721	11	clonotype1	clonotype1_consensus_2	2
ACGCAGCAGTCATCCA-1	TRUE	ACGCAGCAGTCATCCA-1_contig_1	TRUE	539	TRD	TRDV1		TRDJ1	TRDC	TRUE	TRUE	AQKVTQAQSSVSMPVRKAVTLNCLYE	GCCCAGAAGGTTACTCAAGCCCAGTCATCAGTATCCATGCCAGTGAGGAAAGCAGTCACCCTGAACTGCCTGTATGAA	TSWWSYY	ACAAGTTGGTGGTCATATTAT	IFWYKQLPSKEMIFLIR	ATTTTTTGGTACAAGCAACTTCCCAGCAAAGAGATGATTTTCCTTATTCGC	QGSDEQ	CAGGGTTCTGATGAACAG	NAKSGRYSVNFKKAAKSVALTISALQLEDSAKYF	AATGCAAAAAGTGGTCGCTATTCTGTCAACTTCAAGAAAGCAGCGAAATCCGTCGCCTTAACCATTTCAGCCTTACAGCTAGAAGATTCAGCAAAGTACTTT	CALGDYVLSDKLIF	TGTGCTCTTGGGGACTACGTTCTATCCGATAAACTCATCTTT	GKGTRVTVEP	GGAAAAGGAACCCGTGTGACTGTGGAACCAA	4719	9	clonotype2	clonotype2_consensus_1	1
ACGCAGCCAATGTTGC-1	TRUE	ACGCAGCCAATGTTGC-1_contig_1	TRUE	539	TRD	TRDV1		TRDJ1	TRDC	TRUE	TRUE	AQKVTQAQSSVSMPVRKAVTLNCLYE	GCCCAGAAGGTTACTCAAGCCCAGTCATCAGTATCCATGCCAGTGAGGAAAGCAGTCACCCTGAACTGCCTGTATGAA	TSWWSYY	ACAAGTTGGTGGTCATATTAT	IFWYKQLPSKEMIFLIR	ATTTTTTGGTACAAGCAACTTCCCAGCAAAGAGATGATTTTCCTTATTCGC	QGSDEQ	CAGGGTTCTGATGAACAG	NAKSGRYSVNFKKAAKSVALTISALQLEDSAKYF	AATGCAAAAAGTGGTCGCTATTCTGTCAACTTCAAGAAAGCAGCGAAATCCGTCGCCTTAACCATTTCAGCCTTACAGCTAGAAGATTCAGCAAAGTACTTT	CALGDYVLSDKLIF	TGTGCTCTTGGGGACTACGTTCTATCCGATAAACTCATCTTT	GKGTRVTVEP	GGAAAAGGAACCCGTGTGACTGTGGAACCAA	6692	7	clonotype2	clonotype2_consensus_1	1
ACGCAGCCACCGATAT-1	TRUE	ACGCAGCCACCGATAT-1_contig_1	TRUE	689	TRG	TRGV8		TRGJ1	TRGC2	TRUE	TRUE	KSSNLEGRTKSVTRPTGSSAVITCDLP	AAATCTTCCAACTTGGAAGGGAGAACAAAGTCAGTCACCAGGCCAACTGGGTCATCAGCTGTAATCACTTGTGATCTTCCT	VENAVY	GTAGAAAATGCCGTCTAC	THWYLHQEGKAPQRLLY	ACCCACTGGTACCTACACCAGGAGGGGAAGGCCCCACAGCGTCTTCTGTAC	YDSYNSRVVLE	TATGACTCCTACAACTCCAGGGTTGTGTTGGAA	SGISREKYHTYASTGKSLKFILENLIERDSGVYY	TCAGGAATCAGTCGAGAAAAGTATCATACTTATGCAAGCACAGGGAAGAGCCTTAAATTTATACTGGAAAATCTAATTGAACGTGACTCTGGGGTCTATTAC	CATWDPYYKKLF	TGTGCCACCTGGGACCCTTATTATAAGAAACTCTTT	GSGTTLVVT	GGCAGTGGAACAACACTTGTTGTCACAG	6046	2	clonotype3	clonotype3_consensus_2	1
ACGCAGCCACCGATAT-1	TRUE	ACGCAGCCACCGATAT-1_contig_2	TRUE	529	TRD	TRDV2		TRDJ3	TRDC	TRUE	TRUE	IELVPEHQTVPVSIGVPATLRCSMK	ATTGAGTTGGTGCCTGAACACCAAACAGTGCCTGTGTCAATAGGGGTCCCTGCCACCCTCAGGTGCTCCATGAAA	GEAIGNYY	GGAGAAGCGATCGGTAACTACTAT	INWYRKTQGNTMTFIYR	ATCAACTGGTACAGGAAGACCCAAGGTAACACAATGACTTTCATATACCGA	EKDIYG	GAAAAGGACATCTATGGC	PGFKDNFQGDIDIAKNLAVLKILAPSERDEGSYY	CCTGGTTTCAAAGACAATTTCCAAGGTGACATTGATATTGCAAAGAACCTGGCTGTACTTAAGATACTTGCACCATCAGAGAGAGATGAAGGGTCTTACTAC	CACDTGSTGESSWDTRQMFF	TGTGCCTGTGACACCGGGTCTACTGGGGAAAGCTCCTGGGACACCCGACAGATGTTTTTC	GTGIKLFVEP	GGAACTGGCATCAAACTCTTCGTGGAGCCCC	3881	4	clonotype3	clonotype3_consensus_1	1
ACGCAGCCATTACCTT-1	TRUE	ACGCAGCCATTACCTT-1_contig_1	TRUE	755	TRG	TRGV3		TRGJ1	TRGC2	TRUE	TRUE	KSVTRQTGSSAEITCDLT	AAGTCAGTCACCAGGCAGACTGGGTCATCTGCTGAAATCACTTGCGATCTTACT	VTNTFY	GTAACAAATACCTTCTAC	IHWYLHQEGKAPQRLLY	ATCCACTGGTACCTACACCAGGAGGGGAAGGCCCCACAGCGTCTTCTGTAC	YDVSTARDVLES	TATGACGTCTCCACCGCAAGGGATGTGTTGGAATCA	GLSPGKYYTHTPRRWSWILRLQNLIENDSGVYY	GGACTCAGTCCAGGAAAGTATTATACTCATACACCCAGGAGGTGGAGCTGGATATTGAGACTGCAAAATCTAATTGAAAATGATTCTGGGGTCTATTAC	CATWDRRYKKLF	TGTGCCACCTGGGACAGGCGGTATAAGAAACTCTTT	GSGTTLVVT	GGCAGTGGAACAACACTTGTTGTCACAG	2930	4	clonotype8	clonotype8_consensus_3	2
ACGCAGCCATTACCTT-1	TRUE	ACGCAGCCATTACCTT-1_contig_2	TRUE	559	TRD	TRDV1	TRDD3	TRDJ4	TRDC	TRUE	TRUE	AQKVTQAQSSVSMPVRKAVTLNCLYE	GCCCAGAAGGTTACTCAAGCCCAGTCATCAGTATCCATGCCAGTGAGGAAAGCAGTCACCCTGAACTGCCTGTATGAA	TSWWSYY	ACAAGTTGGTGGTCATATTAT	IFWYKQLPSKEMIFLIR	ATTTTTTGGTACAAGCAACTTCCCAGCAAAGAGATGATTTTCCTTATTCGC	QGSDEQ	CAGGGTTCTGATGAACAG	NAKSGRYSVNFKKAAKSVALTISALQLEDSAKYF	AATGCAAAAAGTGGTCGCTATTCTGTCAACTTCAAGAAAGCAGCGAAATCCGTCGCCTTAACCATTTCAGCCTTACAGCTAGAAGATTCAGCAAAGTACTTT	CALGELLPLLTGGYLARPLIF	TGTGCTCTTGGGGAACTCCTCCCCCTCCTTACTGGGGGATACCTCGCCAGACCCCTGATCTTT	GKGTYLEVQQ	GGCAAAGGAACCTATCTGGAGGTACAACAAC	5594	15	clonotype8	clonotype8_consensus_2	2
ACGCAGCCATTACCTT-1	TRUE	ACGCAGCCATTACCTT-1_contig_3	TRUE	538	TRD	TRDV1		TRDJ1	TRDC	TRUE	TRUE	AQKVTQAQSSVSMPVRKAVTLNCLYE	GCCCAGAAGGTTACTCAAGCCCAGTCATCAGTATCCATGCCAGTGAGGAAAGCAGTCACCCTGAACTGCCTGTATGAA	TSWWSYY	ACAAGTTGGTGGTCATATTAT	IFWYKQLPSKEMIFLIR	ATTTTTTGGTACAAGCAACTTCCCAGCAAAGAGATGATTTTCCTTATTCGC	QGSDEQ	CAGGGTTCTGATGAACAG	NAKSGRYSVNFKKAAKSVALTISALQLEDSAKYF	AATGCAAAAAGTGGTCGCTATTCTGTCAACTTCAAGAAAGCAGCGAAATCCGTCGCCTTAACCATTTCAGCCTTACAGCTAGAAGATTCAGCAAAGTACTTT	CALGDYVLSDKLIF	TGTGCTCTTGGGGACTACGTTCTATCCGATAAACTCATCTTT	GKGTRVTVEP	GGAAAAGGAACCCGTGTGACTGTGGAACCAA	772	2	clonotype8	clonotype8_consensus_1	2
ACGCAGCGTATTACCG-1	TRUE	ACGCAGCGTATTACCG-1_contig_1	TRUE	538	TRD	TRDV1		TRDJ1	TRDC	TRUE	TRUE	AQKVTQAQSSVSMPVRKAVTLNCLYE	GCCCAGAAGGTTACTCAAGCCCAGTCATCAGTATCCATGCCAGTGAGGAAAGCAGTCACCCTGAACTGCCTGTATGAA	TSWWSYY	ACAAGTTGGTGGTCATATTAT	IFWYKQLPSKEMIFLIR	ATTTTTTGGTACAAGCAACTTCCCAGCAAAGAGATGATTTTCCTTATTCGC	QGSDEQ	CAGGGTTCTGATGAACAG	NAKSGRYSVNFKKAAKSVALTISALQLEDSAKYF	AATGCAAAAAGTGGTCGCTATTCTGTCAACTTCAAGAAAGCAGCGAAATCCGTCGCCTTAACCATTTCAGCCTTACAGCTAGAAGATTCAGCAAAGTACTTT	CALGDYVLSDKLIF	TGTGCTCTTGGGGACTACGTTCTATCCGATAAACTCATCTTT	GKGTRVTVEP	GGAAAAGGAACCCGTGTGACTGTGGAACCAA	3185	4	clonotype2	clonotype2_consensus_1	1
ACGCAGCGTTGCCTCT-1	TRUE	ACGCAGCGTTGCCTCT-1_contig_1	TRUE	539	TRD	TRDV1		TRDJ1	TRDC	TRUE	TRUE	AQKVTQAQSSVSMPVRKAVTLNCLYE	GCCCAGAAGGTTACTCAAGCCCAGTCATCAGTATCCATGCCAGTGAGGAAAGCAGTCACCCTGAACTGCCTGTATGAA	TSWWSYY	ACAAGTTGGTGGTCATATTAT	IFWYKQLPSKEMIFLIR	ATTTTTTGGTACAAGCAACTTCCCAGCAAAGAGATGATTTTCCTTATTCGC	QGSDEQ	CAGGGTTCTGATGAACAG	NAKSGRYSVNFKKAAKSVALTISALQLEDSAKYF	AATGCAAAAAGTGGTCGCTATTCTGTCAACTTCAAGAAAGCAGCGAAATCCGTCGCCTTAACCATTTCAGCCTTACAGCTAGAAGATTCAGCAAAGTACTTT	CALGDYVLSDKLIF	TGTGCTCTTGGGGACTACGTTCTATCCGATAAACTCATCTTT	GKGTRVTVEP	GGAAAAGGAACCCGTGTGACTGTGGAACCAA	5544	10	clonotype1	clonotype1_consensus_1	1
ACGCAGCGTTGCCTCT-1	TRUE	ACGCAGCGTTGCCTCT-1_contig_2	TRUE	765	TRG	TRGV2		TRGJ1	TRGC2	TRUE	TRUE	KSVIRQTGSSAEITCDLA	AAGTCAGTCATCAGGCAGACTGGGTCATCTGCTGAAATCACTTGTGATCTTGCT	EGSNGY	GAAGGAAGTAACGGCTAC	IHWYLHQEGKAPQRLQY	ATCCACTGGTACCTACACCAGGAGGGGAAGGCCCCACAGCGTCTTCAGTAC	YDSYNSKVVLES	TATGACTCCTACAACTCCAAGGTTGTGTTGGAATCA	GVSPGKYYTYASTRNNLRLILQNLIENDSGVYY	GGAGTCAGTCCAGGGAAGTATTATACTTACGCAAGCACAAGGAACAACTTGAGATTGATACTGCAAAATCTAATTGAAAATGACTCTGGGGTCTATTAC	CATWDGSRSYYKKLF	TGTGCCACCTGGGACGGGTCCCGAAGCTATTATAAGAAACTCTTT	GSGTTLVVT	GGCAGTGGAACAACACTTGTTGTCACAG	7574	3	clonotype1	clonotype1_consensus_2	1
ACGCAGCTCTCGCATC-1	TRUE	ACGCAGCTCTCGCATC-1_contig_1	TRUE	538	TRD	TRDV1		TRDJ1	TRDC	TRUE	TRUE	AQKVTQAQSSVSMPVRKAVTLNCLYE	GCCCAGAAGGTTACTCAAGCCCAGTCATCAGTATCCATGCCAGTGAGGAAAGCAGTCACCCTGAACTGCCTGTATGAA	TSWWSYY	ACAAGTTGGTGGTCATATTAT	IFWYKQLPSKEMIFLIR	ATTTTTTGGTACAAGCAACTTCCCAGCAAAGAGATGATTTTCCTTATTCGC	QGSDEQ	CAGGGTTCTGATGAACAG	NAKSGRYSVNFKKAAKSVALTISALQLEDSAKYF	AATGCAAAAAGTGGTCGCTATTCTGTCAACTTCAAGAAAGCAGCGAAATCCGTCGCCTTAACCATTTCAGCCTTACAGCTAGAAGATTCAGCAAAGTACTTT	CALGDYVLSDKLIF	TGTGCTCTTGGGGACTACGTTCTATCCGATAAACTCATCTTT	GKGTRVTVEP	GGAAAAGGAACCCGTGTGACTGTGGAACCAA	3981	6	clonotype1	clonotype1_consensus_1	2
ACGCAGCTCTCGCATC-1	TRUE	ACGCAGCTCTCGCATC-1_contig_2	TRUE	629	TRG	TRGV2		TRGJ1	TRGC1	TRUE	TRUE	KSVIRQTGSSAEITCDLA	AAGTCAGTCATCAGGCAGACTGGGTCATCTGCTGAAATCACTTGTGATCTTGCT	EGSNGY	GAAGGAAGTAACGGCTAC	IHWYLHQEGKAPQRLQY	ATCCACTGGTACCTACACCAGGAGGGGAAGGCCCCACAGCGTCTTCAGTAC	YDSYNSKVVLES	TATGACTCCTACAACTCCAAGGTTGTGTTGGAATCA	GVSPGKYYTYASTRNNLRLILQNLIENDSGVYY	GGAGTCAGTCCAGGGAAGTATTATACTTACGCAAGCACAAGGAACAACTTGAGATTGATACTGCAAAATCTAATTGAAAATGACTCTGGGGTCTATTAC	CATWDGSRSYYKKLF	TGTGCCACCTGGGACGGGTCCCGAAGCTATTATAAGAAACTCTTT	GSGTTLVVT	GGCAGTGGAACAACACTTGTTGTCACAG	179	6	clonotype1	clonotype1_consensus_2	2
ACGCAGCTCTTGAGGT-1	TRUE	ACGCAGCTCTTGAGGT-1_contig_1	TRUE	543	TRD	TRDV1		TRDJ1	TRDC	TRUE	TRUE	AQKVTQAQSSVSMPVRKAVTLNCLYE	GCCCAGAAGGTTACTCAAGCCCAGTCATCAGTATCCATGCCAGTGAGGAAAGCAGTCACCCTGAACTGCCTGTATGAA	TSWWSYY	ACAAGTTGGTGGTCATATTAT	IFWYKQLPSKEMIFLIR	ATTTTTTGGTACAAGCAACTTCCCAGCAAAGAGATGATTTTCCTTATTCGC	QGSDEQ	CAGGGTTCTGATGAACAG	NAKSGRYSVNFKKAAKSVALTISALQLEDSAKYF	AATGCAAAAAGTGGTCGCTATTCTGTCAACTTCAAGAAAGCAGCGAAATCCGTCGCCTTAACCATTTCAGCCTTACAGCTAGAAGATTCAGCAAAGTACTTT	CALGDYVLSDKLIF	TGTGCTCTTGGGGACTACGTTCTATCCGATAAACTCATCTTT	GKGTRVTVEP	GGAAAAGGAACCCGTGTGACTGTGGAACCAA	5477	11	clonotype2	clonotype2_consensus_1	1
ACGCCAGAGCCGATTT-1	TRUE	ACGCCAGAGCCGATTT-1_contig_1	TRUE	556	TRD	TRDV1		TRDJ1	TRDC	TRUE	TRUE	AQKVTQAQSSVSMPVRKAVTLNCLYE	GCCCAGAAGGTTACTCAAGCCCAGTCATCAGTATCCATGCCAGTGAGGAAAGCAGTCACCCTGAACTGCCTGTATGAA	TSWWSYY	ACAAGTTGGTGGTCATATTAT	IFWYKQLPSKEMIFLIR	ATTTTTTGGTACAAGCAACTTCCCAGCAAAGAGATGATTTTCCTTATTCGC	QGSDEQ	CAGGGTTCTGATGAACAG	NAKSGRYSVNFKKAAKSVALTISALQLEDSAKYF	AATGCAAAAAGTGGTCGCTATTCTGTCAACTTCAAGAAAGCAGCGAAATCCGTCGCCTTAACCATTTCAGCCTTACAGCTAGAAGATTCAGCAAAGTACTTT	CALGDYVLSDKLIF	TGTGCTCTTGGGGACTACGTTCTATCCGATAAACTCATCTTT	GKGTRVTVEP	GGAAAAGGAACCCGTGTGACTGTGGAACCAA	4272	9	clonotype2	clonotype2_consensus_1	1
ACGCCAGAGCGTCAAG-1	TRUE	ACGCCAGAGCGTCAAG-1_contig_1	TRUE	537	TRD	TRDV1		TRDJ1	TRDC	TRUE	TRUE	AQKVTQAQSSVSMPVRKAVTLNCLYE	GCCCAGAAGGTTACTCAAGCCCAGTCATCAGTATCCATGCCAGTGAGGAAAGCAGTCACCCTGAACTGCCTGTATGAA	TSWWSYY	ACAAGTTGGTGGTCATATTAT	IFWYKQLPSKEMIFLIR	ATTTTTTGGTACAAGCAACTTCCCAGCAAAGAGATGATTTTCCTTATTCGC	QGSDEQ	CAGGGTTCTGATGAACAG	NAKSGRYSVNFKKAAKSVALTISALQLEDSAKYF	AATGCAAAAAGTGGTCGCTATTCTGTCAACTTCAAGAAAGCAGCGAAATCCGTCGCCTTAACCATTTCAGCCTTACAGCTAGAAGATTCAGCAAAGTACTTT	CALGDYVLSDKLIF	TGTGCTCTTGGGGACTACGTTCTATCCGATAAACTCATCTTT	GKGTRVTVEP	GGAAAAGGAACCCGTGTGACTGTGGAACCAA	366	2	clonotype2	clonotype2_consensus_1	1
ACGCCAGAGCTGAACG-1	TRUE	ACGCCAGAGCTGAACG-1_contig_1	TRUE	666	TRG	TRGV2		TRGJ1	TRGC1	TRUE	TRUE	KSVIRQTGSSAEITCDLA	AAGTCAGTCATCAGGCAGACTGGGTCATCTGCTGAAATCACTTGTGATCTTGCT	EGSNGY	GAAGGAAGTAACGGCTAC	IHWYLHQEGKAPQRLQY	ATCCACTGGTACCTACACCAGGAGGGGAAGGCCCCACAGCGTCTTCAGTAC	YDSYNSKVVLES	TATGACTCCTACAACTCCAAGGTTGTGTTGGAATCA	GVSPGKYYTYASTRNNLRLILQNLIENDSGVYY	GGAGTCAGTCCAGGGAAGTATTATACTTACGCAAGCACAAGGAACAACTTGAGATTGATACTGCAAAATCTAATTGAAAATGACTCTGGGGTCTATTAC	CATWDGSRSYYKKLF	TGTGCCACCTGGGACGGGTCCCGAAGCTATTATAAGAAACTCTTT	GSGTTLVVT	GGCAGTGGAACAACACTTGTTGTCACAG	233	5	clonotype1	clonotype1_consensus_2	2
ACGCCAGAGCTGAACG-1	TRUE	ACGCCAGAGCTGAACG-1_contig_2	TRUE	539	TRD	TRDV1		TRDJ1	TRDC	TRUE	TRUE	AQKVTQAQSSVSMPVRKAVTLNCLYE	GCCCAGAAGGTTACTCAAGCCCAGTCATCAGTATCCATGCCAGTGAGGAAAGCAGTCACCCTGAACTGCCTGTATGAA	TSWWSYY	ACAAGTTGGTGGTCATATTAT	IFWYKQLPSKEMIFLIR	ATTTTTTGGTACAAGCAACTTCCCAGCAAAGAGATGATTTTCCTTATTCGC	QGSDEQ	CAGGGTTCTGATGAACAG	NAKSGRYSVNFKKAAKSVALTISALQLEDSAKYF	AATGCAAAAAGTGGTCGCTATTCTGTCAACTTCAAGAAAGCAGCGAAATCCGTCGCCTTAACCATTTCAGCCTTACAGCTAGAAGATTCAGCAAAGTACTTT	CALGDYVLSDKLIF	TGTGCTCTTGGGGACTACGTTCTATCCGATAAACTCATCTTT	GKGTRVTVEP	GGAAAAGGAACCCGTGTGACTGTGGAACCAA	1464	3	clonotype1	clonotype1_consensus_1	2
ACGCCAGAGCTGTTCA-1	TRUE	ACGCCAGAGCTGTTCA-1_contig_1	TRUE	546	TRD	TRDV1		TRDJ1	TRDC	TRUE	TRUE	AQKVTQAQSSVSMPVRKAVTLNCLYE	GCCCAGAAGGTTACTCAAGCCCAGTCATCAGTATCCATGCCAGTGAGGAAAGCAGTCACCCTGAACTGCCTGTATGAA	TSWWSYY	ACAAGTTGGTGGTCATATTAT	IFWYKQLPSKEMIFLIR	ATTTTTTGGTACAAGCAACTTCCCAGCAAAGAGATGATTTTCCTTATTCGC	QGSDEQ	CAGGGTTCTGATGAACAG	NAKSGRYSVNFKKAAKSVALTISALQLEDSAKYF	AATGCAAAAAGTGGTCGCTATTCTGTCAACTTCAAGAAAGCAGCGAAATCCGTCGCCTTAACCATTTCAGCCTTACAGCTAGAAGATTCAGCAAAGTACTTT	CALGDYVLSDKLIF	TGTGCTCTTGGGGACTACGTTCTATCCGATAAACTCATCTTT	GKGTRVTVEP	GGAAAAGGAACCCGTGTGACTGTGGAACCAA	7376	13	clonotype1	clonotype1_consensus_1	4
ACGCCAGAGCTGTTCA-1	TRUE	ACGCCAGAGCTGTTCA-1_contig_2	TRUE	781	TRG	TRGV2		TRGJ1	TRGC2	TRUE	TRUE	KSVIRQTGSSAEITCDLA	AAGTCAGTCATCAGGCAGACTGGGTCATCTGCTGAAATCACTTGTGATCTTGCT	EGSNGY	GAAGGAAGTAACGGCTAC	IHWYLHQEGKAPQRLQY	ATCCACTGGTACCTACACCAGGAGGGGAAGGCCCCACAGCGTCTTCAGTAC	YDSYNSKVVLES	TATGACTCCTACAACTCCAAGGTTGTGTTGGAATCA	GVSPGKYYTYASTRNNLRLILQNLIENDSGVYY	GGAGTCAGTCCAGGGAAGTATTATACTTACGCAAGCACAAGGAACAACTTGAGATTGATACTGCAAAATCTAATTGAAAATGATTCTGGGGTCTATTAC	CATWDGSRSYYKKLF	TGTGCCACCTGGGACGGGTCCCGAAGCTATTATAAGAAACTCTTT	GSGTTLVVT	GGCAGTGGAACAACACTTGTTGTCACAG	8412	8	clonotype1	clonotype1_consensus_2	4
ACGCCAGCAATCACAC-1	TRUE	ACGCCAGCAATCACAC-1_contig_1	TRUE	570	TRD	TRDV2		TRDJ3	TRDC	TRUE	TRUE	IELVPEHQTVPVSIGVPATLRCSMK	ATTGAGTTGGTGCCTGAACACCAAACAGTGCCTGTGTCAATAGGGGTCCCTGCCACCCTCAGGTGCTCCATGAAA	GEAIGNYY	GGAGAAGCGATCGGTAACTACTAT	INWYRKTQGNTMTFIYR	ATCAACTGGTACAGGAAGACCCAAGGTAACACAATGACTTTCATATACCGA	EKDIYG	GAAAAGGACATCTATGGC	PGFKDNFQGDIDIAKNLAVLKILAPSERDEGSYY	CCTGGTTTCAAAGACAATTTCCAAGGTGACATTGATATTGCAAAGAACCTGGCTGTACTTAAGATACTTGCACCATCAGAGAGAGATGAAGGGTCTTACTAC	CACDTGSTGESSWDTRQMFF	TGTGCCTGTGACACCGGGTCTACTGGGGAAAGCTCCTGGGACACCCGACAGATGTTTTTC	GTGIKLFVEP	GGAACTGGCATCAAACTCTTCGTGGAGCCCC	9047	10	clonotype5	clonotype5_consensus_1	1
ACGCCAGCAGACAGGT-1	TRUE	ACGCCAGCAGACAGGT-1_contig_1	TRUE	687	TRD	TRDV1		TRDJ1	TRDC	TRUE	TRUE	AQKVTQAQSSVSMPVRKAVTLNCLYE	GCCCAGAAGGTTACTCAAGCCCAGTCATCAGTATCCATGCCAGTGAGGAAAGCAGTCACCCTGAACTGCCTGTATGAA	TSWWSYY	ACAAGTTGGTGGTCATATTAT	IFWYKQLPSKEMIFLIR	ATTTTTTGGTACAAGCAACTTCCCAGCAAAGAGATGATTTTCCTTATTCGC	QGSDEQ	CAGGGTTCTGATGAACAG	NAKSGRYSVNFKKAAKSVALTISALQLEDSAKYF	AATGCAAAAAGTGGTCGCTATTCTGTCAACTTCAAGAAAGCAGCGAAATCCGTCGCCTTAACCATTTCAGCCTTACAGCTAGAAGATTCAGCAAAGTACTTT	CALGDYVLSDKLIF	TGTGCTCTTGGGGACTACGTTCTATCCGATAAACTCATCTTT	GKGTRVTVEP	GGAAAAGGAACCCGTGTGACTGTGGAACCAA	13567	13	clonotype6	clonotype6_consensus_1	1
ACGCCAGCAGACAGGT-1	TRUE	ACGCCAGCAGACAGGT-1_contig_2	TRUE	768	TRG	TRGV3		TRGJ1	TRGC1	TRUE	TRUE	KSVTRQTGSSAEITCDLT	AAGTCAGTCACCAGGCAGACTGGGTCATCTGCTGAAATCACTTGCGATCTTACT	VTNTFY	GTAACAAATACCTTCTAC	IHWYLHQEGKAPQRLLY	ATCCACTGGTACCTACACCAGGAGGGGAAGGCCCCACAGCGTCTTCTGTAC	YDVSTARDVLES	TATGACGTCTCCACCGCAAGGGATGTGTTGGAATCA	GLSPGKYYTHTPRRWSWILRLQNLIENDSGVYY	GGACTCAGTCCAGGAAAGTATTATACTCATACACCCAGGAGGTGGAGCTGGATATTGAGACTGCAAAATCTAATTGAAAATGATTCTGGGGTCTATTAC	CATWDGSRSYYKKLF	TGTGCCACCTGGGACGGGTCCCGAAGCTATTATAAGAAACTCTTT	GSGTTLVVT	GGCAGTGGAACAACACTTGTTGTCACAG	9236	4	clonotype6	clonotype6_consensus_2	1
ACGCCAGCAGACGCTC-1	TRUE	ACGCCAGCAGACGCTC-1_contig_1	TRUE	681	TRG	TRGV2		TRGJ1	TRGC1	TRUE	TRUE	KSVIRQTGSSAEITCDLA	AAGTCAGTCATCAGGCAGACTGGGTCATCTGCTGAAATCACTTGTGATCTTGCT	EGSNGY	GAAGGAAGTAACGGCTAC	IHWYLHQEGKAPQRLQY	ATCCACTGGTACCTACACCAGGAGGGGAAGGCCCCACAGCGTCTTCAGTAC	YDSYNSKVVLES	TATGACTCCTACAACTCCAAGGTTGTGTTGGAATCA	GVSPGKYYTYASTRNNLRLILQNLIENDSGVYY	GGAGTCAGTCCAGGGAAGTATTATACTTACGCAAGCACAAGGAACAACTTGAGATTGATACTGCAAAATCTAATTGAAAATGACTCTGGGGTCTATTAC	CATWDGSRSYYKKLF	TGTGCCACCTGGGACGGGTCCCGAAGCTATTATAAGAAACTCTTT	GSGTTLVVT	GGCAGTGGAACAACACTTGTTGTCACAG	303	5	clonotype1	clonotype1_consensus_2	2
ACGCCAGCAGACGCTC-1	TRUE	ACGCCAGCAGACGCTC-1_contig_2	TRUE	539	TRD	TRDV1		TRDJ1	TRDC	TRUE	TRUE	AQKVTQAQSSVSMPVRKAVTLNCLYE	GCCCAGAAGGTTACTCAAGCCCAGTCATCAGTATCCATGCCAGTGAGGAAAGCAGTCACCCTGAACTGCCTGTATGAA	TSWWSYY	ACAAGTTGGTGGTCATATTAT	IFWYKQLPSKEMIFLIR	ATTTTTTGGTACAAGCAACTTCCCAGCAAAGAGATGATTTTCCTTATTCGC	QGSDEQ	CAGGGTTCTGATGAACAG	NAKSGRYSVNFKKAAKSVALTISALQLEDSAKYF	AATGCAAAAAGTGGTCGCTATTCTGTCAACTTCAAGAAAGCAGCGAAATCCGTCGCCTTAACCATTTCAGCCTTACAGCTAGAAGATTCAGCAAAGTACTTT	CALGDYVLSDKLIF	TGTGCTCTTGGGGACTACGTTCTATCCGATAAACTCATCTTT	GKGTRVTVEP	GGAAAAGGAACCCGTGTGACTGTGGAACCAA	3446	6	clonotype1	clonotype1_consensus_1	2
ACGCCAGCATAAGACA-1	TRUE	ACGCCAGCATAAGACA-1_contig_1	TRUE	662	TRD	TRDV1		TRDJ1	TRDC	TRUE	TRUE	AQKVTQAQSSVSMPVRKAVTLNCLYE	GCCCAGAAGGTTACTCAAGCCCAGTCATCAGTATCCATGCCAGTGAGGAAAGCAGTCACCCTGAACTGCCTGTATGAA	TSWWSYY	ACAAGTTGGTGGTCATATTAT	IFWYKQLPSKEMIFLIR	ATTTTTTGGTACAAGCAACTTCCCAGCAAAGAGATGATTTTCCTTATTCGC	QGSDEQ	CAGGGTTCTGATGAACAG	NAKSGRYSVNFKKAAKSVALTISALQLEDSAKYF	AATGCAAAAAGTGGTCGCTATTCTGTCAACTTCAAGAAAGCAGCGAAATCCGTCGCCTTAACCATTTCAGCCTTACAGCTAGAAGATTCAGCAAAGTACTTT	CALGDYVLSDKLIF	TGTGCTCTTGGGGACTACGTTCTATCCGATAAACTCATCTTT	GKGTRVTVEP	GGAAAAGGAACCCGTGTGACTGTGGAACCAA	10671	10	clonotype2	clonotype2_consensus_1	1
ACGCCAGGTAATCGTC-1	TRUE	ACGCCAGGTAATCGTC-1_contig_1	TRUE	766	TRG	TRGV2		TRGJ1	TRGC2	TRUE	TRUE	KSVIRQTGSSAEITCDLA	AAGTCAGTCATCAGGCAGACTGGGTCATCTGCTGAAATCACTTGTGATCTTGCT	EGSNGY	GAAGGAAGTAACGGCTAC	IHWYLHQEGKAPQRLQY	ATCCACTGGTACCTACACCAGGAGGGGAAGGCCCCACAGCGTCTTCAGTAC	YDSYNSKVVLES	TATGACTCCTACAACTCCAAGGTTGTGTTGGAATCA	GVSPGKYYTYASTRNNLRLILQNLIENDSGVYY	GGAGTCAGTCCAGGGAAGTATTATACTTACGCAAGCACAAGGAACAACTTGAGATTGATACTGCAAAATCTAATTGAAAATGACTCTGGGGTCTATTAC	CATWDGSRSYYKKLF	TGTGCCACCTGGGACGGGTCCCGAAGCTATTATAAGAAACTCTTT	GSGTTLVVT	GGCAGTGGAACAACACTTGTTGTCACAG	7817	3	clonotype1	clonotype1_consensus_2	1
ACGCCAGGTAATCGTC-1	TRUE	ACGCCAGGTAATCGTC-1_contig_2	TRUE	561	TRD	TRDV1		TRDJ1	TRDC	TRUE	TRUE	AQKVTQAQSSVSMPVRKAVTLNCLYE	GCCCAGAAGGTTACTCAAGCCCAGTCATCAGTATCCATGCCAGTGAGGAAAGCAGTCACCCTGAACTGCCTGTATGAA	TSWWSYY	ACAAGTTGGTGGTCATATTAT	IFWYKQLPSKEMIFLIR	ATTTTTTGGTACAAGCAACTTCCCAGCAAAGAGATGATTTTCCTTATTCGC	QGSDEQ	CAGGGTTCTGATGAACAG	NAKSGRYSVNFKKAAKSVALTISALQLEDSAKYF	AATGCAAAAAGTGGTCGCTATTCTGTCAACTTCAAGAAAGCAGCGAAATCCGTCGCCTTAACCATTTCAGCCTTACAGCTAGAAGATTCAGCAAAGTACTTT	CALGDYVLSDKLIF	TGTGCTCTTGGGGACTACGTTCTATCCGATAAACTCATCTTT	GKGTRVTVEP	GGAAAAGGAACCCGTGTGACTGTGGAACCAA	1532	3	clonotype1	clonotype1_consensus_1	1
ACGCCAGGTCGCATCG-1	TRUE	ACGCCAGGTCGCATCG-1_contig_1	TRUE	542	TRD	TRDV1		TRDJ1	TRDC	TRUE	TRUE	AQKVTQAQSSVSMPVRKAVTLNCLYE	GCCCAGAAGGTTACTCAAGCCCAGTCATCAGTATCCATGCCAGTGAGGAAAGCAGTCACCCTGAACTGCCTGTATGAA	TSWWSYY	ACAAGTTGGTGGTCATATTAT	IFWYKQLPSKEMIFLIR	ATTTTTTGGTACAAGCAACTTCCCAGCAAAGAGATGATTTTCCTTATTCGC	QGSDEQ	CAGGGTTCTGATGAACAG	NAKSGRYSVNFKKAAKSVALTISALQLEDSAKYF	AATGCAAAAAGTGGTCGCTATTCTGTCAACTTCAAGAAAGCAGCGAAATCCGTCGCCTTAACCATTTCAGCCTTACAGCTAGAAGATTCAGCAAAGTACTTT	CALGDYVLSDKLIF	TGTGCTCTTGGGGACTACGTTCTATCCGATAAACTCATCTTT	GKGTRVTVEP	GGAAAAGGAACCCGTGTGACTGTGGAACCAA	5216	11	clonotype2	clonotype2_consensus_1	1
ACGCCAGTCGTTTAGG-1	TRUE	ACGCCAGTCGTTTAGG-1_contig_1	TRUE	768	TRG	TRGV2		TRGJ1	TRGC2	TRUE	TRUE	KSVIRQTGSSAEITCDLA	AAGTCAGTCATCAGGCAGACTGGGTCATCTGCTGAAATCACTTGTGATCTTGCT	EGSNGY	GAAGGAAGTAACGGCTAC	IHWYLHQEGKAPQRLQY	ATCCACTGGTACCTACACCAGGAGGGGAAGGCCCCACAGCGTCTTCAGTAC	YDSYNSKVVLES	TATGACTCCTACAACTCCAAGGTTGTGTTGGAATCA	GVSPGKYYTYASTRNNLRLILQNLIENDSGVYY	GGAGTCAGTCCAGGGAAGTATTATACTTACGCAAGCACAAGGAACAACTTGAGATTGATACTGCAAAATCTAATTGAAAATGACTCTGGGGTCTATTAC	CATWDGSRSYYKKLF	TGTGCCACCTGGGACGGGTCCCGAAGCTATTATAAGAAACTCTTT	GSGTTLVVT	GGCAGTGGAACAACACTTGTTGTCACAG	631	8	clonotype1	clonotype1_consensus_2	1
ACGCCAGTCGTTTAGG-1	TRUE	ACGCCAGTCGTTTAGG-1_contig_2	TRUE	539	TRD	TRDV1		TRDJ1	TRDC	TRUE	TRUE	AQKVTQAQSSVSMPVRKAVTLNCLYE	GCCCAGAAGGTTACTCAAGCCCAGTCATCAGTATCCATGCCAGTGAGGAAAGCAGTCACCCTGAACTGCCTGTATGAA	TSWWSYY	ACAAGTTGGTGGTCATATTAT	IFWYKQLPSKEMIFLIR	ATTTTTTGGTACAAGCAACTTCCCAGCAAAGAGATGATTTTCCTTATTCGC	QGSDEQ	CAGGGTTCTGATGAACAG	NAKSGRYSVNFKKAAKSVALTISALQLEDSAKYF	AATGCAAAAAGTGGTCGCTATTCTGTCAACTTCAAGAAAGCAGCGAAATCCGTCGCCTTAACCATTTCAGCCTTACAGCTAGAAGATTCAGCAAAGTACTTT	CALGDYVLSDKLIF	TGTGCTCTTGGGGACTACGTTCTATCCGATAAACTCATCTTT	GKGTRVTVEP	GGAAAAGGAACCCGTGTGACTGTGGAACCAA	2425	20	clonotype1	clonotype1_consensus_1	1
ACGCCGAAGCTGGAAC-1	TRUE	ACGCCGAAGCTGGAAC-1_contig_1	TRUE	543	TRD	TRDV1		TRDJ1	TRDC	TRUE	TRUE	AQKVTQAQSSVSMPVRKAVTLNCLYE	GCCCAGAAGGTTACTCAAGCCCAGTCATCAGTATCCATGCCAGTGAGGAAAGCAGTCACCCTGAACTGCCTGTATGAA	TSWWSYY	ACAAGTTGGTGGTCATATTAT	IFWYKQLPSKEMIFLIR	ATTTTTTGGTACAAGCAACTTCCCAGCAAAGAGATGATTTTCCTTATTCGC	QGSDEQ	CAGGGTTCTGATGAACAG	NAKSGRYSVNFKKAAKSVALTISALQLEDSAKYF	AATGCAAAAAGTGGTCGCTATTCTGTCAACTTCAAGAAAGCAGCGAAATCCGTCGCCTTAACCATTTCAGCCTTACAGCTAGAAGATTCAGCAAAGTACTTT	CALGDYVLSDKLIF	TGTGCTCTTGGGGACTACGTTCTATCCGATAAACTCATCTTT	GKGTRVTVEP	GGAAAAGGAACCCGTGTGACTGTGGAACCAA	4516	9	clonotype2	clonotype2_consensus_1	1
ACGCCGAGTAAATGTG-1	TRUE	ACGCCGAGTAAATGTG-1_contig_1	TRUE	539	TRD	TRDV1		TRDJ1	TRDC	TRUE	TRUE	AQKVTQAQSSVSMPVRKAVTLNCLYE	GCCCAGAAGGTTACTCAAGCCCAGTCATCAGTATCCATGCCAGTGAGGAAAGCAGTCACCCTGAACTGCCTGTATGAA	TSWWSYY	ACAAGTTGGTGGTCATATTAT	IFWYKQLPSKEMIFLIR	ATTTTTTGGTACAAGCAACTTCCCAGCAAAGAGATGATTTTCCTTATTCGC	QGSDEQ	CAGGGTTCTGATGAACAG	NAKSGRYSVNFKKAAKSVALTISALQLEDSAKYF	AATGCAAAAAGTGGTCGCTATTCTGTCAACTTCAAGAAAGCAGCGAAATCCGTCGCCTTAACCATTTCAGCCTTACAGCTAGAAGATTCAGCAAAGTACTTT	CALGDYVLSDKLIF	TGTGCTCTTGGGGACTACGTTCTATCCGATAAACTCATCTTT	GKGTRVTVEP	GGAAAAGGAACCCGTGTGACTGTGGAACCAA	14254	16	clonotype2	clonotype2_consensus_1	1
ACGGAGAGTCCTGCTT-1	TRUE	ACGGAGAGTCCTGCTT-1_contig_1	TRUE	781	TRG	TRGV2		TRGJ1	TRGC2	TRUE	TRUE	KSVIRQTGSSAEITCDLA	AAGTCAGTCATCAGGCAGACTGGGTCATCTGCTGAAATCACTTGTGATCTTGCT	EGSNGY	GAAGGAAGTAACGGCTAC	IHWYLHQEGKAPQRLQY	ATCCACTGGTACCTACACCAGGAGGGGAAGGCCCCACAGCGTCTTCAGTAC	YDSYNSKVVLES	TATGACTCCTACAACTCCAAGGTTGTGTTGGAATCA	GVSPGKYYTYASTRNNLRLILQNLIENDSGVYY	GGAGTCAGTCCAGGGAAGTATTATACTTACGCAAGCACAAGGAACAACTTGAGATTGATACTGCAAAATCTAATTGAAAATGACTCTGGGGTCTATTAC	CATWDGSRSYYKKLF	TGTGCCACCTGGGACGGGTCCCGAAGCTATTATAAGAAACTCTTT	GSGTTLVVT	GGCAGTGGAACAACACTTGTTGTCACAG	4725	7	clonotype1	clonotype1_consensus_2	1
ACGGAGAGTCCTGCTT-1	TRUE	ACGGAGAGTCCTGCTT-1_contig_2	TRUE	539	TRD	TRDV1		TRDJ1	TRDC	TRUE	TRUE	AQKVTQAQSSVSMPVRKAVTLNCLYE	GCCCAGAAGGTTACTCAAGCCCAGTCATCAGTATCCATGCCAGTGAGGAAAGCAGTCACCCTGAACTGCCTGTATGAA	TSWWSYY	ACAAGTTGGTGGTCATATTAT	IFWYKQLPSKEMIFLIR	ATTTTTTGGTACAAGCAACTTCCCAGCAAAGAGATGATTTTCCTTATTCGC	QGSDEQ	CAGGGTTCTGATGAACAG	NAKSGRYSVNFKKAAKSVALTISALQLEDSAKYF	AATGCAAAAAGTGGTCGCTATTCTGTCAACTTCAAGAAAGCAGCGAAATCCGTCGCCTTAACCATTTCAGCCTTACAGCTAGAAGATTCAGCAAAGTACTTT	CALGDYVLSDKLIF	TGTGCTCTTGGGGACTACGTTCTATCCGATAAACTCATCTTT	GKGTRVTVEP	GGAAAAGGAACCCGTGTGACTGTGGAACCAA	6293	8	clonotype1	clonotype1_consensus_1	1
ACGGAGATCTAGAGTC-1	TRUE	ACGGAGATCTAGAGTC-1_contig_1	TRUE	544	TRD	TRDV1		TRDJ1	TRDC	TRUE	TRUE	AQKVTQAQSSVSMPVRKAVTLNCLYE	GCCCAGAAGGTTACTCAAGCCCAGTCATCAGTATCCATGCCAGTGAGGAAAGCAGTCACCCTGAACTGCCTGTATGAA	TSWWSYY	ACAAGTTGGTGGTCATATTAT	IFWYKQLPSKEMIFLIR	ATTTTTTGGTACAAGCAACTTCCCAGCAAAGAGATGATTTTCCTTATTCGC	QGSDEQ	CAGGGTTCTGATGAACAG	NAKSGRYSVNFKKAAKSVALTISALQLEDSAKYF	AATGCAAAAAGTGGTCGCTATTCTGTCAACTTCAAGAAAGCAGCGAAATCCGTCGCCTTAACCATTTCAGCCTTACAGCTAGAAGATTCAGCAAAGTACTTT	CALGDYVLSDKLIF	TGTGCTCTTGGGGACTACGTTCTATCCGATAAACTCATCTTT	GKGTRVTVEP	GGAAAAGGAACCCGTGTGACTGTGGAACCAA	1794	4	clonotype2	clonotype2_consensus_1	1
ACGGCCAAGCCCGAAA-1	TRUE	ACGGCCAAGCCCGAAA-1_contig_1	TRUE	537	TRD	TRDV1		TRDJ1	TRDC	TRUE	TRUE	AQKVTQAQSSVSMPVRKAVTLNCLYE	GCCCAGAAGGTTACTCAAGCCCAGTCATCAGTATCCATGCCAGTGAGGAAAGCAGTCACCCTGAACTGCCTGTATGAA	TSWWSYY	ACAAGTTGGTGGTCATATTAT	IFWYKQLPSKEMIFLIR	ATTTTTTGGTACAAGCAACTTCCCAGCAAAGAGATGATTTTCCTTATTCGC	QGSDEQ	CAGGGTTCTGATGAACAG	NAKSGRYSVNFKKAAKSVALTISALQLEDSAKYF	AATGCAAAAAGTGGTCGCTATTCTGTCAACTTCAAGAAAGCAGCGAAATCCGTCGCCTTAACCATTTCAGCCTTACAGCTAGAAGATTCAGCAAAGTACTTT	CALGDYVLSDKLIF	TGTGCTCTTGGGGACTACGTTCTATCCGATAAACTCATCTTT	GKGTRVTVEP	GGAAAAGGAACCCGTGTGACTGTGGAACCAA	4873	8	clonotype2	clonotype2_consensus_1	1
ACGGCCAAGGCTAGAC-1	TRUE	ACGGCCAAGGCTAGAC-1_contig_1	TRUE	583	TRD	TRDV2		TRDJ3	TRDC	TRUE	TRUE	IELVPEHQTVPVSIGVPATLRCSMK	ATTGAGTTGGTGCCTGAACACCAAACAGTGCCTGTGTCAATAGGGGTCCCTGCCACCCTCAGGTGCTCCATGAAA	GEAIGNYY	GGAGAAGCGATCGGTAACTACTAT	INWYRKTQGNTMTFIYR	ATCAACTGGTACAGGAAGACCCAAGGTAACACAATGACTTTCATATACCGA	EKDIYG	GAAAAGGACATCTATGGC	PGFKDNFQGDIDIAKNLAVLKILAPSERDEGSYY	CCTGGTTTCAAAGACAATTTCCAAGGTGACATTGATATTGCAAAGAACCTGGCTGTACTTAAGATACTTGCACCATCAGAGAGAGATGAAGGGTCTTACTAC	CACDTGSTGESSWDTRQMFF	TGTGCCTGTGACACCGGGTCTACTGGGGAAAGCTCCTGGGACACCCGACAGATGTTTTTC	GTGIKLFVEP	GGAACTGGCATCAAACTCTTCGTGGAGCCCC	10729	15	clonotype3	clonotype3_consensus_1	1
ACGGCCAAGGCTAGAC-1	TRUE	ACGGCCAAGGCTAGAC-1_contig_2	TRUE	717	TRG	TRGV8		TRGJ1	TRGC2	TRUE	TRUE	KSSNLEGRTKSVTRPTGSSAVITCDLP	AAATCTTCCAACTTGGAAGGGAGAACAAAGTCAGTCACCAGGCCAACTGGGTCATCAGCTGTAATCACTTGTGATCTTCCT	VENAVY	GTAGAAAATGCCGTCTAC	THWYLHQEGKAPQRLLY	ACCCACTGGTACCTACACCAGGAGGGGAAGGCCCCACAGCGTCTTCTGTAC	YDSYNSRVVLE	TATGACTCCTACAACTCCAGGGTTGTGTTGGAA	SGISREKYHTYASTGKSLKFILENLIERDSGVYY	TCAGGAATCAGTCGAGAAAAGTATCATACTTATGCAAGCACAGGGAAGAGCCTTAAATTTATACTGGAAAATCTAATTGAACGTGACTCTGGGGTCTATTAC	CATWDPYYKKLF	TGTGCCACCTGGGACCCTTATTATAAGAAACTCTTT	GSGTTLVVT	GGCAGTGGAACAACACTTGTTGTCACAG	5400	5	clonotype3	clonotype3_consensus_2	1
ACGGCCACAATCCGAT-1	TRUE	ACGGCCACAATCCGAT-1_contig_1	TRUE	615	TRG	TRGV2		TRGJ1	TRGC1	TRUE	TRUE	KSVIRQTGSSAEITCDLA	AAGTCAGTCATCAGGCAGACTGGGTCATCTGCTGAAATCACTTGTGATCTTGCT	EGSNGY	GAAGGAAGTAACGGCTAC	IHWYLHQEGKAPQRLQY	ATCCACTGGTACCTACACCAGGAGGGGAAGGCCCCACAGCGTCTTCAGTAC	YDSYNSKVVLES	TATGACTCCTACAACTCCAAGGTTGTGTTGGAATCA	GVSPGKYYTYASTRNNLRLILQNLIENDSGVYY	GGAGTCAGTCCAGGGAAGTATTATACTTACGCAAGCACAAGGAACAACTTGAGATTGATACTGCAAAATCTAATTGAAAATGACTCTGGGGTCTATTAC	CATWDGSRSYYKKLF	TGTGCCACCTGGGACGGGTCCCGAAGCTATTATAAGAAACTCTTT	GSGTTLVVT	GGCAGTGGAACAACACTTGTTGTCACAG	319	6	clonotype1	clonotype1_consensus_2	2
ACGGCCACAATCCGAT-1	TRUE	ACGGCCACAATCCGAT-1_contig_2	TRUE	540	TRD	TRDV1		TRDJ1	TRDC	TRUE	TRUE	AQKVTQAQSSVSMPVRKAVTLNCLYE	GCCCAGAAGGTTACTCAAGCCCAGTCATCAGTATCCATGCCAGTGAGGAAAGCAGTCACCCTGAACTGCCTGTATGAA	TSWWSYY	ACAAGTTGGTGGTCATATTAT	IFWYKQLPSKEMIFLIR	ATTTTTTGGTACAAGCAACTTCCCAGCAAAGAGATGATTTTCCTTATTCGC	QGSDEQ	CAGGGTTCTGATGAACAG	NAKSGRYSVNFKKAAKSVALTISALQLEDSAKYF	AATGCAAAAAGTGGTCGCTATTCTGTCAACTTCAAGAAAGCAGCGAAATCCGTCGCCTTAACCATTTCAGCCTTACAGCTAGAAGATTCAGCAAAGTACTTT	CALGDYVLSDKLIF	TGTGCTCTTGGGGACTACGTTCTATCCGATAAACTCATCTTT	GKGTRVTVEP	GGAAAAGGAACCCGTGTGACTGTGGAACCAA	2837	5	clonotype1	clonotype1_consensus_1	2
ACGGCCAGTCACTGGC-1	TRUE	ACGGCCAGTCACTGGC-1_contig_1	TRUE	632	TRG	TRGV2		TRGJ1	TRGC1	TRUE	TRUE	KSVIRQTGSSAEITCDLA	AAGTCAGTCATCAGGCAGACTGGGTCATCTGCTGAAATCACTTGTGATCTTGCT	EGSNGY	GAAGGAAGTAACGGCTAC	IHWYLHQEGKAPQRLQY	ATCCACTGGTACCTACACCAGGAGGGGAAGGCCCCACAGCGTCTTCAGTAC	YDSYNSKVVLES	TATGACTCCTACAACTCCAAGGTTGTGTTGGAATCA	GVSPGKYYTYASTRNNLRLILQNLIENDSGVYY	GGAGTCAGTCCAGGGAAGTATTATACTTACGCAAGCACAAGGAACAACTTGAGATTGATACTGCAAAATCTAATTGAAAATGACTCTGGGGTCTATTAC	CATWDGSRSYYKKLF	TGTGCCACCTGGGACGGGTCCCGAAGCTATTATAAGAAACTCTTT	GSGTTLVVT	GGCAGTGGAACAACACTTGTTGTCACAG	372	3	clonotype1	clonotype1_consensus_2	2
ACGGCCAGTCACTGGC-1	TRUE	ACGGCCAGTCACTGGC-1_contig_2	TRUE	518	TRD	TRDV1		TRDJ1	TRDC	TRUE	TRUE	AQKVTQAQSSVSMPVRKAVTLNCLYE	GCCCAGAAGGTTACTCAAGCCCAGTCATCAGTATCCATGCCAGTGAGGAAAGCAGTCACCCTGAACTGCCTGTATGAA	TSWWSYY	ACAAGTTGGTGGTCATATTAT	IFWYKQLPSKEMIFLIR	ATTTTTTGGTACAAGCAACTTCCCAGCAAAGAGATGATTTTCCTTATTCGC	QGSDEQ	CAGGGTTCTGATGAACAG	NAKSGRYSVNFKKAAKSVALTISALQLEDSAKYF	AATGCAAAAAGTGGTCGCTATTCTGTCAACTTCAAGAAAGCAGCGAAATCCGTCGCCTTAACCATTTCAGCCTTACAGCTAGAAGATTCAGCAAAGTACTTT	CALGDYVLSDKLIF	TGTGCTCTTGGGGACTACGTTCTATCCGATAAACTCATCTTT	GKGTRVTVEP	GGAAAAGGAACCCGTGTGACTGTGGAACCAA	1998	4	clonotype1	clonotype1_consensus_1	2
ACGGCCAGTCCCTACT-1	TRUE	ACGGCCAGTCCCTACT-1_contig_1	TRUE	731	TRG	TRGV2		TRGJ1	TRGC2	TRUE	TRUE	KSVIRQTGSSAEITCDLA	AAGTCAGTCATCAGGCAGACTGGGTCATCTGCTGAAATCACTTGTGATCTTGCT	EGSNGY	GAAGGAAGTAACGGCTAC	IHWYLHQEGKAPQRLQY	ATCCACTGGTACCTACACCAGGAGGGGAAGGCCCCACAGCGTCTTCAGTAC	YDSYNSKVVLES	TATGACTCCTACAACTCCAAGGTTGTGTTGGAATCA	GVSPGKYYTYASTRNNLRLILQNLIENDSGVYY	GGAGTCAGTCCAGGGAAGTATTATACTTACGCAAGCACAAGGAACAACTTGAGATTGATACTGCAAAATCTAATTGAAAATGACTCTGGGGTCTATTAC	CATWDGSRSYYKKLF	TGTGCCACCTGGGACGGGTCCCGAAGCTATTATAAGAAACTCTTT	GSGTTLVVT	GGCAGTGGAACAACACTTGTTGTCACAG	443	3	clonotype1	clonotype1_consensus_2	1
ACGGCCAGTCCCTACT-1	TRUE	ACGGCCAGTCCCTACT-1_contig_2	TRUE	542	TRD	TRDV1		TRDJ1	TRDC	TRUE	TRUE	AQKVTQAQSSVSMPVRKAVTLNCLYE	GCCCAGAAGGTTACTCAAGCCCAGTCATCAGTATCCATGCCAGTGAGGAAAGCAGTCACCCTGAACTGCCTGTATGAA	TSWWSYY	ACAAGTTGGTGGTCATATTAT	IFWYKQLPSKEMIFLIR	ATTTTTTGGTACAAGCAACTTCCCAGCAAAGAGATGATTTTCCTTATTCGC	QGSDEQ	CAGGGTTCTGATGAACAG	NAKSGRYSVNFKKAAKSVALTISALQLEDSAKYF	AATGCAAAAAGTGGTCGCTATTCTGTCAACTTCAAGAAAGCAGCGAAATCCGTCGCCTTAACCATTTCAGCCTTACAGCTAGAAGATTCAGCAAAGTACTTT	CALGDYVLSDKLIF	TGTGCTCTTGGGGACTACGTTCTATCCGATAAACTCATCTTT	GKGTRVTVEP	GGAAAAGGAACCCGTGTGACTGTGGAACCAA	1355	3	clonotype1	clonotype1_consensus_1	1
ACGGGCTAGACACTAA-1	TRUE	ACGGGCTAGACACTAA-1_contig_1	TRUE	725	TRD	TRDV1		TRDJ1	TRDC	TRUE	TRUE	AQKVTQAQSSVSMPVRKAVTLNCLYE	GCCCAGAAGGTTACTCAAGCCCAGTCATCAGTATCCATGCCAGTGAGGAAAGCAGTCACCCTGAACTGCCTGTATGAA	TSWWSYY	ACAAGTTGGTGGTCATATTAT	IFWYKQLPSKEMIFLIR	ATTTTTTGGTACAAGCAACTTCCCAGCAAAGAGATGATTTTCCTTATTCGC	QGSDEQ	CAGGGTTCTGATGAACAG	NAKSGRYSVNFKKAAKSVALTISALQLEDSAKYF	AATGCAAAAAGTGGTCGCTATTCTGTCAACTTCAAGAAAGCAGCGAAATCCGTCGCCTTAACCATTTCAGCCTTACAGCTAGAAGATTCAGCAAAGTACTTT	CALGESRGPYPAGGFQYTDKLIF	TGTGCTCTTGGGGAAAGTAGGGGTCCCTACCCTGCTGGGGGATTTCAGTACACCGATAAACTCATCTTT	GKGTRVTVEP	GGAAAAGGAACCCGTGTGACTGTGGAACCAA	23533	8	clonotype26	clonotype26_consensus_1	2
ACGGGCTAGAGCTATA-1	TRUE	ACGGGCTAGAGCTATA-1_contig_1	TRUE	574	TRD	TRDV1		TRDJ1	TRDC	TRUE	TRUE	AQKVTQAQSSVSMPVRKAVTLNCLYE	GCCCAGAAGGTTACTCAAGCCCAGTCATCAGTATCCATGCCAGTGAGGAAAGCAGTCACCCTGAACTGCCTGTATGAA	TSWWSYY	ACAAGTTGGTGGTCATATTAT	IFWYKQLPSKEMIFLIR	ATTTTTTGGTACAAGCAACTTCCCAGCAAAGAGATGATTTTCCTTATTCGC	QGSDEQ	CAGGGTTCTGATGAACAG	NAKSGRYSVNFKKAAKSVALTISALQLEDSAKYF	AATGCAAAAAGTGGTCGCTATTCTGTCAACTTCAAGAAAGCAGCGAAATCCGTCGCCTTAACCATTTCAGCCTTACAGCTAGAAGATTCAGCAAAGTACTTT	CALGDYVLSDKLIF	TGTGCTCTTGGGGACTACGTTCTATCCGATAAACTCATCTTT	GKGTRVTVEP	GGAAAAGGAACCCGTGTGACTGTGGAACCAA	7247	11	clonotype1	clonotype1_consensus_1	2
ACGGGCTAGAGCTATA-1	TRUE	ACGGGCTAGAGCTATA-1_contig_2	TRUE	618	TRG	TRGV2		TRGJ1	TRGC1	TRUE	TRUE	KSVIRQTGSSAEITCDLA	AAGTCAGTCATCAGGCAGACTGGGTCATCTGCTGAAATCACTTGTGATCTTGCT	EGSNGY	GAAGGAAGTAACGGCTAC	IHWYLHQEGKAPQRLQY	ATCCACTGGTACCTACACCAGGAGGGGAAGGCCCCACAGCGTCTTCAGTAC	YDSYNSKVVLES	TATGACTCCTACAACTCCAAGGTTGTGTTGGAATCA	GVSPGKYYTYASTRNNLRLILQNLIENDSGVYY	GGAGTCAGTCCAGGGAAGTATTATACTTACGCAAGCACAAGGAACAACTTGAGATTGATACTGCAAAATCTAATTGAAAATGACTCTGGGGTCTATTAC	CATWDGSRSYYKKLF	TGTGCCACCTGGGACGGGTCCCGAAGCTATTATAAGAAACTCTTT	GSGTTLVVT	GGCAGTGGAACAACACTTGTTGTCACAG	146	4	clonotype1	clonotype1_consensus_2	2
ACGGGCTCAGACGCCT-1	TRUE	ACGGGCTCAGACGCCT-1_contig_1	TRUE	625	TRG	TRGV2		TRGJ1	TRGC1	TRUE	TRUE	KSVIRQTGSSAEITCDLA	AAGTCAGTCATCAGGCAGACTGGGTCATCTGCTGAAATCACTTGTGATCTTGCT	EGSNGY	GAAGGAAGTAACGGCTAC	IHWYLHQEGKAPQRLQY	ATCCACTGGTACCTACACCAGGAGGGGAAGGCCCCACAGCGTCTTCAGTAC	YDSYNSKVVLES	TATGACTCCTACAACTCCAAGGTTGTGTTGGAATCA	GVSPGKYYTYASTRNNLRLILQNLIENDSGVYY	GGAGTCAGTCCAGGGAAGTATTATACTTACGCAAGCACAAGGAACAACTTGAGATTGATACTGCAAAATCTAATTGAAAATGACTCTGGGGTCTATTAC	CATWDGSRSYYKKLF	TGTGCCACCTGGGACGGGTCCCGAAGCTATTATAAGAAACTCTTT	GSGTTLVVT	GGCAGTGGAACAACACTTGTTGTCACAG	82	2	clonotype1	clonotype1_consensus_2	2
ACGGGCTCAGACGCCT-1	TRUE	ACGGGCTCAGACGCCT-1_contig_2	TRUE	647	TRD	TRDV1		TRDJ1	TRDC	TRUE	TRUE	AQKVTQAQSSVSMPVRKAVTLNCLYE	GCCCAGAAGGTTACTCAAGCCCAGTCATCAGTATCCATGCCAGTGAGGAAAGCAGTCACCCTGAACTGCCTGTATGAA	TSWWSYY	ACAAGTTGGTGGTCATATTAT	IFWYKQLPSKEMIFLIR	ATTTTTTGGTACAAGCAACTTCCCAGCAAAGAGATGATTTTCCTTATTCGC	QGSDEQ	CAGGGTTCTGATGAACAG	NAKSGRYSVNFKKAAKSVALTISALQLEDSAKYF	AATGCAAAAAGTGGTCGCTATTCTGTCAACTTCAAGAAAGCAGCGAAATCCGTCGCCTTAACCATTTCAGCCTTACAGCTAGAAGATTCAGCAAAGTACTTT	CALGDYVLSDKLIF	TGTGCTCTTGGGGACTACGTTCTATCCGATAAACTCATCTTT	GKGTRVTVEP	GGAAAAGGAACCCGTGTGACTGTGGAACCAA	7419	6	clonotype1	clonotype1_consensus_1	2
ACGGGCTCATTGGGCC-1	TRUE	ACGGGCTCATTGGGCC-1_contig_1	TRUE	718	TRG	TRGV10		TRGJP1	TRGC1	TRUE	TRUE	LSKVEQFQLSISTEVKKSIDIPCKIS	TTATCAAAAGTGGAGCAGTTCCAGCTATCCATTTCCACGGAAGTCAAGAAAAGTATTGACATACCTTGCAAGATATCG	STRFETDV	AGCACAAGGTTTGAAACAGATGTC	IHWYRQKPNQALEHLIY	ATTCACTGGTACCGGCAGAAACCAAATCAGGCTTTGGAGCACCTGATCTAT	IVSTKSAARRSMG	ATTGTCTCAACAAAATCCGCAGCTCGACGCAGCATGGGT	KTSNKVEARKNSQTLTSILTIKSVEKEDMAVYY	AAGACAAGCAACAAAGTGGAGGCAAGAAAGAATTCTCAAACTCTCACTTCAATCCTTACCATCAAGTCCGTAGAGAAAGAAGACATGGCCGTTTACTAC	CAAWDYGLTTGWFKIF	TGTGCTGCGTGGGATTATGGGTTGACCACTGGTTGGTTCAAGATATTT	AEGTKLIVTSP	GCTGAAGGGACTAAGCTCATAGTAACTTCACCTG	329	5	clonotype60	clonotype60_consensus_1	1
ACGGGCTGTCCAGTAT-1	TRUE	ACGGGCTGTCCAGTAT-1_contig_1	TRUE	673	TRG	TRGV2		TRGJ1	TRGC1	TRUE	TRUE	KSVIRQTGSSAEITCDLA	AAGTCAGTCATCAGGCAGACTGGGTCATCTGCTGAAATCACTTGTGATCTTGCT	EGSNGY	GAAGGAAGTAACGGCTAC	IHWYLHQEGKAPQRLQY	ATCCACTGGTACCTACACCAGGAGGGGAAGGCCCCACAGCGTCTTCAGTAC	YDSYNSKVVLES	TATGACTCCTACAACTCCAAGGTTGTGTTGGAATCA	GVSPGKYYTYASTRNNLRLILQNLIENDSGVYY	GGAGTCAGTCCAGGGAAGTATTATACTTACGCAAGCACAAGGAACAACTTGAGATTGATACTGCAAAATCTAATTGAAAATGACTCTGGGGTCTATTAC	CATWDGSRSYYKKLF	TGTGCCACCTGGGACGGGTCCCGAAGCTATTATAAGAAACTCTTT	GSGTTLVVT	GGCAGTGGAACAACACTTGTTGTCACAG	292	7	clonotype1	clonotype1_consensus_2	2
ACGGGCTGTCCAGTAT-1	TRUE	ACGGGCTGTCCAGTAT-1_contig_2	TRUE	539	TRD	TRDV1		TRDJ1	TRDC	TRUE	TRUE	AQKVTQAQSSVSMPVRKAVTLNCLYE	GCCCAGAAGGTTACTCAAGCCCAGTCATCAGTATCCATGCCAGTGAGGAAAGCAGTCACCCTGAACTGCCTGTATGAA	TSWWSYY	ACAAGTTGGTGGTCATATTAT	IFWYKQLPSKEMIFLIR	ATTTTTTGGTACAAGCAACTTCCCAGCAAAGAGATGATTTTCCTTATTCGC	QGSDEQ	CAGGGTTCTGATGAACAG	NAKSGRYSVNFKKAAKSVALTISALQLEDSAKYF	AATGCAAAAAGTGGTCGCTATTCTGTCAACTTCAAGAAAGCAGCGAAATCCGTCGCCTTAACCATTTCAGCCTTACAGCTAGAAGATTCAGCAAAGTACTTT	CALGDYVLSDKLIF	TGTGCTCTTGGGGACTACGTTCTATCCGATAAACTCATCTTT	GKGTRVTVEP	GGAAAAGGAACCCGTGTGACTGTGGAACCAA	2785	5	clonotype1	clonotype1_consensus_1	2
ACGGGCTTCGATCCCT-1	TRUE	ACGGGCTTCGATCCCT-1_contig_1	TRUE	538	TRD	TRDV1		TRDJ1	TRDC	TRUE	TRUE	AQKVTQAQSSVSMPVRKAVTLNCLYE	GCCCAGAAGGTTACTCAAGCCCAGTCATCAGTATCCATGCCAGTGAGGAAAGCAGTCACCCTGAACTGCCTGTATGAA	TSWWSYY	ACAAGTTGGTGGTCATATTAT	IFWYKQLPSKEMIFLIR	ATTTTTTGGTACAAGCAACTTCCCAGCAAAGAGATGATTTTCCTTATTCGC	QGSDEQ	CAGGGTTCTGATGAACAG	NAKSGRYSVNFKKAAKSVALTISALQLEDSAKYF	AATGCAAAAAGTGGTCGCTATTCTGTCAACTTCAAGAAAGCAGCGAAATCCGTCGCCTTAACCATTTCAGCCTTACAGCTAGAAGATTCAGCAAAGTACTTT	CALGDYVLSDKLIF	TGTGCTCTTGGGGACTACGTTCTATCCGATAAACTCATCTTT	GKGTRVTVEP	GGAAAAGGAACCCGTGTGACTGTGGAACCAA	2363	3	clonotype2	clonotype2_consensus_1	1
ACGGGCTTCTACCAGA-1	TRUE	ACGGGCTTCTACCAGA-1_contig_1	TRUE	651	TRG	TRGV2		TRGJ1	TRGC1	TRUE	TRUE	KSVIRQTGSSAEITCDLA	AAGTCAGTCATCAGGCAGACTGGGTCATCTGCTGAAATCACTTGTGATCTTGCT	EGSNGY	GAAGGAAGTAACGGCTAC	IHWYLHQEGKAPQRLQY	ATCCACTGGTACCTACACCAGGAGGGGAAGGCCCCACAGCGTCTTCAGTAC	YDSYNSKVVLES	TATGACTCCTACAACTCCAAGGTTGTGTTGGAATCA	GVSPGKYYTYASTRNNLRLILQNLIENDSGVYY	GGAGTCAGTCCAGGGAAGTATTATACTTACGCAAGCACAAGGAACAACTTGAGATTGATACTGCAAAATCTAATTGAAAATGACTCTGGGGTCTATTAC	CATWDGSRSYYKKLF	TGTGCCACCTGGGACGGGTCCCGAAGCTATTATAAGAAACTCTTT	GSGTTLVVT	GGCAGTGGAACAACACTTGTTGTCACAG	200	6	clonotype1	clonotype1_consensus_2	2
ACGGGCTTCTACCAGA-1	TRUE	ACGGGCTTCTACCAGA-1_contig_2	TRUE	647	TRD	TRDV1		TRDJ1	TRDC	TRUE	TRUE	AQKVTQAQSSVSMPVRKAVTLNCLYE	GCCCAGAAGGTTACTCAAGCCCAGTCATCAGTATCCATGCCAGTGAGGAAAGCAGTCACCCTGAACTGCCTGTATGAA	TSWWSYY	ACAAGTTGGTGGTCATATTAT	IFWYKQLPSKEMIFLIR	ATTTTTTGGTACAAGCAACTTCCCAGCAAAGAGATGATTTTCCTTATTCGC	QGSDEQ	CAGGGTTCTGATGAACAG	NAKSGRYSVNFKKAAKSVALTISALQLEDSAKYF	AATGCAAAAAGTGGTCGCTATTCTGTCAACTTCAAGAAAGCAGCGAAATCCGTCGCCTTAACCATTTCAGCCTTACAGCTAGAAGATTCAGCAAAGTACTTT	CALGDYVLSDKLIF	TGTGCTCTTGGGGACTACGTTCTATCCGATAAACTCATCTTT	GKGTRVTVEP	GGAAAAGGAACCCGTGTGACTGTGGAACCAA	4594	11	clonotype1	clonotype1_consensus_1	2
ACGGGTCAGGATGCGT-1	TRUE	ACGGGTCAGGATGCGT-1_contig_1	TRUE	579	TRD	TRDV1		TRDJ1	TRDC	TRUE	TRUE	AQKVTQAQSSVSMPVRKAVTLNCLYE	GCCCAGAAGGTTACTCAAGCCCAGTCATCAGTATCCATGCCAGTGAGGAAAGCAGTCACCCTGAACTGCCTGTATGAA	TSWWSYY	ACAAGTTGGTGGTCATATTAT	IFWYKQLPSKEMIFLIR	ATTTTTTGGTACAAGCAACTTCCCAGCAAAGAGATGATTTTCCTTATTCGC	QGSDEQ	CAGGGTTCTGATGAACAG	NAKSGRYSVNFKKAAKSVALTISALQLEDSAKYF	AATGCAAAAAGTGGTCGCTATTCTGTCAACTTCAAGAAAGCAGCGAAATCCGTCGCCTTAACCATTTCAGCCTTACAGCTAGAAGATTCAGCAAAGTACTTT	CALGDYVLSDKLIF	TGTGCTCTTGGGGACTACGTTCTATCCGATAAACTCATCTTT	GKGTRVTVEP	GGAAAAGGAACCCGTGTGACTGTGGAACCAA	9741	12	clonotype2	clonotype2_consensus_1	1
ACGGGTCCAAAGAATC-1	TRUE	ACGGGTCCAAAGAATC-1_contig_1	TRUE	539	TRD	TRDV1		TRDJ1	TRDC	TRUE	TRUE	AQKVTQAQSSVSMPVRKAVTLNCLYE	GCCCAGAAGGTTACTCAAGCCCAGTCATCAGTATCCATGCCAGTGAGGAAAGCAGTCACCCTGAACTGCCTGTATGAA	TSWWSYY	ACAAGTTGGTGGTCATATTAT	IFWYKQLPSKEMIFLIR	ATTTTTTGGTACAAGCAACTTCCCAGCAAAGAGATGATTTTCCTTATTCGC	QGSDEQ	CAGGGTTCTGATGAACAG	NAKSGRYSVNFKKAAKSVALTISALQLEDSAKYF	AATGCAAAAAGTGGTCGCTATTCTGTCAACTTCAAGAAAGCAGCGAAATCCGTCGCCTTAACCATTTCAGCCTTACAGCTAGAAGATTCAGCAAAGTACTTT	CALGDYVLSDKLIF	TGTGCTCTTGGGGACTACGTTCTATCCGATAAACTCATCTTT	GKGTRVTVEP	GGAAAAGGAACCCGTGTGACTGTGGAACCAA	5882	7	clonotype2	clonotype2_consensus_1	1
ACGGGTCCAATCCAAC-1	TRUE	ACGGGTCCAATCCAAC-1_contig_1	TRUE	539	TRD	TRDV1		TRDJ1	TRDC	TRUE	TRUE	AQKVTQAQSSVSMPVRKAVTLNCLYE	GCCCAGAAGGTTACTCAAGCCCAGTCATCAGTATCCATGCCAGTGAGGAAAGCAGTCACCCTGAACTGCCTGTATGAA	TSWWSYY	ACAAGTTGGTGGTCATATTAT	IFWYKQLPSKEMIFLIR	ATTTTTTGGTACAAGCAACTTCCCAGCAAAGAGATGATTTTCCTTATTCGC	QGSDEQ	CAGGGTTCTGATGAACAG	NAKSGRYSVNFKKAAKSVALTISALQLEDSAKYF	AATGCAAAAAGTGGTCGCTATTCTGTCAACTTCAAGAAAGCAGCGAAATCCGTCGCCTTAACCATTTCAGCCTTACAGCTAGAAGATTCAGCAAAGTACTTT	CALGDYVLSDKLIF	TGTGCTCTTGGGGACTACGTTCTATCCGATAAACTCATCTTT	GKGTRVTVEP	GGAAAAGGAACCCGTGTGACTGTGGAACCAA	7830	12	clonotype1	clonotype1_consensus_1	2
ACGGGTCCAATCCAAC-1	TRUE	ACGGGTCCAATCCAAC-1_contig_2	TRUE	765	TRG	TRGV2		TRGJ1	TRGC1	TRUE	TRUE	KSVIRQTGSSAEITCDLA	AAGTCAGTCATCAGGCAGACTGGGTCATCTGCTGAAATCACTTGTGATCTTGCT	EGSNGY	GAAGGAAGTAACGGCTAC	IHWYLHQEGKAPQRLQY	ATCCACTGGTACCTACACCAGGAGGGGAAGGCCCCACAGCGTCTTCAGTAC	YDSYNSKVVLES	TATGACTCCTACAACTCCAAGGTTGTGTTGGAATCA	GVSPGKYYTYASTRNNLRLILQNLIENDSGVYY	GGAGTCAGTCCAGGGAAGTATTATACTTACGCAAGCACAAGGAACAACTTGAGATTGATACTGCAAAATCTAATTGAAAATGACTCTGGGGTCTATTAC	CATWDGSRSYYKKLF	TGTGCCACCTGGGACGGGTCCCGAAGCTATTATAAGAAACTCTTT	GSGTTLVVT	GGCAGTGGAACAACACTTGTTGTCACAG	410	7	clonotype1	clonotype1_consensus_2	2
ACGGGTCCAGTCCTTC-1	TRUE	ACGGGTCCAGTCCTTC-1_contig_1	TRUE	539	TRD	TRDV1		TRDJ1	TRDC	TRUE	TRUE	AQKVTQAQSSVSMPVRKAVTLNCLYE	GCCCAGAAGGTTACTCAAGCCCAGTCATCAGTATCCATGCCAGTGAGGAAAGCAGTCACCCTGAACTGCCTGTATGAA	TSWWSYY	ACAAGTTGGTGGTCATATTAT	IFWYKQLPSKEMIFLIR	ATTTTTTGGTACAAGCAACTTCCCAGCAAAGAGATGATTTTCCTTATTCGC	QGSDEQ	CAGGGTTCTGATGAACAG	NAKSGRYSVNFKKAAKSVALTISALQLEDSAKYF	AATGCAAAAAGTGGTCGCTATTCTGTCAACTTCAAGAAAGCAGCGAAATCCGTCGCCTTAACCATTTCAGCCTTACAGCTAGAAGATTCAGCAAAGTACTTT	CALGDYVLSDKLIF	TGTGCTCTTGGGGACTACGTTCTATCCGATAAACTCATCTTT	GKGTRVTVEP	GGAAAAGGAACCCGTGTGACTGTGGAACCAA	4786	7	clonotype2	clonotype2_consensus_1	1
ACGGGTCGTCGGATCC-1	TRUE	ACGGGTCGTCGGATCC-1_contig_1	TRUE	576	TRD	TRDV2		TRDJ3	TRDC	TRUE	TRUE	IELVPEHQTVPVSIGVPATLRCSMK	ATTGAGTTGGTGCCTGAACACCAAACAGTGCCTGTGTCAATAGGGGTCCCTGCCACCCTCAGGTGCTCCATGAAA	GEAIGNYY	GGAGAAGCGATCGGTAACTACTAT	INWYRKTQGNTMTFIYR	ATCAACTGGTACAGGAAGACCCAAGGTAACACAATGACTTTCATATACCGA	EKDIYG	GAAAAGGACATCTATGGC	PGFKDNFQGDIDIAKNLAVLKILAPSERDEGSYY	CCTGGTTTCAAAGACAATTTCCAAGGTGACATTGATATTGCAAAGAACCTGGCTGTACTTAAGATACTTGCACCATCAGAGAGAGATGAAGGGTCTTACTAC	CACDTGSTGESSWDTRQMFF	TGTGCCTGTGACACCGGGTCTACTGGGGAAAGCTCCTGGGACACCCGACAGATGTTTTTC	GTGIKLFVEP	GGAACTGGCATCAAACTCTTCGTGGAGCCCC	9548	12	clonotype5	clonotype5_consensus_1	1
ACGGGTCTCCTTTCGG-1	TRUE	ACGGGTCTCCTTTCGG-1_contig_1	TRUE	765	TRG	TRGV2		TRGJ1	TRGC2	TRUE	TRUE	KSVIRQTGSSAEITCDLA	AAGTCAGTCATCAGGCAGACTGGGTCATCTGCTGAAATCACTTGTGATCTTGCT	EGSNGY	GAAGGAAGTAACGGCTAC	IHWYLHQEGKAPQRLQY	ATCCACTGGTACCTACACCAGGAGGGGAAGGCCCCACAGCGTCTTCAGTAC	YDSYNSKVVLES	TATGACTCCTACAACTCCAAGGTTGTGTTGGAATCA	GVSPGKYYTYASTRNNLRLILQNLIENDSGVYY	GGAGTCAGTCCAGGGAAGTATTATACTTACGCAAGCACAAGGAACAACTTGAGATTGATACTGCAAAATCTAATTGAAAATGACTCTGGGGTCTATTAC	CATWDGSRSYYKKLF	TGTGCCACCTGGGACGGGTCCCGAAGCTATTATAAGAAACTCTTT	GSGTTLVVT	GGCAGTGGAACAACACTTGTTGTCACAG	2647	6	clonotype1	clonotype1_consensus_2	1
ACGGGTCTCCTTTCGG-1	TRUE	ACGGGTCTCCTTTCGG-1_contig_2	TRUE	545	TRD	TRDV1		TRDJ1	TRDC	TRUE	TRUE	AQKVTQAQSSVSMPVRKAVTLNCLYE	GCCCAGAAGGTTACTCAAGCCCAGTCATCAGTATCCATGCCAGTGAGGAAAGCAGTCACCCTGAACTGCCTGTATGAA	TSWWSYY	ACAAGTTGGTGGTCATATTAT	IFWYKQLPSKEMIFLIR	ATTTTTTGGTACAAGCAACTTCCCAGCAAAGAGATGATTTTCCTTATTCGC	QGSDEQ	CAGGGTTCTGATGAACAG	NAKSGRYSVNFKKAAKSVALTISALQLEDSAKYF	AATGCAAAAAGTGGTCGCTATTCTGTCAACTTCAAGAAAGCAGCGAAATCCGTCGCCTTAACCATTTCAGCCTTACAGCTAGAAGATTCAGCAAAGTACTTT	CALGDYVLSDKLIF	TGTGCTCTTGGGGACTACGTTCTATCCGATAAACTCATCTTT	GKGTRVTVEP	GGAAAAGGAACCCGTGTGACTGTGGAACCAA	6100	11	clonotype1	clonotype1_consensus_1	1
ACGGGTCTCGCAAGCC-1	TRUE	ACGGGTCTCGCAAGCC-1_contig_1	TRUE	539	TRD	TRDV1		TRDJ1	TRDC	TRUE	TRUE	AQKVTQAQSSVSMPVRKAVTLNCLYE	GCCCAGAAGGTTACTCAAGCCCAGTCATCAGTATCCATGCCAGTGAGGAAAGCAGTCACCCTGAACTGCCTGTATGAA	TSWWSYY	ACAAGTTGGTGGTCATATTAT	IFWYKQLPSKEMIFLIR	ATTTTTTGGTACAAGCAACTTCCCAGCAAAGAGATGATTTTCCTTATTCGC	QGSDEQ	CAGGGTTCTGATGAACAG	NAKSGRYSVNFKKAAKSVALTISALQLEDSAKYF	AATGCAAAAAGTGGTCGCTATTCTGTCAACTTCAAGAAAGCAGCGAAATCCGTCGCCTTAACCATTTCAGCCTTACAGCTAGAAGATTCAGCAAAGTACTTT	CALGDYVLSDKLIF	TGTGCTCTTGGGGACTACGTTCTATCCGATAAACTCATCTTT	GKGTRVTVEP	GGAAAAGGAACCCGTGTGACTGTGGAACCAA	2148	6	clonotype6	clonotype6_consensus_1	4
ACGGGTCTCGCAAGCC-1	TRUE	ACGGGTCTCGCAAGCC-1_contig_2	TRUE	768	TRG	TRGV3		TRGJ1	TRGC2	TRUE	TRUE	KSVTRQTGSSAEITCDLT	AAGTCAGTCACCAGGCAGACTGGGTCATCTGCTGAAATCACTTGCGATCTTACT	VTNTFY	GTAACAAATACCTTCTAC	IHWYLHQEGKAPQRLLY	ATCCACTGGTACCTACACCAGGAGGGGAAGGCCCCACAGCGTCTTCTGTAC	YDVSTARDVLES	TATGACGTCTCCACCGCAAGGGATGTGTTGGAATCA	GLSPGKYYTHTPRRWSWILRLQNLIENDSGVYY	GGACTCAGTCCAGGAAAGTATTATACTCATACACCCAGGAGGTGGAGCTGGATATTGAGACTGCAAAATCTAATTGAAAATGACTCTGGGGTCTATTAC	CATWDGSRSYYKKLF	TGTGCCACCTGGGACGGGTCCCGAAGCTATTATAAGAAACTCTTT	GSGTTLVVT	GGCAGTGGAACAACACTTGTTGTCACAG	64	1	clonotype6	clonotype6_consensus_2	4
ACGTCAAAGCTAAGAT-1	TRUE	ACGTCAAAGCTAAGAT-1_contig_1	TRUE	656	TRD	TRDV1		TRDJ1	TRDC	TRUE	TRUE	AQKVTQAQSSVSMPVRKAVTLNCLYE	GCCCAGAAGGTTACTCAAGCCCAGTCATCAGTATCCATGCCAGTGAGGAAAGCAGTCACCCTGAACTGCCTGTATGAA	TSWWSYY	ACAAGTTGGTGGTCATATTAT	IFWYKQLPSKEMIFLIR	ATTTTTTGGTACAAGCAACTTCCCAGCAAAGAGATGATTTTCCTTATTCGC	QGSDEQ	CAGGGTTCTGATGAACAG	NAKSGRYSVNFKKAAKSVALTISALQLEDSAKYF	AATGCAAAAAGTGGTCGCTATTCTGTCAACTTCAAGAAAGCAGCGAAATCCGTCGCCTTAACCATTTCAGCCTTACAGCTAGAAGATTCAGCAAAGTACTTT	CALGDYVLSDKLIF	TGTGCTCTTGGGGACTACGTTCTATCCGATAAACTCATCTTT	GKGTRVTVEP	GGAAAAGGAACCCGTGTGACTGTGGAACCAA	29025	55	clonotype2	clonotype2_consensus_1	1
ACGTCAACAAATCCGT-1	TRUE	ACGTCAACAAATCCGT-1_contig_1	TRUE	558	TRD	TRDV1		TRDJ1	TRDC	TRUE	TRUE	AQKVTQAQSSVSMPVRKAVTLNCLYE	GCCCAGAAGGTTACTCAAGCCCAGTCATCAGTATCCATGCCAGTGAGGAAAGCAGTCACCCTGAACTGCCTGTATGAA	TSWWSYY	ACAAGTTGGTGGTCATATTAT	IFWYKQLPSKEMIFLIR	ATTTTTTGGTACAAGCAACTTCCCAGCAAAGAGATGATTTTCCTTATTCGC	QGSDEQ	CAGGGTTCTGATGAACAG	NAKSGRYSVNFKKAAKSVALTISALQLEDSAKYF	AATGCAAAAAGTGGTCGCTATTCTGTCAACTTCAAGAAAGCAGCGAAATCCGTCGCCTTAACCATTTCAGCCTTACAGCTAGAAGATTCAGCAAAGTACTTT	CALGDYVLSDKLIF	TGTGCTCTTGGGGACTACGTTCTATCCGATAAACTCATCTTT	GKGTRVTVEP	GGAAAAGGAACCCGTGTGACTGTGGAACCAA	6752	10	clonotype2	clonotype2_consensus_1	1
ACGTCAAGTATGGTTC-1	TRUE	ACGTCAAGTATGGTTC-1_contig_1	TRUE	537	TRD	TRDV1		TRDJ1	TRDC	TRUE	TRUE	AQKVTQAQSSVSMPVRKAVTLNCLYE	GCCCAGAAGGTTACTCAAGCCCAGTCATCAGTATCCATGCCAGTGAGGAAAGCAGTCACCCTGAACTGCCTGTATGAA	TSWWSYY	ACAAGTTGGTGGTCATATTAT	IFWYKQLPSKEMIFLIR	ATTTTTTGGTACAAGCAACTTCCCAGCAAAGAGATGATTTTCCTTATTCGC	QGSDEQ	CAGGGTTCTGATGAACAG	NAKSGRYSVNFKKAAKSVALTISALQLEDSAKYF	AATGCAAAAAGTGGTCGCTATTCTGTCAACTTCAAGAAAGCAGCGAAATCCGTCGCCTTAACCATTTCAGCCTTACAGCTAGAAGATTCAGCAAAGTACTTT	CALGDYVLSDKLIF	TGTGCTCTTGGGGACTACGTTCTATCCGATAAACTCATCTTT	GKGTRVTVEP	GGAAAAGGAACCCGTGTGACTGTGGAACCAA	3342	6	clonotype1	clonotype1_consensus_1	1
ACGTCAAGTATGGTTC-1	TRUE	ACGTCAAGTATGGTTC-1_contig_2	TRUE	731	TRG	TRGV2		TRGJ1	TRGC2	TRUE	TRUE	KSVIRQTGSSAEITCDLA	AAGTCAGTCATCAGGCAGACTGGGTCATCTGCTGAAATCACTTGTGATCTTGCT	EGSNGY	GAAGGAAGTAACGGCTAC	IHWYLHQEGKAPQRLQY	ATCCACTGGTACCTACACCAGGAGGGGAAGGCCCCACAGCGTCTTCAGTAC	YDSYNSKVVLES	TATGACTCCTACAACTCCAAGGTTGTGTTGGAATCA	GVSPGKYYTYASTRNNLRLILQNLIENDSGVYY	GGAGTCAGTCCAGGGAAGTATTATACTTACGCAAGCACAAGGAACAACTTGAGATTGATACTGCAAAATCTAATTGAAAATGACTCTGGGGTCTATTAC	CATWDGSRSYYKKLF	TGTGCCACCTGGGACGGGTCCCGAAGCTATTATAAGAAACTCTTT	GSGTTLVVT	GGCAGTGGAACAACACTTGTTGTCACAG	977	7	clonotype1	clonotype1_consensus_2	1
ACGTCAAGTCGAGTTT-1	TRUE	ACGTCAAGTCGAGTTT-1_contig_1	TRUE	541	TRD	TRDV1		TRDJ1	TRDC	TRUE	TRUE	AQKVTQAQSSVSMPVRKAVTLNCLYE	GCCCAGAAGGTTACTCAAGCCCAGTCATCAGTATCCATGCCAGTGAGGAAAGCAGTCACCCTGAACTGCCTGTATGAA	TSWWSYY	ACAAGTTGGTGGTCATATTAT	IFWYKQLPSKEMIFLIR	ATTTTTTGGTACAAGCAACTTCCCAGCAAAGAGATGATTTTCCTTATTCGC	QGSDEQ	CAGGGTTCTGATGAACAG	NAKSGRYSVNFKKAAKSVALTISALQLEDSAKYF	AATGCAAAAAGTGGTCGCTATTCTGTCAACTTCAAGAAAGCAGCGAAATCCGTCGCCTTAACCATTTCAGCCTTACAGCTAGAAGATTCAGCAAAGTACTTT	CALGDYVLSDKLIF	TGTGCTCTTGGGGACTACGTTCTATCCGATAAACTCATCTTT	GKGTRVTVEP	GGAAAAGGAACCCGTGTGACTGTGGAACCAA	4118	8	clonotype1	clonotype1_consensus_1	1
ACGTCAAGTCGAGTTT-1	TRUE	ACGTCAAGTCGAGTTT-1_contig_2	TRUE	727	TRG	TRGV2		TRGJ1	TRGC2	TRUE	TRUE	KSVIRQTGSSAEITCDLA	AAGTCAGTCATCAGGCAGACTGGGTCATCTGCTGAAATCACTTGTGATCTTGCT	EGSNGY	GAAGGAAGTAACGGCTAC	IHWYLHQEGKAPQRLQY	ATCCACTGGTACCTACACCAGGAGGGGAAGGCCCCACAGCGTCTTCAGTAC	YDSYNSKVVLES	TATGACTCCTACAACTCCAAGGTTGTGTTGGAATCA	GVSPGKYYTYASTRNNLRLILQNLIENDSGVYY	GGAGTCAGTCCAGGGAAGTATTATACTTACGCAAGCACAAGGAACAACTTGAGATTGATACTGCAAAATCTAATTGAAAATGACTCTGGGGTCTATTAC	CATWDGSRSYYKKLF	TGTGCCACCTGGGACGGGTCCCGAAGCTATTATAAGAAACTCTTT	GSGTTLVVT	GGCAGTGGAACAACACTTGTTGTCACAG	208	5	clonotype1	clonotype1_consensus_2	1
ACTATCTCAAGCTGTT-1	TRUE	ACTATCTCAAGCTGTT-1_contig_1	TRUE	765	TRG	TRGV2		TRGJ1	TRGC2	TRUE	TRUE	KSVIRQTGSSAEITCDLA	AAGTCAGTCATCAGGCAGACTGGGTCATCTGCTGAAATCACTTGTGATCTTGCT	EGSNGY	GAAGGAAGTAACGGCTAC	IHWYLHQEGKAPQRLQY	ATCCACTGGTACCTACACCAGGAGGGGAAGGCCCCACAGCGTCTTCAGTAC	YDSYNSKVVLES	TATGACTCCTACAACTCCAAGGTTGTGTTGGAATCA	GVSPGKYYTYASTRNNLRLILQNLIENDSGVYY	GGAGTCAGTCCAGGGAAGTATTATACTTACGCAAGCACAAGGAACAACTTGAGATTGATACTGCAAAATCTAATTGAAAATGATTCTGGGGTCTATTAC	CATWDGSRSYYKKLF	TGTGCCACCTGGGACGGGTCCCGAAGCTATTATAAGAAACTCTTT	GSGTTLVVT	GGCAGTGGAACAACACTTGTTGTCACAG	943	5	clonotype1	clonotype1_consensus_2	4
ACTATCTCAAGCTGTT-1	TRUE	ACTATCTCAAGCTGTT-1_contig_2	TRUE	548	TRD	TRDV1		TRDJ1	TRDC	TRUE	TRUE	AQKVTQAQSSVSMPVRKAVTLNCLYE	GCCCAGAAGGTTACTCAAGCCCAGTCATCAGTATCCATGCCAGTGAGGAAAGCAGTCACCCTGAACTGCCTGTATGAA	TSWWSYY	ACAAGTTGGTGGTCATATTAT	IFWYKQLPSKEMIFLIR	ATTTTTTGGTACAAGCAACTTCCCAGCAAAGAGATGATTTTCCTTATTCGC	QGSDEQ	CAGGGTTCTGATGAACAG	NAKSGRYSVNFKKAAKSVALTISALQLEDSAKYF	AATGCAAAAAGTGGTCGCTATTCTGTCAACTTCAAGAAAGCAGCGAAATCCGTCGCCTTAACCATTTCAGCCTTACAGCTAGAAGATTCAGCAAAGTACTTT	CALGDYVLSDKLIF	TGTGCTCTTGGGGACTACGTTCTATCCGATAAACTCATCTTT	GKGTRVTVEP	GGAAAAGGAACCCGTGTGACTGTGGAACCAA	5699	4	clonotype1	clonotype1_consensus_1	4
ACTATCTCATGCAATC-1	TRUE	ACTATCTCATGCAATC-1_contig_1	TRUE	651	TRG	TRGV2		TRGJ1	TRGC1	TRUE	TRUE	KSVIRQTGSSAEITCDLA	AAGTCAGTCATCAGGCAGACTGGGTCATCTGCTGAAATCACTTGTGATCTTGCT	EGSNGY	GAAGGAAGTAACGGCTAC	IHWYLHQEGKAPQRLQY	ATCCACTGGTACCTACACCAGGAGGGGAAGGCCCCACAGCGTCTTCAGTAC	YDSYNSKVVLES	TATGACTCCTACAACTCCAAGGTTGTGTTGGAATCA	GVSPGKYYTYASTRNNLRLILQNLIENDSGVYY	GGAGTCAGTCCAGGGAAGTATTATACTTACGCAAGCACAAGGAACAACTTGAGATTGATACTGCAAAATCTAATTGAAAATGACTCTGGGGTCTATTAC	CATWDGSRSYYKKLF	TGTGCCACCTGGGACGGGTCCCGAAGCTATTATAAGAAACTCTTT	GSGTTLVVT	GGCAGTGGAACAACACTTGTTGTCACAG	182	3	clonotype1	clonotype1_consensus_2	2
ACTATCTCATGCAATC-1	TRUE	ACTATCTCATGCAATC-1_contig_2	TRUE	536	TRD	TRDV1		TRDJ1	TRDC	TRUE	TRUE	AQKVTQAQSSVSMPVRKAVTLNCLYE	GCCCAGAAGGTTACTCAAGCCCAGTCATCAGTATCCATGCCAGTGAGGAAAGCAGTCACCCTGAACTGCCTGTATGAA	TSWWSYY	ACAAGTTGGTGGTCATATTAT	IFWYKQLPSKEMIFLIR	ATTTTTTGGTACAAGCAACTTCCCAGCAAAGAGATGATTTTCCTTATTCGC	QGSDEQ	CAGGGTTCTGATGAACAG	NAKSGRYSVNFKKAAKSVALTISALQLEDSAKYF	AATGCAAAAAGTGGTCGCTATTCTGTCAACTTCAAGAAAGCAGCGAAATCCGTCGCCTTAACCATTTCAGCCTTACAGCTAGAAGATTCAGCAAAGTACTTT	CALGDYVLSDKLIF	TGTGCTCTTGGGGACTACGTTCTATCCGATAAACTCATCTTT	GKGTRVTVEP	GGAAAAGGAACCCGTGTGACTGTGGAACCAA	863	2	clonotype1	clonotype1_consensus_1	2
ACTATCTTCTTTAGTC-1	TRUE	ACTATCTTCTTTAGTC-1_contig_1	TRUE	541	TRD	TRDV1		TRDJ1	TRDC	TRUE	TRUE	AQKVTQAQSSVSMPVRKAVTLNCLYE	GCCCAGAAGGTTACTCAAGCCCAGTCATCAGTATCCATGCCAGTGAGGAAAGCAGTCACCCTGAACTGCCTGTATGAA	TSWWSYY	ACAAGTTGGTGGTCATATTAT	IFWYKQLPSKEMIFLIR	ATTTTTTGGTACAAGCAACTTCCCAGCAAAGAGATGATTTTCCTTATTCGC	QGSDEQ	CAGGGTTCTGATGAACAG	NAKSGRYSVNFKKAAKSVALTISALQLEDSAKYF	AATGCAAAAAGTGGTCGCTATTCTGTCAACTTCAAGAAAGCAGCGAAATCCGTCGCCTTAACCATTTCAGCCTTACAGCTAGAAGATTCAGCAAAGTACTTT	CALGDYVLSDKLIF	TGTGCTCTTGGGGACTACGTTCTATCCGATAAACTCATCTTT	GKGTRVTVEP	GGAAAAGGAACCCGTGTGACTGTGGAACCAA	6724	12	clonotype2	clonotype2_consensus_1	1
ACTGAACAGACCTAGG-1	TRUE	ACTGAACAGACCTAGG-1_contig_1	TRUE	539	TRD	TRDV1		TRDJ1	TRDC	TRUE	TRUE	AQKVTQAQSSVSMPVRKAVTLNCLYE	GCCCAGAAGGTTACTCAAGCCCAGTCATCAGTATCCATGCCAGTGAGGAAAGCAGTCACCCTGAACTGCCTGTATGAA	TSWWSYY	ACAAGTTGGTGGTCATATTAT	IFWYKQLPSKEMIFLIR	ATTTTTTGGTACAAGCAACTTCCCAGCAAAGAGATGATTTTCCTTATTCGC	QGSDEQ	CAGGGTTCTGATGAACAG	NAKSGRYSVNFKKAAKSVALTISALQLEDSAKYF	AATGCAAAAAGTGGTCGCTATTCTGTCAACTTCAAGAAAGCAGCGAAATCCGTCGCCTTAACCATTTCAGCCTTACAGCTAGAAGATTCAGCAAAGTACTTT	CALGDYVLSDKLIF	TGTGCTCTTGGGGACTACGTTCTATCCGATAAACTCATCTTT	GKGTRVTVEP	GGAAAAGGAACCCGTGTGACTGTGGAACCAA	16544	17	clonotype2	clonotype2_consensus_1	1
ACTGAACCACGGTTTA-1	TRUE	ACTGAACCACGGTTTA-1_contig_1	TRUE	735	TRG	TRGV2		TRGJ1	TRGC2	TRUE	TRUE	KSVIRQTGSSAEITCDLA	AAGTCAGTCATCAGGCAGACTGGGTCATCTGCTGAAATCACTTGTGATCTTGCT	EGSNGY	GAAGGAAGTAACGGCTAC	IHWYLHQEGKAPQRLQY	ATCCACTGGTACCTACACCAGGAGGGGAAGGCCCCACAGCGTCTTCAGTAC	YDSYNSKVVLES	TATGACTCCTACAACTCCAAGGTTGTGTTGGAATCA	GVSPGKYYTYASTRNNLRLILQNLIENDSGVYY	GGAGTCAGTCCAGGGAAGTATTATACTTACGCAAGCACAAGGAACAACTTGAGATTGATACTGCAAAATCTAATTGAAAATGACTCTGGGGTCTATTAC	CATWDGSRSYYKKLF	TGTGCCACCTGGGACGGGTCCCGAAGCTATTATAAGAAACTCTTT	GSGTTLVVT	GGCAGTGGAACAACACTTGTTGTCACAG	1233	2	clonotype1	clonotype1_consensus_2	1
ACTGAACCACGGTTTA-1	TRUE	ACTGAACCACGGTTTA-1_contig_2	TRUE	538	TRD	TRDV1		TRDJ1	TRDC	TRUE	TRUE	AQKVTQAQSSVSMPVRKAVTLNCLYE	GCCCAGAAGGTTACTCAAGCCCAGTCATCAGTATCCATGCCAGTGAGGAAAGCAGTCACCCTGAACTGCCTGTATGAA	TSWWSYY	ACAAGTTGGTGGTCATATTAT	IFWYKQLPSKEMIFLIR	ATTTTTTGGTACAAGCAACTTCCCAGCAAAGAGATGATTTTCCTTATTCGC	QGSDEQ	CAGGGTTCTGATGAACAG	NAKSGRYSVNFKKAAKSVALTISALQLEDSAKYF	AATGCAAAAAGTGGTCGCTATTCTGTCAACTTCAAGAAAGCAGCGAAATCCGTCGCCTTAACCATTTCAGCCTTACAGCTAGAAGATTCAGCAAAGTACTTT	CALGDYVLSDKLIF	TGTGCTCTTGGGGACTACGTTCTATCCGATAAACTCATCTTT	GKGTRVTVEP	GGAAAAGGAACCCGTGTGACTGTGGAACCAA	1425	3	clonotype1	clonotype1_consensus_1	1
ACTGAACCATGTCGAT-1	TRUE	ACTGAACCATGTCGAT-1_contig_1	TRUE	764	TRG	TRGV2		TRGJ1	TRGC2	TRUE	TRUE	KSVIRQTGSSAEITCDLA	AAGTCAGTCATCAGGCAGACTGGGTCATCTGCTGAAATCACTTGTGATCTTGCT	EGSNGY	GAAGGAAGTAACGGCTAC	IHWYLHQEGKAPQRLQY	ATCCACTGGTACCTACACCAGGAGGGGAAGGCCCCACAGCGTCTTCAGTAC	YDSYNSKVVLES	TATGACTCCTACAACTCCAAGGTTGTGTTGGAATCA	GVSPGKYYTYASTRNNLRLILQNLIENDSGVYY	GGAGTCAGTCCAGGGAAGTATTATACTTACGCAAGCACAAGGAACAACTTGAGATTGATACTGCAAAATCTAATTGAAAATGACTCTGGGGTCTATTAC	CATWDGSRSYYKKLF	TGTGCCACCTGGGACGGGTCCCGAAGCTATTATAAGAAACTCTTT	GSGTTLVVT	GGCAGTGGAACAACACTTGTTGTCACAG	616	12	clonotype1	clonotype1_consensus_2	1
ACTGAACCATGTCGAT-1	TRUE	ACTGAACCATGTCGAT-1_contig_2	TRUE	537	TRD	TRDV1		TRDJ1	TRDC	TRUE	TRUE	AQKVTQAQSSVSMPVRKAVTLNCLYE	GCCCAGAAGGTTACTCAAGCCCAGTCATCAGTATCCATGCCAGTGAGGAAAGCAGTCACCCTGAACTGCCTGTATGAA	TSWWSYY	ACAAGTTGGTGGTCATATTAT	IFWYKQLPSKEMIFLIR	ATTTTTTGGTACAAGCAACTTCCCAGCAAAGAGATGATTTTCCTTATTCGC	QGSDEQ	CAGGGTTCTGATGAACAG	NAKSGRYSVNFKKAAKSVALTISALQLEDSAKYF	AATGCAAAAAGTGGTCGCTATTCTGTCAACTTCAAGAAAGCAGCGAAATCCGTCGCCTTAACCATTTCAGCCTTACAGCTAGAAGATTCAGCAAAGTACTTT	CALGDYVLSDKLIF	TGTGCTCTTGGGGACTACGTTCTATCCGATAAACTCATCTTT	GKGTRVTVEP	GGAAAAGGAACCCGTGTGACTGTGGAACCAA	1837	4	clonotype1	clonotype1_consensus_1	1
ACTGAACGTACCGGCT-1	TRUE	ACTGAACGTACCGGCT-1_contig_1	TRUE	539	TRD	TRDV1		TRDJ1	TRDC	TRUE	TRUE	AQKVTQAQSSVSMPVRKAVTLNCLYE	GCCCAGAAGGTTACTCAAGCCCAGTCATCAGTATCCATGCCAGTGAGGAAAGCAGTCACCCTGAACTGCCTGTATGAA	TSWWSYY	ACAAGTTGGTGGTCATATTAT	IFWYKQLPSKEMIFLIR	ATTTTTTGGTACAAGCAACTTCCCAGCAAAGAGATGATTTTCCTTATTCGC	QGSDEQ	CAGGGTTCTGATGAACAG	NAKSGRYSVNFKKAAKSVALTISALQLEDSAKYF	AATGCAAAAAGTGGTCGCTATTCTGTCAACTTCAAGAAAGCAGCGAAATCCGTCGCCTTAACCATTTCAGCCTTACAGCTAGAAGATTCAGCAAAGTACTTT	CALGDYVLSDKLIF	TGTGCTCTTGGGGACTACGTTCTATCCGATAAACTCATCTTT	GKGTRVTVEP	GGAAAAGGAACCCGTGTGACTGTGGAACCAA	9215	9	clonotype2	clonotype2_consensus_1	1
ACTGAACGTCCATCCT-1	TRUE	ACTGAACGTCCATCCT-1_contig_1	TRUE	647	TRG	TRGV2		TRGJ1	TRGC2	TRUE	TRUE	KSVIRQTGSSAEITCDLA	AAGTCAGTCATCAGGCAGACTGGGTCATCTGCTGAAATCACTTGTGATCTTGCT	EGSNGY	GAAGGAAGTAACGGCTAC	IHWYLHQEGKAPQRLQY	ATCCACTGGTACCTACACCAGGAGGGGAAGGCCCCACAGCGTCTTCAGTAC	YDSYNSKVVLES	TATGACTCCTACAACTCCAAGGTTGTGTTGGAATCA	GVSPGKYYTYASTRNNLRLILQNLIENDSGVYY	GGAGTCAGTCCAGGGAAGTATTATACTTACGCAAGCACAAGGAACAACTTGAGATTGATACTGCAAAATCTAATTGAAAATGACTCTGGGGTCTATTAC	CATWDGSRSYYKKLF	TGTGCCACCTGGGACGGGTCCCGAAGCTATTATAAGAAACTCTTT	GSGTTLVVT	GGCAGTGGAACAACACTTGTTGTCACAG	7648	4	clonotype1	clonotype1_consensus_2	1
ACTGAACGTCCATCCT-1	TRUE	ACTGAACGTCCATCCT-1_contig_2	TRUE	539	TRD	TRDV1		TRDJ1	TRDC	TRUE	TRUE	AQKVTQAQSSVSMPVRKAVTLNCLYE	GCCCAGAAGGTTACTCAAGCCCAGTCATCAGTATCCATGCCAGTGAGGAAAGCAGTCACCCTGAACTGCCTGTATGAA	TSWWSYY	ACAAGTTGGTGGTCATATTAT	IFWYKQLPSKEMIFLIR	ATTTTTTGGTACAAGCAACTTCCCAGCAAAGAGATGATTTTCCTTATTCGC	QGSDEQ	CAGGGTTCTGATGAACAG	NAKSGRYSVNFKKAAKSVALTISALQLEDSAKYF	AATGCAAAAAGTGGTCGCTATTCTGTCAACTTCAAGAAAGCAGCGAAATCCGTCGCCTTAACCATTTCAGCCTTACAGCTAGAAGATTCAGCAAAGTACTTT	CALGDYVLSDKLIF	TGTGCTCTTGGGGACTACGTTCTATCCGATAAACTCATCTTT	GKGTRVTVEP	GGAAAAGGAACCCGTGTGACTGTGGAACCAA	5185	10	clonotype1	clonotype1_consensus_1	1
ACTGAGTAGGCTATCT-1	TRUE	ACTGAGTAGGCTATCT-1_contig_1	TRUE	735	TRG	TRGV2		TRGJ1	TRGC1	TRUE	TRUE	KSVIRQTGSSAEITCDLA	AAGTCAGTCATCAGGCAGACTGGGTCATCTGCTGAAATCACTTGTGATCTTGCT	EGSNGY	GAAGGAAGTAACGGCTAC	IHWYLHQEGKAPQRLQY	ATCCACTGGTACCTACACCAGGAGGGGAAGGCCCCACAGCGTCTTCAGTAC	YDSYNSKVVLES	TATGACTCCTACAACTCCAAGGTTGTGTTGGAATCA	GVSPGKYYTYASTRNNLRLILQNLIENDSGVYY	GGAGTCAGTCCAGGGAAGTATTATACTTACGCAAGCACAAGGAACAACTTGAGATTGATACTGCAAAATCTAATTGAAAATGATTCTGGGGTCTATTAC	CATWDGSRSYYKKLF	TGTGCCACCTGGGACGGGTCCCGAAGCTATTATAAGAAACTCTTT	GSGTTLVVT	GGCAGTGGAACAACACTTGTTGTCACAG	1087	3	clonotype1	clonotype1_consensus_2	3
ACTGAGTAGGCTATCT-1	TRUE	ACTGAGTAGGCTATCT-1_contig_2	TRUE	539	TRD	TRDV1		TRDJ1	TRDC	TRUE	TRUE	AQKVTQAQSSVSMPVRKAVTLNCLYE	GCCCAGAAGGTTACTCAAGCCCAGTCATCAGTATCCATGCCAGTGAGGAAAGCAGTCACCCTGAACTGCCTGTATGAA	TSWWSYY	ACAAGTTGGTGGTCATATTAT	IFWYKQLPSKEMIFLIR	ATTTTTTGGTACAAGCAACTTCCCAGCAAAGAGATGATTTTCCTTATTCGC	QGSDEQ	CAGGGTTCTGATGAACAG	NAKSGRYSVNFKKAAKSVALTISALQLEDSAKYF	AATGCAAAAAGTGGTCGCTATTCTGTCAACTTCAAGAAAGCAGCGAAATCCGTCGCCTTAACCATTTCAGCCTTACAGCTAGAAGATTCAGCAAAGTACTTT	CALGDYVLSDKLIF	TGTGCTCTTGGGGACTACGTTCTATCCGATAAACTCATCTTT	GKGTRVTVEP	GGAAAAGGAACCCGTGTGACTGTGGAACCAA	8472	9	clonotype1	clonotype1_consensus_1	3
ACTGAGTAGGGCTCTC-1	TRUE	ACTGAGTAGGGCTCTC-1_contig_1	TRUE	638	TRD	TRDV1		TRDJ1	TRDC	TRUE	TRUE	AQKVTQAQSSVSMPVRKAVTLNCLYE	GCCCAGAAGGTTACTCAAGCCCAGTCATCAGTATCCATGCCAGTGAGGAAAGCAGTCACCCTGAACTGCCTGTATGAA	TSWWSYY	ACAAGTTGGTGGTCATATTAT	IFWYKQLPSKEMIFLIR	ATTTTTTGGTACAAGCAACTTCCCAGCAAAGAGATGATTTTCCTTATTCGC	QGSDEQ	CAGGGTTCTGATGAACAG	NAKSGRYSVNFKKAAKSVALTISALQLEDSAKYF	AATGCAAAAAGTGGTCGCTATTCTGTCAACTTCAAGAAAGCAGCGAAATCCGTCGCCTTAACCATTTCAGCCTTACAGCTAGAAGATTCAGCAAAGTACTTT	CALGDRPSYGARLLGDTADKLIF	TGTGCTCTTGGGGACCGGCCTTCCTACGGGGCTAGACTACTGGGGGATACCGCCGATAAACTCATCTTT	GKGTRVTVEP	GGAAAAGGAACCCGTGTGACTGTGGAACCAA	4400	4	clonotype7	clonotype7_consensus_1	1
ACTGAGTAGGGCTCTC-1	TRUE	ACTGAGTAGGGCTCTC-1_contig_2	TRUE	720	TRG	TRGV8		TRGJ1	TRGC2	TRUE	TRUE	KSSNLEGRTKSVTRPTGSSAVITCDLP	AAATCTTCCAACTTGGAAGGGAGAACAAAGTCAGTCACCAGGCCAACTGGGTCATCAGCTGTAATCACTTGTGATCTTCCT	VENAVY	GTAGAAAATGCCGTCTAC	THWYLHQEGKAPQRLLY	ACCCACTGGTACCTACACCAGGAGGGGAAGGCCCCACAGCGTCTTCTGTAC	YDSYNSRVVLE	TATGACTCCTACAACTCCAGGGTTGTGTTGGAA	SGISREKYHTYASTGKSLKFILENLIERDSGVYY	TCAGGAATCAGTCGAGAAAAGTATCATACTTATGCAAGCACAGGGAAGAGCCTTAAATTTATACTGGAAAATCTAATTGAACGTGACTCTGGGGTCTATTAC	CATWDRRGYKKLF	TGTGCCACCTGGGATAGGCGGGGTTATAAGAAACTCTTT	GSGTTLVVT	GGCAGTGGAACAACACTTGTTGTCACAG	1382	8	clonotype7	clonotype7_consensus_3	1
ACTGAGTAGGGCTCTC-1	TRUE	ACTGAGTAGGGCTCTC-1_contig_3	TRUE	647	TRD	TRDV1		TRDJ1	TRDC	TRUE	TRUE	AQKVTQAQSSVSMPVRKAVTLNCLYE	GCCCAGAAGGTTACTCAAGCCCAGTCATCAGTATCCATGCCAGTGAGGAAAGCAGTCACCCTGAACTGCCTGTATGAA	TSWWSYY	ACAAGTTGGTGGTCATATTAT	IFWYKQLPSKEMIFLIR	ATTTTTTGGTACAAGCAACTTCCCAGCAAAGAGATGATTTTCCTTATTCGC	QGSDEQ	CAGGGTTCTGATGAACAG	NAKSGRYSVNFKKAAKSVALTISALQLEDSAKYF	AATGCAAAAAGTGGTCGCTATTCTGTCAACTTCAAGAAAGCAGCGAAATCCGTCGCCTTAACCATTTCAGCCTTACAGCTAGAAGATTCAGCAAAGTACTTT	CALGDYVLSDKLIF	TGTGCTCTTGGGGACTACGTTCTATCCGATAAACTCATCTTT	GKGTRVTVEP	GGAAAAGGAACCCGTGTGACTGTGGAACCAA	20699	18	clonotype7	clonotype7_consensus_2	1
ACTGAGTAGGTGTTAA-1	TRUE	ACTGAGTAGGTGTTAA-1_contig_1	TRUE	801	TRG	TRGV2		TRGJ1	TRGC2	TRUE	TRUE	KSVIRQTGSSAEITCDLA	AAGTCAGTCATCAGGCAGACTGGGTCATCTGCTGAAATCACTTGTGATCTTGCT	EGSNGY	GAAGGAAGTAACGGCTAC	IHWYLHQEGKAPQRLQY	ATCCACTGGTACCTACACCAGGAGGGGAAGGCCCCACAGCGTCTTCAGTAC	YDSYNSKVVLES	TATGACTCCTACAACTCCAAGGTTGTGTTGGAATCA	GVSPGKYYTYASTRNNLRLILQNLIENDSGVYY	GGAGTCAGTCCAGGGAAGTATTATACTTACGCAAGCACAAGGAACAACTTGAGATTGATACTGCAAAATCTAATTGAAAATGACTCTGGGGTCTATTAC	CATWDGSRSYYKKLF	TGTGCCACCTGGGACGGGTCCCGAAGCTATTATAAGAAACTCTTT	GSGTTLVVT	GGCAGTGGAACAACACTTGTTGTCACAG	5933	8	clonotype1	clonotype1_consensus_2	1
ACTGAGTAGGTGTTAA-1	TRUE	ACTGAGTAGGTGTTAA-1_contig_2	TRUE	539	TRD	TRDV1		TRDJ1	TRDC	TRUE	TRUE	AQKVTQAQSSVSMPVRKAVTLNCLYE	GCCCAGAAGGTTACTCAAGCCCAGTCATCAGTATCCATGCCAGTGAGGAAAGCAGTCACCCTGAACTGCCTGTATGAA	TSWWSYY	ACAAGTTGGTGGTCATATTAT	IFWYKQLPSKEMIFLIR	ATTTTTTGGTACAAGCAACTTCCCAGCAAAGAGATGATTTTCCTTATTCGC	QGSDEQ	CAGGGTTCTGATGAACAG	NAKSGRYSVNFKKAAKSVALTISALQLEDSAKYF	AATGCAAAAAGTGGTCGCTATTCTGTCAACTTCAAGAAAGCAGCGAAATCCGTCGCCTTAACCATTTCAGCCTTACAGCTAGAAGATTCAGCAAAGTACTTT	CALGDYVLSDKLIF	TGTGCTCTTGGGGACTACGTTCTATCCGATAAACTCATCTTT	GKGTRVTVEP	GGAAAAGGAACCCGTGTGACTGTGGAACCAA	3723	6	clonotype1	clonotype1_consensus_1	1
ACTGAGTGTAAGTGGC-1	TRUE	ACTGAGTGTAAGTGGC-1_contig_1	TRUE	539	TRD	TRDV1		TRDJ1	TRDC	TRUE	TRUE	AQKVTQAQSSVSMPVRKAVTLNCLYE	GCCCAGAAGGTTACTCAAGCCCAGTCATCAGTATCCATGCCAGTGAGGAAAGCAGTCACCCTGAACTGCCTGTATGAA	TSWWSYY	ACAAGTTGGTGGTCATATTAT	IFWYKQLPSKEMIFLIR	ATTTTTTGGTACAAGCAACTTCCCAGCAAAGAGATGATTTTCCTTATTCGC	QGSDEQ	CAGGGTTCTGATGAACAG	NAKSGRYSVNFKKAAKSVALTISALQLEDSAKYF	AATGCAAAAAGTGGTCGCTATTCTGTCAACTTCAAGAAAGCAGCGAAATCCGTCGCCTTAACCATTTCAGCCTTACAGCTAGAAGATTCAGCAAAGTACTTT	CALGDYVLSDKLIF	TGTGCTCTTGGGGACTACGTTCTATCCGATAAACTCATCTTT	GKGTRVTVEP	GGAAAAGGAACCCGTGTGACTGTGGAACCAA	3400	8	clonotype2	clonotype2_consensus_1	1
ACTGAGTGTATAGGTA-1	TRUE	ACTGAGTGTATAGGTA-1_contig_1	TRUE	722	TRG	TRGV2		TRGJ1	TRGC1	TRUE	TRUE	KSVIRQTGSSAEITCDLA	AAGTCAGTCATCAGGCAGACTGGGTCATCTGCTGAAATCACTTGTGATCTTGCT	EGSNGY	GAAGGAAGTAACGGCTAC	IHWYLHQEGKAPQRLQY	ATCCACTGGTACCTACACCAGGAGGGGAAGGCCCCACAGCGTCTTCAGTAC	YDSYNSKVVLES	TATGACTCCTACAACTCCAAGGTTGTGTTGGAATCA	GVSPGKYYTYASTRNNLRLILQNLIENDSGVYY	GGAGTCAGTCCAGGGAAGTATTATACTTACGCAAGCACAAGGAACAACTTGAGATTGATACTGCAAAATCTAATTGAAAATGACTCTGGGGTCTATTAC	CATWDGSRSYYKKLF	TGTGCCACCTGGGACGGGTCCCGAAGCTATTATAAGAAACTCTTT	GSGTTLVVT	GGCAGTGGAACAACACTTGTTGTCACAG	161	5	clonotype1	clonotype1_consensus_2	2
ACTGAGTGTATAGGTA-1	TRUE	ACTGAGTGTATAGGTA-1_contig_2	TRUE	601	TRD	TRDV1		TRDJ1	TRDC	TRUE	TRUE	AQKVTQAQSSVSMPVRKAVTLNCLYE	GCCCAGAAGGTTACTCAAGCCCAGTCATCAGTATCCATGCCAGTGAGGAAAGCAGTCACCCTGAACTGCCTGTATGAA	TSWWSYY	ACAAGTTGGTGGTCATATTAT	IFWYKQLPSKEMIFLIR	ATTTTTTGGTACAAGCAACTTCCCAGCAAAGAGATGATTTTCCTTATTCGC	QGSDEQ	CAGGGTTCTGATGAACAG	NAKSGRYSVNFKKAAKSVALTISALQLEDSAKYF	AATGCAAAAAGTGGTCGCTATTCTGTCAACTTCAAGAAAGCAGCGAAATCCGTCGCCTTAACCATTTCAGCCTTACAGCTAGAAGATTCAGCAAAGTACTTT	CALGDYVLSDKLIF	TGTGCTCTTGGGGACTACGTTCTATCCGATAAACTCATCTTT	GKGTRVTVEP	GGAAAAGGAACCCGTGTGACTGTGGAACCAA	3380	5	clonotype1	clonotype1_consensus_1	2
ACTGAGTTCGAACTGT-1	TRUE	ACTGAGTTCGAACTGT-1_contig_1	TRUE	638	TRD	TRDV1		TRDJ1	TRDC	TRUE	TRUE	AQKVTQAQSSVSMPVRKAVTLNCLYE	GCCCAGAAGGTTACTCAAGCCCAGTCATCAGTATCCATGCCAGTGAGGAAAGCAGTCACCCTGAACTGCCTGTATGAA	TSWWSYY	ACAAGTTGGTGGTCATATTAT	IFWYKQLPSKEMIFLIR	ATTTTTTGGTACAAGCAACTTCCCAGCAAAGAGATGATTTTCCTTATTCGC	QGSDEQ	CAGGGTTCTGATGAACAG	NAKSGRYSVNFKKAAKSVALTISALQLEDSAKYF	AATGCAAAAAGTGGTCGCTATTCTGTCAACTTCAAGAAAGCAGCGAAATCCGTCGCCTTAACCATTTCAGCCTTACAGCTAGAAGATTCAGCAAAGTACTTT	CALGDRPSYGARLLGDTADKLIF	TGTGCTCTTGGGGACCGGCCTTCCTACGGGGCTAGACTACTGGGGGATACCGCCGATAAACTCATCTTT	GKGTRVTVEP	GGAAAAGGAACCCGTGTGACTGTGGAACCAA	1487	3	clonotype7	clonotype7_consensus_1	1
ACTGAGTTCGAACTGT-1	TRUE	ACTGAGTTCGAACTGT-1_contig_2	TRUE	652	TRD	TRDV1		TRDJ1	TRDC	TRUE	TRUE	AQKVTQAQSSVSMPVRKAVTLNCLYE	GCCCAGAAGGTTACTCAAGCCCAGTCATCAGTATCCATGCCAGTGAGGAAAGCAGTCACCCTGAACTGCCTGTATGAA	TSWWSYY	ACAAGTTGGTGGTCATATTAT	IFWYKQLPSKEMIFLIR	ATTTTTTGGTACAAGCAACTTCCCAGCAAAGAGATGATTTTCCTTATTCGC	QGSDEQ	CAGGGTTCTGATGAACAG	NAKSGRYSVNFKKAAKSVALTISALQLEDSAKYF	AATGCAAAAAGTGGTCGCTATTCTGTCAACTTCAAGAAAGCAGCGAAATCCGTCGCCTTAACCATTTCAGCCTTACAGCTAGAAGATTCAGCAAAGTACTTT	CALGDYVLSDKLIF	TGTGCTCTTGGGGACTACGTTCTATCCGATAAACTCATCTTT	GKGTRVTVEP	GGAAAAGGAACCCGTGTGACTGTGGAACCAA	12826	16	clonotype7	clonotype7_consensus_2	1
ACTGAGTTCGAACTGT-1	TRUE	ACTGAGTTCGAACTGT-1_contig_3	TRUE	674	TRG	TRGV8		TRGJ1	TRGC2	TRUE	TRUE	KSSNLEGRTKSVTRPTGSSAVITCDLP	AAATCTTCCAACTTGGAAGGGAGAACAAAGTCAGTCACCAGGCCAACTGGGTCATCAGCTGTAATCACTTGTGATCTTCCT	VENAVY	GTAGAAAATGCCGTCTAC	THWYLHQEGKAPQRLLY	ACCCACTGGTACCTACACCAGGAGGGGAAGGCCCCACAGCGTCTTCTGTAC	YDSYNSRVVLE	TATGACTCCTACAACTCCAGGGTTGTGTTGGAA	SGISREKYHTYASTGKSLKFILENLIERDSGVYY	TCAGGAATCAGTCGAGAAAAGTATCATACTTATGCAAGCACAGGGAAGAGCCTTAAATTTATACTGGAAAATCTAATTGAACGTGACTCTGGGGTCTATTAC	CATWDRRGYKKLF	TGTGCCACCTGGGATAGGCGGGGTTATAAGAAACTCTTT	GSGTTLVVT	GGCAGTGGAACAACACTTGTTGTCACAG	8141	2	clonotype7	clonotype7_consensus_3	1
ACTGATGCAAATTGCC-1	TRUE	ACTGATGCAAATTGCC-1_contig_1	TRUE	552	TRD	TRDV1		TRDJ1	TRDC	TRUE	TRUE	AQKVTQAQSSVSMPVRKAVTLNCLYE	GCCCAGAAGGTTACTCAAGCCCAGTCATCAGTATCCATGCCAGTGAGGAAAGCAGTCACCCTGAACTGCCTGTATGAA	TSWWSYY	ACAAGTTGGTGGTCATATTAT	IFWYKQLPSKEMIFLIR	ATTTTTTGGTACAAGCAACTTCCCAGCAAAGAGATGATTTTCCTTATTCGC	QGSDEQ	CAGGGTTCTGATGAACAG	NAKSGRYSVNFKKAAKSVALTISALQLEDSAKYF	AATGCAAAAAGTGGTCGCTATTCTGTCAACTTCAAGAAAGCAGCGAAATCCGTCGCCTTAACCATTTCAGCCTTACAGCTAGAAGATTCAGCAAAGTACTTT	CALGDYVLSDKLIF	TGTGCTCTTGGGGACTACGTTCTATCCGATAAACTCATCTTT	GKGTRVTVEP	GGAAAAGGAACCCGTGTGACTGTGGAACCAA	1072	4	clonotype1	clonotype1_consensus_1	2
ACTGATGCAAATTGCC-1	TRUE	ACTGATGCAAATTGCC-1_contig_2	TRUE	633	TRG	TRGV2		TRGJ1	TRGC1	TRUE	TRUE	KSVIRQTGSSAEITCDLA	AAGTCAGTCATCAGGCAGACTGGGTCATCTGCTGAAATCACTTGTGATCTTGCT	EGSNGY	GAAGGAAGTAACGGCTAC	IHWYLHQEGKAPQRLQY	ATCCACTGGTACCTACACCAGGAGGGGAAGGCCCCACAGCGTCTTCAGTAC	YDSYNSKVVLES	TATGACTCCTACAACTCCAAGGTTGTGTTGGAATCA	GVSPGKYYTYASTRNNLRLILQNLIENDSGVYY	GGAGTCAGTCCAGGGAAGTATTATACTTACGCAAGCACAAGGAACAACTTGAGATTGATACTGCAAAATCTAATTGAAAATGACTCTGGGGTCTATTAC	CATWDGSRSYYKKLF	TGTGCCACCTGGGACGGGTCCCGAAGCTATTATAAGAAACTCTTT	GSGTTLVVT	GGCAGTGGAACAACACTTGTTGTCACAG	1530	6	clonotype1	clonotype1_consensus_2	2
ACTGATGCATAAGACA-1	TRUE	ACTGATGCATAAGACA-1_contig_1	TRUE	550	TRD	TRDV1		TRDJ1	TRDC	TRUE	TRUE	AQKVTQAQSSVSMPVRKAVTLNCLYE	GCCCAGAAGGTTACTCAAGCCCAGTCATCAGTATCCATGCCAGTGAGGAAAGCAGTCACCCTGAACTGCCTGTATGAA	TSWWSYY	ACAAGTTGGTGGTCATATTAT	IFWYKQLPSKEMIFLIR	ATTTTTTGGTACAAGCAACTTCCCAGCAAAGAGATGATTTTCCTTATTCGC	QGSDEQ	CAGGGTTCTGATGAACAG	NAKSGRYSVNFKKAAKSVALTISALQLEDSAKYF	AATGCAAAAAGTGGTCGCTATTCTGTCAACTTCAAGAAAGCAGCGAAATCCGTCGCCTTAACCATTTCAGCCTTACAGCTAGAAGATTCAGCAAAGTACTTT	CALGDYVLSDKLIF	TGTGCTCTTGGGGACTACGTTCTATCCGATAAACTCATCTTT	GKGTRVTVEP	GGAAAAGGAACCCGTGTGACTGTGGAACCAA	11857	11	clonotype1	clonotype1_consensus_1	2
ACTGATGCATAAGACA-1	TRUE	ACTGATGCATAAGACA-1_contig_2	TRUE	632	TRG	TRGV2		TRGJ1	TRGC1	TRUE	TRUE	KSVIRQTGSSAEITCDLA	AAGTCAGTCATCAGGCAGACTGGGTCATCTGCTGAAATCACTTGTGATCTTGCT	EGSNGY	GAAGGAAGTAACGGCTAC	IHWYLHQEGKAPQRLQY	ATCCACTGGTACCTACACCAGGAGGGGAAGGCCCCACAGCGTCTTCAGTAC	YDSYNSKVVLES	TATGACTCCTACAACTCCAAGGTTGTGTTGGAATCA	GVSPGKYYTYASTRNNLRLILQNLIENDSGVYY	GGAGTCAGTCCAGGGAAGTATTATACTTACGCAAGCACAAGGAACAACTTGAGATTGATACTGCAAAATCTAATTGAAAATGACTCTGGGGTCTATTAC	CATWDGSRSYYKKLF	TGTGCCACCTGGGACGGGTCCCGAAGCTATTATAAGAAACTCTTT	GSGTTLVVT	GGCAGTGGAACAACACTTGTTGTCACAG	92	4	clonotype1	clonotype1_consensus_2	2
ACTGATGGTCTCTTAT-1	TRUE	ACTGATGGTCTCTTAT-1_contig_1	TRUE	540	TRD	TRDV1		TRDJ1	TRDC	TRUE	TRUE	AQKVTQAQSSVSMPVRKAVTLNCLYE	GCCCAGAAGGTTACTCAAGCCCAGTCATCAGTATCCATGCCAGTGAGGAAAGCAGTCACCCTGAACTGCCTGTATGAA	TSWWSYY	ACAAGTTGGTGGTCATATTAT	IFWYKQLPSKEMIFLIR	ATTTTTTGGTACAAGCAACTTCCCAGCAAAGAGATGATTTTCCTTATTCGC	QGSDEQ	CAGGGTTCTGATGAACAG	NAKSGRYSVNFKKAAKSVALTISALQLEDSAKYF	AATGCAAAAAGTGGTCGCTATTCTGTCAACTTCAAGAAAGCAGCGAAATCCGTCGCCTTAACCATTTCAGCCTTACAGCTAGAAGATTCAGCAAAGTACTTT	CALGDYVLSDKLIF	TGTGCTCTTGGGGACTACGTTCTATCCGATAAACTCATCTTT	GKGTRVTVEP	GGAAAAGGAACCCGTGTGACTGTGGAACCAA	4067	8	clonotype1	clonotype1_consensus_1	3
ACTGATGGTCTCTTAT-1	TRUE	ACTGATGGTCTCTTAT-1_contig_2	TRUE	656	TRG	TRGV2		TRGJ1	TRGC1	TRUE	TRUE	KSVIRQTGSSAEITCDLA	AAGTCAGTCATCAGGCAGACTGGGTCATCTGCTGAAATCACTTGTGATCTTGCT	EGSNGY	GAAGGAAGTAACGGCTAC	IHWYLHQEGKAPQRLQY	ATCCACTGGTACCTACACCAGGAGGGGAAGGCCCCACAGCGTCTTCAGTAC	YDSYNSKVVLES	TATGACTCCTACAACTCCAAGGTTGTGTTGGAATCA	GVSPGKYYTYASTRNNLRLILQNLIENDSGVYY	GGAGTCAGTCCAGGGAAGTATTATACTTACGCAAGCACAAGGAACAACTTGAGATTGATACTGCAAAATCTAATTGAAAATGATTCTGGGGTCTATTAC	CATWDGSRSYYKKLF	TGTGCCACCTGGGACGGGTCCCGAAGCTATTATAAGAAACTCTTT	GSGTTLVVT	GGCAGTGGAACAACACTTGTTGTCACAG	104	2	clonotype1	clonotype1_consensus_2	3
ACTGCTCCACTACAGT-1	TRUE	ACTGCTCCACTACAGT-1_contig_1	TRUE	616	TRG	TRGV8		TRGJ1	TRGC2	TRUE	TRUE	KSSNLEGRTKSVTRPTGSSAVITCDLP	AAATCTTCCAACTTGGAAGGGAGAACAAAGTCAGTCACCAGGCCAACTGGGTCATCAGCTGTAATCACTTGTGATCTTCCT	VENAVY	GTAGAAAATGCCGTCTAC	THWYLHQEGKAPQRLLY	ACCCACTGGTACCTACACCAGGAGGGGAAGGCCCCACAGCGTCTTCTGTAC	YDSYNSRVVLE	TATGACTCCTACAACTCCAGGGTTGTGTTGGAA	SGISREKYHTYASTGKSLKFILENLIERDSGVYY	TCAGGAATCAGTCGAGAAAAGTATCATACTTATGCAAGCACAGGGAAGAGCCTTAAATTTATACTGGAAAATCTAATTGAACGTGACTCTGGGGTCTATTAC	CATWDKELYKKLF	TGTGCCACCTGGGATAAGGAGCTTTATAAGAAACTCTTT	GSGTTLVVT	GGCAGTGGAACAACACTTGTTGTCACAG	703	1	clonotype58	clonotype58_consensus_2	1
ACTGCTCCACTACAGT-1	TRUE	ACTGCTCCACTACAGT-1_contig_2	TRUE	551	TRD	TRDV1		TRDJ1	TRDC	TRUE	TRUE	AQKVTQAQSSVSMPVRKAVTLNCLYE	GCCCAGAAGGTTACTCAAGCCCAGTCATCAGTATCCATGCCAGTGAGGAAAGCAGTCACCCTGAACTGCCTGTATGAA	TSWWSYY	ACAAGTTGGTGGTCATATTAT	IFWYKQLPSKEMIFLIR	ATTTTTTGGTACAAGCAACTTCCCAGCAAAGAGATGATTTTCCTTATTCGC	QGSDEQ	CAGGGTTCTGATGAACAG	NAKSGRYSVNFKKAAKSVALTISALQLEDSAKYF	AATGCAAAAAGTGGTCGCTATTCTGTCAACTTCAAGAAAGCAGCGAAATCCGTCGCCTTAACCATTTCAGCCTTACAGCTAGAAGATTCAGCAAAGTACTTT	CALGEPARVLGEADKLIF	TGTGCTCTTGGGGAGCCCGCTCGGGTACTGGGGGAGGCCGATAAACTCATCTTT	GKGTRVTVEP	GGAAAAGGAACCCGTGTGACTGTGGAACCAA	15288	12	clonotype58	clonotype58_consensus_1	1
ACTGCTCGTGCGGTAA-1	TRUE	ACTGCTCGTGCGGTAA-1_contig_1	TRUE	765	TRG	TRGV2		TRGJ1	TRGC1	TRUE	TRUE	KSVIRQTGSSAEITCDLA	AAGTCAGTCATCAGGCAGACTGGGTCATCTGCTGAAATCACTTGTGATCTTGCT	EGSNGY	GAAGGAAGTAACGGCTAC	IHWYLHQEGKAPQRLQY	ATCCACTGGTACCTACACCAGGAGGGGAAGGCCCCACAGCGTCTTCAGTAC	YDSYNSKVVLES	TATGACTCCTACAACTCCAAGGTTGTGTTGGAATCA	GVSPGKYYTYASTRNNLRLILQNLIENDSGVYY	GGAGTCAGTCCAGGGAAGTATTATACTTACGCAAGCACAAGGAACAACTTGAGATTGATACTGCAAAATCTAATTGAAAATGACTCTGGGGTCTATTAC	CATWDGSRSYYKKLF	TGTGCCACCTGGGACGGGTCCCGAAGCTATTATAAGAAACTCTTT	GSGTTLVVT	GGCAGTGGAACAACACTTGTTGTCACAG	584	8	clonotype1	clonotype1_consensus_2	2
ACTGCTCGTGCGGTAA-1	TRUE	ACTGCTCGTGCGGTAA-1_contig_2	TRUE	539	TRD	TRDV1		TRDJ1	TRDC	TRUE	TRUE	AQKVTQAQSSVSMPVRKAVTLNCLYE	GCCCAGAAGGTTACTCAAGCCCAGTCATCAGTATCCATGCCAGTGAGGAAAGCAGTCACCCTGAACTGCCTGTATGAA	TSWWSYY	ACAAGTTGGTGGTCATATTAT	IFWYKQLPSKEMIFLIR	ATTTTTTGGTACAAGCAACTTCCCAGCAAAGAGATGATTTTCCTTATTCGC	QGSDEQ	CAGGGTTCTGATGAACAG	NAKSGRYSVNFKKAAKSVALTISALQLEDSAKYF	AATGCAAAAAGTGGTCGCTATTCTGTCAACTTCAAGAAAGCAGCGAAATCCGTCGCCTTAACCATTTCAGCCTTACAGCTAGAAGATTCAGCAAAGTACTTT	CALGDYVLSDKLIF	TGTGCTCTTGGGGACTACGTTCTATCCGATAAACTCATCTTT	GKGTRVTVEP	GGAAAAGGAACCCGTGTGACTGTGGAACCAA	2868	6	clonotype1	clonotype1_consensus_1	2
ACTGCTCTCAGTTGAC-1	TRUE	ACTGCTCTCAGTTGAC-1_contig_1	TRUE	580	TRD	TRDV1		TRDJ1	TRDC	TRUE	TRUE	AQKVTQAQSSVSMPVRKAVTLNCLYE	GCCCAGAAGGTTACTCAAGCCCAGTCATCAGTATCCATGCCAGTGAGGAAAGCAGTCACCCTGAACTGCCTGTATGAA	TSWWSYY	ACAAGTTGGTGGTCATATTAT	IFWYKQLPSKEMIFLIR	ATTTTTTGGTACAAGCAACTTCCCAGCAAAGAGATGATTTTCCTTATTCGC	QGSDEQ	CAGGGTTCTGATGAACAG	NAKSGRYSVNFKKAAKSVALTISALQLEDSAKYF	AATGCAAAAAGTGGTCGCTATTCTGTCAACTTCAAGAAAGCAGCGAAATCCGTCGCCTTAACCATTTCAGCCTTACAGCTAGAAGATTCAGCAAAGTACTTT	CALGDYVLSDKLIF	TGTGCTCTTGGGGACTACGTTCTATCCGATAAACTCATCTTT	GKGTRVTVEP	GGAAAAGGAACCCGTGTGACTGTGGAACCAA	11217	17	clonotype2	clonotype2_consensus_1	1
ACTGCTCTCGCATGGC-1	TRUE	ACTGCTCTCGCATGGC-1_contig_1	TRUE	539	TRD	TRDV1		TRDJ1	TRDC	TRUE	TRUE	AQKVTQAQSSVSMPVRKAVTLNCLYE	GCCCAGAAGGTTACTCAAGCCCAGTCATCAGTATCCATGCCAGTGAGGAAAGCAGTCACCCTGAACTGCCTGTATGAA	TSWWSYY	ACAAGTTGGTGGTCATATTAT	IFWYKQLPSKEMIFLIR	ATTTTTTGGTACAAGCAACTTCCCAGCAAAGAGATGATTTTCCTTATTCGC	QGSDEQ	CAGGGTTCTGATGAACAG	NAKSGRYSVNFKKAAKSVALTISALQLEDSAKYF	AATGCAAAAAGTGGTCGCTATTCTGTCAACTTCAAGAAAGCAGCGAAATCCGTCGCCTTAACCATTTCAGCCTTACAGCTAGAAGATTCAGCAAAGTACTTT	CALGDYVLSDKLIF	TGTGCTCTTGGGGACTACGTTCTATCCGATAAACTCATCTTT	GKGTRVTVEP	GGAAAAGGAACCCGTGTGACTGTGGAACCAA	2920	8	clonotype2	clonotype2_consensus_1	1
ACTGTCCAGATGCGAC-1	TRUE	ACTGTCCAGATGCGAC-1_contig_1	TRUE	735	TRG	TRGV2		TRGJ1	TRGC2	TRUE	TRUE	KSVIRQTGSSAEITCDLA	AAGTCAGTCATCAGGCAGACTGGGTCATCTGCTGAAATCACTTGTGATCTTGCT	EGSNGY	GAAGGAAGTAACGGCTAC	IHWYLHQEGKAPQRLQY	ATCCACTGGTACCTACACCAGGAGGGGAAGGCCCCACAGCGTCTTCAGTAC	YDSYNSKVVLES	TATGACTCCTACAACTCCAAGGTTGTGTTGGAATCA	GVSPGKYYTYASTRNNLRLILQNLIENDSGVYY	GGAGTCAGTCCAGGGAAGTATTATACTTACGCAAGCACAAGGAACAACTTGAGATTGATACTGCAAAATCTAATTGAAAATGACTCTGGGGTCTATTAC	CATWDGSRSYYKKLF	TGTGCCACCTGGGACGGGTCCCGAAGCTATTATAAGAAACTCTTT	GSGTTLVVT	GGCAGTGGAACAACACTTGTTGTCACAG	212	3	clonotype1	clonotype1_consensus_2	6
ACTGTCCAGATGCGAC-1	TRUE	ACTGTCCAGATGCGAC-1_contig_2	TRUE	988	TRD	TRDV1		TRDJ1	TRGC2	TRUE	TRUE	AQKVTQAQSSVSMPVRKAVTLNCLYE	GCCCAGAAGGTTACTCAAGCCCAGTCATCAGTATCCATGCCAGTGAGGAAAGCAGTCACCCTGAACTGCCTGTATGAA	TSWWSYY	ACAAGTTGGTGGTCATATTAT	IFWYKQLPSKEMIFLIR	ATTTTTTGGTACAAGCAACTTCCCAGCAAAGAGATGATTTTCCTTATTCGC	QGSDEQ	CAGGGTTCTGATGAACAG	NAKSGRYSVNFKKAAKSVALTISALQLEDSAKYF	AATGCAAAAAGTGGTCGCTATTCTGTCAACTTCAAGAAAGCAGCGAAATCCGTCGCCTTAACCATTTCAGCCTTACAGCTAGAAGATTCAGCAAAGTACTTT	CALGDYVLSDKLIF	TGTGCTCTTGGGGACTACGTTCTATCCGATAAACTCATCTTT	GKGTRVTVEP	GGAAAAGGAACCCGTGTGACTGTGGAACCAA	5811	9	clonotype1	clonotype1_consensus_1	6
ACTGTCCGTCTCATCC-1	TRUE	ACTGTCCGTCTCATCC-1_contig_1	TRUE	564	TRD	TRDV1		TRDJ1	TRDC	TRUE	TRUE	AQKVTQAQSSVSMPVRKAVTLNCLYE	GCCCAGAAGGTTACTCAAGCCCAGTCATCAGTATCCATGCCAGTGAGGAAAGCAGTCACCCTGAACTGCCTGTATGAA	TSWWSYY	ACAAGTTGGTGGTCATATTAT	IFWYKQLPSKEMIFLIR	ATTTTTTGGTACAAGCAACTTCCCAGCAAAGAGATGATTTTCCTTATTCGC	QGSDEQ	CAGGGTTCTGATGAACAG	NAKSGRYSVNFKKAAKSVALTISALQLEDSAKYF	AATGCAAAAAGTGGTCGCTATTCTGTCAACTTCAAGAAAGCAGCGAAATCCGTCGCCTTAACCATTTCAGCCTTACAGCTAGAAGATTCAGCAAAGTACTTT	CALGDYVLSDKLIF	TGTGCTCTTGGGGACTACGTTCTATCCGATAAACTCATCTTT	GKGTRVTVEP	GGAAAAGGAACCCGTGTGACTGTGGAACCAA	2528	6	clonotype2	clonotype2_consensus_1	1
ACTTACTAGCTCCCAG-1	TRUE	ACTTACTAGCTCCCAG-1_contig_1	TRUE	538	TRD	TRDV1		TRDJ1	TRDC	TRUE	TRUE	AQKVTQAQSSVSMPVRKAVTLNCLYE	GCCCAGAAGGTTACTCAAGCCCAGTCATCAGTATCCATGCCAGTGAGGAAAGCAGTCACCCTGAACTGCCTGTATGAA	TSWWSYY	ACAAGTTGGTGGTCATATTAT	IFWYKQLPSKEMIFLIR	ATTTTTTGGTACAAGCAACTTCCCAGCAAAGAGATGATTTTCCTTATTCGC	QGSDEQ	CAGGGTTCTGATGAACAG	NAKSGRYSVNFKKAAKSVALTISALQLEDSAKYF	AATGCAAAAAGTGGTCGCTATTCTGTCAACTTCAAGAAAGCAGCGAAATCCGTCGCCTTAACCATTTCAGCCTTACAGCTAGAAGATTCAGCAAAGTACTTT	CALGDYVLSDKLIF	TGTGCTCTTGGGGACTACGTTCTATCCGATAAACTCATCTTT	GKGTRVTVEP	GGAAAAGGAACCCGTGTGACTGTGGAACCAA	3564	6	clonotype1	clonotype1_consensus_1	2
ACTTACTAGCTCCCAG-1	TRUE	ACTTACTAGCTCCCAG-1_contig_2	TRUE	692	TRG	TRGV2		TRGJ1	TRGC1	TRUE	TRUE	KSVIRQTGSSAEITCDLA	AAGTCAGTCATCAGGCAGACTGGGTCATCTGCTGAAATCACTTGTGATCTTGCT	EGSNGY	GAAGGAAGTAACGGCTAC	IHWYLHQEGKAPQRLQY	ATCCACTGGTACCTACACCAGGAGGGGAAGGCCCCACAGCGTCTTCAGTAC	YDSYNSKVVLES	TATGACTCCTACAACTCCAAGGTTGTGTTGGAATCA	GVSPGKYYTYASTRNNLRLILQNLIENDSGVYY	GGAGTCAGTCCAGGGAAGTATTATACTTACGCAAGCACAAGGAACAACTTGAGATTGATACTGCAAAATCTAATTGAAAATGACTCTGGGGTCTATTAC	CATWDGSRSYYKKLF	TGTGCCACCTGGGACGGGTCCCGAAGCTATTATAAGAAACTCTTT	GSGTTLVVT	GGCAGTGGAACAACACTTGTTGTCACAG	9928	2	clonotype1	clonotype1_consensus_2	2
ACTTACTAGGACTGGT-1	TRUE	ACTTACTAGGACTGGT-1_contig_1	TRUE	766	TRG	TRGV2		TRGJ1	TRGC2	TRUE	TRUE	KSVIRQTGSSAEITCDLA	AAGTCAGTCATCAGGCAGACTGGGTCATCTGCTGAAATCACTTGTGATCTTGCT	EGSNGY	GAAGGAAGTAACGGCTAC	IHWYLHQEGKAPQRLQY	ATCCACTGGTACCTACACCAGGAGGGGAAGGCCCCACAGCGTCTTCAGTAC	YDSYNSKVVLES	TATGACTCCTACAACTCCAAGGTTGTGTTGGAATCA	GVSPGKYYTYASTRNNLRLILQNLIENDSGVYY	GGAGTCAGTCCAGGGAAGTATTATACTTACGCAAGCACAAGGAACAACTTGAGATTGATACTGCAAAATCTAATTGAAAATGACTCTGGGGTCTATTAC	CATWDGSRSYYKKLF	TGTGCCACCTGGGACGGGTCCCGAAGCTATTATAAGAAACTCTTT	GSGTTLVVT	GGCAGTGGAACAACACTTGTTGTCACAG	204	5	clonotype1	clonotype1_consensus_2	1
ACTTACTAGGACTGGT-1	TRUE	ACTTACTAGGACTGGT-1_contig_2	TRUE	537	TRD	TRDV1		TRDJ1	TRDC	TRUE	TRUE	AQKVTQAQSSVSMPVRKAVTLNCLYE	GCCCAGAAGGTTACTCAAGCCCAGTCATCAGTATCCATGCCAGTGAGGAAAGCAGTCACCCTGAACTGCCTGTATGAA	TSWWSYY	ACAAGTTGGTGGTCATATTAT	IFWYKQLPSKEMIFLIR	ATTTTTTGGTACAAGCAACTTCCCAGCAAAGAGATGATTTTCCTTATTCGC	QGSDEQ	CAGGGTTCTGATGAACAG	NAKSGRYSVNFKKAAKSVALTISALQLEDSAKYF	AATGCAAAAAGTGGTCGCTATTCTGTCAACTTCAAGAAAGCAGCGAAATCCGTCGCCTTAACCATTTCAGCCTTACAGCTAGAAGATTCAGCAAAGTACTTT	CALGDYVLSDKLIF	TGTGCTCTTGGGGACTACGTTCTATCCGATAAACTCATCTTT	GKGTRVTVEP	GGAAAAGGAACCCGTGTGACTGTGGAACCAA	609	2	clonotype1	clonotype1_consensus_1	1
ACTTACTCAGAGCCAA-1	TRUE	ACTTACTCAGAGCCAA-1_contig_1	TRUE	671	TRD	TRDV3	TRDD2	TRDJ1	TRDC	TRUE	TRUE	DKVTQSSPDQTVASGSEVVLLCTYD	GACAAAGTAACCCAGAGTTCCCCGGACCAGACGGTGGCGAGTGGCAGTGAGGTGGTACTGCTCTGCACTTACGAC	TVYSNPD	ACTGTATATTCAAATCCAGAT	LFWYRIRPDYSFQFVFY	TTATTCTGGTACCGGATAAGGCCAGATTATTCCTTTCAGTTTGTCTTTTAT	GDNSRSEGA	GGGGATAACAGCAGATCAGAAGGTGCA	DFTQGRFSVKHILTQKAFHLVISPVRTEDSATYY	GATTTTACTCAAGGACGGTTTTCTGTGAAACACATTCTGACCCAGAAAGCCTTTCACTTGGTGATCTCTCCAGTAAGGACTGAAGACAGTGCCACTTACTAC	CALPSFPLGAYTDKLIF	TGTGCCCTTCCTTCGTTCCCCCTCGGGGCTTACACCGATAAACTCATCTTT	GKGTRVTVEP	GGAAAAGGAACCCGTGTGACTGTGGAACCAA	14734	15	clonotype4	clonotype4_consensus_1	1
ACTTACTCAGAGCCAA-1	TRUE	ACTTACTCAGAGCCAA-1_contig_2	TRUE	717	TRG	TRGV8		TRGJ1	TRGC2	TRUE	TRUE	KSSNLEGRTKSVTRPTGSSAVITCDLP	AAATCTTCCAACTTGGAAGGGAGAACAAAGTCAGTCACCAGGCCAACTGGGTCATCAGCTGTAATCACTTGTGATCTTCCT	VENAVY	GTAGAAAATGCCGTCTAC	THWYLHQEGKAPQRLLY	ACCCACTGGTACCTACACCAGGAGGGGAAGGCCCCACAGCGTCTTCTGTAC	YDSYNSRVVLE	TATGACTCCTACAACTCCAGGGTTGTGTTGGAA	SGISREKYHTYASTGKSLKFILENLIERDSGVYY	TCAGGAATCAGTCGAGAAAAGTATCATACTTATGCAAGCACAGGGAAGAGCCTTAAATTTATACTGGAAAATCTAATTGAACGTGACTCTGGGGTCTATTAC	CATWDSRYKKLF	TGTGCCACCTGGGATAGTCGATATAAGAAACTCTTT	GSGTTLVVT	GGCAGTGGAACAACACTTGTTGTCACAG	8705	11	clonotype4	clonotype4_consensus_3	1
ACTTACTCAGAGCCAA-1	TRUE	ACTTACTCAGAGCCAA-1_contig_3	TRUE	688	TRG	TRGV9		TRGJ1	TRGC2	TRUE	TRUE	AGHLEQPQISSTKTLSKTARLECVVS	GCAGGTCACCTAGAGCAACCTCAAATTTCCAGTACTAAAACGCTGTCAAAAACAGCCCGCCTGGAATGTGTGGTGTCT	GITISATS	GGAATAACAATTTCTGCAACATCT	VYWYRERPGEVIQFLVS	GTATATTGGTATCGAGAGAGACCTGGTGAAGTCATACAGTTCCTGGTGTCC	ISYDGTVRKESG	ATTTCATATGACGGCACTGTCAGAAAGGAATCCGGC	IPSGKFEVDRIPETSTSTLTIHNVEKQDIATYY	ATTCCGTCAGGCAAATTTGAGGTGGATAGGATACCTGAAACGTCTACATCCACTCTCACCATTCACAATGTAGAGAAACAGGACATAGCTACCTACTAC	CALWEGGSYKKLF	TGTGCCTTGTGGGAGGGGGGGAGCTATAAGAAACTCTTT	GSGTTLVVT	GGCAGTGGAACAACACTTGTTGTCACAG	7682	10	clonotype4	clonotype4_consensus_2	1
ACTTACTCAGCTCGCA-1	TRUE	ACTTACTCAGCTCGCA-1_contig_1	TRUE	574	TRD	TRDV1		TRDJ1	TRDC	TRUE	TRUE	AQKVTQAQSSVSMPVRKAVTLNCLYE	GCCCAGAAGGTTACTCAAGCCCAGTCATCAGTATCCATGCCAGTGAGGAAAGCAGTCACCCTGAACTGCCTGTATGAA	TSWWSYY	ACAAGTTGGTGGTCATATTAT	IFWYKQLPSKEMIFLIR	ATTTTTTGGTACAAGCAACTTCCCAGCAAAGAGATGATTTTCCTTATTCGC	QGSDEQ	CAGGGTTCTGATGAACAG	NAKSGRYSVNFKKAAKSVALTISALQLEDSAKYF	AATGCAAAAAGTGGTCGCTATTCTGTCAACTTCAAGAAAGCAGCGAAATCCGTCGCCTTAACCATTTCAGCCTTACAGCTAGAAGATTCAGCAAAGTACTTT	CALGDYVLSDKLIF	TGTGCTCTTGGGGACTACGTTCTATCCGATAAACTCATCTTT	GKGTRVTVEP	GGAAAAGGAACCCGTGTGACTGTGGAACCAA	6279	12	clonotype2	clonotype2_consensus_1	1
ACTTACTGTCGCGTGT-1	TRUE	ACTTACTGTCGCGTGT-1_contig_1	TRUE	552	TRD	TRDV1		TRDJ1	TRDC	TRUE	TRUE	AQKVTQAQSSVSMPVRKAVTLNCLYE	GCCCAGAAGGTTACTCAAGCCCAGTCATCAGTATCCATGCCAGTGAGGAAAGCAGTCACCCTGAACTGCCTGTATGAA	TSWWSYY	ACAAGTTGGTGGTCATATTAT	IFWYKQLPSKEMIFLIR	ATTTTTTGGTACAAGCAACTTCCCAGCAAAGAGATGATTTTCCTTATTCGC	QGSDEQ	CAGGGTTCTGATGAACAG	NAKSGRYSVNFKKAAKSVALTISALQLEDSAKYF	AATGCAAAAAGTGGTCGCTATTCTGTCAACTTCAAGAAAGCAGCGAAATCCGTCGCCTTAACCATTTCAGCCTTACAGCTAGAAGATTCAGCAAAGTACTTT	CALGDYVLSDKLIF	TGTGCTCTTGGGGACTACGTTCTATCCGATAAACTCATCTTT	GKGTRVTVEP	GGAAAAGGAACCCGTGTGACTGTGGAACCAA	9479	12	clonotype2	clonotype2_consensus_1	1
ACTTACTGTGAACCTT-1	TRUE	ACTTACTGTGAACCTT-1_contig_1	TRUE	583	TRD	TRDV1		TRDJ1	TRDC	TRUE	TRUE	AQKVTQAQSSVSMPVRKAVTLNCLYE	GCCCAGAAGGTTACTCAAGCCCAGTCATCAGTATCCATGCCAGTGAGGAAAGCAGTCACCCTGAACTGCCTGTATGAA	TSWWSYY	ACAAGTTGGTGGTCATATTAT	IFWYKQLPSKEMIFLIR	ATTTTTTGGTACAAGCAACTTCCCAGCAAAGAGATGATTTTCCTTATTCGC	QGSDEQ	CAGGGTTCTGATGAACAG	NAKSGRYSVNFKKAAKSVALTISALQLEDSAKYF	AATGCAAAAAGTGGTCGCTATTCTGTCAACTTCAAGAAAGCAGCGAAATCCGTCGCCTTAACCATTTCAGCCTTACAGCTAGAAGATTCAGCAAAGTACTTT	CALGDYVLSDKLIF	TGTGCTCTTGGGGACTACGTTCTATCCGATAAACTCATCTTT	GKGTRVTVEP	GGAAAAGGAACCCGTGTGACTGTGGAACCAA	2014	5	clonotype2	clonotype2_consensus_1	1
ACTTACTGTGGTCTCG-1	TRUE	ACTTACTGTGGTCTCG-1_contig_1	TRUE	765	TRG	TRGV2		TRGJ1	TRGC1	TRUE	TRUE	KSVIRQTGSSAEITCDLA	AAGTCAGTCATCAGGCAGACTGGGTCATCTGCTGAAATCACTTGTGATCTTGCT	EGSNGY	GAAGGAAGTAACGGCTAC	IHWYLHQEGKAPQRLQY	ATCCACTGGTACCTACACCAGGAGGGGAAGGCCCCACAGCGTCTTCAGTAC	YDSYNSKVVLES	TATGACTCCTACAACTCCAAGGTTGTGTTGGAATCA	GVSPGKYYTYASTRNNLRLILQNLIENDSGVYY	GGAGTCAGTCCAGGGAAGTATTATACTTACGCAAGCACAAGGAACAACTTGAGATTGATACTGCAAAATCTAATTGAAAATGACTCTGGGGTCTATTAC	CATWDGSRSYYKKLF	TGTGCCACCTGGGACGGGTCCCGAAGCTATTATAAGAAACTCTTT	GSGTTLVVT	GGCAGTGGAACAACACTTGTTGTCACAG	3636	7	clonotype1	clonotype1_consensus_2	2
ACTTACTGTGGTCTCG-1	TRUE	ACTTACTGTGGTCTCG-1_contig_2	TRUE	543	TRD	TRDV1		TRDJ1	TRDC	TRUE	TRUE	AQKVTQAQSSVSMPVRKAVTLNCLYE	GCCCAGAAGGTTACTCAAGCCCAGTCATCAGTATCCATGCCAGTGAGGAAAGCAGTCACCCTGAACTGCCTGTATGAA	TSWWSYY	ACAAGTTGGTGGTCATATTAT	IFWYKQLPSKEMIFLIR	ATTTTTTGGTACAAGCAACTTCCCAGCAAAGAGATGATTTTCCTTATTCGC	QGSDEQ	CAGGGTTCTGATGAACAG	NAKSGRYSVNFKKAAKSVALTISALQLEDSAKYF	AATGCAAAAAGTGGTCGCTATTCTGTCAACTTCAAGAAAGCAGCGAAATCCGTCGCCTTAACCATTTCAGCCTTACAGCTAGAAGATTCAGCAAAGTACTTT	CALGDYVLSDKLIF	TGTGCTCTTGGGGACTACGTTCTATCCGATAAACTCATCTTT	GKGTRVTVEP	GGAAAAGGAACCCGTGTGACTGTGGAACCAA	3382	6	clonotype1	clonotype1_consensus_1	2
ACTTACTTCATAGCAC-1	TRUE	ACTTACTTCATAGCAC-1_contig_1	TRUE	659	TRD	TRDV1		TRDJ1	TRDC	TRUE	TRUE	AQKVTQAQSSVSMPVRKAVTLNCLYE	GCCCAGAAGGTTACTCAAGCCCAGTCATCAGTATCCATGCCAGTGAGGAAAGCAGTCACCCTGAACTGCCTGTATGAA	TSWWSYY	ACAAGTTGGTGGTCATATTAT	IFWYKQLPSKEMIFLIR	ATTTTTTGGTACAAGCAACTTCCCAGCAAAGAGATGATTTTCCTTATTCGC	QGSDEQ	CAGGGTTCTGATGAACAG	NAKSGRYSVNFKKAAKSVALTISALQLEDSAKYF	AATGCAAAAAGTGGTCGCTATTCTGTCAACTTCAAGAAAGCAGCGAAATCCGTCGCCTTAACCATTTCAGCCTTACAGCTAGAAGATTCAGCAAAGTACTTT	CALGDYVLSDKLIF	TGTGCTCTTGGGGACTACGTTCTATCCGATAAACTCATCTTT	GKGTRVTVEP	GGAAAAGGAACCCGTGTGACTGTGGAACCAA	11101	14	clonotype2	clonotype2_consensus_1	1
ACTTACTTCGCCTGTT-1	TRUE	ACTTACTTCGCCTGTT-1_contig_1	TRUE	769	TRG	TRGV2		TRGJ1	TRGC2	TRUE	TRUE	KSVIRQTGSSAEITCDLA	AAGTCAGTCATCAGGCAGACTGGGTCATCTGCTGAAATCACTTGTGATCTTGCT	EGSNGY	GAAGGAAGTAACGGCTAC	IHWYLHQEGKAPQRLQY	ATCCACTGGTACCTACACCAGGAGGGGAAGGCCCCACAGCGTCTTCAGTAC	YDSYNSKVVLES	TATGACTCCTACAACTCCAAGGTTGTGTTGGAATCA	GVSPGKYYTYASTRNNLRLILQNLIENDSGVYY	GGAGTCAGTCCAGGGAAGTATTATACTTACGCAAGCACAAGGAACAACTTGAGATTGATACTGCAAAATCTAATTGAAAATGACTCTGGGGTCTATTAC	CATWDGSRSYYKKLF	TGTGCCACCTGGGACGGGTCCCGAAGCTATTATAAGAAACTCTTT	GSGTTLVVT	GGCAGTGGAACAACACTTGTTGTCACAG	893	6	clonotype1	clonotype1_consensus_2	1
ACTTACTTCGCCTGTT-1	TRUE	ACTTACTTCGCCTGTT-1_contig_2	TRUE	583	TRD	TRDV1		TRDJ1	TRDC	TRUE	TRUE	AQKVTQAQSSVSMPVRKAVTLNCLYE	GCCCAGAAGGTTACTCAAGCCCAGTCATCAGTATCCATGCCAGTGAGGAAAGCAGTCACCCTGAACTGCCTGTATGAA	TSWWSYY	ACAAGTTGGTGGTCATATTAT	IFWYKQLPSKEMIFLIR	ATTTTTTGGTACAAGCAACTTCCCAGCAAAGAGATGATTTTCCTTATTCGC	QGSDEQ	CAGGGTTCTGATGAACAG	NAKSGRYSVNFKKAAKSVALTISALQLEDSAKYF	AATGCAAAAAGTGGTCGCTATTCTGTCAACTTCAAGAAAGCAGCGAAATCCGTCGCCTTAACCATTTCAGCCTTACAGCTAGAAGATTCAGCAAAGTACTTT	CALGDYVLSDKLIF	TGTGCTCTTGGGGACTACGTTCTATCCGATAAACTCATCTTT	GKGTRVTVEP	GGAAAAGGAACCCGTGTGACTGTGGAACCAA	4971	10	clonotype1	clonotype1_consensus_1	1
ACTTACTTCTTCTGGC-1	TRUE	ACTTACTTCTTCTGGC-1_contig_1	TRUE	686	TRG	TRGV8		TRGJ1	TRGC2	TRUE	TRUE	KSSNLEGRTKSVTRPTGSSAVITCDLP	AAATCTTCCAACTTGGAAGGGAGAACAAAGTCAGTCACCAGGCCAACTGGGTCATCAGCTGTAATCACTTGTGATCTTCCT	VENAVY	GTAGAAAATGCCGTCTAC	THWYLHQEGKAPQRLLY	ACCCACTGGTACCTACACCAGGAGGGGAAGGCCCCACAGCGTCTTCTGTAC	YDSYNSRVVLE	TATGACTCCTACAACTCCAGGGTTGTGTTGGAA	SGISREKYHTYASTGKSLKFILENLIERDSGVYY	TCAGGAATCAGTCGAGAAAAGTATCATACTTATGCAAGCACAGGGAAGAGCCTTAAATTTATACTGGAAAATCTAATTGAACGTGACTCTGGGGTCTATTAC	CATWDGNYYKKLF	TGTGCCACCTGGGATGGGAATTATTATAAGAAACTCTTT	GSGTTLVVT	GGCAGTGGAACAACACTTGTTGTCACAG	646	9	clonotype12	clonotype12_consensus_2	3
ACTTGTTAGAACTGTA-1	TRUE	ACTTGTTAGAACTGTA-1_contig_1	TRUE	558	TRD	TRDV1		TRDJ1	TRDC	TRUE	TRUE	AQKVTQAQSSVSMPVRKAVTLNCLYE	GCCCAGAAGGTTACTCAAGCCCAGTCATCAGTATCCATGCCAGTGAGGAAAGCAGTCACCCTGAACTGCCTGTATGAA	TSWWSYY	ACAAGTTGGTGGTCATATTAT	IFWYKQLPSKEMIFLIR	ATTTTTTGGTACAAGCAACTTCCCAGCAAAGAGATGATTTTCCTTATTCGC	QGSDEQ	CAGGGTTCTGATGAACAG	NAKSGRYSVNFKKAAKSVALTISALQLEDSAKYF	AATGCAAAAAGTGGTCGCTATTCTGTCAACTTCAAGAAAGCAGCGAAATCCGTCGCCTTAACCATTTCAGCCTTACAGCTAGAAGATTCAGCAAAGTACTTT	CALGDYVLSDKLIF	TGTGCTCTTGGGGACTACGTTCTATCCGATAAACTCATCTTT	GKGTRVTVEP	GGAAAAGGAACCCGTGTGACTGTGGAACCAA	7927	8	clonotype2	clonotype2_consensus_1	1
ACTTGTTTCAACGAAA-1	TRUE	ACTTGTTTCAACGAAA-1_contig_1	TRUE	538	TRD	TRDV1		TRDJ1	TRDC	TRUE	TRUE	AQKVTQAQSSVSMPVRKAVTLNCLYE	GCCCAGAAGGTTACTCAAGCCCAGTCATCAGTATCCATGCCAGTGAGGAAAGCAGTCACCCTGAACTGCCTGTATGAA	TSWWSYY	ACAAGTTGGTGGTCATATTAT	IFWYKQLPSKEMIFLIR	ATTTTTTGGTACAAGCAACTTCCCAGCAAAGAGATGATTTTCCTTATTCGC	QGSDEQ	CAGGGTTCTGATGAACAG	NAKSGRYSVNFKKAAKSVALTISALQLEDSAKYF	AATGCAAAAAGTGGTCGCTATTCTGTCAACTTCAAGAAAGCAGCGAAATCCGTCGCCTTAACCATTTCAGCCTTACAGCTAGAAGATTCAGCAAAGTACTTT	CALGDYVLSDKLIF	TGTGCTCTTGGGGACTACGTTCTATCCGATAAACTCATCTTT	GKGTRVTVEP	GGAAAAGGAACCCGTGTGACTGTGGAACCAA	3059	5	clonotype2	clonotype2_consensus_1	1
ACTTTCAAGTCCATAC-1	TRUE	ACTTTCAAGTCCATAC-1_contig_1	TRUE	691	TRD	TRDV2		TRDJ3	TRDC	TRUE	TRUE	IELVPEHQTVPVSIGVPATLRCSMK	ATTGAGTTGGTGCCTGAACACCAAACAGTGCCTGTGTCAATAGGGGTCCCTGCCACCCTCAGGTGCTCCATGAAA	GEAIGNYY	GGAGAAGCGATCGGTAACTACTAT	INWYRKTQGNTMTFIYR	ATCAACTGGTACAGGAAGACCCAAGGTAACACAATGACTTTCATATACCGA	EKDIYG	GAAAAGGACATCTATGGC	PGFKDNFQGDIDIAKNLAVLKILAPSERDEGSYY	CCTGGTTTCAAAGACAATTTCCAAGGTGACATTGATATTGCAAAGAACCTGGCTGTACTTAAGATACTTGCACCATCAGAGAGAGATGAAGGGTCTTACTAC	CACDTGSTGESSWDTRQMFF	TGTGCCTGTGACACCGGGTCTACTGGGGAAAGCTCCTGGGACACCCGACAGATGTTTTTC	GTGIKLFVEP	GGAACTGGCATCAAACTCTTCGTGGAGCCCC	18994	27	clonotype3	clonotype3_consensus_1	1
ACTTTCAAGTCCATAC-1	TRUE	ACTTTCAAGTCCATAC-1_contig_2	TRUE	717	TRG	TRGV8		TRGJ1	TRGC2	TRUE	TRUE	KSSNLEGRTKSVTRPTGSSAVITCDLP	AAATCTTCCAACTTGGAAGGGAGAACAAAGTCAGTCACCAGGCCAACTGGGTCATCAGCTGTAATCACTTGTGATCTTCCT	VENAVY	GTAGAAAATGCCGTCTAC	THWYLHQEGKAPQRLLY	ACCCACTGGTACCTACACCAGGAGGGGAAGGCCCCACAGCGTCTTCTGTAC	YDSYNSRVVLE	TATGACTCCTACAACTCCAGGGTTGTGTTGGAA	SGISREKYHTYASTGKSLKFILENLIERDSGVYY	TCAGGAATCAGTCGAGAAAAGTATCATACTTATGCAAGCACAGGGAAGAGCCTTAAATTTATACTGGAAAATCTAATTGAACGTGACTCTGGGGTCTATTAC	CATWDPYYKKLF	TGTGCCACCTGGGACCCTTATTATAAGAAACTCTTT	GSGTTLVVT	GGCAGTGGAACAACACTTGTTGTCACAG	1719	9	clonotype3	clonotype3_consensus_2	1
ACTTTCAAGTGTCTCA-1	TRUE	ACTTTCAAGTGTCTCA-1_contig_1	TRUE	685	TRD	TRDV1		TRDJ1	TRDC	TRUE	TRUE	AQKVTQAQSSVSMPVRKAVTLNCLYE	GCCCAGAAGGTTACTCAAGCCCAGTCATCAGTATCCATGCCAGTGAGGAAAGCAGTCACCCTGAACTGCCTGTATGAA	TSWWSYY	ACAAGTTGGTGGTCATATTAT	IFWYKQLPSKEMIFLIR	ATTTTTTGGTACAAGCAACTTCCCAGCAAAGAGATGATTTTCCTTATTCGC	QGSDEQ	CAGGGTTCTGATGAACAG	NAKSGRYSVNFKKAAKSVALTISALQLEDSAKYF	AATGCAAAAAGTGGTCGCTATTCTGTCAACTTCAAGAAAGCAGCGAAATCCGTCGCCTTAACCATTTCAGCCTTACAGCTAGAAGATTCAGCAAAGTACTTT	CALGDYVLSDKLIF	TGTGCTCTTGGGGACTACGTTCTATCCGATAAACTCATCTTT	GKGTRVTVEP	GGAAAAGGAACCCGTGTGACTGTGGAACCAA	6423	17	clonotype1	clonotype1_consensus_1	1
ACTTTCAAGTGTCTCA-1	TRUE	ACTTTCAAGTGTCTCA-1_contig_2	TRUE	681	TRG	TRGV2		TRGJ1	TRGC2	TRUE	TRUE	KSVIRQTGSSAEITCDLA	AAGTCAGTCATCAGGCAGACTGGGTCATCTGCTGAAATCACTTGTGATCTTGCT	EGSNGY	GAAGGAAGTAACGGCTAC	IHWYLHQEGKAPQRLQY	ATCCACTGGTACCTACACCAGGAGGGGAAGGCCCCACAGCGTCTTCAGTAC	YDSYNSKVVLES	TATGACTCCTACAACTCCAAGGTTGTGTTGGAATCA	GVSPGKYYTYASTRNNLRLILQNLIENDSGVYY	GGAGTCAGTCCAGGGAAGTATTATACTTACGCAAGCACAAGGAACAACTTGAGATTGATACTGCAAAATCTAATTGAAAATGACTCTGGGGTCTATTAC	CATWDGSRSYYKKLF	TGTGCCACCTGGGACGGGTCCCGAAGCTATTATAAGAAACTCTTT	GSGTTLVVT	GGCAGTGGAACAACACTTGTTGTCACAG	23552	7	clonotype1	clonotype1_consensus_2	1
ACTTTCACAAAGAATC-1	TRUE	ACTTTCACAAAGAATC-1_contig_1	TRUE	717	TRG	TRGV8		TRGJ1	TRGC2	TRUE	TRUE	KSSNLEGRTKSVTRPTGSSAVITCDLP	AAATCTTCCAACTTGGAAGGGAGAACAAAGTCAGTCACCAGGCCAACTGGGTCATCAGCTGTAATCACTTGTGATCTTCCT	VENAVY	GTAGAAAATGCCGTCTAC	THWYLHQEGKAPQRLLY	ACCCACTGGTACCTACACCAGGAGGGGAAGGCCCCACAGCGTCTTCTGTAC	YDSYNSRVVLE	TATGACTCCTACAACTCCAGGGTTGTGTTGGAA	SGISREKYHTYASTGKSLKFILENLIERDSGVYY	TCAGGAATCAGTCGAGAAAAGTATCATACTTATGCAAGCACAGGGAAGAGCCTTAAATTTATACTGGAAAATCTAATTGAACGTGACTCTGGGGTCTATTAC	CATWDPYYKKLF	TGTGCCACCTGGGACCCTTATTATAAGAAACTCTTT	GSGTTLVVT	GGCAGTGGAACAACACTTGTTGTCACAG	1767	7	clonotype3	clonotype3_consensus_2	1
ACTTTCACAAAGAATC-1	TRUE	ACTTTCACAAAGAATC-1_contig_2	TRUE	560	TRD	TRDV2		TRDJ3	TRDC	TRUE	TRUE	IELVPEHQTVPVSIGVPATLRCSMK	ATTGAGTTGGTGCCTGAACACCAAACAGTGCCTGTGTCAATAGGGGTCCCTGCCACCCTCAGGTGCTCCATGAAA	GEAIGNYY	GGAGAAGCGATCGGTAACTACTAT	INWYRKTQGNTMTFIYR	ATCAACTGGTACAGGAAGACCCAAGGTAACACAATGACTTTCATATACCGA	EKDIYG	GAAAAGGACATCTATGGC	PGFKDNFQGDIDIAKNLAVLKILAPSERDEGSYY	CCTGGTTTCAAAGACAATTTCCAAGGTGACATTGATATTGCAAAGAACCTGGCTGTACTTAAGATACTTGCACCATCAGAGAGAGATGAAGGGTCTTACTAC	CACDTGSTGESSWDTRQMFF	TGTGCCTGTGACACCGGGTCTACTGGGGAAAGCTCCTGGGACACCCGACAGATGTTTTTC	GTGIKLFVEP	GGAACTGGCATCAAACTCTTCGTGGAGCCCC	12357	10	clonotype3	clonotype3_consensus_1	1
ACTTTCACAAGTCTGT-1	TRUE	ACTTTCACAAGTCTGT-1_contig_1	TRUE	731	TRG	TRGV2		TRGJ1	TRGC2	TRUE	TRUE	KSVIRQTGSSAEITCDLA	AAGTCAGTCATCAGGCAGACTGGGTCATCTGCTGAAATCACTTGTGATCTTGCT	EGSNGY	GAAGGAAGTAACGGCTAC	IHWYLHQEGKAPQRLQY	ATCCACTGGTACCTACACCAGGAGGGGAAGGCCCCACAGCGTCTTCAGTAC	YDSYNSKVVLES	TATGACTCCTACAACTCCAAGGTTGTGTTGGAATCA	GVSPGKYYTYASTRNNLRLILQNLIENDSGVYY	GGAGTCAGTCCAGGGAAGTATTATACTTACGCAAGCACAAGGAACAACTTGAGATTGATACTGCAAAATCTAATTGAAAATGACTCTGGGGTCTATTAC	CATWDGSRSYYKKLF	TGTGCCACCTGGGACGGGTCCCGAAGCTATTATAAGAAACTCTTT	GSGTTLVVT	GGCAGTGGAACAACACTTGTTGTCACAG	401	9	clonotype1	clonotype1_consensus_2	1
ACTTTCACAAGTCTGT-1	TRUE	ACTTTCACAAGTCTGT-1_contig_2	TRUE	536	TRD	TRDV1		TRDJ1	TRDC	TRUE	TRUE	AQKVTQAQSSVSMPVRKAVTLNCLYE	GCCCAGAAGGTTACTCAAGCCCAGTCATCAGTATCCATGCCAGTGAGGAAAGCAGTCACCCTGAACTGCCTGTATGAA	TSWWSYY	ACAAGTTGGTGGTCATATTAT	IFWYKQLPSKEMIFLIR	ATTTTTTGGTACAAGCAACTTCCCAGCAAAGAGATGATTTTCCTTATTCGC	QGSDEQ	CAGGGTTCTGATGAACAG	NAKSGRYSVNFKKAAKSVALTISALQLEDSAKYF	AATGCAAAAAGTGGTCGCTATTCTGTCAACTTCAAGAAAGCAGCGAAATCCGTCGCCTTAACCATTTCAGCCTTACAGCTAGAAGATTCAGCAAAGTACTTT	CALGDYVLSDKLIF	TGTGCTCTTGGGGACTACGTTCTATCCGATAAACTCATCTTT	GKGTRVTVEP	GGAAAAGGAACCCGTGTGACTGTGGAACCAA	3239	5	clonotype1	clonotype1_consensus_1	1
ACTTTCAGTCTGATCA-1	TRUE	ACTTTCAGTCTGATCA-1_contig_1	TRUE	547	TRD	TRDV1		TRDJ1	TRDC	TRUE	TRUE	AQKVTQAQSSVSMPVRKAVTLNCLYE	GCCCAGAAGGTTACTCAAGCCCAGTCATCAGTATCCATGCCAGTGAGGAAAGCAGTCACCCTGAACTGCCTGTATGAA	TSWWSYY	ACAAGTTGGTGGTCATATTAT	IFWYKQLPSKEMIFLIR	ATTTTTTGGTACAAGCAACTTCCCAGCAAAGAGATGATTTTCCTTATTCGC	QGSDEQ	CAGGGTTCTGATGAACAG	NAKSGRYSVNFKKAAKSVALTISALQLEDSAKYF	AATGCAAAAAGTGGTCGCTATTCTGTCAACTTCAAGAAAGCAGCGAAATCCGTCGCCTTAACCATTTCAGCCTTACAGCTAGAAGATTCAGCAAAGTACTTT	CALGDYVLSDKLIF	TGTGCTCTTGGGGACTACGTTCTATCCGATAAACTCATCTTT	GKGTRVTVEP	GGAAAAGGAACCCGTGTGACTGTGGAACCAA	8612	9	clonotype2	clonotype2_consensus_1	1
ACTTTCAGTTACCAGT-1	TRUE	ACTTTCAGTTACCAGT-1_contig_1	TRUE	596	TRD	TRDV1		TRDJ1	TRDC	TRUE	TRUE	AQKVTQAQSSVSMPVRKAVTLNCLYE	GCCCAGAAGGTTACTCAAGCCCAGTCATCAGTATCCATGCCAGTGAGGAAAGCAGTCACCCTGAACTGCCTGTATGAA	TSWWSYY	ACAAGTTGGTGGTCATATTAT	IFWYKQLPSKEMIFLIR	ATTTTTTGGTACAAGCAACTTCCCAGCAAAGAGATGATTTTCCTTATTCGC	QGSDEQ	CAGGGTTCTGATGAACAG	NAKSGRYSVNFKKAAKSVALTISALQLEDSAKYF	AATGCAAAAAGTGGTCGCTATTCTGTCAACTTCAAGAAAGCAGCGAAATCCGTCGCCTTAACCATTTCAGCCTTACAGCTAGAAGATTCAGCAAAGTACTTT	CALGDYVLSDKLIF	TGTGCTCTTGGGGACTACGTTCTATCCGATAAACTCATCTTT	GKGTRVTVEP	GGAAAAGGAACCCGTGTGACTGTGGAACCAA	3963	5	clonotype2	clonotype2_consensus_1	1
AGAATAGAGAGACGAA-1	TRUE	AGAATAGAGAGACGAA-1_contig_1	TRUE	543	TRD	TRDV1		TRDJ1	TRDC	TRUE	TRUE	AQKVTQAQSSVSMPVRKAVTLNCLYE	GCCCAGAAGGTTACTCAAGCCCAGTCATCAGTATCCATGCCAGTGAGGAAAGCAGTCACCCTGAACTGCCTGTATGAA	TSWWSYY	ACAAGTTGGTGGTCATATTAT	IFWYKQLPSKEMIFLIR	ATTTTTTGGTACAAGCAACTTCCCAGCAAAGAGATGATTTTCCTTATTCGC	QGSDEQ	CAGGGTTCTGATGAACAG	NAKSGRYSVNFKKAAKSVALTISALQLEDSAKYF	AATGCAAAAAGTGGTCGCTATTCTGTCAACTTCAAGAAAGCAGCGAAATCCGTCGCCTTAACCATTTCAGCCTTACAGCTAGAAGATTCAGCAAAGTACTTT	CALGDYVLSDKLIF	TGTGCTCTTGGGGACTACGTTCTATCCGATAAACTCATCTTT	GKGTRVTVEP	GGAAAAGGAACCCGTGTGACTGTGGAACCAA	8289	15	clonotype1	clonotype1_consensus_1	1
AGAATAGAGAGACGAA-1	TRUE	AGAATAGAGAGACGAA-1_contig_2	TRUE	802	TRG	TRGV2		TRGJ1	TRGC2	TRUE	TRUE	KSVIRQTGSSAEITCDLA	AAGTCAGTCATCAGGCAGACTGGGTCATCTGCTGAAATCACTTGTGATCTTGCT	EGSNGY	GAAGGAAGTAACGGCTAC	IHWYLHQEGKAPQRLQY	ATCCACTGGTACCTACACCAGGAGGGGAAGGCCCCACAGCGTCTTCAGTAC	YDSYNSKVVLES	TATGACTCCTACAACTCCAAGGTTGTGTTGGAATCA	GVSPGKYYTYASTRNNLRLILQNLIENDSGVYY	GGAGTCAGTCCAGGGAAGTATTATACTTACGCAAGCACAAGGAACAACTTGAGATTGATACTGCAAAATCTAATTGAAAATGACTCTGGGGTCTATTAC	CATWDGSRSYYKKLF	TGTGCCACCTGGGACGGGTCCCGAAGCTATTATAAGAAACTCTTT	GSGTTLVVT	GGCAGTGGAACAACACTTGTTGTCACAG	2052	11	clonotype1	clonotype1_consensus_2	1
AGAATAGAGGATCGCA-1	TRUE	AGAATAGAGGATCGCA-1_contig_1	TRUE	596	TRG	TRGV2		TRGJ1	TRGC1	TRUE	TRUE	KSVIRQTGSSAEITCDLA	AAGTCAGTCATCAGGCAGACTGGGTCATCTGCTGAAATCACTTGTGATCTTGCT	EGSNGY	GAAGGAAGTAACGGCTAC	IHWYLHQEGKAPQRLQY	ATCCACTGGTACCTACACCAGGAGGGGAAGGCCCCACAGCGTCTTCAGTAC	YDSYNSKVVLES	TATGACTCCTACAACTCCAAGGTTGTGTTGGAATCA	GVSPGKYYTYASTRNNLRLILQNLIENDSGVYY	GGAGTCAGTCCAGGGAAGTATTATACTTACGCAAGCACAAGGAACAACTTGAGATTGATACTGCAAAATCTAATTGAAAATGACTCTGGGGTCTATTAC	CATWDGSRSYYKKLF	TGTGCCACCTGGGACGGGTCCCGAAGCTATTATAAGAAACTCTTT	GSGTTLVVT	GGCAGTGGAACAACACTTGTTGTCACAG	459	9	clonotype1	clonotype1_consensus_2	2
AGAATAGAGGATCGCA-1	TRUE	AGAATAGAGGATCGCA-1_contig_2	TRUE	540	TRD	TRDV1		TRDJ1	TRDC	TRUE	TRUE	AQKVTQAQSSVSMPVRKAVTLNCLYE	GCCCAGAAGGTTACTCAAGCCCAGTCATCAGTATCCATGCCAGTGAGGAAAGCAGTCACCCTGAACTGCCTGTATGAA	TSWWSYY	ACAAGTTGGTGGTCATATTAT	IFWYKQLPSKEMIFLIR	ATTTTTTGGTACAAGCAACTTCCCAGCAAAGAGATGATTTTCCTTATTCGC	QGSDEQ	CAGGGTTCTGATGAACAG	NAKSGRYSVNFKKAAKSVALTISALQLEDSAKYF	AATGCAAAAAGTGGTCGCTATTCTGTCAACTTCAAGAAAGCAGCGAAATCCGTCGCCTTAACCATTTCAGCCTTACAGCTAGAAGATTCAGCAAAGTACTTT	CALGDYVLSDKLIF	TGTGCTCTTGGGGACTACGTTCTATCCGATAAACTCATCTTT	GKGTRVTVEP	GGAAAAGGAACCCGTGTGACTGTGGAACCAA	8248	9	clonotype1	clonotype1_consensus_1	2
AGAATAGGTACGACCC-1	TRUE	AGAATAGGTACGACCC-1_contig_1	TRUE	538	TRD	TRDV1		TRDJ1	TRDC	TRUE	TRUE	AQKVTQAQSSVSMPVRKAVTLNCLYE	GCCCAGAAGGTTACTCAAGCCCAGTCATCAGTATCCATGCCAGTGAGGAAAGCAGTCACCCTGAACTGCCTGTATGAA	TSWWSYY	ACAAGTTGGTGGTCATATTAT	IFWYKQLPSKEMIFLIR	ATTTTTTGGTACAAGCAACTTCCCAGCAAAGAGATGATTTTCCTTATTCGC	QGSDEQ	CAGGGTTCTGATGAACAG	NAKSGRYSVNFKKAAKSVALTISALQLEDSAKYF	AATGCAAAAAGTGGTCGCTATTCTGTCAACTTCAAGAAAGCAGCGAAATCCGTCGCCTTAACCATTTCAGCCTTACAGCTAGAAGATTCAGCAAAGTACTTT	CALGDYVLSDKLIF	TGTGCTCTTGGGGACTACGTTCTATCCGATAAACTCATCTTT	GKGTRVTVEP	GGAAAAGGAACCCGTGTGACTGTGGAACCAA	9095	13	clonotype1	clonotype1_consensus_1	1
AGAATAGGTACGACCC-1	TRUE	AGAATAGGTACGACCC-1_contig_2	TRUE	733	TRG	TRGV2		TRGJ1	TRGC2	TRUE	TRUE	KSVIRQTGSSAEITCDLA	AAGTCAGTCATCAGGCAGACTGGGTCATCTGCTGAAATCACTTGTGATCTTGCT	EGSNGY	GAAGGAAGTAACGGCTAC	IHWYLHQEGKAPQRLQY	ATCCACTGGTACCTACACCAGGAGGGGAAGGCCCCACAGCGTCTTCAGTAC	YDSYNSKVVLES	TATGACTCCTACAACTCCAAGGTTGTGTTGGAATCA	GVSPGKYYTYASTRNNLRLILQNLIENDSGVYY	GGAGTCAGTCCAGGGAAGTATTATACTTACGCAAGCACAAGGAACAACTTGAGATTGATACTGCAAAATCTAATTGAAAATGACTCTGGGGTCTATTAC	CATWDGSRSYYKKLF	TGTGCCACCTGGGACGGGTCCCGAAGCTATTATAAGAAACTCTTT	GSGTTLVVT	GGCAGTGGAACAACACTTGTTGTCACAG	18382	4	clonotype1	clonotype1_consensus_2	1
AGAATAGGTCCTCCAT-1	TRUE	AGAATAGGTCCTCCAT-1_contig_1	TRUE	768	TRG	TRGV2		TRGJ1	TRGC2	TRUE	TRUE	KSVIRQTGSSAEITCDLA	AAGTCAGTCATCAGGCAGACTGGGTCATCTGCTGAAATCACTTGTGATCTTGCT	EGSNGY	GAAGGAAGTAACGGCTAC	IHWYLHQEGKAPQRLQY	ATCCACTGGTACCTACACCAGGAGGGGAAGGCCCCACAGCGTCTTCAGTAC	YDSYNSKVVLES	TATGACTCCTACAACTCCAAGGTTGTGTTGGAATCA	GVSPGKYYTYASTRNNLRLILQNLIENDSGVYY	GGAGTCAGTCCAGGGAAGTATTATACTTACGCAAGCACAAGGAACAACTTGAGATTGATACTGCAAAATCTAATTGAAAATGACTCTGGGGTCTATTAC	CATWDGSRSYYKKLF	TGTGCCACCTGGGACGGGTCCCGAAGCTATTATAAGAAACTCTTT	GSGTTLVVT	GGCAGTGGAACAACACTTGTTGTCACAG	1522	7	clonotype1	clonotype1_consensus_2	1
AGAATAGGTCCTCCAT-1	TRUE	AGAATAGGTCCTCCAT-1_contig_2	TRUE	554	TRD	TRDV1		TRDJ1	TRDC	TRUE	TRUE	AQKVTQAQSSVSMPVRKAVTLNCLYE	GCCCAGAAGGTTACTCAAGCCCAGTCATCAGTATCCATGCCAGTGAGGAAAGCAGTCACCCTGAACTGCCTGTATGAA	TSWWSYY	ACAAGTTGGTGGTCATATTAT	IFWYKQLPSKEMIFLIR	ATTTTTTGGTACAAGCAACTTCCCAGCAAAGAGATGATTTTCCTTATTCGC	QGSDEQ	CAGGGTTCTGATGAACAG	NAKSGRYSVNFKKAAKSVALTISALQLEDSAKYF	AATGCAAAAAGTGGTCGCTATTCTGTCAACTTCAAGAAAGCAGCGAAATCCGTCGCCTTAACCATTTCAGCCTTACAGCTAGAAGATTCAGCAAAGTACTTT	CALGDYVLSDKLIF	TGTGCTCTTGGGGACTACGTTCTATCCGATAAACTCATCTTT	GKGTRVTVEP	GGAAAAGGAACCCGTGTGACTGTGGAACCAA	5096	8	clonotype1	clonotype1_consensus_1	1
AGAATAGTCCCAAGAT-1	TRUE	AGAATAGTCCCAAGAT-1_contig_1	TRUE	769	TRG	TRGV2		TRGJ1	TRGC2	TRUE	TRUE	KSVIRQTGSSAEITCDLA	AAGTCAGTCATCAGGCAGACTGGGTCATCTGCTGAAATCACTTGTGATCTTGCT	EGSNGY	GAAGGAAGTAACGGCTAC	IHWYLHQEGKAPQRLQY	ATCCACTGGTACCTACACCAGGAGGGGAAGGCCCCACAGCGTCTTCAGTAC	YDSYNSKVVLES	TATGACTCCTACAACTCCAAGGTTGTGTTGGAATCA	GVSPGKYYTYASTRNNLRLILQNLIENDSGVYY	GGAGTCAGTCCAGGGAAGTATTATACTTACGCAAGCACAAGGAACAACTTGAGATTGATACTGCAAAATCTAATTGAAAATGACTCTGGGGTCTATTAC	CATWDGSRSYYKKLF	TGTGCCACCTGGGACGGGTCCCGAAGCTATTATAAGAAACTCTTT	GSGTTLVVT	GGCAGTGGAACAACACTTGTTGTCACAG	3959	9	clonotype1	clonotype1_consensus_2	1
AGAATAGTCCCAAGAT-1	TRUE	AGAATAGTCCCAAGAT-1_contig_2	TRUE	673	TRD	TRDV1		TRDJ1	TRDC	TRUE	TRUE	AQKVTQAQSSVSMPVRKAVTLNCLYE	GCCCAGAAGGTTACTCAAGCCCAGTCATCAGTATCCATGCCAGTGAGGAAAGCAGTCACCCTGAACTGCCTGTATGAA	TSWWSYY	ACAAGTTGGTGGTCATATTAT	IFWYKQLPSKEMIFLIR	ATTTTTTGGTACAAGCAACTTCCCAGCAAAGAGATGATTTTCCTTATTCGC	QGSDEQ	CAGGGTTCTGATGAACAG	NAKSGRYSVNFKKAAKSVALTISALQLEDSAKYF	AATGCAAAAAGTGGTCGCTATTCTGTCAACTTCAAGAAAGCAGCGAAATCCGTCGCCTTAACCATTTCAGCCTTACAGCTAGAAGATTCAGCAAAGTACTTT	CALGDYVLSDKLIF	TGTGCTCTTGGGGACTACGTTCTATCCGATAAACTCATCTTT	GKGTRVTVEP	GGAAAAGGAACCCGTGTGACTGTGGAACCAA	10957	12	clonotype1	clonotype1_consensus_1	1
AGACGTTAGACCACGA-1	TRUE	AGACGTTAGACCACGA-1_contig_1	TRUE	565	TRD	TRDV1		TRDJ1	TRDC	TRUE	TRUE	AQKVTQAQSSVSMPVRKAVTLNCLYE	GCCCAGAAGGTTACTCAAGCCCAGTCATCAGTATCCATGCCAGTGAGGAAAGCAGTCACCCTGAACTGCCTGTATGAA	TSWWSYY	ACAAGTTGGTGGTCATATTAT	IFWYKQLPSKEMIFLIR	ATTTTTTGGTACAAGCAACTTCCCAGCAAAGAGATGATTTTCCTTATTCGC	QGSDEQ	CAGGGTTCTGATGAACAG	NAKSGRYSVNFKKAAKSVALTISALQLEDSAKYF	AATGCAAAAAGTGGTCGCTATTCTGTCAACTTCAAGAAAGCAGCGAAATCCGTCGCCTTAACCATTTCAGCCTTACAGCTAGAAGATTCAGCAAAGTACTTT	CALGDYVLSDKLIF	TGTGCTCTTGGGGACTACGTTCTATCCGATAAACTCATCTTT	GKGTRVTVEP	GGAAAAGGAACCCGTGTGACTGTGGAACCAA	8437	8	clonotype2	clonotype2_consensus_1	1
AGACGTTGTCCGAGTC-1	TRUE	AGACGTTGTCCGAGTC-1_contig_1	TRUE	556	TRD	TRDV1		TRDJ1	TRDC	TRUE	TRUE	AQKVTQAQSSVSMPVRKAVTLNCLYE	GCCCAGAAGGTTACTCAAGCCCAGTCATCAGTATCCATGCCAGTGAGGAAAGCAGTCACCCTGAACTGCCTGTATGAA	TSWWSYY	ACAAGTTGGTGGTCATATTAT	IFWYKQLPSKEMIFLIR	ATTTTTTGGTACAAGCAACTTCCCAGCAAAGAGATGATTTTCCTTATTCGC	QGSDEQ	CAGGGTTCTGATGAACAG	NAKSGRYSVNFKKAAKSVALTISALQLEDSAKYF	AATGCAAAAAGTGGTCGCTATTCTGTCAACTTCAAGAAAGCAGCGAAATCCGTCGCCTTAACCATTTCAGCCTTACAGCTAGAAGATTCAGCAAAGTACTTT	CALGDYVLSDKLIF	TGTGCTCTTGGGGACTACGTTCTATCCGATAAACTCATCTTT	GKGTRVTVEP	GGAAAAGGAACCCGTGTGACTGTGGAACCAA	5923	3	clonotype2	clonotype2_consensus_1	1
AGACGTTGTGAGGGAG-1	TRUE	AGACGTTGTGAGGGAG-1_contig_1	TRUE	660	TRD	TRDV2		TRDJ1	TRDC	TRUE	TRUE	IELVPEHQTVPVSIGVPATLRCSMK	ATTGAGTTGGTGCCTGAACACCAAACAGTGCCTGTGTCAATAGGGGTCCCTGCCACCCTCAGGTGCTCCATGAAA	GEAIGNYY	GGAGAAGCGATCGGTAACTACTAT	INWYRKTQGNTMTFIYR	ATCAACTGGTACAGGAAGACCCAAGGTAACACAATGACTTTCATATACCGA	EKDIYG	GAAAAGGACATCTATGGC	PGFKDNFQGDIDIAKNLAVLKILAPSERDEGSYY	CCTGGTTTCAAAGACAATTTCCAAGGTGACATTGATATTGCAAAGAACCTGGCTGTACTTAAGATACTTGCACCATCAGAGAGAGATGAAGGGTCTTACTAC	CACDIGDNHDKLIF	TGTGCCTGTGACATCGGGGATAATCACGATAAACTCATCTTT	GKGTRVTVEP	GGAAAAGGAACCCGTGTGACTGTGGAACCAA	39875	29	clonotype11	clonotype11_consensus_1	2
AGACGTTGTGAGGGAG-1	TRUE	AGACGTTGTGAGGGAG-1_contig_2	TRUE	762	TRG	TRGV3		TRGJ1	TRGC2	TRUE	TRUE	KSVTRQTGSSAEITCDLT	AAGTCAGTCACCAGGCAGACTGGGTCATCTGCTGAAATCACTTGCGATCTTACT	VTNTFY	GTAACAAATACCTTCTAC	IHWYLHQEGKAPQRLLY	ATCCACTGGTACCTACACCAGGAGGGGAAGGCCCCACAGCGTCTTCTGTAC	YDVSTARDVLES	TATGACGTCTCCACCGCAAGGGATGTGTTGGAATCA	GLSPGKYYTHTPRRWSWILRLQNLIENDSGVYY	GGACTCAGTCCAGGAAAGTATTATACTCATACACCCAGGAGGTGGAGCTGGATATTGAGACTGCAAAATCTAATTGAAAATGATTCTGGGGTCTATTAC	CATWDRLDYKKLF	TGTGCCACCTGGGACAGGCTCGATTATAAGAAACTCTTT	GSGTTLVVT	GGCAGTGGAACAACACTTGTTGTCACAG	2607	11	clonotype11	clonotype11_consensus_3	2
AGAGCGAAGTAACCCT-1	TRUE	AGAGCGAAGTAACCCT-1_contig_1	TRUE	768	TRG	TRGV2		TRGJ1	TRGC2	TRUE	TRUE	KSVIRQTGSSAEITCDLA	AAGTCAGTCATCAGGCAGACTGGGTCATCTGCTGAAATCACTTGTGATCTTGCT	EGSNGY	GAAGGAAGTAACGGCTAC	IHWYLHQEGKAPQRLQY	ATCCACTGGTACCTACACCAGGAGGGGAAGGCCCCACAGCGTCTTCAGTAC	YDSYNSKVVLES	TATGACTCCTACAACTCCAAGGTTGTGTTGGAATCA	GVSPGKYYTYASTRNNLRLILQNLIENDSGVYY	GGAGTCAGTCCAGGGAAGTATTATACTTACGCAAGCACAAGGAACAACTTGAGATTGATACTGCAAAATCTAATTGAAAATGACTCTGGGGTCTATTAC	CATWDGSRSYYKKLF	TGTGCCACCTGGGACGGGTCCCGAAGCTATTATAAGAAACTCTTT	GSGTTLVVT	GGCAGTGGAACAACACTTGTTGTCACAG	1147	9	clonotype1	clonotype1_consensus_2	1
AGAGCGAAGTAACCCT-1	TRUE	AGAGCGAAGTAACCCT-1_contig_2	TRUE	544	TRD	TRDV1		TRDJ1	TRDC	TRUE	TRUE	AQKVTQAQSSVSMPVRKAVTLNCLYE	GCCCAGAAGGTTACTCAAGCCCAGTCATCAGTATCCATGCCAGTGAGGAAAGCAGTCACCCTGAACTGCCTGTATGAA	TSWWSYY	ACAAGTTGGTGGTCATATTAT	IFWYKQLPSKEMIFLIR	ATTTTTTGGTACAAGCAACTTCCCAGCAAAGAGATGATTTTCCTTATTCGC	QGSDEQ	CAGGGTTCTGATGAACAG	NAKSGRYSVNFKKAAKSVALTISALQLEDSAKYF	AATGCAAAAAGTGGTCGCTATTCTGTCAACTTCAAGAAAGCAGCGAAATCCGTCGCCTTAACCATTTCAGCCTTACAGCTAGAAGATTCAGCAAAGTACTTT	CALGDYVLSDKLIF	TGTGCTCTTGGGGACTACGTTCTATCCGATAAACTCATCTTT	GKGTRVTVEP	GGAAAAGGAACCCGTGTGACTGTGGAACCAA	3850	6	clonotype1	clonotype1_consensus_1	1
AGAGCGACACATGGGA-1	TRUE	AGAGCGACACATGGGA-1_contig_1	TRUE	539	TRD	TRDV1		TRDJ1	TRDC	TRUE	TRUE	AQKVTQAQSSVSMPVRKAVTLNCLYE	GCCCAGAAGGTTACTCAAGCCCAGTCATCAGTATCCATGCCAGTGAGGAAAGCAGTCACCCTGAACTGCCTGTATGAA	TSWWSYY	ACAAGTTGGTGGTCATATTAT	IFWYKQLPSKEMIFLIR	ATTTTTTGGTACAAGCAACTTCCCAGCAAAGAGATGATTTTCCTTATTCGC	QGSDEQ	CAGGGTTCTGATGAACAG	NAKSGRYSVNFKKAAKSVALTISALQLEDSAKYF	AATGCAAAAAGTGGTCGCTATTCTGTCAACTTCAAGAAAGCAGCGAAATCCGTCGCCTTAACCATTTCAGCCTTACAGCTAGAAGATTCAGCAAAGTACTTT	CALGDYVLSDKLIF	TGTGCTCTTGGGGACTACGTTCTATCCGATAAACTCATCTTT	GKGTRVTVEP	GGAAAAGGAACCCGTGTGACTGTGGAACCAA	11149	12	clonotype2	clonotype2_consensus_1	1
AGAGCGATCTACGAGT-1	TRUE	AGAGCGATCTACGAGT-1_contig_1	TRUE	743	TRG	TRGV2		TRGJ1	TRGC2	TRUE	TRUE	KSVIRQTGSSAEITCDLA	AAGTCAGTCATCAGGCAGACTGGGTCATCTGCTGAAATCACTTGTGATCTTGCT	EGSNGY	GAAGGAAGTAACGGCTAC	IHWYLHQEGKAPQRLQY	ATCCACTGGTACCTACACCAGGAGGGGAAGGCCCCACAGCGTCTTCAGTAC	YDSYNSKVVLES	TATGACTCCTACAACTCCAAGGTTGTGTTGGAATCA	GVSPGKYYTYASTRNNLRLILQNLIENDSGVYY	GGAGTCAGTCCAGGGAAGTATTATACTTACGCAAGCACAAGGAACAACTTGAGATTGATACTGCAAAATCTAATTGAAAATGACTCTGGGGTCTATTAC	CATWDGSRSYYKKLF	TGTGCCACCTGGGACGGGTCCCGAAGCTATTATAAGAAACTCTTT	GSGTTLVVT	GGCAGTGGAACAACACTTGTTGTCACAG	941	5	clonotype1	clonotype1_consensus_2	1
AGAGCGATCTACGAGT-1	TRUE	AGAGCGATCTACGAGT-1_contig_2	TRUE	565	TRD	TRDV1		TRDJ1	TRDC	TRUE	TRUE	AQKVTQAQSSVSMPVRKAVTLNCLYE	GCCCAGAAGGTTACTCAAGCCCAGTCATCAGTATCCATGCCAGTGAGGAAAGCAGTCACCCTGAACTGCCTGTATGAA	TSWWSYY	ACAAGTTGGTGGTCATATTAT	IFWYKQLPSKEMIFLIR	ATTTTTTGGTACAAGCAACTTCCCAGCAAAGAGATGATTTTCCTTATTCGC	QGSDEQ	CAGGGTTCTGATGAACAG	NAKSGRYSVNFKKAAKSVALTISALQLEDSAKYF	AATGCAAAAAGTGGTCGCTATTCTGTCAACTTCAAGAAAGCAGCGAAATCCGTCGCCTTAACCATTTCAGCCTTACAGCTAGAAGATTCAGCAAAGTACTTT	CALGDYVLSDKLIF	TGTGCTCTTGGGGACTACGTTCTATCCGATAAACTCATCTTT	GKGTRVTVEP	GGAAAAGGAACCCGTGTGACTGTGGAACCAA	1960	7	clonotype1	clonotype1_consensus_1	1
AGAGCTTGTGCTTCTC-1	TRUE	AGAGCTTGTGCTTCTC-1_contig_1	TRUE	714	TRG	TRGV8		TRGJ1	TRGC2	TRUE	TRUE	KSSNLEGRTKSVTRPTGSSAVITCDLP	AAATCTTCCAACTTGGAAGGGAGAACAAAGTCAGTCACCAGGCCAACTGGGTCATCAGCTGTAATCACTTGTGATCTTCCT	VENAVY	GTAGAAAATGCCGTCTAC	THWYLHQEGKAPQRLLY	ACCCACTGGTACCTACACCAGGAGGGGAAGGCCCCACAGCGTCTTCTGTAC	YDSYNSRVVLE	TATGACTCCTACAACTCCAGGGTTGTGTTGGAA	SGISREKYHTYASTGKSLKFILENLIERDSGVYY	TCAGGAATCAGTCGAGAAAAGTATCATACTTATGCAAGCACAGGGAAGAGCCTTAAATTTATACTGGAAAATCTAATTGAACGTGACTCTGGGGTCTATTAC	CATWDTYKKLF	TGTGCCACCTGGGACACCTATAAGAAACTCTTT	GSGTTLVVT	GGCAGTGGAACAACACTTGTTGTCACAG	13856	6	clonotype14	clonotype14_consensus_1	1
AGAGCTTTCAAGAAGT-1	TRUE	AGAGCTTTCAAGAAGT-1_contig_1	TRUE	802	TRG	TRGV2		TRGJ1	TRGC2	TRUE	TRUE	KSVIRQTGSSAEITCDLA	AAGTCAGTCATCAGGCAGACTGGGTCATCTGCTGAAATCACTTGTGATCTTGCT	EGSNGY	GAAGGAAGTAACGGCTAC	IHWYLHQEGKAPQRLQY	ATCCACTGGTACCTACACCAGGAGGGGAAGGCCCCACAGCGTCTTCAGTAC	YDSYNSKVVLES	TATGACTCCTACAACTCCAAGGTTGTGTTGGAATCA	GVSPGKYYTYASTRNNLRLILQNLIENDSGVYY	GGAGTCAGTCCAGGGAAGTATTATACTTACGCAAGCACAAGGAACAACTTGAGATTGATACTGCAAAATCTAATTGAAAATGACTCTGGGGTCTATTAC	CATWDGSRSYYKKLF	TGTGCCACCTGGGACGGGTCCCGAAGCTATTATAAGAAACTCTTT	GSGTTLVVT	GGCAGTGGAACAACACTTGTTGTCACAG	7480	5	clonotype1	clonotype1_consensus_2	1
AGAGCTTTCAAGAAGT-1	TRUE	AGAGCTTTCAAGAAGT-1_contig_2	TRUE	649	TRD	TRDV1		TRDJ1	TRDC	TRUE	TRUE	AQKVTQAQSSVSMPVRKAVTLNCLYE	GCCCAGAAGGTTACTCAAGCCCAGTCATCAGTATCCATGCCAGTGAGGAAAGCAGTCACCCTGAACTGCCTGTATGAA	TSWWSYY	ACAAGTTGGTGGTCATATTAT	IFWYKQLPSKEMIFLIR	ATTTTTTGGTACAAGCAACTTCCCAGCAAAGAGATGATTTTCCTTATTCGC	QGSDEQ	CAGGGTTCTGATGAACAG	NAKSGRYSVNFKKAAKSVALTISALQLEDSAKYF	AATGCAAAAAGTGGTCGCTATTCTGTCAACTTCAAGAAAGCAGCGAAATCCGTCGCCTTAACCATTTCAGCCTTACAGCTAGAAGATTCAGCAAAGTACTTT	CALGDYVLSDKLIF	TGTGCTCTTGGGGACTACGTTCTATCCGATAAACTCATCTTT	GKGTRVTVEP	GGAAAAGGAACCCGTGTGACTGTGGAACCAA	9698	12	clonotype1	clonotype1_consensus_1	1
AGAGTGGAGACCTTTG-1	TRUE	AGAGTGGAGACCTTTG-1_contig_1	TRUE	647	TRD	TRDV1		TRDJ1	TRDC	TRUE	TRUE	AQKVTQAQSSVSMPVRKAVTLNCLYE	GCCCAGAAGGTTACTCAAGCCCAGTCATCAGTATCCATGCCAGTGAGGAAAGCAGTCACCCTGAACTGCCTGTATGAA	TSWWSYY	ACAAGTTGGTGGTCATATTAT	IFWYKQLPSKEMIFLIR	ATTTTTTGGTACAAGCAACTTCCCAGCAAAGAGATGATTTTCCTTATTCGC	QGSDEQ	CAGGGTTCTGATGAACAG	NAKSGRYSVNFKKAAKSVALTISALQLEDSAKYF	AATGCAAAAAGTGGTCGCTATTCTGTCAACTTCAAGAAAGCAGCGAAATCCGTCGCCTTAACCATTTCAGCCTTACAGCTAGAAGATTCAGCAAAGTACTTT	CALGDYVLSDKLIF	TGTGCTCTTGGGGACTACGTTCTATCCGATAAACTCATCTTT	GKGTRVTVEP	GGAAAAGGAACCCGTGTGACTGTGGAACCAA	12488	10	clonotype1	clonotype1_consensus_1	2
AGAGTGGAGACCTTTG-1	TRUE	AGAGTGGAGACCTTTG-1_contig_2	TRUE	640	TRG	TRGV2		TRGJ1	TRGC1	TRUE	TRUE	KSVIRQTGSSAEITCDLA	AAGTCAGTCATCAGGCAGACTGGGTCATCTGCTGAAATCACTTGTGATCTTGCT	EGSNGY	GAAGGAAGTAACGGCTAC	IHWYLHQEGKAPQRLQY	ATCCACTGGTACCTACACCAGGAGGGGAAGGCCCCACAGCGTCTTCAGTAC	YDSYNSKVVLES	TATGACTCCTACAACTCCAAGGTTGTGTTGGAATCA	GVSPGKYYTYASTRNNLRLILQNLIENDSGVYY	GGAGTCAGTCCAGGGAAGTATTATACTTACGCAAGCACAAGGAACAACTTGAGATTGATACTGCAAAATCTAATTGAAAATGACTCTGGGGTCTATTAC	CATWDGSRSYYKKLF	TGTGCCACCTGGGACGGGTCCCGAAGCTATTATAAGAAACTCTTT	GSGTTLVVT	GGCAGTGGAACAACACTTGTTGTCACAG	253	6	clonotype1	clonotype1_consensus_2	2
AGAGTGGGTGTATGGG-1	TRUE	AGAGTGGGTGTATGGG-1_contig_1	TRUE	765	TRG	TRGV2		TRGJ1	TRGC2	TRUE	TRUE	KSVIRQTGSSAEITCDLA	AAGTCAGTCATCAGGCAGACTGGGTCATCTGCTGAAATCACTTGTGATCTTGCT	EGSNGY	GAAGGAAGTAACGGCTAC	IHWYLHQEGKAPQRLQY	ATCCACTGGTACCTACACCAGGAGGGGAAGGCCCCACAGCGTCTTCAGTAC	YDSYNSKVVLES	TATGACTCCTACAACTCCAAGGTTGTGTTGGAATCA	GVSPGKYYTYASTRNNLRLILQNLIENDSGVYY	GGAGTCAGTCCAGGGAAGTATTATACTTACGCAAGCACAAGGAACAACTTGAGATTGATACTGCAAAATCTAATTGAAAATGACTCTGGGGTCTATTAC	CATWDGSRSYYKKLF	TGTGCCACCTGGGACGGGTCCCGAAGCTATTATAAGAAACTCTTT	GSGTTLVVT	GGCAGTGGAACAACACTTGTTGTCACAG	4701	5	clonotype1	clonotype1_consensus_2	1
AGAGTGGGTGTATGGG-1	TRUE	AGAGTGGGTGTATGGG-1_contig_2	TRUE	573	TRD	TRDV1		TRDJ1	TRDC	TRUE	TRUE	AQKVTQAQSSVSMPVRKAVTLNCLYE	GCCCAGAAGGTTACTCAAGCCCAGTCATCAGTATCCATGCCAGTGAGGAAAGCAGTCACCCTGAACTGCCTGTATGAA	TSWWSYY	ACAAGTTGGTGGTCATATTAT	IFWYKQLPSKEMIFLIR	ATTTTTTGGTACAAGCAACTTCCCAGCAAAGAGATGATTTTCCTTATTCGC	QGSDEQ	CAGGGTTCTGATGAACAG	NAKSGRYSVNFKKAAKSVALTISALQLEDSAKYF	AATGCAAAAAGTGGTCGCTATTCTGTCAACTTCAAGAAAGCAGCGAAATCCGTCGCCTTAACCATTTCAGCCTTACAGCTAGAAGATTCAGCAAAGTACTTT	CALGDYVLSDKLIF	TGTGCTCTTGGGGACTACGTTCTATCCGATAAACTCATCTTT	GKGTRVTVEP	GGAAAAGGAACCCGTGTGACTGTGGAACCAA	7588	9	clonotype1	clonotype1_consensus_1	1
AGAGTGGTCACGCATA-1	TRUE	AGAGTGGTCACGCATA-1_contig_1	TRUE	541	TRD	TRDV1		TRDJ1	TRDC	TRUE	TRUE	AQKVTQAQSSVSMPVRKAVTLNCLYE	GCCCAGAAGGTTACTCAAGCCCAGTCATCAGTATCCATGCCAGTGAGGAAAGCAGTCACCCTGAACTGCCTGTATGAA	TSWWSYY	ACAAGTTGGTGGTCATATTAT	IFWYKQLPSKEMIFLIR	ATTTTTTGGTACAAGCAACTTCCCAGCAAAGAGATGATTTTCCTTATTCGC	QGSDEQ	CAGGGTTCTGATGAACAG	NAKSGRYSVNFKKAAKSVALTISALQLEDSAKYF	AATGCAAAAAGTGGTCGCTATTCTGTCAACTTCAAGAAAGCAGCGAAATCCGTCGCCTTAACCATTTCAGCCTTACAGCTAGAAGATTCAGCAAAGTACTTT	CALGDYVLSDKLIF	TGTGCTCTTGGGGACTACGTTCTATCCGATAAACTCATCTTT	GKGTRVTVEP	GGAAAAGGAACCCGTGTGACTGTGGAACCAA	11328	9	clonotype2	clonotype2_consensus_1	1
AGATCTGGTCTCTCGT-1	TRUE	AGATCTGGTCTCTCGT-1_contig_1	TRUE	550	TRD	TRDV1		TRDJ1	TRDC	TRUE	TRUE	AQKVTQAQSSVSMPVRKAVTLNCLYE	GCCCAGAAGGTTACTCAAGCCCAGTCATCAGTATCCATGCCAGTGAGGAAAGCAGTCACCCTGAACTGCCTGTATGAA	TSWWSYY	ACAAGTTGGTGGTCATATTAT	IFWYKQLPSKEMIFLIR	ATTTTTTGGTACAAGCAACTTCCCAGCAAAGAGATGATTTTCCTTATTCGC	QGSDEQ	CAGGGTTCTGATGAACAG	NAKSGRYSVNFKKAAKSVALTISALQLEDSAKYF	AATGCAAAAAGTGGTCGCTATTCTGTCAACTTCAAGAAAGCAGCGAAATCCGTCGCCTTAACCATTTCAGCCTTACAGCTAGAAGATTCAGCAAAGTACTTT	CALGDYVLSDKLIF	TGTGCTCTTGGGGACTACGTTCTATCCGATAAACTCATCTTT	GKGTRVTVEP	GGAAAAGGAACCCGTGTGACTGTGGAACCAA	4573	9	clonotype1	clonotype1_consensus_1	2
AGATCTGGTCTCTCGT-1	TRUE	AGATCTGGTCTCTCGT-1_contig_2	TRUE	735	TRG	TRGV2		TRGJ1	TRGC1	TRUE	TRUE	KSVIRQTGSSAEITCDLA	AAGTCAGTCATCAGGCAGACTGGGTCATCTGCTGAAATCACTTGTGATCTTGCT	EGSNGY	GAAGGAAGTAACGGCTAC	IHWYLHQEGKAPQRLQY	ATCCACTGGTACCTACACCAGGAGGGGAAGGCCCCACAGCGTCTTCAGTAC	YDSYNSKVVLES	TATGACTCCTACAACTCCAAGGTTGTGTTGGAATCA	GVSPGKYYTYASTRNNLRLILQNLIENDSGVYY	GGAGTCAGTCCAGGGAAGTATTATACTTACGCAAGCACAAGGAACAACTTGAGATTGATACTGCAAAATCTAATTGAAAATGACTCTGGGGTCTATTAC	CATWDGSRSYYKKLF	TGTGCCACCTGGGACGGGTCCCGAAGCTATTATAAGAAACTCTTT	GSGTTLVVT	GGCAGTGGAACAACACTTGTTGTCACAG	3276	16	clonotype1	clonotype1_consensus_2	2
AGATTGCCATCGGACC-1	TRUE	AGATTGCCATCGGACC-1_contig_1	TRUE	769	TRG	TRGV2		TRGJ1	TRGC2	TRUE	TRUE	KSVIRQTGSSAEITCDLA	AAGTCAGTCATCAGGCAGACTGGGTCATCTGCTGAAATCACTTGTGATCTTGCT	EGSNGY	GAAGGAAGTAACGGCTAC	IHWYLHQEGKAPQRLQY	ATCCACTGGTACCTACACCAGGAGGGGAAGGCCCCACAGCGTCTTCAGTAC	YDSYNSKVVLES	TATGACTCCTACAACTCCAAGGTTGTGTTGGAATCA	GVSPGKYYTYASTRNNLRLILQNLIENDSGVYY	GGAGTCAGTCCAGGGAAGTATTATACTTACGCAAGCACAAGGAACAACTTGAGATTGATACTGCAAAATCTAATTGAAAATGACTCTGGGGTCTATTAC	CATWDGSRSYYKKLF	TGTGCCACCTGGGACGGGTCCCGAAGCTATTATAAGAAACTCTTT	GSGTTLVVT	GGCAGTGGAACAACACTTGTTGTCACAG	11355	10	clonotype1	clonotype1_consensus_2	1
AGATTGCCATCGGACC-1	TRUE	AGATTGCCATCGGACC-1_contig_2	TRUE	539	TRD	TRDV1		TRDJ1	TRDC	TRUE	TRUE	AQKVTQAQSSVSMPVRKAVTLNCLYE	GCCCAGAAGGTTACTCAAGCCCAGTCATCAGTATCCATGCCAGTGAGGAAAGCAGTCACCCTGAACTGCCTGTATGAA	TSWWSYY	ACAAGTTGGTGGTCATATTAT	IFWYKQLPSKEMIFLIR	ATTTTTTGGTACAAGCAACTTCCCAGCAAAGAGATGATTTTCCTTATTCGC	QGSDEQ	CAGGGTTCTGATGAACAG	NAKSGRYSVNFKKAAKSVALTISALQLEDSAKYF	AATGCAAAAAGTGGTCGCTATTCTGTCAACTTCAAGAAAGCAGCGAAATCCGTCGCCTTAACCATTTCAGCCTTACAGCTAGAAGATTCAGCAAAGTACTTT	CALGDYVLSDKLIF	TGTGCTCTTGGGGACTACGTTCTATCCGATAAACTCATCTTT	GKGTRVTVEP	GGAAAAGGAACCCGTGTGACTGTGGAACCAA	6963	10	clonotype1	clonotype1_consensus_1	1
AGATTGCGTTCAGCGC-1	TRUE	AGATTGCGTTCAGCGC-1_contig_1	TRUE	681	TRG	TRGV2		TRGJ1	TRGC1	TRUE	TRUE	KSVIRQTGSSAEITCDLA	AAGTCAGTCATCAGGCAGACTGGGTCATCTGCTGAAATCACTTGTGATCTTGCT	EGSNGY	GAAGGAAGTAACGGCTAC	IHWYLHQEGKAPQRLQY	ATCCACTGGTACCTACACCAGGAGGGGAAGGCCCCACAGCGTCTTCAGTAC	YDSYNSKVVLES	TATGACTCCTACAACTCCAAGGTTGTGTTGGAATCA	GVSPGKYYTYASTRNNLRLILQNLIENDSGVYY	GGAGTCAGTCCAGGGAAGTATTATACTTACGCAAGCACAAGGAACAACTTGAGATTGATACTGCAAAATCTAATTGAAAATGATTCTGGGGTCTATTAC	CATWDGSRSYYKKLF	TGTGCCACCTGGGACGGGTCCCGAAGCTATTATAAGAAACTCTTT	GSGTTLVVT	GGCAGTGGAACAACACTTGTTGTCACAG	285	7	clonotype1	clonotype1_consensus_2	3
AGATTGCGTTCAGCGC-1	TRUE	AGATTGCGTTCAGCGC-1_contig_2	TRUE	539	TRD	TRDV1		TRDJ1	TRDC	TRUE	TRUE	AQKVTQAQSSVSMPVRKAVTLNCLYE	GCCCAGAAGGTTACTCAAGCCCAGTCATCAGTATCCATGCCAGTGAGGAAAGCAGTCACCCTGAACTGCCTGTATGAA	TSWWSYY	ACAAGTTGGTGGTCATATTAT	IFWYKQLPSKEMIFLIR	ATTTTTTGGTACAAGCAACTTCCCAGCAAAGAGATGATTTTCCTTATTCGC	QGSDEQ	CAGGGTTCTGATGAACAG	NAKSGRYSVNFKKAAKSVALTISALQLEDSAKYF	AATGCAAAAAGTGGTCGCTATTCTGTCAACTTCAAGAAAGCAGCGAAATCCGTCGCCTTAACCATTTCAGCCTTACAGCTAGAAGATTCAGCAAAGTACTTT	CALGDYVLSDKLIF	TGTGCTCTTGGGGACTACGTTCTATCCGATAAACTCATCTTT	GKGTRVTVEP	GGAAAAGGAACCCGTGTGACTGTGGAACCAA	3509	5	clonotype1	clonotype1_consensus_1	3
AGCAGCCAGACGCAAC-1	TRUE	AGCAGCCAGACGCAAC-1_contig_1	TRUE	538	TRD	TRDV1		TRDJ1	TRDC	TRUE	TRUE	AQKVTQAQSSVSMPVRKAVTLNCLYE	GCCCAGAAGGTTACTCAAGCCCAGTCATCAGTATCCATGCCAGTGAGGAAAGCAGTCACCCTGAACTGCCTGTATGAA	TSWWSYY	ACAAGTTGGTGGTCATATTAT	IFWYKQLPSKEMIFLIR	ATTTTTTGGTACAAGCAACTTCCCAGCAAAGAGATGATTTTCCTTATTCGC	QGSDEQ	CAGGGTTCTGATGAACAG	NAKSGRYSVNFKKAAKSVALTISALQLEDSAKYF	AATGCAAAAAGTGGTCGCTATTCTGTCAACTTCAAGAAAGCAGCGAAATCCGTCGCCTTAACCATTTCAGCCTTACAGCTAGAAGATTCAGCAAAGTACTTT	CALGDYVLSDKLIF	TGTGCTCTTGGGGACTACGTTCTATCCGATAAACTCATCTTT	GKGTRVTVEP	GGAAAAGGAACCCGTGTGACTGTGGAACCAA	5891	8	clonotype1	clonotype1_consensus_1	3
AGCAGCCAGACGCAAC-1	TRUE	AGCAGCCAGACGCAAC-1_contig_2	TRUE	633	TRG	TRGV2		TRGJ1	TRGC1	TRUE	TRUE	KSVIRQTGSSAEITCDLA	AAGTCAGTCATCAGGCAGACTGGGTCATCTGCTGAAATCACTTGTGATCTTGCT	EGSNGY	GAAGGAAGTAACGGCTAC	IHWYLHQEGKAPQRLQY	ATCCACTGGTACCTACACCAGGAGGGGAAGGCCCCACAGCGTCTTCAGTAC	YDSYNSKVVLES	TATGACTCCTACAACTCCAAGGTTGTGTTGGAATCA	GVSPGKYYTYASTRNNLRLILQNLIENDSGVYY	GGAGTCAGTCCAGGGAAGTATTATACTTACGCAAGCACAAGGAACAACTTGAGATTGATACTGCAAAATCTAATTGAAAATGATTCTGGGGTCTATTAC	CATWDGSRSYYKKLF	TGTGCCACCTGGGACGGGTCCCGAAGCTATTATAAGAAACTCTTT	GSGTTLVVT	GGCAGTGGAACAACACTTGTTGTCACAG	570	4	clonotype1	clonotype1_consensus_2	3
AGCAGCCAGTTAGGTA-1	TRUE	AGCAGCCAGTTAGGTA-1_contig_1	TRUE	674	TRD	TRDV1		TRDJ1	TRDC	TRUE	TRUE	AQKVTQAQSSVSMPVRKAVTLNCLYE	GCCCAGAAGGTTACTCAAGCCCAGTCATCAGTATCCATGCCAGTGAGGAAAGCAGTCACCCTGAACTGCCTGTATGAA	TSWWSYY	ACAAGTTGGTGGTCATATTAT	IFWYKQLPSKEMIFLIR	ATTTTTTGGTACAAGCAACTTCCCAGCAAAGAGATGATTTTCCTTATTCGC	QGSDEQ	CAGGGTTCTGATGAACAG	NAKSGRYSVNFKKAAKSVALTISALQLEDSAKYL	AATGCAAAAAGTGGTCGCTATTCTGTCAACTTCAAGAAAGCAGCGAAATCCGTCGCCTTAACCATTTCAGCCTTACAGCTAGAAGATTCAGCAAAGTACCTT	CALGDRPSYGARLLGDTADKLIF	TGTGCTCTTGGGGACCGGCCTTCCTACGGGGCTAGACTACTGGGGGATACCGCCGATAAACTCATCTTT	GKGTRVTVEP	GGAAAAGGAACCCGTGTGACTGTGGAACCAA	10743	10	clonotype7	clonotype7_consensus_1	3
AGCAGCCAGTTAGGTA-1	TRUE	AGCAGCCAGTTAGGTA-1_contig_2	TRUE	686	TRG	TRGV8		TRGJ1	TRGC2	TRUE	TRUE	KSSNLEGRTKSVTRPTGSSAVITCDLP	AAATCTTCCAACTTGGAAGGGAGAACAAAGTCAGTCACCAGGCCAACTGGGTCATCAGCTGTAATCACTTGTGATCTTCCT	VENAVY	GTAGAAAATGCCGTCTAC	THWYLHQEGKAPQRLLY	ACCCACTGGTACCTACACCAGGAGGGGAAGGCCCCACAGCGTCTTCTGTAC	YDSYNSRVVLE	TATGACTCCTACAACTCCAGGGTTGTGTTGGAA	SGISREKYHTYASTGKSLKFILENLIERDSGVYY	TCAGGAATCAGTCGAGAAAAGTATCATACTTATGCAAGCACAGGGAAGAGCCTTAAATTTATACTGGAAAATCTAATTGAACGTGACTCTGGGGTCTATTAC	CATWDRRGYKKLF	TGTGCCACCTGGGATAGGCGGGGTTATAAGAAACTCTTT	GSGTTLVVT	GGCAGTGGAACAACACTTGTTGTCACAG	92	1	clonotype7	clonotype7_consensus_3	3
AGCAGCCCAACGATCT-1	TRUE	AGCAGCCCAACGATCT-1_contig_1	TRUE	569	TRD	TRDV3	TRDD2	TRDJ1	TRDC	TRUE	TRUE	DKVTQSSPDQTVASGSEVVLLCTYD	GACAAAGTAACCCAGAGTTCCCCGGACCAGACGGTGGCGAGTGGCAGTGAGGTGGTACTGCTCTGCACTTACGAC	TVYSNPD	ACTGTATATTCAAATCCAGAT	LFWYRIRPDYSFQFVFY	TTATTCTGGTACCGGATAAGGCCAGATTATTCCTTTCAGTTTGTCTTTTAT	GDNSRSEGA	GGGGATAACAGCAGATCAGAAGGTGCA	DFTQGRFSVKHILTQKAFHLVISPVRTEDSATYY	GATTTTACTCAAGGACGGTTTTCTGTGAAACACATTCTGACCCAGAAAGCCTTTCACTTGGTGATCTCTCCAGTAAGGACTGAAGACAGTGCCACTTACTAC	CALPSFPLGAYTDKLIF	TGTGCCCTTCCTTCGTTCCCCCTCGGGGCTTACACCGATAAACTCATCTTT	GKGTRVTVEP	GGAAAAGGAACCCGTGTGACTGTGGAACCAA	1589	5	clonotype4	clonotype4_consensus_1	5
AGCAGCCCACTGCCAG-1	TRUE	AGCAGCCCACTGCCAG-1_contig_1	TRUE	686	TRG	TRGV8		TRGJ1	TRGC2	TRUE	TRUE	KSSNLEGRTKSVTRPTGSSAVITCDLP	AAATCTTCCAACTTGGAAGGGAGAACAAAGTCAGTCACCAGGCCAACTGGGTCATCAGCTGTAATCACTTGTGATCTTCCT	VENAVY	GTAGAAAATGCCGTCTAC	THWYLHQEGKAPQRLLY	ACCCACTGGTACCTACACCAGGAGGGGAAGGCCCCACAGCGTCTTCTGTAC	YDSYNSRVVLE	TATGACTCCTACAACTCCAGGGTTGTGTTGGAA	SGISREKYHTYASTGKSLKFILENLIERDSGVYY	TCAGGAATCAGTCGAGAAAAGTATCATACTTATGCAAGCACAGGGAAGAGCCTTAAATTTATACTGGAAAATCTAATTGAACGTGACTCTGGGGTCTATTAC	CATWDLRGYKKLF	TGTGCCACCTGGGATCTTAGGGGTTATAAGAAACTCTTT	GSGTTLVVT	GGCAGTGGAACAACACTTGTTGTCACAG	1668	7	clonotype19	clonotype19_consensus_3	1
AGCAGCCCACTGCCAG-1	TRUE	AGCAGCCCACTGCCAG-1_contig_2	TRUE	582	TRD	TRDV2		TRDJ3	TRDC	TRUE	TRUE	IELVPEHQTVPVSIGVPATLRCSMK	ATTGAGTTGGTGCCTGAACACCAAACAGTGCCTGTGTCAATAGGGGTCCCTGCCACCCTCAGGTGCTCCATGAAA	GEAIGNYY	GGAGAAGCGATCGGTAACTACTAT	INWYRKTQGNTMTFIYR	ATCAACTGGTACAGGAAGACCCAAGGTAACACAATGACTTTCATATACCGA	EKDIYG	GAAAAGGACATCTATGGC	PGFKDNFQGDIDIAKNLAVLKILAPSERDEGSYY	CCTGGTTTCAAAGACAATTTCCAAGGTGACATTGATATTGCAAAGAACCTGGCTGTACTTAAGATACTTGCACCATCAGAGAGAGATGAAGGGTCTTACTAC	CACDTGSTGESSWDTRQMFF	TGTGCCTGTGACACCGGGTCTACTGGGGAAAGCTCCTGGGACACCCGACAGATGTTTTTC	GTGIKLFVEP	GGAACTGGCATCAAACTCTTCGTGGAGCCCC	358	1	clonotype19	clonotype19_consensus_2	1
AGCAGCCCACTGCCAG-1	TRUE	AGCAGCCCACTGCCAG-1_contig_3	TRUE	579	TRD	TRDV2		TRDJ3	TRDC	TRUE	TRUE	IELVPEHQTVPVSIGVPATLRCSMK	ATTGAGTTGGTGCCTGAACACCAAACAGTGCCTGTGTCAATAGGGGTCCCTGCCACCCTCAGGTGCTCCATGAAA	GEAIGNYY	GGAGAAGCGATCGGTAACTACTAT	INWYRKTQGNTMTFIYR	ATCAACTGGTACAGGAAGACCCAAGGTAACACAATGACTTTCATATACCGA	EKDIYG	GAAAAGGACATCTATGGC	PGFKDNFQGDIDIAKNLAVLKILAPSERDEGSYY	CCTGGTTTCAAAGACAATTTCCAAGGTGACATTGATATTGCAAAGAACCTGGCTGTACTTAAGATACTTGCACCATCAGAGAGAGATGAAGGGTCTTACTAC	CACDTAWGIHSWDTRQMFF	TGTGCCTGTGACACCGCTTGGGGGATTCACTCCTGGGACACCCGACAGATGTTTTTC	GTGIKLFVEP	GGAACTGGCATCAAACTCTTCGTGGAGCCCC	8553	9	clonotype19	clonotype19_consensus_1	1
AGCAGCCTCTAAGCCA-1	TRUE	AGCAGCCTCTAAGCCA-1_contig_1	TRUE	575	TRD	TRDV1		TRDJ1	TRDC	TRUE	TRUE	AQKVTQAQSSVSMPVRKAVTLNCLYE	GCCCAGAAGGTTACTCAAGCCCAGTCATCAGTATCCATGCCAGTGAGGAAAGCAGTCACCCTGAACTGCCTGTATGAA	TSWWSYY	ACAAGTTGGTGGTCATATTAT	IFWYKQLPSKEMIFLIR	ATTTTTTGGTACAAGCAACTTCCCAGCAAAGAGATGATTTTCCTTATTCGC	QGSDEQ	CAGGGTTCTGATGAACAG	NAKSGRYSVNFKKAAKSVALTISALQLEDSAKYF	AATGCAAAAAGTGGTCGCTATTCTGTCAACTTCAAGAAAGCAGCGAAATCCGTCGCCTTAACCATTTCAGCCTTACAGCTAGAAGATTCAGCAAAGTACTTT	CALGDYVLSDKLIF	TGTGCTCTTGGGGACTACGTTCTATCCGATAAACTCATCTTT	GKGTRVTVEP	GGAAAAGGAACCCGTGTGACTGTGGAACCAA	6012	11	clonotype2	clonotype2_consensus_1	1
AGCATACAGACACTAA-1	TRUE	AGCATACAGACACTAA-1_contig_1	TRUE	628	TRD	TRDV2	TRDD3	TRDJ1	TRDC	TRUE	TRUE	IELVPEHQTVPVSIGVPATLRCSMK	ATTGAGTTGGTGCCTGAACACCAAACAGTGCCTGTGTCAATAGGGGTCCCTGCCACCCTCAGGTGCTCCATGAAA	GEAIGNYY	GGAGAAGCGATCGGTAACTACTAT	INWYRKTQGNTMTFIYR	ATCAACTGGTACAGGAAGACCCAAGGTAACACAATGACTTTCATATACCGA	EKDIYG	GAAAAGGACATCTATGGC	PGFKDNFQGDIDIAKNLAVLKILAPSERDEGSYY	CCTGGTTTCAAAGACAATTTCCAAGGTGACATTGATATTGCAAAGAACCTGGCTGTACTTAAGATACTTGCACCATCAGAGAGAGATGAAGGGTCTTACTAC	CACDTVVLTTGGYAKYTDKLIF	TGTGCCTGTGACACCGTCGTACTAACTACTGGGGGATACGCAAAATACACCGATAAACTCATCTTT	GKGTRVTVEP	GGAAAAGGAACCCGTGTGACTGTGGAACCAA	13569	8	clonotype20	clonotype20_consensus_1	1
AGCATACAGCCAGGAT-1	TRUE	AGCATACAGCCAGGAT-1_contig_1	TRUE	641	TRG	TRGV2		TRGJ1	TRGC1	TRUE	TRUE	KSVIRQTGSSAEITCDLA	AAGTCAGTCATCAGGCAGACTGGGTCATCTGCTGAAATCACTTGTGATCTTGCT	EGSNGY	GAAGGAAGTAACGGCTAC	IHWYLHQEGKAPQRLQY	ATCCACTGGTACCTACACCAGGAGGGGAAGGCCCCACAGCGTCTTCAGTAC	YDSYNSKVVLES	TATGACTCCTACAACTCCAAGGTTGTGTTGGAATCA	GVSPGKYYTYASTRNNLRLILQNLIENDSGVYY	GGAGTCAGTCCAGGGAAGTATTATACTTACGCAAGCACAAGGAACAACTTGAGATTGATACTGCAAAATCTAATTGAAAATGACTCTGGGGTCTATTAC	CATWDGSRSYYKKLF	TGTGCCACCTGGGACGGGTCCCGAAGCTATTATAAGAAACTCTTT	GSGTTLVVT	GGCAGTGGAACAACACTTGTTGTCACAG	315	7	clonotype1	clonotype1_consensus_2	2
AGCATACAGCCAGGAT-1	TRUE	AGCATACAGCCAGGAT-1_contig_2	TRUE	539	TRD	TRDV1		TRDJ1	TRDC	TRUE	TRUE	AQKVTQAQSSVSMPVRKAVTLNCLYE	GCCCAGAAGGTTACTCAAGCCCAGTCATCAGTATCCATGCCAGTGAGGAAAGCAGTCACCCTGAACTGCCTGTATGAA	TSWWSYY	ACAAGTTGGTGGTCATATTAT	IFWYKQLPSKEMIFLIR	ATTTTTTGGTACAAGCAACTTCCCAGCAAAGAGATGATTTTCCTTATTCGC	QGSDEQ	CAGGGTTCTGATGAACAG	NAKSGRYSVNFKKAAKSVALTISALQLEDSAKYF	AATGCAAAAAGTGGTCGCTATTCTGTCAACTTCAAGAAAGCAGCGAAATCCGTCGCCTTAACCATTTCAGCCTTACAGCTAGAAGATTCAGCAAAGTACTTT	CALGDYVLSDKLIF	TGTGCTCTTGGGGACTACGTTCTATCCGATAAACTCATCTTT	GKGTRVTVEP	GGAAAAGGAACCCGTGTGACTGTGGAACCAA	3638	7	clonotype1	clonotype1_consensus_1	2
AGCATACCACGGATAG-1	TRUE	AGCATACCACGGATAG-1_contig_1	TRUE	582	TRD	TRDV1		TRDJ1	TRDC	TRUE	TRUE	AQKVTQAQSSVSMPVRKAVTLNCLYE	GCCCAGAAGGTTACTCAAGCCCAGTCATCAGTATCCATGCCAGTGAGGAAAGCAGTCACCCTGAACTGCCTGTATGAA	TSWWSYY	ACAAGTTGGTGGTCATATTAT	IFWYKQLPSKEMIFLIR	ATTTTTTGGTACAAGCAACTTCCCAGCAAAGAGATGATTTTCCTTATTCGC	QGSDEQ	CAGGGTTCTGATGAACAG	NAKSGRYSVNFKKAAKSVALTISALQLEDSAKYF	AATGCAAAAAGTGGTCGCTATTCTGTCAACTTCAAGAAAGCAGCGAAATCCGTCGCCTTAACCATTTCAGCCTTACAGCTAGAAGATTCAGCAAAGTACTTT	CALGDYVLSDKLIF	TGTGCTCTTGGGGACTACGTTCTATCCGATAAACTCATCTTT	GKGTRVTVEP	GGAAAAGGAACCCGTGTGACTGTGGAACCAA	5766	10	clonotype2	clonotype2_consensus_1	1
AGCATACCAGTGGAGT-1	TRUE	AGCATACCAGTGGAGT-1_contig_1	TRUE	544	TRD	TRDV1		TRDJ1	TRDC	TRUE	TRUE	AQKVTQAQSSVSMPVRKAVTLNCLYE	GCCCAGAAGGTTACTCAAGCCCAGTCATCAGTATCCATGCCAGTGAGGAAAGCAGTCACCCTGAACTGCCTGTATGAA	TSWWSYY	ACAAGTTGGTGGTCATATTAT	IFWYKQLPSKEMIFLIR	ATTTTTTGGTACAAGCAACTTCCCAGCAAAGAGATGATTTTCCTTATTCGC	QGSDEQ	CAGGGTTCTGATGAACAG	NAKSGRYSVNFKKAAKSVALTISALQLEDSAKYF	AATGCAAAAAGTGGTCGCTATTCTGTCAACTTCAAGAAAGCAGCGAAATCCGTCGCCTTAACCATTTCAGCCTTACAGCTAGAAGATTCAGCAAAGTACTTT	CALGDYVLSDKLIF	TGTGCTCTTGGGGACTACGTTCTATCCGATAAACTCATCTTT	GKGTRVTVEP	GGAAAAGGAACCCGTGTGACTGTGGAACCAA	8797	18	clonotype2	clonotype2_consensus_1	1
AGCCTAAAGCGTAATA-1	TRUE	AGCCTAAAGCGTAATA-1_contig_1	TRUE	569	TRD	TRDV1		TRDJ1	TRDC	TRUE	TRUE	AQKVTQAQSSVSMPVRKAVTLNCLYE	GCCCAGAAGGTTACTCAAGCCCAGTCATCAGTATCCATGCCAGTGAGGAAAGCAGTCACCCTGAACTGCCTGTATGAA	TSWWSYY	ACAAGTTGGTGGTCATATTAT	IFWYKQLPSKEMIFLIR	ATTTTTTGGTACAAGCAACTTCCCAGCAAAGAGATGATTTTCCTTATTCGC	QGSDEQ	CAGGGTTCTGATGAACAG	NAKSGRYSVNFKKAAKSVALTISALQLEDSAKYF	AATGCAAAAAGTGGTCGCTATTCTGTCAACTTCAAGAAAGCAGCGAAATCCGTCGCCTTAACCATTTCAGCCTTACAGCTAGAAGATTCAGCAAAGTACTTT	CALGDYVLSDKLIF	TGTGCTCTTGGGGACTACGTTCTATCCGATAAACTCATCTTT	GKGTRVTVEP	GGAAAAGGAACCCGTGTGACTGTGGAACCAA	7760	11	clonotype2	clonotype2_consensus_1	1
AGCCTAAAGTGTGAAT-1	TRUE	AGCCTAAAGTGTGAAT-1_contig_1	TRUE	544	TRD	TRDV1		TRDJ1	TRDC	TRUE	TRUE	AQKVTQAQSSVSMPVRKAVTLNCLYE	GCCCAGAAGGTTACTCAAGCCCAGTCATCAGTATCCATGCCAGTGAGGAAAGCAGTCACCCTGAACTGCCTGTATGAA	TSWWSYY	ACAAGTTGGTGGTCATATTAT	IFWYKQLPSKEMIFLIR	ATTTTTTGGTACAAGCAACTTCCCAGCAAAGAGATGATTTTCCTTATTCGC	QGSDEQ	CAGGGTTCTGATGAACAG	NAKSGRYSVNFKKAAKSVALTISALQLEDSAKYF	AATGCAAAAAGTGGTCGCTATTCTGTCAACTTCAAGAAAGCAGCGAAATCCGTCGCCTTAACCATTTCAGCCTTACAGCTAGAAGATTCAGCAAAGTACTTT	CALGDYVLSDKLIF	TGTGCTCTTGGGGACTACGTTCTATCCGATAAACTCATCTTT	GKGTRVTVEP	GGAAAAGGAACCCGTGTGACTGTGGAACCAA	15553	17	clonotype2	clonotype2_consensus_1	1
AGCCTAAAGTTACCCA-1	TRUE	AGCCTAAAGTTACCCA-1_contig_1	TRUE	555	TRD	TRDV3	TRDD2	TRDJ1	TRDC	TRUE	TRUE	DKVTQSSPDQTVASGSEVVLLCTYD	GACAAAGTAACCCAGAGTTCCCCGGACCAGACGGTGGCGAGTGGCAGTGAGGTGGTACTGCTCTGCACTTACGAC	TVYSNPD	ACTGTATATTCAAATCCAGAT	LFWYRIRPDYSFQFVFY	TTATTCTGGTACCGGATAAGGCCAGATTATTCCTTTCAGTTTGTCTTTTAT	GDNSRSEGA	GGGGATAACAGCAGATCAGAAGGTGCA	DFTQGRFSVKHILTQKAFHLVISPVRTEDSATYY	GATTTTACTCAAGGACGGTTTTCTGTGAAACACATTCTGACCCAGAAAGCCTTTCACTTGGTGATCTCTCCAGTAAGGACTGAAGACAGTGCCACTTACTAC	CALPSFPLGAYTDKLIF	TGTGCCCTTCCTTCGTTCCCCCTCGGGGCTTACACCGATAAACTCATCTTT	GKGTRVTVEP	GGAAAAGGAACCCGTGTGACTGTGGAACCAA	15480	19	clonotype4	clonotype4_consensus_1	1
AGCCTAAAGTTACCCA-1	TRUE	AGCCTAAAGTTACCCA-1_contig_2	TRUE	717	TRG	TRGV9		TRGJ1	TRGC2	TRUE	TRUE	AGHLEQPQISSTKTLSKTARLECVVS	GCAGGTCACCTAGAGCAACCTCAAATTTCCAGTACTAAAACGCTGTCAAAAACAGCCCGCCTGGAATGTGTGGTGTCT	GITISATS	GGAATAACAATTTCTGCAACATCT	VYWYRERPGEVIQFLVS	GTATATTGGTATCGAGAGAGACCTGGTGAAGTCATACAGTTCCTGGTGTCC	ISYDGTVRKESG	ATTTCATATGACGGCACTGTCAGAAAGGAATCCGGC	IPSGKFEVDRIPETSTSTLTIHNVEKQDIATYY	ATTCCGTCAGGCAAATTTGAGGTGGATAGGATACCTGAAACGTCTACATCCACTCTCACCATTCACAATGTAGAGAAACAGGACATAGCTACCTACTAC	CALWEGGSYKKLF	TGTGCCTTGTGGGAGGGGGGGAGCTATAAGAAACTCTTT	GSGTTLVVT	GGCAGTGGAACAACACTTGTTGTCACAG	6536	10	clonotype4	clonotype4_consensus_2	1
AGCCTAAAGTTACCCA-1	TRUE	AGCCTAAAGTTACCCA-1_contig_3	TRUE	669	TRG	TRGV8		TRGJ1	TRGC2	TRUE	TRUE	KSSNLEGRTKSVTRPTGSSAVITCDLP	AAATCTTCCAACTTGGAAGGGAGAACAAAGTCAGTCACCAGGCCAACTGGGTCATCAGCTGTAATCACTTGTGATCTTCCT	VENAVY	GTAGAAAATGCCGTCTAC	THWYLHQEGKAPQRLLY	ACCCACTGGTACCTACACCAGGAGGGGAAGGCCCCACAGCGTCTTCTGTAC	YDSYNSRVVLE	TATGACTCCTACAACTCCAGGGTTGTGTTGGAA	SGISREKYHTYASTGKSLKFILENLIERDSGVYY	TCAGGAATCAGTCGAGAAAAGTATCATACTTATGCAAGCACAGGGAAGAGCCTTAAATTTATACTGGAAAATCTAATTGAACGTGACTCTGGGGTCTATTAC	CATWDSRYKKLF	TGTGCCACCTGGGATAGTCGATATAAGAAACTCTTT	GSGTTLVVT	GGCAGTGGAACAACACTTGTTGTCACAG	10627	3	clonotype4	clonotype4_consensus_3	1
AGCCTAACAAGCCGTC-1	TRUE	AGCCTAACAAGCCGTC-1_contig_1	TRUE	539	TRD	TRDV1		TRDJ1	TRDC	TRUE	TRUE	AQKVTQAQSSVSMPVRKAVTLNCLYE	GCCCAGAAGGTTACTCAAGCCCAGTCATCAGTATCCATGCCAGTGAGGAAAGCAGTCACCCTGAACTGCCTGTATGAA	TSWWSYY	ACAAGTTGGTGGTCATATTAT	IFWYKQLPSKEMIFLIR	ATTTTTTGGTACAAGCAACTTCCCAGCAAAGAGATGATTTTCCTTATTCGC	QGSDEQ	CAGGGTTCTGATGAACAG	NAKSGRYSVNFKKAAKSVALTISALQLEDSAKYF	AATGCAAAAAGTGGTCGCTATTCTGTCAACTTCAAGAAAGCAGCGAAATCCGTCGCCTTAACCATTTCAGCCTTACAGCTAGAAGATTCAGCAAAGTACTTT	CALGDYVLSDKLIF	TGTGCTCTTGGGGACTACGTTCTATCCGATAAACTCATCTTT	GKGTRVTVEP	GGAAAAGGAACCCGTGTGACTGTGGAACCAA	7205	13	clonotype2	clonotype2_consensus_1	1
AGCCTAACAGCGTAAG-1	TRUE	AGCCTAACAGCGTAAG-1_contig_1	TRUE	539	TRD	TRDV1		TRDJ1	TRDC	TRUE	TRUE	AQKVTQAQSSVSMPVRKAVTLNCLYE	GCCCAGAAGGTTACTCAAGCCCAGTCATCAGTATCCATGCCAGTGAGGAAAGCAGTCACCCTGAACTGCCTGTATGAA	TSWWSYY	ACAAGTTGGTGGTCATATTAT	IFWYKQLPSKEMIFLIR	ATTTTTTGGTACAAGCAACTTCCCAGCAAAGAGATGATTTTCCTTATTCGC	QGSDEQ	CAGGGTTCTGATGAACAG	NAKSGRYSVNFKKAAKSVALTISALQLEDSAKYF	AATGCAAAAAGTGGTCGCTATTCTGTCAACTTCAAGAAAGCAGCGAAATCCGTCGCCTTAACCATTTCAGCCTTACAGCTAGAAGATTCAGCAAAGTACTTT	CALGDYVLSDKLIF	TGTGCTCTTGGGGACTACGTTCTATCCGATAAACTCATCTTT	GKGTRVTVEP	GGAAAAGGAACCCGTGTGACTGTGGAACCAA	2512	6	clonotype1	clonotype1_consensus_1	1
AGCCTAACAGCGTAAG-1	TRUE	AGCCTAACAGCGTAAG-1_contig_2	TRUE	765	TRG	TRGV2		TRGJ1	TRGC2	TRUE	TRUE	KSVIRQTGSSAEITCDLA	AAGTCAGTCATCAGGCAGACTGGGTCATCTGCTGAAATCACTTGTGATCTTGCT	EGSNGY	GAAGGAAGTAACGGCTAC	IHWYLHQEGKAPQRLQY	ATCCACTGGTACCTACACCAGGAGGGGAAGGCCCCACAGCGTCTTCAGTAC	YDSYNSKVVLES	TATGACTCCTACAACTCCAAGGTTGTGTTGGAATCA	GVSPGKYYTYASTRNNLRLILQNLIENDSGVYY	GGAGTCAGTCCAGGGAAGTATTATACTTACGCAAGCACAAGGAACAACTTGAGATTGATACTGCAAAATCTAATTGAAAATGACTCTGGGGTCTATTAC	CATWDGSRSYYKKLF	TGTGCCACCTGGGACGGGTCCCGAAGCTATTATAAGAAACTCTTT	GSGTTLVVT	GGCAGTGGAACAACACTTGTTGTCACAG	9626	3	clonotype1	clonotype1_consensus_2	1
AGCCTAAGTGAGTGAC-1	TRUE	AGCCTAAGTGAGTGAC-1_contig_1	TRUE	539	TRD	TRDV1		TRDJ1	TRDC	TRUE	TRUE	AQKVTQAQSSVSMPVRKAVTLNCLYE	GCCCAGAAGGTTACTCAAGCCCAGTCATCAGTATCCATGCCAGTGAGGAAAGCAGTCACCCTGAACTGCCTGTATGAA	TSWWSYY	ACAAGTTGGTGGTCATATTAT	IFWYKQLPSKEMIFLIR	ATTTTTTGGTACAAGCAACTTCCCAGCAAAGAGATGATTTTCCTTATTCGC	QGSDEQ	CAGGGTTCTGATGAACAG	NAKSGRYSVNFKKAAKSVALTISALQLEDSAKYF	AATGCAAAAAGTGGTCGCTATTCTGTCAACTTCAAGAAAGCAGCGAAATCCGTCGCCTTAACCATTTCAGCCTTACAGCTAGAAGATTCAGCAAAGTACTTT	CALGDYVLSDKLIF	TGTGCTCTTGGGGACTACGTTCTATCCGATAAACTCATCTTT	GKGTRVTVEP	GGAAAAGGAACCCGTGTGACTGTGGAACCAA	1891	4	clonotype2	clonotype2_consensus_1	1
AGCCTAATCAGAGCTT-1	TRUE	AGCCTAATCAGAGCTT-1_contig_1	TRUE	802	TRG	TRGV2		TRGJ1	TRGC2	TRUE	TRUE	KSVIRQTGSSAEITCDLA	AAGTCAGTCATCAGGCAGACTGGGTCATCTGCTGAAATCACTTGTGATCTTGCT	EGSNGY	GAAGGAAGTAACGGCTAC	IHWYLHQEGKAPQRLQY	ATCCACTGGTACCTACACCAGGAGGGGAAGGCCCCACAGCGTCTTCAGTAC	YDSYNSKVVLES	TATGACTCCTACAACTCCAAGGTTGTGTTGGAATCA	GVSPGKYYTYASTRNNLRLILQNLIENDSGVYY	GGAGTCAGTCCAGGGAAGTATTATACTTACGCAAGCACAAGGAACAACTTGAGATTGATACTGCAAAATCTAATTGAAAATGACTCTGGGGTCTATTAC	CATWDGSRSYYKKLF	TGTGCCACCTGGGACGGGTCCCGAAGCTATTATAAGAAACTCTTT	GSGTTLVVT	GGCAGTGGAACAACACTTGTTGTCACAG	1449	8	clonotype1	clonotype1_consensus_2	1
AGCCTAATCAGAGCTT-1	TRUE	AGCCTAATCAGAGCTT-1_contig_2	TRUE	544	TRD	TRDV1		TRDJ1	TRDC	TRUE	TRUE	AQKVTQAQSSVSMPVRKAVTLNCLYE	GCCCAGAAGGTTACTCAAGCCCAGTCATCAGTATCCATGCCAGTGAGGAAAGCAGTCACCCTGAACTGCCTGTATGAA	TSWWSYY	ACAAGTTGGTGGTCATATTAT	IFWYKQLPSKEMIFLIR	ATTTTTTGGTACAAGCAACTTCCCAGCAAAGAGATGATTTTCCTTATTCGC	QGSDEQ	CAGGGTTCTGATGAACAG	NAKSGRYSVNFKKAAKSVALTISALQLEDSAKYF	AATGCAAAAAGTGGTCGCTATTCTGTCAACTTCAAGAAAGCAGCGAAATCCGTCGCCTTAACCATTTCAGCCTTACAGCTAGAAGATTCAGCAAAGTACTTT	CALGDYVLSDKLIF	TGTGCTCTTGGGGACTACGTTCTATCCGATAAACTCATCTTT	GKGTRVTVEP	GGAAAAGGAACCCGTGTGACTGTGGAACCAA	8382	13	clonotype1	clonotype1_consensus_1	1
AGCCTAATCCAACCAA-1	TRUE	AGCCTAATCCAACCAA-1_contig_1	TRUE	539	TRD	TRDV1		TRDJ1	TRDC	TRUE	TRUE	AQKVTQAQSSVSMPVRKAVTLNCLYE	GCCCAGAAGGTTACTCAAGCCCAGTCATCAGTATCCATGCCAGTGAGGAAAGCAGTCACCCTGAACTGCCTGTATGAA	TSWWSYY	ACAAGTTGGTGGTCATATTAT	IFWYKQLPSKEMIFLIR	ATTTTTTGGTACAAGCAACTTCCCAGCAAAGAGATGATTTTCCTTATTCGC	QGSDEQ	CAGGGTTCTGATGAACAG	NAKSGRYSVNFKKAAKSVALTISALQLEDSAKYF	AATGCAAAAAGTGGTCGCTATTCTGTCAACTTCAAGAAAGCAGCGAAATCCGTCGCCTTAACCATTTCAGCCTTACAGCTAGAAGATTCAGCAAAGTACTTT	CALGDYVLSDKLIF	TGTGCTCTTGGGGACTACGTTCTATCCGATAAACTCATCTTT	GKGTRVTVEP	GGAAAAGGAACCCGTGTGACTGTGGAACCAA	1547	4	clonotype2	clonotype2_consensus_1	1
AGCCTAATCCTCATTA-1	TRUE	AGCCTAATCCTCATTA-1_contig_1	TRUE	549	TRD	TRDV1		TRDJ1	TRDC	TRUE	TRUE	AQKVTQAQSSVSMPVRKAVTLNCLYE	GCCCAGAAGGTTACTCAAGCCCAGTCATCAGTATCCATGCCAGTGAGGAAAGCAGTCACCCTGAACTGCCTGTATGAA	TSWWSYY	ACAAGTTGGTGGTCATATTAT	IFWYKQLPSKEMIFLIR	ATTTTTTGGTACAAGCAACTTCCCAGCAAAGAGATGATTTTCCTTATTCGC	QGSDEQ	CAGGGTTCTGATGAACAG	NAKSGRYSVNFKKAAKSVALTISALQLEDSAKYF	AATGCAAAAAGTGGTCGCTATTCTGTCAACTTCAAGAAAGCAGCGAAATCCGTCGCCTTAACCATTTCAGCCTTACAGCTAGAAGATTCAGCAAAGTACTTT	CALGDYVLSDKLIF	TGTGCTCTTGGGGACTACGTTCTATCCGATAAACTCATCTTT	GKGTRVTVEP	GGAAAAGGAACCCGTGTGACTGTGGAACCAA	1759	6	clonotype2	clonotype2_consensus_1	1
AGCCTAATCGCGTAGC-1	TRUE	AGCCTAATCGCGTAGC-1_contig_1	TRUE	569	TRD	TRDV1		TRDJ1	TRDC	TRUE	TRUE	AQKVTQAQSSVSMPVRKAVTLNCLYE	GCCCAGAAGGTTACTCAAGCCCAGTCATCAGTATCCATGCCAGTGAGGAAAGCAGTCACCCTGAACTGCCTGTATGAA	TSWWSYY	ACAAGTTGGTGGTCATATTAT	IFWYKQLPSKEMIFLIR	ATTTTTTGGTACAAGCAACTTCCCAGCAAAGAGATGATTTTCCTTATTCGC	QGSDEQ	CAGGGTTCTGATGAACAG	NAKSGRYSVNFKKAAKSVALTISALQLEDSAKYF	AATGCAAAAAGTGGTCGCTATTCTGTCAACTTCAAGAAAGCAGCGAAATCCGTCGCCTTAACCATTTCAGCCTTACAGCTAGAAGATTCAGCAAAGTACTTT	CALGDYVLSDKLIF	TGTGCTCTTGGGGACTACGTTCTATCCGATAAACTCATCTTT	GKGTRVTVEP	GGAAAAGGAACCCGTGTGACTGTGGAACCAA	3460	11	clonotype2	clonotype2_consensus_1	1
AGCGGTCAGAAACCTA-1	TRUE	AGCGGTCAGAAACCTA-1_contig_1	TRUE	587	TRD	TRDV1		TRDJ1	TRDC	TRUE	TRUE	AQKVTQAQSSVSMPVRKAVTLNCLYE	GCCCAGAAGGTTACTCAAGCCCAGTCATCAGTATCCATGCCAGTGAGGAAAGCAGTCACCCTGAACTGCCTGTATGAA	TSWWSYY	ACAAGTTGGTGGTCATATTAT	IFWYKQLPSKEMIFLIR	ATTTTTTGGTACAAGCAACTTCCCAGCAAAGAGATGATTTTCCTTATTCGC	QGSDEQ	CAGGGTTCTGATGAACAG	NAKSGRYSVNFKKAAKSVALTISALQLEDSAKYF	AATGCAAAAAGTGGTCGCTATTCTGTCAACTTCAAGAAAGCAGCGAAATCCGTCGCCTTAACCATTTCAGCCTTACAGCTAGAAGATTCAGCAAAGTACTTT	CALGDYVLSDKLIF	TGTGCTCTTGGGGACTACGTTCTATCCGATAAACTCATCTTT	GKGTRVTVEP	GGAAAAGGAACCCGTGTGACTGTGGAACCAA	6054	6	clonotype2	clonotype2_consensus_1	1
AGCGGTCAGAACTGTA-1	TRUE	AGCGGTCAGAACTGTA-1_contig_1	TRUE	731	TRG	TRGV2		TRGJ1	TRGC2	TRUE	TRUE	KSVIRQTGSSAEITCDLA	AAGTCAGTCATCAGGCAGACTGGGTCATCTGCTGAAATCACTTGTGATCTTGCT	EGSNGY	GAAGGAAGTAACGGCTAC	IHWYLHQEGKAPQRLQY	ATCCACTGGTACCTACACCAGGAGGGGAAGGCCCCACAGCGTCTTCAGTAC	YDSYNSKVVLES	TATGACTCCTACAACTCCAAGGTTGTGTTGGAATCA	GVSPGKYYTYASTRNNLRLILQNLIENDSGVYY	GGAGTCAGTCCAGGGAAGTATTATACTTACGCAAGCACAAGGAACAACTTGAGATTGATACTGCAAAATCTAATTGAAAATGACTCTGGGGTCTATTAC	CATWDGSRSYYKKLF	TGTGCCACCTGGGACGGGTCCCGAAGCTATTATAAGAAACTCTTT	GSGTTLVVT	GGCAGTGGAACAACACTTGTTGTCACAG	848	3	clonotype1	clonotype1_consensus_2	1
AGCGGTCAGAACTGTA-1	TRUE	AGCGGTCAGAACTGTA-1_contig_2	TRUE	539	TRD	TRDV1		TRDJ1	TRDC	TRUE	TRUE	AQKVTQAQSSVSMPVRKAVTLNCLYE	GCCCAGAAGGTTACTCAAGCCCAGTCATCAGTATCCATGCCAGTGAGGAAAGCAGTCACCCTGAACTGCCTGTATGAA	TSWWSYY	ACAAGTTGGTGGTCATATTAT	IFWYKQLPSKEMIFLIR	ATTTTTTGGTACAAGCAACTTCCCAGCAAAGAGATGATTTTCCTTATTCGC	QGSDEQ	CAGGGTTCTGATGAACAG	NAKSGRYSVNFKKAAKSVALTISALQLEDSAKYF	AATGCAAAAAGTGGTCGCTATTCTGTCAACTTCAAGAAAGCAGCGAAATCCGTCGCCTTAACCATTTCAGCCTTACAGCTAGAAGATTCAGCAAAGTACTTT	CALGDYVLSDKLIF	TGTGCTCTTGGGGACTACGTTCTATCCGATAAACTCATCTTT	GKGTRVTVEP	GGAAAAGGAACCCGTGTGACTGTGGAACCAA	2739	5	clonotype1	clonotype1_consensus_1	1
AGCGGTCAGAGCTGCA-1	TRUE	AGCGGTCAGAGCTGCA-1_contig_1	TRUE	601	TRD	TRDV1		TRDJ1	TRDC	TRUE	TRUE	AQKVTQAQSSVSMPVRKAVTLNCLYE	GCCCAGAAGGTTACTCAAGCCCAGTCATCAGTATCCATGCCAGTGAGGAAAGCAGTCACCCTGAACTGCCTGTATGAA	TSWWSYY	ACAAGTTGGTGGTCATATTAT	IFWYKQLPSKEMIFLIR	ATTTTTTGGTACAAGCAACTTCCCAGCAAAGAGATGATTTTCCTTATTCGC	QGSDEQ	CAGGGTTCTGATGAACAG	NAKSGRYSVNFKKAAKSVALTISALQLEDSAKYF	AATGCAAAAAGTGGTCGCTATTCTGTCAACTTCAAGAAAGCAGCGAAATCCGTCGCCTTAACCATTTCAGCCTTACAGCTAGAAGATTCAGCAAAGTACTTT	CALGDYVLSDKLIF	TGTGCTCTTGGGGACTACGTTCTATCCGATAAACTCATCTTT	GKGTRVTVEP	GGAAAAGGAACCCGTGTGACTGTGGAACCAA	12207	23	clonotype1	clonotype1_consensus_1	2
AGCGGTCAGAGCTGCA-1	TRUE	AGCGGTCAGAGCTGCA-1_contig_2	TRUE	765	TRG	TRGV2		TRGJ1	TRGC1	TRUE	TRUE	KSVIRQTGSSAEITCDLA	AAGTCAGTCATCAGGCAGACTGGGTCATCTGCTGAAATCACTTGTGATCTTGCT	EGSNGY	GAAGGAAGTAACGGCTAC	IHWYLHQEGKAPQRLQY	ATCCACTGGTACCTACACCAGGAGGGGAAGGCCCCACAGCGTCTTCAGTAC	YDSYNSKVVLES	TATGACTCCTACAACTCCAAGGTTGTGTTGGAATCA	GVSPGKYYTYASTRNNLRLILQNLIENDSGVYY	GGAGTCAGTCCAGGGAAGTATTATACTTACGCAAGCACAAGGAACAACTTGAGATTGATACTGCAAAATCTAATTGAAAATGACTCTGGGGTCTATTAC	CATWDGSRSYYKKLF	TGTGCCACCTGGGACGGGTCCCGAAGCTATTATAAGAAACTCTTT	GSGTTLVVT	GGCAGTGGAACAACACTTGTTGTCACAG	7212	6	clonotype1	clonotype1_consensus_2	2
AGCGGTCAGCTGAACG-1	TRUE	AGCGGTCAGCTGAACG-1_contig_1	TRUE	752	TRG	TRGV2		TRGJ1	TRGC2	TRUE	TRUE	KSVIRQTGSSAEITCDLA	AAGTCAGTCATCAGGCAGACTGGGTCATCTGCTGAAATCACTTGTGATCTTGCT	EGSNGY	GAAGGAAGTAACGGCTAC	IHWYLHQEGKAPQRLQY	ATCCACTGGTACCTACACCAGGAGGGGAAGGCCCCACAGCGTCTTCAGTAC	YDSYNSKVVLES	TATGACTCCTACAACTCCAAGGTTGTGTTGGAATCA	GVSPGKYYTYASTRNNLRLILQNLIENDSGVYY	GGAGTCAGTCCAGGGAAGTATTATACTTACGCAAGCACAAGGAACAACTTGAGATTGATACTGCAAAATCTAATTGAAAATGACTCTGGGGTCTATTAC	CATWDGSRSYYKKLF	TGTGCCACCTGGGACGGGTCCCGAAGCTATTATAAGAAACTCTTT	GSGTTLVVT	GGCAGTGGAACAACACTTGTTGTCACAG	3020	5	clonotype1	clonotype1_consensus_2	1
AGCGGTCAGCTGAACG-1	TRUE	AGCGGTCAGCTGAACG-1_contig_2	TRUE	539	TRD	TRDV1		TRDJ1	TRDC	TRUE	TRUE	AQKVTQAQSSVSMPVRKAVTLNCLYE	GCCCAGAAGGTTACTCAAGCCCAGTCATCAGTATCCATGCCAGTGAGGAAAGCAGTCACCCTGAACTGCCTGTATGAA	TSWWSYY	ACAAGTTGGTGGTCATATTAT	IFWYKQLPSKEMIFLIR	ATTTTTTGGTACAAGCAACTTCCCAGCAAAGAGATGATTTTCCTTATTCGC	QGSDEQ	CAGGGTTCTGATGAACAG	NAKSGRYSVNFKKAAKSVALTISALQLEDSAKYF	AATGCAAAAAGTGGTCGCTATTCTGTCAACTTCAAGAAAGCAGCGAAATCCGTCGCCTTAACCATTTCAGCCTTACAGCTAGAAGATTCAGCAAAGTACTTT	CALGDYVLSDKLIF	TGTGCTCTTGGGGACTACGTTCTATCCGATAAACTCATCTTT	GKGTRVTVEP	GGAAAAGGAACCCGTGTGACTGTGGAACCAA	3318	6	clonotype1	clonotype1_consensus_1	1
AGCGGTCTCCGGCACA-1	TRUE	AGCGGTCTCCGGCACA-1_contig_1	TRUE	558	TRD	TRDV1		TRDJ1	TRDC	TRUE	TRUE	AQKVTQAQSSVSMPVRKAVTLNCLYE	GCCCAGAAGGTTACTCAAGCCCAGTCATCAGTATCCATGCCAGTGAGGAAAGCAGTCACCCTGAACTGCCTGTATGAA	TSWWSYY	ACAAGTTGGTGGTCATATTAT	IFWYKQLPSKEMIFLIR	ATTTTTTGGTACAAGCAACTTCCCAGCAAAGAGATGATTTTCCTTATTCGC	QGSDEQ	CAGGGTTCTGATGAACAG	NAKSGRYSVNFKKAAKSVALTISALQLEDSAKYF	AATGCAAAAAGTGGTCGCTATTCTGTCAACTTCAAGAAAGCAGCGAAATCCGTCGCCTTAACCATTTCAGCCTTACAGCTAGAAGATTCAGCAAAGTACTTT	CALGDYVLSDKLIF	TGTGCTCTTGGGGACTACGTTCTATCCGATAAACTCATCTTT	GKGTRVTVEP	GGAAAAGGAACCCGTGTGACTGTGGAACCAA	3792	6	clonotype2	clonotype2_consensus_1	1
AGCGTATCAAGACACG-1	TRUE	AGCGTATCAAGACACG-1_contig_1	TRUE	668	TRD	TRDV3	TRDD2	TRDJ1	TRDC	TRUE	TRUE	DKVTQSSPDQTVASGSEVVLLCTYD	GACAAAGTAACCCAGAGTTCCCCGGACCAGACGGTGGCGAGTGGCAGTGAGGTGGTACTGCTCTGCACTTACGAC	TVYSNPD	ACTGTATATTCAAATCCAGAT	LFWYRIRPDYSFQFVFY	TTATTCTGGTACCGGATAAGGCCAGATTATTCCTTTCAGTTTGTCTTTTAT	GDNSRSEGA	GGGGATAACAGCAGATCAGAAGGTGCA	DFTQGRFSVKHILTQKAFHLVISPVRTEDSATYY	GATTTTACTCAAGGACGGTTTTCTGTGAAACACATTCTGACCCAGAAAGCCTTTCACTTGGTGATCTCTCCAGTAAGGACTGAAGACAGTGCCACTTACTAC	CALPSFPLGAYTDKLIF	TGTGCCCTTCCTTCGTTCCCCCTCGGGGCTTACACCGATAAACTCATCTTT	GKGTRVTVEP	GGAAAAGGAACCCGTGTGACTGTGGAACCAA	17827	9	clonotype4	clonotype4_consensus_1	3
AGCGTATCAAGACACG-1	TRUE	AGCGTATCAAGACACG-1_contig_2	TRUE	760	TRG	TRGV9		TRGJ1	TRGC2	TRUE	TRUE	AGHLEQPQISSTKTLSKTARLECVVS	GCAGGTCACCTAGAGCAACCTCAAATTTCCAGTACTAAAACGCTGTCAAAAACAGCCCGCCTGGAATGTGTGGTGTCT	GITISATS	GGAATAACAATTTCTGCAACATCT	VYWYRERPGEVIQFLVS	GTATATTGGTATCGAGAGAGACCTGGTGAAGTCATACAGTTCCTGGTGTCC	ISYDGTVRKESG	ATTTCATATGACGGCACTGTCAGAAAGGAATCCGGC	IPSGKFEVDRIPETSTSTLTIHNVEKQDIATYY	ATTCCGTCAGGCAAATTTGAGGTGGATAGGATACCTGAAACGTCTACATCCACTCTCACCATTCACAATGTAGAGAAACAGGACATAGCTACCTACTAC	CALWEGGSYKKLF	TGTGCCTTGTGGGAGGGGGGGAGCTATAAGAAACTCTTT	GSGTTLVVT	GGCAGTGGAACAACACTTGTTGTCACAG	669	4	clonotype4	clonotype4_consensus_2	3
AGCGTATCACTGCCAG-1	TRUE	AGCGTATCACTGCCAG-1_contig_1	TRUE	542	TRD	TRDV1		TRDJ1	TRDC	TRUE	TRUE	AQKVTQAQSSVSMPVRKAVTLNCLYE	GCCCAGAAGGTTACTCAAGCCCAGTCATCAGTATCCATGCCAGTGAGGAAAGCAGTCACCCTGAACTGCCTGTATGAA	TSWWSYY	ACAAGTTGGTGGTCATATTAT	IFWYKQLPSKEMIFLIR	ATTTTTTGGTACAAGCAACTTCCCAGCAAAGAGATGATTTTCCTTATTCGC	QGSDEQ	CAGGGTTCTGATGAACAG	NAKSGRYSVNFKKAAKSVALTISALQLEDSAKYF	AATGCAAAAAGTGGTCGCTATTCTGTCAACTTCAAGAAAGCAGCGAAATCCGTCGCCTTAACCATTTCAGCCTTACAGCTAGAAGATTCAGCAAAGTACTTT	CALGDYVLSDKLIF	TGTGCTCTTGGGGACTACGTTCTATCCGATAAACTCATCTTT	GKGTRVTVEP	GGAAAAGGAACCCGTGTGACTGTGGAACCAA	10190	10	clonotype2	clonotype2_consensus_1	1
AGCGTATCAGCTGGCT-1	TRUE	AGCGTATCAGCTGGCT-1_contig_1	TRUE	759	TRG	TRGV2		TRGJ1	TRGC2	TRUE	TRUE	KSVIRQTGSSAEITCDLA	AAGTCAGTCATCAGGCAGACTGGGTCATCTGCTGAAATCACTTGTGATCTTGCT	EGSNGY	GAAGGAAGTAACGGCTAC	IHWYLHQEGKAPQRLQY	ATCCACTGGTACCTACACCAGGAGGGGAAGGCCCCACAGCGTCTTCAGTAC	YDSYNSKVVLES	TATGACTCCTACAACTCCAAGGTTGTGTTGGAATCA	GVSPGKYYTYASTRNNLRLILQNLIENDSGVYY	GGAGTCAGTCCAGGGAAGTATTATACTTACGCAAGCACAAGGAACAACTTGAGATTGATACTGCAAAATCTAATTGAAAATGACTCTGGGGTCTATTAC	CATWGSGDYKKLF	TGTGCCACCTGGGGCTCAGGCGATTATAAGAAACTCTTT	GSGTTLVVT	GGCAGTGGAACAACACTTGTTGTCACAG	7797	4	clonotype41	clonotype41_consensus_1	1
AGCGTATCATCCAACA-1	TRUE	AGCGTATCATCCAACA-1_contig_1	TRUE	642	TRG	TRGV2		TRGJ1	TRGC1	TRUE	TRUE	KSVIRQTGSSAEITCDLA	AAGTCAGTCATCAGGCAGACTGGGTCATCTGCTGAAATCACTTGTGATCTTGCT	EGSNGY	GAAGGAAGTAACGGCTAC	IHWYLHQEGKAPQRLQY	ATCCACTGGTACCTACACCAGGAGGGGAAGGCCCCACAGCGTCTTCAGTAC	YDSYNSKVVLES	TATGACTCCTACAACTCCAAGGTTGTGTTGGAATCA	GVSPGKYYTYASTRNNLRLILQNLIENDSGVYY	GGAGTCAGTCCAGGGAAGTATTATACTTACGCAAGCACAAGGAACAACTTGAGATTGATACTGCAAAATCTAATTGAAAATGACTCTGGGGTCTATTAC	CATWDGSRSYYKKLF	TGTGCCACCTGGGACGGGTCCCGAAGCTATTATAAGAAACTCTTT	GSGTTLVVT	GGCAGTGGAACAACACTTGTTGTCACAG	237	5	clonotype1	clonotype1_consensus_2	2
AGCGTATCATCCAACA-1	TRUE	AGCGTATCATCCAACA-1_contig_2	TRUE	535	TRD	TRDV1		TRDJ1	TRDC	TRUE	TRUE	AQKVTQAQSSVSMPVRKAVTLNCLYE	GCCCAGAAGGTTACTCAAGCCCAGTCATCAGTATCCATGCCAGTGAGGAAAGCAGTCACCCTGAACTGCCTGTATGAA	TSWWSYY	ACAAGTTGGTGGTCATATTAT	IFWYKQLPSKEMIFLIR	ATTTTTTGGTACAAGCAACTTCCCAGCAAAGAGATGATTTTCCTTATTCGC	QGSDEQ	CAGGGTTCTGATGAACAG	NAKSGRYSVNFKKAAKSVALTISALQLEDSAKYF	AATGCAAAAAGTGGTCGCTATTCTGTCAACTTCAAGAAAGCAGCGAAATCCGTCGCCTTAACCATTTCAGCCTTACAGCTAGAAGATTCAGCAAAGTACTTT	CALGDYVLSDKLIF	TGTGCTCTTGGGGACTACGTTCTATCCGATAAACTCATCTTT	GKGTRVTVEP	GGAAAAGGAACCCGTGTGACTGTGGAACCAA	1906	5	clonotype1	clonotype1_consensus_1	2
AGCGTATCATTCTTAC-1	TRUE	AGCGTATCATTCTTAC-1_contig_1	TRUE	713	TRG	TRGV8		TRGJ1	TRGC2	TRUE	TRUE	KSSNLEGRTKSVTRPTGSSAVITCDLP	AAATCTTCCAACTTGGAAGGGAGAACAAAGTCAGTCACCAGGCCAACTGGGTCATCAGCTGTAATCACTTGTGATCTTCCT	VENAVY	GTAGAAAATGCCGTCTAC	THWYLHQEGKAPQRLLY	ACCCACTGGTACCTACACCAGGAGGGGAAGGCCCCACAGCGTCTTCTGTAC	YDSYNSRVVLE	TATGACTCCTACAACTCCAGGGTTGTGTTGGAA	SGISREKYHTYASTGKSLKFILENLIERDSGVYY	TCAGGAATCAGTCGAGAAAAGTATCATACTTATGCAAGCACAGGGAAGAGCCTTAAATTTATACTGGAAAATCTAATTGAACGTGACTCTGGGGTCTATTAC	CATWDGNYYKKLF	TGTGCCACCTGGGATGGGAATTATTATAAGAAACTCTTT	GSGTTLVVT	GGCAGTGGAACAACACTTGTTGTCACAG	4062	9	clonotype12	clonotype12_consensus_2	3
AGCGTATGTTACTGAC-1	TRUE	AGCGTATGTTACTGAC-1_contig_1	TRUE	635	TRG	TRGV2		TRGJ1	TRGC1	TRUE	TRUE	KSVIRQTGSSAEITCDLA	AAGTCAGTCATCAGGCAGACTGGGTCATCTGCTGAAATCACTTGTGATCTTGCT	EGSNGY	GAAGGAAGTAACGGCTAC	IHWYLHQEGKAPQRLQY	ATCCACTGGTACCTACACCAGGAGGGGAAGGCCCCACAGCGTCTTCAGTAC	YDSYNSKVVLES	TATGACTCCTACAACTCCAAGGTTGTGTTGGAATCA	GVSPGKYYTYASTRNNLRLILQNLIENDSGVYY	GGAGTCAGTCCAGGGAAGTATTATACTTACGCAAGCACAAGGAACAACTTGAGATTGATACTGCAAAATCTAATTGAAAATGACTCTGGGGTCTATTAC	CATWDGSRSYYKKLF	TGTGCCACCTGGGACGGGTCCCGAAGCTATTATAAGAAACTCTTT	GSGTTLVVT	GGCAGTGGAACAACACTTGTTGTCACAG	222	7	clonotype1	clonotype1_consensus_2	2
AGCGTATGTTACTGAC-1	TRUE	AGCGTATGTTACTGAC-1_contig_2	TRUE	593	TRD	TRDV1		TRDJ1	TRDC	TRUE	TRUE	AQKVTQAQSSVSMPVRKAVTLNCLYE	GCCCAGAAGGTTACTCAAGCCCAGTCATCAGTATCCATGCCAGTGAGGAAAGCAGTCACCCTGAACTGCCTGTATGAA	TSWWSYY	ACAAGTTGGTGGTCATATTAT	IFWYKQLPSKEMIFLIR	ATTTTTTGGTACAAGCAACTTCCCAGCAAAGAGATGATTTTCCTTATTCGC	QGSDEQ	CAGGGTTCTGATGAACAG	NAKSGRYSVNFKKAAKSVALTISALQLEDSAKYF	AATGCAAAAAGTGGTCGCTATTCTGTCAACTTCAAGAAAGCAGCGAAATCCGTCGCCTTAACCATTTCAGCCTTACAGCTAGAAGATTCAGCAAAGTACTTT	CALGDYVLSDKLIF	TGTGCTCTTGGGGACTACGTTCTATCCGATAAACTCATCTTT	GKGTRVTVEP	GGAAAAGGAACCCGTGTGACTGTGGAACCAA	6300	13	clonotype1	clonotype1_consensus_1	2
AGCGTATTCACTGGGC-1	TRUE	AGCGTATTCACTGGGC-1_contig_1	TRUE	677	TRG	TRGV3		TRGJ1	TRGC1	TRUE	TRUE	KSVIRQTGSSAEITCDLA	AAGTCAGTCATCAGGCAGACTGGGTCATCTGCTGAAATCACTTGTGATCTTGCT	EGSNGY	GAAGGAAGTAACGGCTAC	IHWYLHQEGKAPQRLLY	ATCCACTGGTACCTACACCAGGAGGGGAAGGCCCCACAGCGTCTTCTGTAC	YDVSTARDVLES	TATGACGTCTCCACCGCAAGGGATGTGTTGGAATCA	GLSPGKYYTHTPRRWSWILRLQNLIENDSGVYY	GGACTCAGTCCAGGAAAGTATTATACTCATACACCCAGGAGGTGGAGCTGGATATTGAGACTGCAAAATCTAATTGAAAATGATTCTGGGGTCTATTAC	CATWDGSRSYYKKLF	TGTGCCACCTGGGACGGGTCCCGAAGCTATTATAAGAAACTCTTT	GSGTTLVVT	GGCAGTGGAACAACACTTGTTGTCACAG	30918	7	clonotype10	clonotype10_consensus_2	1
AGCGTATTCACTGGGC-1	TRUE	AGCGTATTCACTGGGC-1_contig_2	TRUE	574	TRD	TRDV1		TRDJ1	TRDC	TRUE	TRUE	AQKVTQAQSSVSMPVRKAVTLNCLYE	GCCCAGAAGGTTACTCAAGCCCAGTCATCAGTATCCATGCCAGTGAGGAAAGCAGTCACCCTGAACTGCCTGTATGAA	TSWWSYY	ACAAGTTGGTGGTCATATTAT	IFWYKQLPSKEMIFLIR	ATTTTTTGGTACAAGCAACTTCCCAGCAAAGAGATGATTTTCCTTATTCGC	QGSDEQ	CAGGGTTCTGATGAACAG	NAKSGRYSVNFKKAAKSVALTISALQLEDSAKYF	AATGCAAAAAGTGGTCGCTATTCTGTCAACTTCAAGAAAGCAGCGAAATCCGTCGCCTTAACCATTTCAGCCTTACAGCTAGAAGATTCAGCAAAGTACTTT	CALGDYVLSDKLIF	TGTGCTCTTGGGGACTACGTTCTATCCGATAAACTCATCTTT	GKGTRVTVEP	GGAAAAGGAACCCGTGTGACTGTGGAACCAA	8543	19	clonotype10	clonotype10_consensus_1	1
AGCTCCTAGAAGGACA-1	TRUE	AGCTCCTAGAAGGACA-1_contig_1	TRUE	649	TRD	TRDV1		TRDJ1	TRDC	TRUE	TRUE	AQKVTQAQSSVSMPVRKAVTLNCLYE	GCCCAGAAGGTTACTCAAGCCCAGTCATCAGTATCCATGCCAGTGAGGAAAGCAGTCACCCTGAACTGCCTGTATGAA	TSWWSYY	ACAAGTTGGTGGTCATATTAT	IFWYKQLPSKEMIFLIR	ATTTTTTGGTACAAGCAACTTCCCAGCAAAGAGATGATTTTCCTTATTCGC	QGSDEQ	CAGGGTTCTGATGAACAG	NAKSGRYSVNFKKAAKSVALTISALQLEDSAKYF	AATGCAAAAAGTGGTCGCTATTCTGTCAACTTCAAGAAAGCAGCGAAATCCGTCGCCTTAACCATTTCAGCCTTACAGCTAGAAGATTCAGCAAAGTACTTT	CALGDYVLSDKLIF	TGTGCTCTTGGGGACTACGTTCTATCCGATAAACTCATCTTT	GKGTRVTVEP	GGAAAAGGAACCCGTGTGACTGTGGAACCAA	8181	9	clonotype2	clonotype2_consensus_1	1
AGCTCCTAGGCCCTTG-1	TRUE	AGCTCCTAGGCCCTTG-1_contig_1	TRUE	542	TRD	TRDV1		TRDJ1	TRDC	TRUE	TRUE	AQKVTQAQSSVSMPVRKAVTLNCLYE	GCCCAGAAGGTTACTCAAGCCCAGTCATCAGTATCCATGCCAGTGAGGAAAGCAGTCACCCTGAACTGCCTGTATGAA	TSWWSYY	ACAAGTTGGTGGTCATATTAT	IFWYKQLPSKEMIFLIR	ATTTTTTGGTACAAGCAACTTCCCAGCAAAGAGATGATTTTCCTTATTCGC	QGSDEQ	CAGGGTTCTGATGAACAG	NAKSGRYSVNFKKAAKSVALTISALQLEDSAKYF	AATGCAAAAAGTGGTCGCTATTCTGTCAACTTCAAGAAAGCAGCGAAATCCGTCGCCTTAACCATTTCAGCCTTACAGCTAGAAGATTCAGCAAAGTACTTT	CALGDYVLSDKLIF	TGTGCTCTTGGGGACTACGTTCTATCCGATAAACTCATCTTT	GKGTRVTVEP	GGAAAAGGAACCCGTGTGACTGTGGAACCAA	4738	10	clonotype2	clonotype2_consensus_1	1
AGCTCCTAGGGTCGAT-1	TRUE	AGCTCCTAGGGTCGAT-1_contig_1	TRUE	731	TRG	TRGV2		TRGJ1	TRGC1	TRUE	TRUE	KSVIRQTGSSAEITCDLA	AAGTCAGTCATCAGGCAGACTGGGTCATCTGCTGAAATCACTTGTGATCTTGCT	EGSNGY	GAAGGAAGTAACGGCTAC	IHWYLHQEGKAPQRLQY	ATCCACTGGTACCTACACCAGGAGGGGAAGGCCCCACAGCGTCTTCAGTAC	YDSYNSKVVLES	TATGACTCCTACAACTCCAAGGTTGTGTTGGAATCA	GVSPGKYYTYASTRNNLRLILQNLIENDSGVYY	GGAGTCAGTCCAGGGAAGTATTATACTTACGCAAGCACAAGGAACAACTTGAGATTGATACTGCAAAATCTAATTGAAAATGACTCTGGGGTCTATTAC	CATWDGSRSYYKKLF	TGTGCCACCTGGGACGGGTCCCGAAGCTATTATAAGAAACTCTTT	GSGTTLVVT	GGCAGTGGAACAACACTTGTTGTCACAG	856	6	clonotype1	clonotype1_consensus_2	2
AGCTCCTAGGGTCGAT-1	TRUE	AGCTCCTAGGGTCGAT-1_contig_2	TRUE	544	TRD	TRDV1		TRDJ1	TRDC	TRUE	TRUE	AQKVTQAQSSVSMPVRKAVTLNCLYE	GCCCAGAAGGTTACTCAAGCCCAGTCATCAGTATCCATGCCAGTGAGGAAAGCAGTCACCCTGAACTGCCTGTATGAA	TSWWSYY	ACAAGTTGGTGGTCATATTAT	IFWYKQLPSKEMIFLIR	ATTTTTTGGTACAAGCAACTTCCCAGCAAAGAGATGATTTTCCTTATTCGC	QGSDEQ	CAGGGTTCTGATGAACAG	NAKSGRYSVNFKKAAKSVALTISALQLEDSAKYF	AATGCAAAAAGTGGTCGCTATTCTGTCAACTTCAAGAAAGCAGCGAAATCCGTCGCCTTAACCATTTCAGCCTTACAGCTAGAAGATTCAGCAAAGTACTTT	CALGDYVLSDKLIF	TGTGCTCTTGGGGACTACGTTCTATCCGATAAACTCATCTTT	GKGTRVTVEP	GGAAAAGGAACCCGTGTGACTGTGGAACCAA	5335	3	clonotype1	clonotype1_consensus_1	2
AGCTCCTCACAGTCGC-1	TRUE	AGCTCCTCACAGTCGC-1_contig_1	TRUE	552	TRD	TRDV1		TRDJ1	TRDC	TRUE	TRUE	AQKVTQAQSSVSMPVRKAVTLNCLYE	GCCCAGAAGGTTACTCAAGCCCAGTCATCAGTATCCATGCCAGTGAGGAAAGCAGTCACCCTGAACTGCCTGTATGAA	TSWWSYY	ACAAGTTGGTGGTCATATTAT	IFWYKQLPSKEMIFLIR	ATTTTTTGGTACAAGCAACTTCCCAGCAAAGAGATGATTTTCCTTATTCGC	QGSDEQ	CAGGGTTCTGATGAACAG	NAKSGRYSVNFKKAAKSVALTISALQLEDSAKYF	AATGCAAAAAGTGGTCGCTATTCTGTCAACTTCAAGAAAGCAGCGAAATCCGTCGCCTTAACCATTTCAGCCTTACAGCTAGAAGATTCAGCAAAGTACTTT	CALGDGPSFLFKLGSTYGYTDKLIF	TGTGCTCTTGGGGACGGGCCTTCCTTTCTTTTCAAACTGGGGAGTACTTACGGGTACACCGATAAACTCATCTTT	GKGTRVTVEP	GGAAAAGGAACCCGTGTGACTGTGGAACCAA	3289	3	clonotype13	clonotype13_consensus_1	1
AGCTCCTCACAGTCGC-1	TRUE	AGCTCCTCACAGTCGC-1_contig_2	TRUE	603	TRG	TRGV8		TRGJ1	TRGC2	TRUE	TRUE	KSSNLEGRTKSVTRPTGSSAVITCDLP	AAATCTTCCAACTTGGAAGGGAGAACAAAGTCAGTCACCAGGCCAACTGGGTCATCAGCTGTAATCACTTGTGATCTTCCT	VENAVY	GTAGAAAATGCCGTCTAC	THWYLHQEGKAPQRLLY	ACCCACTGGTACCTACACCAGGAGGGGAAGGCCCCACAGCGTCTTCTGTAC	YDSYNSRVVLE	TATGACTCCTACAACTCCAGGGTTGTGTTGGAA	SGISREKYHTYASTGKSLKFILENLIERDSGVYY	TCAGGAATCAGTCGAGAAAAGTATCATACTTATGCAAGCACAGGGAAGAGCCTTAAATTTATACTGGAAAATCTAATTGAACGTGACTCTGGGGTCTATTAC	CATWGSNYYKKLF	TGTGCCACCTGGGGTTCGAATTATTATAAGAAACTCTTT	GSGTTLVVT	GGCAGTGGAACAACACTTGTTGTCACAG	309	8	clonotype13	clonotype13_consensus_3	1
AGCTCCTCACAGTCGC-1	TRUE	AGCTCCTCACAGTCGC-1_contig_3	TRUE	552	TRD	TRDV1		TRDJ1	TRDC	TRUE	TRUE	AQKVTQAQSSVSMPVRKAVTLNCLYE	GCCCAGAAGGTTACTCAAGCCCAGTCATCAGTATCCATGCCAGTGAGGAAAGCAGTCACCCTGAACTGCCTGTATGAA	TSWWSYY	ACAAGTTGGTGGTCATATTAT	IFWYKQLPSKEMIFLIR	ATTTTTTGGTACAAGCAACTTCCCAGCAAAGAGATGATTTTCCTTATTCGC	QGSDEQ	CAGGGTTCTGATGAACAG	NAKSGRYSVNFKKAAKSVALTISALQLEDSAKYF	AATGCAAAAAGTGGTCGCTATTCTGTCAACTTCAAGAAAGCAGCGAAATCCGTCGCCTTAACCATTTCAGCCTTACAGCTAGAAGATTCAGCAAAGTACTTT	CALGDYVLSDKLIF	TGTGCTCTTGGGGACTACGTTCTATCCGATAAACTCATCTTT	GKGTRVTVEP	GGAAAAGGAACCCGTGTGACTGTGGAACCAA	5238	6	clonotype13	clonotype13_consensus_2	1
AGCTCCTTCTGAGGGA-1	TRUE	AGCTCCTTCTGAGGGA-1_contig_1	TRUE	506	TRD	TRDV1		TRDJ1	TRDC	TRUE	TRUE	AQKVTQAQSSVSMPVRKAVTLNCLYE	GCCCAGAAGGTTACTCAAGCCCAGTCATCAGTATCCATGCCAGTGAGGAAAGCAGTCACCCTGAACTGCCTGTATGAA	TSWWSYY	ACAAGTTGGTGGTCATATTAT	IFWYKQLPSKEMIFLIR	ATTTTTTGGTACAAGCAACTTCCCAGCAAAGAGATGATTTTCCTTATTCGC	QGSDEQ	CAGGGTTCTGATGAACAG	NAKSGRYSVNFKKAAKSVALTISALQLEDSAKYF	AATGCAAAAAGTGGTCGCTATTCTGTCAACTTCAAGAAAGCAGCGAAATCCGTCGCCTTAACCATTTCAGCCTTACAGCTAGAAGATTCAGCAAAGTACTTT	CALGDYVLSDKLIF	TGTGCTCTTGGGGACTACGTTCTATCCGATAAACTCATCTTT	GKGTRVTVEP	GGAAAAGGAACCCGTGTGACTGTGGAACCAA	5021	5	clonotype2	clonotype2_consensus_1	1
AGCTCTCAGACAGACC-1	TRUE	AGCTCTCAGACAGACC-1_contig_1	TRUE	557	TRD	TRDV1		TRDJ1	TRDC	TRUE	TRUE	AQKVTQAQSSVSMPVRKAVTLNCLYE	GCCCAGAAGGTTACTCAAGCCCAGTCATCAGTATCCATGCCAGTGAGGAAAGCAGTCACCCTGAACTGCCTGTATGAA	TSWWSYY	ACAAGTTGGTGGTCATATTAT	IFWYKQLPSKEMIFLIR	ATTTTTTGGTACAAGCAACTTCCCAGCAAAGAGATGATTTTCCTTATTCGC	QGSDEQ	CAGGGTTCTGATGAACAG	NAKSGRYSVNFKKAAKSVALTISALQLEDSAKYF	AATGCAAAAAGTGGTCGCTATTCTGTCAACTTCAAGAAAGCAGCGAAATCCGTCGCCTTAACCATTTCAGCCTTACAGCTAGAAGATTCAGCAAAGTACTTT	CALGDYVLSDKLIF	TGTGCTCTTGGGGACTACGTTCTATCCGATAAACTCATCTTT	GKGTRVTVEP	GGAAAAGGAACCCGTGTGACTGTGGAACCAA	5686	11	clonotype1	clonotype1_consensus_1	2
AGCTCTCAGACAGACC-1	TRUE	AGCTCTCAGACAGACC-1_contig_2	TRUE	714	TRG	TRGV2		TRGJ1	TRGC1	TRUE	TRUE	KSVIRQTGSSAEITCDLA	AAGTCAGTCATCAGGCAGACTGGGTCATCTGCTGAAATCACTTGTGATCTTGCT	EGSNGY	GAAGGAAGTAACGGCTAC	IHWYLHQEGKAPQRLQY	ATCCACTGGTACCTACACCAGGAGGGGAAGGCCCCACAGCGTCTTCAGTAC	YDSYNSKVVLES	TATGACTCCTACAACTCCAAGGTTGTGTTGGAATCA	GVSPGKYYTYASTRNNLRLILQNLIENDSGVYY	GGAGTCAGTCCAGGGAAGTATTATACTTACGCAAGCACAAGGAACAACTTGAGATTGATACTGCAAAATCTAATTGAAAATGACTCTGGGGTCTATTAC	CATWDGSRSYYKKLF	TGTGCCACCTGGGACGGGTCCCGAAGCTATTATAAGAAACTCTTT	GSGTTLVVT	GGCAGTGGAACAACACTTGTTGTCACAG	650	5	clonotype1	clonotype1_consensus_2	2
AGCTCTCCAGCTCGCA-1	TRUE	AGCTCTCCAGCTCGCA-1_contig_1	TRUE	611	TRG	TRGV2		TRGJ1	TRGC1	TRUE	TRUE	KSVIRQTGSSAEITCDLA	AAGTCAGTCATCAGGCAGACTGGGTCATCTGCTGAAATCACTTGTGATCTTGCT	EGSNGY	GAAGGAAGTAACGGCTAC	IHWYLHQEGKAPQRLQY	ATCCACTGGTACCTACACCAGGAGGGGAAGGCCCCACAGCGTCTTCAGTAC	YDSYNSKVVLES	TATGACTCCTACAACTCCAAGGTTGTGTTGGAATCA	GVSPGKYYTYASTRNNLRLILQNLIENDSGVYY	GGAGTCAGTCCAGGGAAGTATTATACTTACGCAAGCACAAGGAACAACTTGAGATTGATACTGCAAAATCTAATTGAAAATGACTCTGGGGTCTATTAC	CATWDGSRSYYKKLF	TGTGCCACCTGGGACGGGTCCCGAAGCTATTATAAGAAACTCTTT	GSGTTLVVT	GGCAGTGGAACAACACTTGTTGTCACAG	189	6	clonotype1	clonotype1_consensus_2	2
AGCTCTCCAGCTCGCA-1	TRUE	AGCTCTCCAGCTCGCA-1_contig_2	TRUE	535	TRD	TRDV1		TRDJ1	TRDC	TRUE	TRUE	AQKVTQAQSSVSMPVRKAVTLNCLYE	GCCCAGAAGGTTACTCAAGCCCAGTCATCAGTATCCATGCCAGTGAGGAAAGCAGTCACCCTGAACTGCCTGTATGAA	TSWWSYY	ACAAGTTGGTGGTCATATTAT	IFWYKQLPSKEMIFLIR	ATTTTTTGGTACAAGCAACTTCCCAGCAAAGAGATGATTTTCCTTATTCGC	QGSDEQ	CAGGGTTCTGATGAACAG	NAKSGRYSVNFKKAAKSVALTISALQLEDSAKYF	AATGCAAAAAGTGGTCGCTATTCTGTCAACTTCAAGAAAGCAGCGAAATCCGTCGCCTTAACCATTTCAGCCTTACAGCTAGAAGATTCAGCAAAGTACTTT	CALGDYVLSDKLIF	TGTGCTCTTGGGGACTACGTTCTATCCGATAAACTCATCTTT	GKGTRVTVEP	GGAAAAGGAACCCGTGTGACTGTGGAACCAA	3967	4	clonotype1	clonotype1_consensus_1	2
AGCTCTCCATCCCACT-1	TRUE	AGCTCTCCATCCCACT-1_contig_1	TRUE	626	TRD	TRDV2		TRDJ1	TRDC	TRUE	TRUE	IELVPEHQTVPVSIGVPATLRCSMK	ATTGAGTTGGTGCCTGAACACCAAACAGTGCCTGTGTCAATAGGGGTCCCTGCCACCCTCAGGTGCTCCATGAAA	GEAIGNYY	GGAGAAGCGATCGGTAACTACTAT	INWYRKTQGNTMTFIYR	ATCAACTGGTACAGGAAGACCCAAGGTAACACAATGACTTTCATATACCGA	EKDIYG	GAAAAGGACATCTATGGC	PGFKDNFQGDIDIAKNLAVLKILAPSERDEGSYY	CCTGGTTTCAAAGACAATTTCCAAGGTGACATTGATATTGCAAAGAACCTGGCTGTACTTAAGATACTTGCACCATCAGAGAGAGATGAAGGGTCTTACTAC	CACDIGDNHDKLIF	TGTGCCTGTGACATCGGGGATAATCACGATAAACTCATCTTT	GKGTRVTVEP	GGAAAAGGAACCCGTGTGACTGTGGAACCAA	55851	18	clonotype11	clonotype11_consensus_1	3
AGCTCTCGTCTAGCCG-1	TRUE	AGCTCTCGTCTAGCCG-1_contig_1	TRUE	554	TRD	TRDV1		TRDJ1	TRDC	TRUE	TRUE	AQKVTQAQSSVSMPVRKAVTLNCLYE	GCCCAGAAGGTTACTCAAGCCCAGTCATCAGTATCCATGCCAGTGAGGAAAGCAGTCACCCTGAACTGCCTGTATGAA	TSWWSYY	ACAAGTTGGTGGTCATATTAT	IFWYKQLPSKEMIFLIR	ATTTTTTGGTACAAGCAACTTCCCAGCAAAGAGATGATTTTCCTTATTCGC	QGSDEQ	CAGGGTTCTGATGAACAG	NAKSGRYSVNFKKAAKSVALTISALQLEDSAKYF	AATGCAAAAAGTGGTCGCTATTCTGTCAACTTCAAGAAAGCAGCGAAATCCGTCGCCTTAACCATTTCAGCCTTACAGCTAGAAGATTCAGCAAAGTACTTT	CALGDYVLSDKLIF	TGTGCTCTTGGGGACTACGTTCTATCCGATAAACTCATCTTT	GKGTRVTVEP	GGAAAAGGAACCCGTGTGACTGTGGAACCAA	6683	8	clonotype6	clonotype6_consensus_1	1
AGCTCTCGTCTAGCCG-1	TRUE	AGCTCTCGTCTAGCCG-1_contig_2	TRUE	730	TRG	TRGV3		TRGJ1	TRGC1	TRUE	TRUE	KSVTRQTGSSAEITCDLT	AAGTCAGTCACCAGGCAGACTGGGTCATCTGCTGAAATCACTTGCGATCTTACT	VTNTFY	GTAACAAATACCTTCTAC	IHWYLHQEGKAPQRLLY	ATCCACTGGTACCTACACCAGGAGGGGAAGGCCCCACAGCGTCTTCTGTAC	YDVSTARDVLES	TATGACGTCTCCACCGCAAGGGATGTGTTGGAATCA	GLSPGKYYTHTPRRWSWILRLQNLIENDSGVYY	GGACTCAGTCCAGGAAAGTATTATACTCATACACCCAGGAGGTGGAGCTGGATATTGAGACTGCAAAATCTAATTGAAAATGATTCTGGGGTCTATTAC	CATWDGSRSYYKKLF	TGTGCCACCTGGGACGGGTCCCGAAGCTATTATAAGAAACTCTTT	GSGTTLVVT	GGCAGTGGAACAACACTTGTTGTCACAG	19203	5	clonotype6	clonotype6_consensus_2	1
AGCTCTCGTCTTGTCC-1	TRUE	AGCTCTCGTCTTGTCC-1_contig_1	TRUE	539	TRD	TRDV1		TRDJ1	TRDC	TRUE	TRUE	AQKVTQAQSSVSMPVRKAVTLNCLYE	GCCCAGAAGGTTACTCAAGCCCAGTCATCAGTATCCATGCCAGTGAGGAAAGCAGTCACCCTGAACTGCCTGTATGAA	TSWWSYY	ACAAGTTGGTGGTCATATTAT	IFWYKQLPSKEMIFLIR	ATTTTTTGGTACAAGCAACTTCCCAGCAAAGAGATGATTTTCCTTATTCGC	QGSDEQ	CAGGGTTCTGATGAACAG	NAKSGRYSVNFKKAAKSVALTISALQLEDSAKYF	AATGCAAAAAGTGGTCGCTATTCTGTCAACTTCAAGAAAGCAGCGAAATCCGTCGCCTTAACCATTTCAGCCTTACAGCTAGAAGATTCAGCAAAGTACTTT	CALGDYVLSDKLIF	TGTGCTCTTGGGGACTACGTTCTATCCGATAAACTCATCTTT	GKGTRVTVEP	GGAAAAGGAACCCGTGTGACTGTGGAACCAA	7691	10	clonotype6	clonotype6_consensus_1	1
AGCTCTCGTCTTGTCC-1	TRUE	AGCTCTCGTCTTGTCC-1_contig_2	TRUE	633	TRG	TRGV3		TRGJ1	TRGC1	TRUE	TRUE	KSVTRQTGSSAEITCDLT	AAGTCAGTCACCAGGCAGACTGGGTCATCTGCTGAAATCACTTGCGATCTTACT	VTNTFY	GTAACAAATACCTTCTAC	IHWYLHQEGKAPQRLLY	ATCCACTGGTACCTACACCAGGAGGGGAAGGCCCCACAGCGTCTTCTGTAC	YDVSTARDVLES	TATGACGTCTCCACCGCAAGGGATGTGTTGGAATCA	GLSPGKYYTHTPRRWSWILRLQNLIENDSGVYY	GGACTCAGTCCAGGAAAGTATTATACTCATACACCCAGGAGGTGGAGCTGGATATTGAGACTGCAAAATCTAATTGAAAATGATTCTGGGGTCTATTAC	CATWDGSRSYYKKLF	TGTGCCACCTGGGACGGGTCCCGAAGCTATTATAAGAAACTCTTT	GSGTTLVVT	GGCAGTGGAACAACACTTGTTGTCACAG	16863	3	clonotype6	clonotype6_consensus_2	1
AGCTCTCGTTCAACCA-1	TRUE	AGCTCTCGTTCAACCA-1_contig_1	TRUE	733	TRG	TRGV2		TRGJ1	TRGC2	TRUE	TRUE	KSVIRQTGSSAEITCDLA	AAGTCAGTCATCAGGCAGACTGGGTCATCTGCTGAAATCACTTGTGATCTTGCT	EGSNGY	GAAGGAAGTAACGGCTAC	IHWYLHQEGKAPQRLQY	ATCCACTGGTACCTACACCAGGAGGGGAAGGCCCCACAGCGTCTTCAGTAC	YDSYNSKVVLES	TATGACTCCTACAACTCCAAGGTTGTGTTGGAATCA	GVSPGKYYTYASTRNNLRLILQNLIENDSGVYY	GGAGTCAGTCCAGGGAAGTATTATACTTACGCAAGCACAAGGAACAACTTGAGATTGATACTGCAAAATCTAATTGAAAATGACTCTGGGGTCTATTAC	CATWDGSRSYYKKLF	TGTGCCACCTGGGACGGGTCCCGAAGCTATTATAAGAAACTCTTT	GSGTTLVVT	GGCAGTGGAACAACACTTGTTGTCACAG	10075	1	clonotype1	clonotype1_consensus_2	1
AGCTCTCGTTCAACCA-1	TRUE	AGCTCTCGTTCAACCA-1_contig_2	TRUE	539	TRD	TRDV1		TRDJ1	TRDC	TRUE	TRUE	AQKVTQAQSSVSMPVRKAVTLNCLYE	GCCCAGAAGGTTACTCAAGCCCAGTCATCAGTATCCATGCCAGTGAGGAAAGCAGTCACCCTGAACTGCCTGTATGAA	TSWWSYY	ACAAGTTGGTGGTCATATTAT	IFWYKQLPSKEMIFLIR	ATTTTTTGGTACAAGCAACTTCCCAGCAAAGAGATGATTTTCCTTATTCGC	QGSDEQ	CAGGGTTCTGATGAACAG	NAKSGRYSVNFKKAAKSVALTISALQLEDSAKYF	AATGCAAAAAGTGGTCGCTATTCTGTCAACTTCAAGAAAGCAGCGAAATCCGTCGCCTTAACCATTTCAGCCTTACAGCTAGAAGATTCAGCAAAGTACTTT	CALGDYVLSDKLIF	TGTGCTCTTGGGGACTACGTTCTATCCGATAAACTCATCTTT	GKGTRVTVEP	GGAAAAGGAACCCGTGTGACTGTGGAACCAA	3269	5	clonotype1	clonotype1_consensus_1	1
AGCTCTCTCACCATAG-1	TRUE	AGCTCTCTCACCATAG-1_contig_1	TRUE	535	TRD	TRDV1		TRDJ1	TRDC	TRUE	TRUE	AQKVTQAQSSVSMPVRKAVTLNCLYE	GCCCAGAAGGTTACTCAAGCCCAGTCATCAGTATCCATGCCAGTGAGGAAAGCAGTCACCCTGAACTGCCTGTATGAA	TSWWSYY	ACAAGTTGGTGGTCATATTAT	IFWYKQLPSKEMIFLIR	ATTTTTTGGTACAAGCAACTTCCCAGCAAAGAGATGATTTTCCTTATTCGC	QGSDEQ	CAGGGTTCTGATGAACAG	NAKSGRYSVNFKKAAKSVALTISALQLEDSAKYF	AATGCAAAAAGTGGTCGCTATTCTGTCAACTTCAAGAAAGCAGCGAAATCCGTCGCCTTAACCATTTCAGCCTTACAGCTAGAAGATTCAGCAAAGTACTTT	CALGDYVLSDKLIF	TGTGCTCTTGGGGACTACGTTCTATCCGATAAACTCATCTTT	GKGTRVTVEP	GGAAAAGGAACCCGTGTGACTGTGGAACCAA	1418	5	clonotype1	clonotype1_consensus_1	2
AGCTCTCTCACCATAG-1	TRUE	AGCTCTCTCACCATAG-1_contig_2	TRUE	765	TRG	TRGV2		TRGJ1	TRGC1	TRUE	TRUE	KSVIRQTGSSAEITCDLA	AAGTCAGTCATCAGGCAGACTGGGTCATCTGCTGAAATCACTTGTGATCTTGCT	EGSNGY	GAAGGAAGTAACGGCTAC	IHWYLHQEGKAPQRLQY	ATCCACTGGTACCTACACCAGGAGGGGAAGGCCCCACAGCGTCTTCAGTAC	YDSYNSKVVLES	TATGACTCCTACAACTCCAAGGTTGTGTTGGAATCA	GVSPGKYYTYASTRNNLRLILQNLIENDSGVYY	GGAGTCAGTCCAGGGAAGTATTATACTTACGCAAGCACAAGGAACAACTTGAGATTGATACTGCAAAATCTAATTGAAAATGACTCTGGGGTCTATTAC	CATWDGSRSYYKKLF	TGTGCCACCTGGGACGGGTCCCGAAGCTATTATAAGAAACTCTTT	GSGTTLVVT	GGCAGTGGAACAACACTTGTTGTCACAG	7618	6	clonotype1	clonotype1_consensus_2	2
AGCTCTCTCGTATCAG-1	TRUE	AGCTCTCTCGTATCAG-1_contig_1	TRUE	664	TRD	TRDV1	TRDD3	TRDJ4	TRDC	TRUE	TRUE	AQKVTQAQSSVSMPVRKAVTLNCLYE	GCCCAGAAGGTTACTCAAGCCCAGTCATCAGTATCCATGCCAGTGAGGAAAGCAGTCACCCTGAACTGCCTGTATGAA	TSWWSYY	ACAAGTTGGTGGTCATATTAT	IFWYKQLPSKEMIFLIR	ATTTTTTGGTACAAGCAACTTCCCAGCAAAGAGATGATTTTCCTTATTCGC	QGSDEQ	CAGGGTTCTGATGAACAG	NAKSGRYSVNFKKAAKSVALTISALQLEDSAKYF	AATGCAAAAAGTGGTCGCTATTCTGTCAACTTCAAGAAAGCAGCGAAATCCGTCGCCTTAACCATTTCAGCCTTACAGCTAGAAGATTCAGCAAAGTACTTT	CALGELLPLLTGGYLARPLIF	TGTGCTCTTGGGGAACTCCTCCCCCTCCTTACTGGGGGATACCTCGCCAGACCCCTGATCTTT	GKGTYLEVQQ	GGCAAAGGAACCTATCTGGAGGTACAACAAC	15088	7	clonotype8	clonotype8_consensus_2	5
AGCTTGACAATGGACG-1	TRUE	AGCTTGACAATGGACG-1_contig_1	TRUE	537	TRD	TRDV1		TRDJ1	TRDC	TRUE	TRUE	AQKVTQAQSSVSMPVRKAVTLNCLYE	GCCCAGAAGGTTACTCAAGCCCAGTCATCAGTATCCATGCCAGTGAGGAAAGCAGTCACCCTGAACTGCCTGTATGAA	TSWWSYY	ACAAGTTGGTGGTCATATTAT	IFWYKQLPSKEMIFLIR	ATTTTTTGGTACAAGCAACTTCCCAGCAAAGAGATGATTTTCCTTATTCGC	QGSDEQ	CAGGGTTCTGATGAACAG	NAKSGRYSVNFKKAAKSVALTISALQLEDSAKYF	AATGCAAAAAGTGGTCGCTATTCTGTCAACTTCAAGAAAGCAGCGAAATCCGTCGCCTTAACCATTTCAGCCTTACAGCTAGAAGATTCAGCAAAGTACTTT	CALGDYVLSDKLIF	TGTGCTCTTGGGGACTACGTTCTATCCGATAAACTCATCTTT	GKGTRVTVEP	GGAAAAGGAACCCGTGTGACTGTGGAACCAA	2942	6	clonotype1	clonotype1_consensus_1	1
AGCTTGACAATGGACG-1	TRUE	AGCTTGACAATGGACG-1_contig_2	TRUE	641	TRG	TRGV2		TRGJ1	TRGC2	TRUE	TRUE	KSVIRQTGSSAEITCDLA	AAGTCAGTCATCAGGCAGACTGGGTCATCTGCTGAAATCACTTGTGATCTTGCT	EGSNGY	GAAGGAAGTAACGGCTAC	IHWYLHQEGKAPQRLQY	ATCCACTGGTACCTACACCAGGAGGGGAAGGCCCCACAGCGTCTTCAGTAC	YDSYNSKVVLES	TATGACTCCTACAACTCCAAGGTTGTGTTGGAATCA	GVSPGKYYTYASTRNNLRLILQNLIENDSGVYY	GGAGTCAGTCCAGGGAAGTATTATACTTACGCAAGCACAAGGAACAACTTGAGATTGATACTGCAAAATCTAATTGAAAATGACTCTGGGGTCTATTAC	CATWDGSRSYYKKLF	TGTGCCACCTGGGACGGGTCCCGAAGCTATTATAAGAAACTCTTT	GSGTTLVVT	GGCAGTGGAACAACACTTGTTGTCACAG	13242	3	clonotype1	clonotype1_consensus_2	1
AGCTTGACACCATCCT-1	TRUE	AGCTTGACACCATCCT-1_contig_1	TRUE	576	TRD	TRDV1	TRDD3	TRDJ4	TRDC	TRUE	TRUE	AQKVTQAQSSVSMPVRKAVTLNCLYE	GCCCAGAAGGTTACTCAAGCCCAGTCATCAGTATCCATGCCAGTGAGGAAAGCAGTCACCCTGAACTGCCTGTATGAA	TSWWSYY	ACAAGTTGGTGGTCATATTAT	IFWYKQLPSKEMIFLIR	ATTTTTTGGTACAAGCAACTTCCCAGCAAAGAGATGATTTTCCTTATTCGC	QGSDEQ	CAGGGTTCTGATGAACAG	NAKSGRYSVNFKKAAKSVALTISALQLEDSAKYF	AATGCAAAAAGTGGTCGCTATTCTGTCAACTTCAAGAAAGCAGCGAAATCCGTCGCCTTAACCATTTCAGCCTTACAGCTAGAAGATTCAGCAAAGTACTTT	CALGELLPLLTGGYLARPLIF	TGTGCTCTTGGGGAACTCCTCCCCCTCCTTACTGGGGGATACCTCGCCAGACCCCTGATCTTT	GKGTYLEVQQ	GGCAAAGGAACCTATCTGGAGGTACAACAAC	18779	22	clonotype8	clonotype8_consensus_2	5
AGCTTGACACTCTGTC-1	TRUE	AGCTTGACACTCTGTC-1_contig_1	TRUE	668	TRG	TRGV3		TRGJ1	TRGC1	TRUE	TRUE	KSVTRQTGSSAEITCDLT	AAGTCAGTCACCAGGCAGACTGGGTCATCTGCTGAAATCACTTGCGATCTTACT	VTNTFY	GTAACAAATACCTTCTAC	IHWYLHQEGKAPQRLLY	ATCCACTGGTACCTACACCAGGAGGGGAAGGCCCCACAGCGTCTTCTGTAC	YDVSTARDVLES	TATGACGTCTCCACCGCAAGGGATGTGTTGGAATCA	GLSPGKYYTHTPRRWSWILRLQNLIENDSGVYY	GGACTCAGTCCAGGAAAGTATTATACTCATACACCCAGGAGGTGGAGCTGGATATTGAGACTGCAAAATCTAATTGAAAATGATTCTGGGGTCTATTAC	CATWDRRYKKLF	TGTGCCACCTGGGACAGGCGGTATAAGAAACTCTTT	GSGTTLVVT	GGCAGTGGAACAACACTTGTTGTCACAG	591	5	clonotype8	clonotype8_consensus_3	1
AGCTTGACACTCTGTC-1	TRUE	AGCTTGACACTCTGTC-1_contig_2	TRUE	569	TRD	TRDV1	TRDD3	TRDJ4	TRDC	TRUE	TRUE	AQKVTQAQSSVSMPVRKAVTLNCLYE	GCCCAGAAGGTTACTCAAGCCCAGTCATCAGTATCCATGCCAGTGAGGAAAGCAGTCACCCTGAACTGCCTGTATGAA	TSWWSYY	ACAAGTTGGTGGTCATATTAT	IFWYKQLPSKEMIFLIR	ATTTTTTGGTACAAGCAACTTCCCAGCAAAGAGATGATTTTCCTTATTCGC	QGSDEQ	CAGGGTTCTGATGAACAG	NAKSGRYSVNFKKAAKSVALTISALQLEDSAKYF	AATGCAAAAAGTGGTCGCTATTCTGTCAACTTCAAGAAAGCAGCGAAATCCGTCGCCTTAACCATTTCAGCCTTACAGCTAGAAGATTCAGCAAAGTACTTT	CALGELLPLLTGGYLARPLIF	TGTGCTCTTGGGGAACTCCTCCCCCTCCTTACTGGGGGATACCTCGCCAGACCCCTGATCTTT	GKGTYLEVQQ	GGCAAAGGAACCTATCTGGAGGTACAACAAC	8251	15	clonotype8	clonotype8_consensus_2	1
AGCTTGACACTCTGTC-1	TRUE	AGCTTGACACTCTGTC-1_contig_3	TRUE	537	TRD	TRDV1		TRDJ1	TRDC	TRUE	TRUE	AQKVTQAQSSVSMPVRKAVTLNCLYE	GCCCAGAAGGTTACTCAAGCCCAGTCATCAGTATCCATGCCAGTGAGGAAAGCAGTCACCCTGAACTGCCTGTATGAA	TSWWSYY	ACAAGTTGGTGGTCATATTAT	IFWYKQLPSKEMIFLIR	ATTTTTTGGTACAAGCAACTTCCCAGCAAAGAGATGATTTTCCTTATTCGC	QGSDEQ	CAGGGTTCTGATGAACAG	NAKSGRYSVNFKKAAKSVALTISALQLEDSAKYF	AATGCAAAAAGTGGTCGCTATTCTGTCAACTTCAAGAAAGCAGCGAAATCCGTCGCCTTAACCATTTCAGCCTTACAGCTAGAAGATTCAGCAAAGTACTTT	CALGDYVLSDKLIF	TGTGCTCTTGGGGACTACGTTCTATCCGATAAACTCATCTTT	GKGTRVTVEP	GGAAAAGGAACCCGTGTGACTGTGGAACCAA	950	2	clonotype8	clonotype8_consensus_1	1
AGCTTGACAGCGTAAG-1	TRUE	AGCTTGACAGCGTAAG-1_contig_1	TRUE	777	TRG	TRGV2		TRGJ1	TRGC1	TRUE	TRUE	KSVIRQTGSSAEITCDLA	AAGTCAGTCATCAGGCAGACTGGGTCATCTGCTGAAATCACTTGTGATCTTGCT	EGSNGY	GAAGGAAGTAACGGCTAC	IHWYLHQEGKAPQRLQY	ATCCACTGGTACCTACACCAGGAGGGGAAGGCCCCACAGCGTCTTCAGTAC	YDSYNSKVVLES	TATGACTCCTACAACTCCAAGGTTGTGTTGGAATCA	GVSPGKYYTYASTRNNLRLILQNLIENDSGVYY	GGAGTCAGTCCAGGGAAGTATTATACTTACGCAAGCACAAGGAACAACTTGAGATTGATACTGCAAAATCTAATTGAAAATGACTCTGGGGTCTATTAC	CATWDGSRSYYKKLF	TGTGCCACCTGGGACGGGTCCCGAAGCTATTATAAGAAACTCTTT	GSGTTLVVT	GGCAGTGGAACAACACTTGTTGTCACAG	436	9	clonotype1	clonotype1_consensus_2	2
AGCTTGACAGCGTAAG-1	TRUE	AGCTTGACAGCGTAAG-1_contig_2	TRUE	571	TRD	TRDV1		TRDJ1	TRDC	TRUE	TRUE	AQKVTQAQSSVSMPVRKAVTLNCLYE	GCCCAGAAGGTTACTCAAGCCCAGTCATCAGTATCCATGCCAGTGAGGAAAGCAGTCACCCTGAACTGCCTGTATGAA	TSWWSYY	ACAAGTTGGTGGTCATATTAT	IFWYKQLPSKEMIFLIR	ATTTTTTGGTACAAGCAACTTCCCAGCAAAGAGATGATTTTCCTTATTCGC	QGSDEQ	CAGGGTTCTGATGAACAG	NAKSGRYSVNFKKAAKSVALTISALQLEDSAKYF	AATGCAAAAAGTGGTCGCTATTCTGTCAACTTCAAGAAAGCAGCGAAATCCGTCGCCTTAACCATTTCAGCCTTACAGCTAGAAGATTCAGCAAAGTACTTT	CALGDYVLSDKLIF	TGTGCTCTTGGGGACTACGTTCTATCCGATAAACTCATCTTT	GKGTRVTVEP	GGAAAAGGAACCCGTGTGACTGTGGAACCAA	9371	11	clonotype1	clonotype1_consensus_1	2
AGCTTGAGTCTGCAAT-1	TRUE	AGCTTGAGTCTGCAAT-1_contig_1	TRUE	661	TRD	TRDV1		TRDJ1	TRDC	TRUE	TRUE	AQKVTQAQSSVSMPVRKAVTLNCLYE	GCCCAGAAGGTTACTCAAGCCCAGTCATCAGTATCCATGCCAGTGAGGAAAGCAGTCACCCTGAACTGCCTGTATGAA	TSWWSYY	ACAAGTTGGTGGTCATATTAT	IFWYKQLPSKEMIFLIR	ATTTTTTGGTACAAGCAACTTCCCAGCAAAGAGATGATTTTCCTTATTCGC	QGSDEQ	CAGGGTTCTGATGAACAG	NAKSGRYSVNFKKAAKSVALTISALQLEDSAKYF	AATGCAAAAAGTGGTCGCTATTCTGTCAACTTCAAGAAAGCAGCGAAATCCGTCGCCTTAACCATTTCAGCCTTACAGCTAGAAGATTCAGCAAAGTACTTT	CALGDYVLSDKLIF	TGTGCTCTTGGGGACTACGTTCTATCCGATAAACTCATCTTT	GKGTRVTVEP	GGAAAAGGAACCCGTGTGACTGTGGAACCAA	9901	11	clonotype2	clonotype2_consensus_1	1
AGCTTGATCACAGGCC-1	TRUE	AGCTTGATCACAGGCC-1_contig_1	TRUE	622	TRD	TRDV1		TRDJ1	TRDC	TRUE	TRUE	AQKVTQAQSSVSMPVRKAVTLNCLYE	GCCCAGAAGGTTACTCAAGCCCAGTCATCAGTATCCATGCCAGTGAGGAAAGCAGTCACCCTGAACTGCCTGTATGAA	TSWWSYY	ACAAGTTGGTGGTCATATTAT	IFWYKQLPSKEMIFLIR	ATTTTTTGGTACAAGCAACTTCCCAGCAAAGAGATGATTTTCCTTATTCGC	QGSDEQ	CAGGGTTCTGATGAACAG	NAKSGRYSVNFKKAAKSVALTISALQLEDSAKYF	AATGCAAAAAGTGGTCGCTATTCTGTCAACTTCAAGAAAGCAGCGAAATCCGTCGCCTTAACCATTTCAGCCTTACAGCTAGAAGATTCAGCAAAGTACTTT	CALGDYVLSDKLIF	TGTGCTCTTGGGGACTACGTTCTATCCGATAAACTCATCTTT	GKGTRVTVEP	GGAAAAGGAACCCGTGTGACTGTGGAACCAA	7077	14	clonotype2	clonotype2_consensus_1	1
AGCTTGATCCAGGGCT-1	TRUE	AGCTTGATCCAGGGCT-1_contig_1	TRUE	537	TRD	TRDV1		TRDJ1	TRDC	TRUE	TRUE	AQKVTQAQSSVSMPVRKAVTLNCLYE	GCCCAGAAGGTTACTCAAGCCCAGTCATCAGTATCCATGCCAGTGAGGAAAGCAGTCACCCTGAACTGCCTGTATGAA	TSWWSYY	ACAAGTTGGTGGTCATATTAT	IFWYKQLPSKEMIFLIR	ATTTTTTGGTACAAGCAACTTCCCAGCAAAGAGATGATTTTCCTTATTCGC	QGSDEQ	CAGGGTTCTGATGAACAG	NAKSGRYSVNFKKAAKSVALTISALQLEDSAKYF	AATGCAAAAAGTGGTCGCTATTCTGTCAACTTCAAGAAAGCAGCGAAATCCGTCGCCTTAACCATTTCAGCCTTACAGCTAGAAGATTCAGCAAAGTACTTT	CALGDYVLSDKLIF	TGTGCTCTTGGGGACTACGTTCTATCCGATAAACTCATCTTT	GKGTRVTVEP	GGAAAAGGAACCCGTGTGACTGTGGAACCAA	2321	4	clonotype2	clonotype2_consensus_1	1
AGCTTGATCCCACTTG-1	TRUE	AGCTTGATCCCACTTG-1_contig_1	TRUE	696	TRD	TRDV1		TRDJ1	TRDC	TRUE	TRUE	AQKVTQAQSSVSMPVRKAVTLNCLYE	GCCCAGAAGGTTACTCAAGCCCAGTCATCAGTATCCATGCCAGTGAGGAAAGCAGTCACCCTGAACTGCCTGTATGAA	TSWWSYY	ACAAGTTGGTGGTCATATTAT	IFWYKQLPSKEMIFLIR	ATTTTTTGGTACAAGCAACTTCCCAGCAAAGAGATGATTTTCCTTATTCGC	QGSDEQ	CAGGGTTCTGATGAACAG	NAKSGRYSVNFKKAAKSVALTISALQLEDSAKYF	AATGCAAAAAGTGGTCGCTATTCTGTCAACTTCAAGAAAGCAGCGAAATCCGTCGCCTTAACCATTTCAGCCTTACAGCTAGAAGATTCAGCAAAGTACTTT	CALGDYVLSDKLIF	TGTGCTCTTGGGGACTACGTTCTATCCGATAAACTCATCTTT	GKGTRVTVEP	GGAAAAGGAACCCGTGTGACTGTGGAACCAA	18115	14	clonotype1	clonotype1_consensus_1	2
AGCTTGATCCCACTTG-1	TRUE	AGCTTGATCCCACTTG-1_contig_2	TRUE	765	TRG	TRGV2		TRGJ1	TRGC1	TRUE	TRUE	KSVIRQTGSSAEITCDLA	AAGTCAGTCATCAGGCAGACTGGGTCATCTGCTGAAATCACTTGTGATCTTGCT	EGSNGY	GAAGGAAGTAACGGCTAC	IHWYLHQEGKAPQRLQY	ATCCACTGGTACCTACACCAGGAGGGGAAGGCCCCACAGCGTCTTCAGTAC	YDSYNSKVVLES	TATGACTCCTACAACTCCAAGGTTGTGTTGGAATCA	GVSPGKYYTYASTRNNLRLILQNLIENDSGVYY	GGAGTCAGTCCAGGGAAGTATTATACTTACGCAAGCACAAGGAACAACTTGAGATTGATACTGCAAAATCTAATTGAAAATGACTCTGGGGTCTATTAC	CATWDGSRSYYKKLF	TGTGCCACCTGGGACGGGTCCCGAAGCTATTATAAGAAACTCTTT	GSGTTLVVT	GGCAGTGGAACAACACTTGTTGTCACAG	3908	6	clonotype1	clonotype1_consensus_2	2
AGCTTGATCGCGTTTC-1	TRUE	AGCTTGATCGCGTTTC-1_contig_1	TRUE	717	TRG	TRGV8		TRGJ1	TRGC2	TRUE	TRUE	KSSNLEGRTKSVTRPTGSSAVITCDLP	AAATCTTCCAACTTGGAAGGGAGAACAAAGTCAGTCACCAGGCCAACTGGGTCATCAGCTGTAATCACTTGTGATCTTCCT	VENAVY	GTAGAAAATGCCGTCTAC	THWYLHQEGKAPQRLLY	ACCCACTGGTACCTACACCAGGAGGGGAAGGCCCCACAGCGTCTTCTGTAC	YDSYNSRVVLE	TATGACTCCTACAACTCCAGGGTTGTGTTGGAA	SGISREKYHTYASTGKSLKFILENLIERDSGVYY	TCAGGAATCAGTCGAGAAAAGTATCATACTTATGCAAGCACAGGGAAGAGCCTTAAATTTATACTGGAAAATCTAATTGAACGTGACTCTGGGGTCTATTAC	CATWDPYYKKLF	TGTGCCACCTGGGACCCTTATTATAAGAAACTCTTT	GSGTTLVVT	GGCAGTGGAACAACACTTGTTGTCACAG	5843	4	clonotype3	clonotype3_consensus_2	1
AGCTTGATCGCGTTTC-1	TRUE	AGCTTGATCGCGTTTC-1_contig_2	TRUE	559	TRD	TRDV2		TRDJ3	TRDC	TRUE	TRUE	IELVPEHQTVPVSIGVPATLRCSMK	ATTGAGTTGGTGCCTGAACACCAAACAGTGCCTGTGTCAATAGGGGTCCCTGCCACCCTCAGGTGCTCCATGAAA	GEAIGNYY	GGAGAAGCGATCGGTAACTACTAT	INWYRKTQGNTMTFIYR	ATCAACTGGTACAGGAAGACCCAAGGTAACACAATGACTTTCATATACCGA	EKDIYG	GAAAAGGACATCTATGGC	PGFKDNFQGDIDIAKNLAVLKILAPSERDEGSYY	CCTGGTTTCAAAGACAATTTCCAAGGTGACATTGATATTGCAAAGAACCTGGCTGTACTTAAGATACTTGCACCATCAGAGAGAGATGAAGGGTCTTACTAC	CACDTGSTGESSWDTRQMFF	TGTGCCTGTGACACCGGGTCTACTGGGGAAAGCTCCTGGGACACCCGACAGATGTTTTTC	GTGIKLFVEP	GGAACTGGCATCAAACTCTTCGTGGAGCCCC	8403	12	clonotype3	clonotype3_consensus_1	1
AGGCCACCAATCCAAC-1	TRUE	AGGCCACCAATCCAAC-1_contig_1	TRUE	926	TRD	TRDV1		TRDJ1	TRGC1	TRUE	TRUE	AQKVTQAQSSVSMPVRKAVTLNCLYE	GCCCAGAAGGTTACTCAAGCCCAGTCATCAGTATCCATGCCAGTGAGGAAAGCAGTCACCCTGAACTGCCTGTATGAA	TSWWSYY	ACAAGTTGGTGGTCATATTAT	IFWYKQLPSKEMIFLIR	ATTTTTTGGTACAAGCAACTTCCCAGCAAAGAGATGATTTTCCTTATTCGC	QGSDEQ	CAGGGTTCTGATGAACAG	NAKSGRYSVNFKKAAKSVALTISALQLEDSAKYF	AATGCAAAAAGTGGTCGCTATTCTGTCAACTTCAAGAAAGCAGCGAAATCCGTCGCCTTAACCATTTCAGCCTTACAGCTAGAAGATTCAGCAAAGTACTTT	CALGDYVLSDKLIF	TGTGCTCTTGGGGACTACGTTCTATCCGATAAACTCATCTTT	GKGTRVTVEP	GGAAAAGGAACCCGTGTGACTGTGGAACCAA	8642	15	clonotype1	clonotype1_consensus_1	7
AGGCCACCAATCCAAC-1	TRUE	AGGCCACCAATCCAAC-1_contig_2	TRUE	781	TRG	TRGV2		TRGJ1	TRGC1	TRUE	TRUE	KSVIRQTGSSAEITCDLA	AAGTCAGTCATCAGGCAGACTGGGTCATCTGCTGAAATCACTTGTGATCTTGCT	EGSNGY	GAAGGAAGTAACGGCTAC	IHWYLHQEGKAPQRLQY	ATCCACTGGTACCTACACCAGGAGGGGAAGGCCCCACAGCGTCTTCAGTAC	YDSYNSKVVLES	TATGACTCCTACAACTCCAAGGTTGTGTTGGAATCA	GVSPGKYYTYASTRNNLRLILQNLIENDSGVYY	GGAGTCAGTCCAGGGAAGTATTATACTTACGCAAGCACAAGGAACAACTTGAGATTGATACTGCAAAATCTAATTGAAAATGACTCTGGGGTCTATTAC	CATWDGSRSYYKKLF	TGTGCCACCTGGGACGGGTCCCGAAGCTATTATAAGAAACTCTTT	GSGTTLVVT	GGCAGTGGAACAACACTTGTTGTCACAG	3798	5	clonotype1	clonotype1_consensus_2	7
AGGCCACCAGGCTCAC-1	TRUE	AGGCCACCAGGCTCAC-1_contig_1	TRUE	731	TRG	TRGV2		TRGJ1	TRGC2	TRUE	TRUE	KSVIRQTGSSAEITCDLA	AAGTCAGTCATCAGGCAGACTGGGTCATCTGCTGAAATCACTTGTGATCTTGCT	EGSNGY	GAAGGAAGTAACGGCTAC	IHWYLHQEGKAPQRLQY	ATCCACTGGTACCTACACCAGGAGGGGAAGGCCCCACAGCGTCTTCAGTAC	YDSYNSKVVLES	TATGACTCCTACAACTCCAAGGTTGTGTTGGAATCA	GVSPGKYYTYASTRNNLRLILQNLIENDSGVYY	GGAGTCAGTCCAGGGAAGTATTATACTTACGCAAGCACAAGGAACAACTTGAGATTGATACTGCAAAATCTAATTGAAAATGACTCTGGGGTCTATTAC	CATWDGSRSYYKKLF	TGTGCCACCTGGGACGGGTCCCGAAGCTATTATAAGAAACTCTTT	GSGTTLVVT	GGCAGTGGAACAACACTTGTTGTCACAG	1948	7	clonotype1	clonotype1_consensus_2	1
AGGCCACCAGGCTCAC-1	TRUE	AGGCCACCAGGCTCAC-1_contig_2	TRUE	560	TRD	TRDV1		TRDJ1	TRDC	TRUE	TRUE	AQKVTQAQSSVSMPVRKAVTLNCLYE	GCCCAGAAGGTTACTCAAGCCCAGTCATCAGTATCCATGCCAGTGAGGAAAGCAGTCACCCTGAACTGCCTGTATGAA	TSWWSYY	ACAAGTTGGTGGTCATATTAT	IFWYKQLPSKEMIFLIR	ATTTTTTGGTACAAGCAACTTCCCAGCAAAGAGATGATTTTCCTTATTCGC	QGSDEQ	CAGGGTTCTGATGAACAG	NAKSGRYSVNFKKAAKSVALTISALQLEDSAKYF	AATGCAAAAAGTGGTCGCTATTCTGTCAACTTCAAGAAAGCAGCGAAATCCGTCGCCTTAACCATTTCAGCCTTACAGCTAGAAGATTCAGCAAAGTACTTT	CALGDYVLSDKLIF	TGTGCTCTTGGGGACTACGTTCTATCCGATAAACTCATCTTT	GKGTRVTVEP	GGAAAAGGAACCCGTGTGACTGTGGAACCAA	3975	8	clonotype1	clonotype1_consensus_1	1
AGGCCACCATTCACTT-1	TRUE	AGGCCACCATTCACTT-1_contig_1	TRUE	539	TRD	TRDV1		TRDJ1	TRDC	TRUE	TRUE	AQKVTQAQSSVSMPVRKAVTLNCLYE	GCCCAGAAGGTTACTCAAGCCCAGTCATCAGTATCCATGCCAGTGAGGAAAGCAGTCACCCTGAACTGCCTGTATGAA	TSWWSYY	ACAAGTTGGTGGTCATATTAT	IFWYKQLPSKEMIFLIR	ATTTTTTGGTACAAGCAACTTCCCAGCAAAGAGATGATTTTCCTTATTCGC	QGSDEQ	CAGGGTTCTGATGAACAG	NAKSGRYSVNFKKAAKSVALTISALQLEDSAKYF	AATGCAAAAAGTGGTCGCTATTCTGTCAACTTCAAGAAAGCAGCGAAATCCGTCGCCTTAACCATTTCAGCCTTACAGCTAGAAGATTCAGCAAAGTACTTT	CALGDYVLSDKLIF	TGTGCTCTTGGGGACTACGTTCTATCCGATAAACTCATCTTT	GKGTRVTVEP	GGAAAAGGAACCCGTGTGACTGTGGAACCAA	1189	2	clonotype2	clonotype2_consensus_1	1
AGGCCACGTGCGGTAA-1	TRUE	AGGCCACGTGCGGTAA-1_contig_1	TRUE	660	TRG	TRGV2		TRGJ1	TRGC1	TRUE	TRUE	KSVIRQTGSSAEITCDLA	AAGTCAGTCATCAGGCAGACTGGGTCATCTGCTGAAATCACTTGTGATCTTGCT	EGSNGY	GAAGGAAGTAACGGCTAC	IHWYLHQEGKAPQRLQY	ATCCACTGGTACCTACACCAGGAGGGGAAGGCCCCACAGCGTCTTCAGTAC	YDSYNSKVVLES	TATGACTCCTACAACTCCAAGGTTGTGTTGGAATCA	GVSPGKYYTYASTRNNLRLILQNLIENDSGVYY	GGAGTCAGTCCAGGGAAGTATTATACTTACGCAAGCACAAGGAACAACTTGAGATTGATACTGCAAAATCTAATTGAAAATGACTCTGGGGTCTATTAC	CATWDGSRSYYKKLF	TGTGCCACCTGGGACGGGTCCCGAAGCTATTATAAGAAACTCTTT	GSGTTLVVT	GGCAGTGGAACAACACTTGTTGTCACAG	179	4	clonotype1	clonotype1_consensus_2	2
AGGCCACGTGCGGTAA-1	TRUE	AGGCCACGTGCGGTAA-1_contig_2	TRUE	647	TRD	TRDV1		TRDJ1	TRDC	TRUE	TRUE	AQKVTQAQSSVSMPVRKAVTLNCLYE	GCCCAGAAGGTTACTCAAGCCCAGTCATCAGTATCCATGCCAGTGAGGAAAGCAGTCACCCTGAACTGCCTGTATGAA	TSWWSYY	ACAAGTTGGTGGTCATATTAT	IFWYKQLPSKEMIFLIR	ATTTTTTGGTACAAGCAACTTCCCAGCAAAGAGATGATTTTCCTTATTCGC	QGSDEQ	CAGGGTTCTGATGAACAG	NAKSGRYSVNFKKAAKSVALTISALQLEDSAKYF	AATGCAAAAAGTGGTCGCTATTCTGTCAACTTCAAGAAAGCAGCGAAATCCGTCGCCTTAACCATTTCAGCCTTACAGCTAGAAGATTCAGCAAAGTACTTT	CALGDYVLSDKLIF	TGTGCTCTTGGGGACTACGTTCTATCCGATAAACTCATCTTT	GKGTRVTVEP	GGAAAAGGAACCCGTGTGACTGTGGAACCAA	5055	6	clonotype1	clonotype1_consensus_1	2
AGGCCACTCAAGAAGT-1	TRUE	AGGCCACTCAAGAAGT-1_contig_1	TRUE	588	TRD	TRDV1		TRDJ1	TRDC	TRUE	TRUE	AQKVTQAQSSVSMPVRKAVTLNCLYE	GCCCAGAAGGTTACTCAAGCCCAGTCATCAGTATCCATGCCAGTGAGGAAAGCAGTCACCCTGAACTGCCTGTATGAA	TSWWSYY	ACAAGTTGGTGGTCATATTAT	IFWYKQLPSKEMIFLIR	ATTTTTTGGTACAAGCAACTTCCCAGCAAAGAGATGATTTTCCTTATTCGC	QGSDEQ	CAGGGTTCTGATGAACAG	NAKSGRYSVNFKKAAKSVALTISALQLEDSAKYF	AATGCAAAAAGTGGTCGCTATTCTGTCAACTTCAAGAAAGCAGCGAAATCCGTCGCCTTAACCATTTCAGCCTTACAGCTAGAAGATTCAGCAAAGTACTTT	CALGDYVLSDKLIF	TGTGCTCTTGGGGACTACGTTCTATCCGATAAACTCATCTTT	GKGTRVTVEP	GGAAAAGGAACCCGTGTGACTGTGGAACCAA	7304	12	clonotype2	clonotype2_consensus_1	1
AGGCCACTCAGAGACG-1	TRUE	AGGCCACTCAGAGACG-1_contig_1	TRUE	537	TRD	TRDV1		TRDJ1	TRDC	TRUE	TRUE	AQKVTQAQSSVSMPVRKAVTLNCLYE	GCCCAGAAGGTTACTCAAGCCCAGTCATCAGTATCCATGCCAGTGAGGAAAGCAGTCACCCTGAACTGCCTGTATGAA	TSWWSYY	ACAAGTTGGTGGTCATATTAT	IFWYKQLPSKEMIFLIR	ATTTTTTGGTACAAGCAACTTCCCAGCAAAGAGATGATTTTCCTTATTCGC	QGSDEQ	CAGGGTTCTGATGAACAG	NAKSGRYSVNFKKAAKSVALTISALQLEDSAKYF	AATGCAAAAAGTGGTCGCTATTCTGTCAACTTCAAGAAAGCAGCGAAATCCGTCGCCTTAACCATTTCAGCCTTACAGCTAGAAGATTCAGCAAAGTACTTT	CALGDYVLSDKLIF	TGTGCTCTTGGGGACTACGTTCTATCCGATAAACTCATCTTT	GKGTRVTVEP	GGAAAAGGAACCCGTGTGACTGTGGAACCAA	421	8	clonotype2	clonotype2_consensus_1	1
AGGCCGTAGTCCATAC-1	TRUE	AGGCCGTAGTCCATAC-1_contig_1	TRUE	764	TRG	TRGV2		TRGJ1	TRGC2	TRUE	TRUE	KSVIRQTGSSAEITCDLA	AAGTCAGTCATCAGGCAGACTGGGTCATCTGCTGAAATCACTTGTGATCTTGCT	EGSNGY	GAAGGAAGTAACGGCTAC	IHWYLHQEGKAPQRLQY	ATCCACTGGTACCTACACCAGGAGGGGAAGGCCCCACAGCGTCTTCAGTAC	YDSYNSKVVLES	TATGACTCCTACAACTCCAAGGTTGTGTTGGAATCA	GVSPGKYYTYASTRNNLRLILQNLIENDSGVYY	GGAGTCAGTCCAGGGAAGTATTATACTTACGCAAGCACAAGGAACAACTTGAGATTGATACTGCAAAATCTAATTGAAAATGACTCTGGGGTCTATTAC	CATWDGSRSYYKKLF	TGTGCCACCTGGGACGGGTCCCGAAGCTATTATAAGAAACTCTTT	GSGTTLVVT	GGCAGTGGAACAACACTTGTTGTCACAG	1059	9	clonotype1	clonotype1_consensus_2	1
AGGCCGTAGTCCATAC-1	TRUE	AGGCCGTAGTCCATAC-1_contig_2	TRUE	540	TRD	TRDV1		TRDJ1	TRDC	TRUE	TRUE	AQKVTQAQSSVSMPVRKAVTLNCLYE	GCCCAGAAGGTTACTCAAGCCCAGTCATCAGTATCCATGCCAGTGAGGAAAGCAGTCACCCTGAACTGCCTGTATGAA	TSWWSYY	ACAAGTTGGTGGTCATATTAT	IFWYKQLPSKEMIFLIR	ATTTTTTGGTACAAGCAACTTCCCAGCAAAGAGATGATTTTCCTTATTCGC	QGSDEQ	CAGGGTTCTGATGAACAG	NAKSGRYSVNFKKAAKSVALTISALQLEDSAKYF	AATGCAAAAAGTGGTCGCTATTCTGTCAACTTCAAGAAAGCAGCGAAATCCGTCGCCTTAACCATTTCAGCCTTACAGCTAGAAGATTCAGCAAAGTACTTT	CALGDYVLSDKLIF	TGTGCTCTTGGGGACTACGTTCTATCCGATAAACTCATCTTT	GKGTRVTVEP	GGAAAAGGAACCCGTGTGACTGTGGAACCAA	6048	11	clonotype1	clonotype1_consensus_1	1
AGGCCGTCAAATTGCC-1	TRUE	AGGCCGTCAAATTGCC-1_contig_1	TRUE	507	TRD	TRDV1		TRDJ1	TRDC	TRUE	TRUE	AQKVTQAQSSVSMPVRKAVTLNCLYE	GCCCAGAAGGTTACTCAAGCCCAGTCATCAGTATCCATGCCAGTGAGGAAAGCAGTCACCCTGAACTGCCTGTATGAA	TSWWSYY	ACAAGTTGGTGGTCATATTAT	IFWYKQLPSKEMIFLIR	ATTTTTTGGTACAAGCAACTTCCCAGCAAAGAGATGATTTTCCTTATTCGC	QGSDEQ	CAGGGTTCTGATGAACAG	NAKSGRYSVNFKKAAKSVALTISALQLEDSAKYF	AATGCAAAAAGTGGTCGCTATTCTGTCAACTTCAAGAAAGCAGCGAAATCCGTCGCCTTAACCATTTCAGCCTTACAGCTAGAAGATTCAGCAAAGTACTTT	CALGDYVLSDKLIF	TGTGCTCTTGGGGACTACGTTCTATCCGATAAACTCATCTTT	GKGTRVTVEP	GGAAAAGGAACCCGTGTGACTGTGGAACCAA	962	2	clonotype2	clonotype2_consensus_1	1
AGGCCGTGTAATCGTC-1	TRUE	AGGCCGTGTAATCGTC-1_contig_1	TRUE	551	TRD	TRDV1		TRDJ1	TRDC	TRUE	TRUE	AQKVTQAQSSVSMPVRKAVTLNCLYE	GCCCAGAAGGTTACTCAAGCCCAGTCATCAGTATCCATGCCAGTGAGGAAAGCAGTCACCCTGAACTGCCTGTATGAA	TSWWSYY	ACAAGTTGGTGGTCATATTAT	IFWYKQLPSKEMIFLIR	ATTTTTTGGTACAAGCAACTTCCCAGCAAAGAGATGATTTTCCTTATTCGC	QGSDEQ	CAGGGTTCTGATGAACAG	NAKSGRYSVNFKKAAKSVALTISALQLEDSAKYF	AATGCAAAAAGTGGTCGCTATTCTGTCAACTTCAAGAAAGCAGCGAAATCCGTCGCCTTAACCATTTCAGCCTTACAGCTAGAAGATTCAGCAAAGTACTTT	CALGDYVLSDKLIF	TGTGCTCTTGGGGACTACGTTCTATCCGATAAACTCATCTTT	GKGTRVTVEP	GGAAAAGGAACCCGTGTGACTGTGGAACCAA	1516	3	clonotype2	clonotype2_consensus_1	1
AGGCCGTGTCTGATTG-1	TRUE	AGGCCGTGTCTGATTG-1_contig_1	TRUE	508	TRD	TRDV1		TRDJ1	TRDC	TRUE	TRUE	AQKVTQAQSSVSMPVRKAVTLNCLYE	GCCCAGAAGGTTACTCAAGCCCAGTCATCAGTATCCATGCCAGTGAGGAAAGCAGTCACCCTGAACTGCCTGTATGAA	TSWWSYY	ACAAGTTGGTGGTCATATTAT	IFWYKQLPSKEMIFLIR	ATTTTTTGGTACAAGCAACTTCCCAGCAAAGAGATGATTTTCCTTATTCGC	QGSDEQ	CAGGGTTCTGATGAACAG	NAKSGRYSVNFKKAAKSVALTISALQLEDSAKYF	AATGCAAAAAGTGGTCGCTATTCTGTCAACTTCAAGAAAGCAGCGAAATCCGTCGCCTTAACCATTTCAGCCTTACAGCTAGAAGATTCAGCAAAGTACTTT	CALGDYVLSDKLIF	TGTGCTCTTGGGGACTACGTTCTATCCGATAAACTCATCTTT	GKGTRVTVEP	GGAAAAGGAACCCGTGTGACTGTGGAACCAA	2858	4	clonotype2	clonotype2_consensus_1	1
AGGCCGTGTTCGTTGA-1	TRUE	AGGCCGTGTTCGTTGA-1_contig_1	TRUE	697	TRG	TRGV8		TRGJ1	TRGC2	TRUE	TRUE	KSSNLEGRTKSVTRPTGSSAVITCDLP	AAATCTTCCAACTTGGAAGGGAGAACAAAGTCAGTCACCAGGCCAACTGGGTCATCAGCTGTAATCACTTGTGATCTTCCT	VENAVY	GTAGAAAATGCCGTCTAC	THWYLHQEGKAPQRLLY	ACCCACTGGTACCTACACCAGGAGGGGAAGGCCCCACAGCGTCTTCTGTAC	YDSYNSRVVLE	TATGACTCCTACAACTCCAGGGTTGTGTTGGAA	SGISREKYHTYASTGKSLKFILENLIERDSGVYY	TCAGGAATCAGTCGAGAAAAGTATCATACTTATGCAAGCACAGGGAAGAGCCTTAAATTTATACTGGAAAATCTAATTGAACGTGACTCTGGGGTCTATTAC	CATWDRRGYKKLF	TGTGCCACCTGGGATAGGCGGGGTTATAAGAAACTCTTT	GSGTTLVVT	GGCAGTGGAACAACACTTGTTGTCACAG	493	2	clonotype7	clonotype7_consensus_3	6
AGGGAGTAGTATCTCG-1	TRUE	AGGGAGTAGTATCTCG-1_contig_1	TRUE	584	TRD	TRDV2		TRDJ3	TRDC	TRUE	TRUE	IELVPEHQTVPVSIGVPATLRCSMK	ATTGAGTTGGTGCCTGAACACCAAACAGTGCCTGTGTCAATAGGGGTCCCTGCCACCCTCAGGTGCTCCATGAAA	GEAIGNYY	GGAGAAGCGATCGGTAACTACTAT	INWYRKTQGNTMTFIYR	ATCAACTGGTACAGGAAGACCCAAGGTAACACAATGACTTTCATATACCGA	EKDIYG	GAAAAGGACATCTATGGC	PGFKDNFQGDIDIAKNLAVLKILAPSERDEGSYY	CCTGGTTTCAAAGACAATTTCCAAGGTGACATTGATATTGCAAAGAACCTGGCTGTACTTAAGATACTTGCACCATCAGAGAGAGATGAAGGGTCTTACTAC	CACDTGSTGESSWDTRQMFF	TGTGCCTGTGACACCGGGTCTACTGGGGAAAGCTCCTGGGACACCCGACAGATGTTTTTC	GTGIKLFVEP	GGAACTGGCATCAAACTCTTCGTGGAGCCCC	6863	11	clonotype5	clonotype5_consensus_1	1
AGGGAGTAGTGAATTG-1	TRUE	AGGGAGTAGTGAATTG-1_contig_1	TRUE	593	TRD	TRDV1		TRDJ1	TRDC	TRUE	TRUE	AQKVTQAQSSVSMPVRKAVTLNCLYE	GCCCAGAAGGTTACTCAAGCCCAGTCATCAGTATCCATGCCAGTGAGGAAAGCAGTCACCCTGAACTGCCTGTATGAA	TSWWSYY	ACAAGTTGGTGGTCATATTAT	IFWYKQLPSKEMIFLIR	ATTTTTTGGTACAAGCAACTTCCCAGCAAAGAGATGATTTTCCTTATTCGC	QGSDEQ	CAGGGTTCTGATGAACAG	NAKSGRYSVNFKKAAKSVALTISALQLEDSAKYF	AATGCAAAAAGTGGTCGCTATTCTGTCAACTTCAAGAAAGCAGCGAAATCCGTCGCCTTAACCATTTCAGCCTTACAGCTAGAAGATTCAGCAAAGTACTTT	CALGDYVLSDKLIF	TGTGCTCTTGGGGACTACGTTCTATCCGATAAACTCATCTTT	GKGTRVTVEP	GGAAAAGGAACCCGTGTGACTGTGGAACCAA	14078	14	clonotype2	clonotype2_consensus_1	1
AGGGAGTCAGTTAACC-1	TRUE	AGGGAGTCAGTTAACC-1_contig_1	TRUE	530	TRD	TRDV1		TRDJ1	TRDC	TRUE	TRUE	AQKVTQAQSSVSMPVRKAVTLNCLYE	GCCCAGAAGGTTACTCAAGCCCAGTCATCAGTATCCATGCCAGTGAGGAAAGCAGTCACCCTGAACTGCCTGTATGAA	TSWWSYY	ACAAGTTGGTGGTCATATTAT	IFWYKQLPSKEMIFLIR	ATTTTTTGGTACAAGCAACTTCCCAGCAAAGAGATGATTTTCCTTATTCGC	QGSDEQ	CAGGGTTCTGATGAACAG	NAKSGRYSVNFKKAAKSVALTISALQLEDSAKYF	AATGCAAAAAGTGGTCGCTATTCTGTCAACTTCAAGAAAGCAGCGAAATCCGTCGCCTTAACCATTTCAGCCTTACAGCTAGAAGATTCAGCAAAGTACTTT	CALGDYVLSDKLIF	TGTGCTCTTGGGGACTACGTTCTATCCGATAAACTCATCTTT	GKGTRVTVEP	GGAAAAGGAACCCGTGTGACTGTGGAACCAA	2179	3	clonotype2	clonotype2_consensus_1	1
AGGGAGTGTTGCTCCT-1	TRUE	AGGGAGTGTTGCTCCT-1_contig_1	TRUE	810	TRG	TRGV9		TRGJ1	TRGC2	TRUE	TRUE	AGHLEQPQISSTKTLSKTARLECVVS	GCAGGTCACCTAGAGCAACCTCAAATTTCCAGTACTAAAACGCTGTCAAAAACAGCCCGCCTGGAATGTGTGGTGTCT	GITISATS	GGAATAACAATTTCTGCAACATCT	VYWYRERPGEVIQFLVS	GTATATTGGTATCGAGAGAGACCTGGTGAAGTCATACAGTTCCTGGTGTCC	ISYDGTVRKESG	ATTTCATATGACGGCACTGTCAGAAAGGAATCCGGC	IPSGKFEVDRIPETSTSTLTIHNVEKQDIATYY	ATTCCGTCAGGCAAATTTGAGGTGGATAGGATACCTGAAACGTCTACATCCACTCTCACCATTCACAATGTAGAGAAACAGGACATAGCTACCTACTAC	CALWEGGSYKKLF	TGTGCCTTGTGGGAGGGGGGGAGCTATAAGAAACTCTTT	GSGTTLVVT	GGCAGTGGAACAACACTTGTTGTCACAG	1598	6	clonotype57	clonotype57_consensus_1	1
AGGGATGGTAGAGTGC-1	TRUE	AGGGATGGTAGAGTGC-1_contig_1	TRUE	559	TRD	TRDV1	TRDD3	TRDJ4	TRDC	TRUE	TRUE	AQKVTQAQSSVSMPVRKAVTLNCLYE	GCCCAGAAGGTTACTCAAGCCCAGTCATCAGTATCCATGCCAGTGAGGAAAGCAGTCACCCTGAACTGCCTGTATGAA	TSWWSYY	ACAAGTTGGTGGTCATATTAT	IFWYKQLPSKEMIFLIR	ATTTTTTGGTACAAGCAACTTCCCAGCAAAGAGATGATTTTCCTTATTCGC	QGSDEQ	CAGGGTTCTGATGAACAG	NAKSGRYSVNFKKAAKSVALTISALQLEDSAKYF	AATGCAAAAAGTGGTCGCTATTCTGTCAACTTCAAGAAAGCAGCGAAATCCGTCGCCTTAACCATTTCAGCCTTACAGCTAGAAGATTCAGCAAAGTACTTT	CALGELLPLLTGGYLARPLIF	TGTGCTCTTGGGGAACTCCTCCCCCTCCTTACTGGGGGATACCTCGCCAGACCCCTGATCTTT	GKGTYLEVQQ	GGCAAAGGAACCTATCTGGAGGTACAACAAC	16413	11	clonotype8	clonotype8_consensus_2	5
AGGGATGGTTTGACAC-1	TRUE	AGGGATGGTTTGACAC-1_contig_1	TRUE	787	TRG	TRGV2		TRGJ1	TRGC1	TRUE	TRUE	KSVIRQTGSSAEITCDLA	AAGTCAGTCATCAGGCAGACTGGGTCATCTGCTGAAATCACTTGTGATCTTGCT	EGSNGY	GAAGGAAGTAACGGCTAC	IHWYLHQEGKAPQRLQY	ATCCACTGGTACCTACACCAGGAGGGGAAGGCCCCACAGCGTCTTCAGTAC	YDSYNSKVVLES	TATGACTCCTACAACTCCAAGGTTGTGTTGGAATCA	GVSPGKYYTYASTRNNLRLILQNLIENDSGVYY	GGAGTCAGTCCAGGGAAGTATTATACTTACGCAAGCACAAGGAACAACTTGAGATTGATACTGCAAAATCTAATTGAAAATGACTCTGGGGTCTATTAC	CATWDGSRSYYKKLF	TGTGCCACCTGGGACGGGTCCCGAAGCTATTATAAGAAACTCTTT	GSGTTLVVT	GGCAGTGGAACAACACTTGTTGTCACAG	2825	7	clonotype1	clonotype1_consensus_2	2
AGGGATGGTTTGACAC-1	TRUE	AGGGATGGTTTGACAC-1_contig_2	TRUE	539	TRD	TRDV1		TRDJ1	TRDC	TRUE	TRUE	AQKVTQAQSSVSMPVRKAVTLNCLYE	GCCCAGAAGGTTACTCAAGCCCAGTCATCAGTATCCATGCCAGTGAGGAAAGCAGTCACCCTGAACTGCCTGTATGAA	TSWWSYY	ACAAGTTGGTGGTCATATTAT	IFWYKQLPSKEMIFLIR	ATTTTTTGGTACAAGCAACTTCCCAGCAAAGAGATGATTTTCCTTATTCGC	QGSDEQ	CAGGGTTCTGATGAACAG	NAKSGRYSVNFKKAAKSVALTISALQLEDSAKYF	AATGCAAAAAGTGGTCGCTATTCTGTCAACTTCAAGAAAGCAGCGAAATCCGTCGCCTTAACCATTTCAGCCTTACAGCTAGAAGATTCAGCAAAGTACTTT	CALGDYVLSDKLIF	TGTGCTCTTGGGGACTACGTTCTATCCGATAAACTCATCTTT	GKGTRVTVEP	GGAAAAGGAACCCGTGTGACTGTGGAACCAA	3219	5	clonotype1	clonotype1_consensus_1	2
AGGGATGTCGCTTAGA-1	TRUE	AGGGATGTCGCTTAGA-1_contig_1	TRUE	653	TRD	TRDV1		TRDJ1	TRDC	TRUE	TRUE	AQKVTQAQSSVSMPVRKAVTLNCLYE	GCCCAGAAGGTTACTCAAGCCCAGTCATCAGTATCCATGCCAGTGAGGAAAGCAGTCACCCTGAACTGCCTGTATGAA	TSWWSYY	ACAAGTTGGTGGTCATATTAT	IFWYKQLPSKEMIFLIR	ATTTTTTGGTACAAGCAACTTCCCAGCAAAGAGATGATTTTCCTTATTCGC	QGSDEQ	CAGGGTTCTGATGAACAG	NAKSGRYSVNFKKAAKSVALTISALQLEDSAKYF	AATGCAAAAAGTGGTCGCTATTCTGTCAACTTCAAGAAAGCAGCGAAATCCGTCGCCTTAACCATTTCAGCCTTACAGCTAGAAGATTCAGCAAAGTACTTT	CALGDYVLSDKLIF	TGTGCTCTTGGGGACTACGTTCTATCCGATAAACTCATCTTT	GKGTRVTVEP	GGAAAAGGAACCCGTGTGACTGTGGAACCAA	11316	12	clonotype1	clonotype1_consensus_1	1
AGGGATGTCGCTTAGA-1	TRUE	AGGGATGTCGCTTAGA-1_contig_2	TRUE	777	TRG	TRGV2		TRGJ1	TRGC2	TRUE	TRUE	KSVIRQTGSSAEITCDLA	AAGTCAGTCATCAGGCAGACTGGGTCATCTGCTGAAATCACTTGTGATCTTGCT	EGSNGY	GAAGGAAGTAACGGCTAC	IHWYLHQEGKAPQRLQY	ATCCACTGGTACCTACACCAGGAGGGGAAGGCCCCACAGCGTCTTCAGTAC	YDSYNSKVVLES	TATGACTCCTACAACTCCAAGGTTGTGTTGGAATCA	GVSPGKYYTYASTRNNLRLILQNLIENDSGVYY	GGAGTCAGTCCAGGGAAGTATTATACTTACGCAAGCACAAGGAACAACTTGAGATTGATACTGCAAAATCTAATTGAAAATGACTCTGGGGTCTATTAC	CATWDGSRSYYKKLF	TGTGCCACCTGGGACGGGTCCCGAAGCTATTATAAGAAACTCTTT	GSGTTLVVT	GGCAGTGGAACAACACTTGTTGTCACAG	4535	4	clonotype1	clonotype1_consensus_2	1
AGGGATGTCTCCGGTT-1	TRUE	AGGGATGTCTCCGGTT-1_contig_1	TRUE	548	TRD	TRDV1		TRDJ1	TRDC	TRUE	TRUE	AQKVTQAQSSVSMPVRKAVTLNCLYE	GCCCAGAAGGTTACTCAAGCCCAGTCATCAGTATCCATGCCAGTGAGGAAAGCAGTCACCCTGAACTGCCTGTATGAA	TSWWSYY	ACAAGTTGGTGGTCATATTAT	IFWYKQLPSKEMIFLIR	ATTTTTTGGTACAAGCAACTTCCCAGCAAAGAGATGATTTTCCTTATTCGC	QGSDEQ	CAGGGTTCTGATGAACAG	NAKSGRYSVNFKKAAKSVALTISALQLEDSAKYF	AATGCAAAAAGTGGTCGCTATTCTGTCAACTTCAAGAAAGCAGCGAAATCCGTCGCCTTAACCATTTCAGCCTTACAGCTAGAAGATTCAGCAAAGTACTTT	CALGDYVLSDKLIF	TGTGCTCTTGGGGACTACGTTCTATCCGATAAACTCATCTTT	GKGTRVTVEP	GGAAAAGGAACCCGTGTGACTGTGGAACCAA	3223	7	clonotype2	clonotype2_consensus_1	1
AGGGATGTCTGTTGAG-1	TRUE	AGGGATGTCTGTTGAG-1_contig_1	TRUE	539	TRD	TRDV1		TRDJ1	TRDC	TRUE	TRUE	AQKVTQAQSSVSMPVRKAVTLNCLYE	GCCCAGAAGGTTACTCAAGCCCAGTCATCAGTATCCATGCCAGTGAGGAAAGCAGTCACCCTGAACTGCCTGTATGAA	TSWWSYY	ACAAGTTGGTGGTCATATTAT	IFWYKQLPSKEMIFLIR	ATTTTTTGGTACAAGCAACTTCCCAGCAAAGAGATGATTTTCCTTATTCGC	QGSDEQ	CAGGGTTCTGATGAACAG	NAKSGRYSVNFKKAAKSVALTISALQLEDSAKYF	AATGCAAAAAGTGGTCGCTATTCTGTCAACTTCAAGAAAGCAGCGAAATCCGTCGCCTTAACCATTTCAGCCTTACAGCTAGAAGATTCAGCAAAGTACTTT	CALGDYVLSDKLIF	TGTGCTCTTGGGGACTACGTTCTATCCGATAAACTCATCTTT	GKGTRVTVEP	GGAAAAGGAACCCGTGTGACTGTGGAACCAA	12146	23	clonotype1	clonotype1_consensus_1	1
AGGGATGTCTGTTGAG-1	TRUE	AGGGATGTCTGTTGAG-1_contig_2	TRUE	777	TRG	TRGV2		TRGJ1	TRGC2	TRUE	TRUE	KSVIRQTGSSAEITCDLA	AAGTCAGTCATCAGGCAGACTGGGTCATCTGCTGAAATCACTTGTGATCTTGCT	EGSNGY	GAAGGAAGTAACGGCTAC	IHWYLHQEGKAPQRLQY	ATCCACTGGTACCTACACCAGGAGGGGAAGGCCCCACAGCGTCTTCAGTAC	YDSYNSKVVLES	TATGACTCCTACAACTCCAAGGTTGTGTTGGAATCA	GVSPGKYYTYASTRNNLRLILQNLIENDSGVYY	GGAGTCAGTCCAGGGAAGTATTATACTTACGCAAGCACAAGGAACAACTTGAGATTGATACTGCAAAATCTAATTGAAAATGACTCTGGGGTCTATTAC	CATWDGSRSYYKKLF	TGTGCCACCTGGGACGGGTCCCGAAGCTATTATAAGAAACTCTTT	GSGTTLVVT	GGCAGTGGAACAACACTTGTTGTCACAG	4820	33	clonotype1	clonotype1_consensus_2	1
AGGGTGACAGATGGCA-1	TRUE	AGGGTGACAGATGGCA-1_contig_1	TRUE	743	TRG	TRGV2		TRGJ1	TRGC2	TRUE	TRUE	KSVIRQTGSSAEITCDLA	AAGTCAGTCATCAGGCAGACTGGGTCATCTGCTGAAATCACTTGTGATCTTGCT	EGSNGY	GAAGGAAGTAACGGCTAC	IHWYLHQEGKAPQRLQY	ATCCACTGGTACCTACACCAGGAGGGGAAGGCCCCACAGCGTCTTCAGTAC	YDSYNSKVVLES	TATGACTCCTACAACTCCAAGGTTGTGTTGGAATCA	GVSPGKYYTYASTRNNLRLILQNLIENDSGVYY	GGAGTCAGTCCAGGGAAGTATTATACTTACGCAAGCACAAGGAACAACTTGAGATTGATACTGCAAAATCTAATTGAAAATGACTCTGGGGTCTATTAC	CATWDGSRSYYKKLF	TGTGCCACCTGGGACGGGTCCCGAAGCTATTATAAGAAACTCTTT	GSGTTLVVT	GGCAGTGGAACAACACTTGTTGTCACAG	5469	6	clonotype1	clonotype1_consensus_2	1
AGGGTGACAGATGGCA-1	TRUE	AGGGTGACAGATGGCA-1_contig_2	TRUE	538	TRD	TRDV1		TRDJ1	TRDC	TRUE	TRUE	AQKVTQAQSSVSMPVRKAVTLNCLYE	GCCCAGAAGGTTACTCAAGCCCAGTCATCAGTATCCATGCCAGTGAGGAAAGCAGTCACCCTGAACTGCCTGTATGAA	TSWWSYY	ACAAGTTGGTGGTCATATTAT	IFWYKQLPSKEMIFLIR	ATTTTTTGGTACAAGCAACTTCCCAGCAAAGAGATGATTTTCCTTATTCGC	QGSDEQ	CAGGGTTCTGATGAACAG	NAKSGRYSVNFKKAAKSVALTISALQLEDSAKYF	AATGCAAAAAGTGGTCGCTATTCTGTCAACTTCAAGAAAGCAGCGAAATCCGTCGCCTTAACCATTTCAGCCTTACAGCTAGAAGATTCAGCAAAGTACTTT	CALGDYVLSDKLIF	TGTGCTCTTGGGGACTACGTTCTATCCGATAAACTCATCTTT	GKGTRVTVEP	GGAAAAGGAACCCGTGTGACTGTGGAACCAA	4626	7	clonotype1	clonotype1_consensus_1	1
AGGGTGACAGTAAGCG-1	TRUE	AGGGTGACAGTAAGCG-1_contig_1	TRUE	734	TRG	TRGV2		TRGJ1	TRGC2	TRUE	TRUE	KSVIRQTGSSAEITCDLA	AAGTCAGTCATCAGGCAGACTGGGTCATCTGCTGAAATCACTTGTGATCTTGCT	EGSNGY	GAAGGAAGTAACGGCTAC	IHWYLHQEGKAPQRLQY	ATCCACTGGTACCTACACCAGGAGGGGAAGGCCCCACAGCGTCTTCAGTAC	YDSYNSKVVLES	TATGACTCCTACAACTCCAAGGTTGTGTTGGAATCA	GVSPGKYYTYASTRNNLRLILQNLIENDSGVYY	GGAGTCAGTCCAGGGAAGTATTATACTTACGCAAGCACAAGGAACAACTTGAGATTGATACTGCAAAATCTAATTGAAAATGACTCTGGGGTCTATTAC	CATWDGSRSYYKKLF	TGTGCCACCTGGGACGGGTCCCGAAGCTATTATAAGAAACTCTTT	GSGTTLVVT	GGCAGTGGAACAACACTTGTTGTCACAG	303	6	clonotype1	clonotype1_consensus_2	1
AGGGTGACAGTAAGCG-1	TRUE	AGGGTGACAGTAAGCG-1_contig_2	TRUE	539	TRD	TRDV1		TRDJ1	TRDC	TRUE	TRUE	AQKVTQAQSSVSMPVRKAVTLNCLYE	GCCCAGAAGGTTACTCAAGCCCAGTCATCAGTATCCATGCCAGTGAGGAAAGCAGTCACCCTGAACTGCCTGTATGAA	TSWWSYY	ACAAGTTGGTGGTCATATTAT	IFWYKQLPSKEMIFLIR	ATTTTTTGGTACAAGCAACTTCCCAGCAAAGAGATGATTTTCCTTATTCGC	QGSDEQ	CAGGGTTCTGATGAACAG	NAKSGRYSVNFKKAAKSVALTISALQLEDSAKYF	AATGCAAAAAGTGGTCGCTATTCTGTCAACTTCAAGAAAGCAGCGAAATCCGTCGCCTTAACCATTTCAGCCTTACAGCTAGAAGATTCAGCAAAGTACTTT	CALGDYVLSDKLIF	TGTGCTCTTGGGGACTACGTTCTATCCGATAAACTCATCTTT	GKGTRVTVEP	GGAAAAGGAACCCGTGTGACTGTGGAACCAA	3680	7	clonotype1	clonotype1_consensus_1	1
AGGGTGACATGTAGTC-1	TRUE	AGGGTGACATGTAGTC-1_contig_1	TRUE	581	TRD	TRDV1		TRDJ1	TRDC	TRUE	TRUE	AQKVTQAQSSVSMPVRKAVTLNCLYE	GCCCAGAAGGTTACTCAAGCCCAGTCATCAGTATCCATGCCAGTGAGGAAAGCAGTCACCCTGAACTGCCTGTATGAA	TSWWSYY	ACAAGTTGGTGGTCATATTAT	IFWYKQLPSKEMIFLIR	ATTTTTTGGTACAAGCAACTTCCCAGCAAAGAGATGATTTTCCTTATTCGC	QGSDEQ	CAGGGTTCTGATGAACAG	NAKSGRYSVNFKKAAKSVALTISALQLEDSAKYF	AATGCAAAAAGTGGTCGCTATTCTGTCAACTTCAAGAAAGCAGCGAAATCCGTCGCCTTAACCATTTCAGCCTTACAGCTAGAAGATTCAGCAAAGTACTTT	CALGDYVLSDKLIF	TGTGCTCTTGGGGACTACGTTCTATCCGATAAACTCATCTTT	GKGTRVTVEP	GGAAAAGGAACCCGTGTGACTGTGGAACCAA	10155	8	clonotype10	clonotype10_consensus_1	6
AGGGTGACATGTAGTC-1	TRUE	AGGGTGACATGTAGTC-1_contig_2	TRUE	796	TRG	TRGV3		TRGJ1	TRGC1	TRUE	TRUE	KSVIRQTGSSAEITCDLA	AAGTCAGTCATCAGGCAGACTGGGTCATCTGCTGAAATCACTTGTGATCTTGCT	EGSNGY	GAAGGAAGTAACGGCTAC	IHWYLHQEGKAPQRLLY	ATCCACTGGTACCTACACCAGGAGGGGAAGGCCCCACAGCGTCTTCTGTAC	YDVSTARDVLES	TATGACGTCTCCACCGCAAGGGATGTGTTGGAATCA	GLSPGKYYTHTPRRWSWILRLQNLIENDSGVYY	GGACTCAGTCCAGGAAAGTATTATACTCATACACCCAGGAGGTGGAGCTGGATATTGAGACTGCAAAATCTAATTGAAAATGATTCTGGGGTCTATTAC	CATWDGSRSYYKKLF	TGTGCCACCTGGGACGGGTCCCGAAGCTATTATAAGAAACTCTTT	GSGTTLVVT	GGCAGTGGAACAACACTTGTTGTCACAG	4525	2	clonotype10	clonotype10_consensus_2	6
AGGGTGATCAATAAGG-1	TRUE	AGGGTGATCAATAAGG-1_contig_1	TRUE	777	TRG	TRGV2		TRGJ1	TRGC2	TRUE	TRUE	KSVIRQTGSSAEITCDLA	AAGTCAGTCATCAGGCAGACTGGGTCATCTGCTGAAATCACTTGTGATCTTGCT	EGSNGY	GAAGGAAGTAACGGCTAC	IHWYLHQEGKAPQRLQY	ATCCACTGGTACCTACACCAGGAGGGGAAGGCCCCACAGCGTCTTCAGTAC	YDSYNSKVVLES	TATGACTCCTACAACTCCAAGGTTGTGTTGGAATCA	GVSPGKYYTYASTRNNLRLILQNLIENDSGVYY	GGAGTCAGTCCAGGGAAGTATTATACTTACGCAAGCACAAGGAACAACTTGAGATTGATACTGCAAAATCTAATTGAAAATGACTCTGGGGTCTATTAC	CATWDGSRSYYKKLF	TGTGCCACCTGGGACGGGTCCCGAAGCTATTATAAGAAACTCTTT	GSGTTLVVT	GGCAGTGGAACAACACTTGTTGTCACAG	4858	4	clonotype1	clonotype1_consensus_2	1
AGGGTGATCAATAAGG-1	TRUE	AGGGTGATCAATAAGG-1_contig_2	TRUE	694	TRD	TRDV1		TRDJ1	TRDC	TRUE	TRUE	AQKVTQAQSSVSMPVRKAVTLNCLYE	GCCCAGAAGGTTACTCAAGCCCAGTCATCAGTATCCATGCCAGTGAGGAAAGCAGTCACCCTGAACTGCCTGTATGAA	TSWWSYY	ACAAGTTGGTGGTCATATTAT	IFWYKQLPSKEMIFLIR	ATTTTTTGGTACAAGCAACTTCCCAGCAAAGAGATGATTTTCCTTATTCGC	QGSDEQ	CAGGGTTCTGATGAACAG	NAKSGRYSVNFKKAAKSVALTISALQLEDSAKYF	AATGCAAAAAGTGGTCGCTATTCTGTCAACTTCAAGAAAGCAGCGAAATCCGTCGCCTTAACCATTTCAGCCTTACAGCTAGAAGATTCAGCAAAGTACTTT	CALGDYVLSDKLIF	TGTGCTCTTGGGGACTACGTTCTATCCGATAAACTCATCTTT	GKGTRVTVEP	GGAAAAGGAACCCGTGTGACTGTGGAACCAA	11972	6	clonotype1	clonotype1_consensus_1	1
AGGTCATAGAAGGTGA-1	TRUE	AGGTCATAGAAGGTGA-1_contig_1	TRUE	558	TRD	TRDV1		TRDJ1	TRDC	TRUE	TRUE	AQKVTQAQSSVSMPVRKAVTLNCLYE	GCCCAGAAGGTTACTCAAGCCCAGTCATCAGTATCCATGCCAGTGAGGAAAGCAGTCACCCTGAACTGCCTGTATGAA	TSWWSYY	ACAAGTTGGTGGTCATATTAT	IFWYKQLPSKEMIFLIR	ATTTTTTGGTACAAGCAACTTCCCAGCAAAGAGATGATTTTCCTTATTCGC	QGSDEQ	CAGGGTTCTGATGAACAG	NAKSGRYSVNFKKAAKSVALTISALQLEDSAKYF	AATGCAAAAAGTGGTCGCTATTCTGTCAACTTCAAGAAAGCAGCGAAATCCGTCGCCTTAACCATTTCAGCCTTACAGCTAGAAGATTCAGCAAAGTACTTT	CALGDYVLSDKLIF	TGTGCTCTTGGGGACTACGTTCTATCCGATAAACTCATCTTT	GKGTRVTVEP	GGAAAAGGAACCCGTGTGACTGTGGAACCAA	1136	4	clonotype2	clonotype2_consensus_1	1
AGGTCATAGTGTGGCA-1	TRUE	AGGTCATAGTGTGGCA-1_contig_1	TRUE	782	TRG	TRGV2		TRGJ1	TRGC2	TRUE	TRUE	KSVIRQTGSSAEITCDLA	AAGTCAGTCATCAGGCAGACTGGGTCATCTGCTGAAATCACTTGTGATCTTGCT	EGSNGY	GAAGGAAGTAACGGCTAC	IHWYLHQEGKAPQRLQY	ATCCACTGGTACCTACACCAGGAGGGGAAGGCCCCACAGCGTCTTCAGTAC	YDSYNSKVVLES	TATGACTCCTACAACTCCAAGGTTGTGTTGGAATCA	GVSPGKYYTYASTRNNLRLILQNLIENDSGVYY	GGAGTCAGTCCAGGGAAGTATTATACTTACGCAAGCACAAGGAACAACTTGAGATTGATACTGCAAAATCTAATTGAAAATGACTCTGGGGTCTATTAC	CATWDGSRSYYKKLF	TGTGCCACCTGGGACGGGTCCCGAAGCTATTATAAGAAACTCTTT	GSGTTLVVT	GGCAGTGGAACAACACTTGTTGTCACAG	64	1	clonotype1	clonotype1_consensus_2	1
AGGTCATAGTGTGGCA-1	TRUE	AGGTCATAGTGTGGCA-1_contig_2	TRUE	539	TRD	TRDV1		TRDJ1	TRDC	TRUE	TRUE	AQKVTQAQSSVSMPVRKAVTLNCLYE	GCCCAGAAGGTTACTCAAGCCCAGTCATCAGTATCCATGCCAGTGAGGAAAGCAGTCACCCTGAACTGCCTGTATGAA	TSWWSYY	ACAAGTTGGTGGTCATATTAT	IFWYKQLPSKEMIFLIR	ATTTTTTGGTACAAGCAACTTCCCAGCAAAGAGATGATTTTCCTTATTCGC	QGSDEQ	CAGGGTTCTGATGAACAG	NAKSGRYSVNFKKAAKSVALTISALQLEDSAKYF	AATGCAAAAAGTGGTCGCTATTCTGTCAACTTCAAGAAAGCAGCGAAATCCGTCGCCTTAACCATTTCAGCCTTACAGCTAGAAGATTCAGCAAAGTACTTT	CALGDYVLSDKLIF	TGTGCTCTTGGGGACTACGTTCTATCCGATAAACTCATCTTT	GKGTRVTVEP	GGAAAAGGAACCCGTGTGACTGTGGAACCAA	8056	13	clonotype1	clonotype1_consensus_1	1
AGGTCATCAGCTGTGC-1	TRUE	AGGTCATCAGCTGTGC-1_contig_1	TRUE	743	TRG	TRGV2		TRGJ1	TRGC1	TRUE	TRUE	KSVIRQTGSSAEITCDLA	AAGTCAGTCATCAGGCAGACTGGGTCATCTGCTGAAATCACTTGTGATCTTGCT	EGSNGY	GAAGGAAGTAACGGCTAC	IHWYLHQEGKAPQRLQY	ATCCACTGGTACCTACACCAGGAGGGGAAGGCCCCACAGCGTCTTCAGTAC	YDSYNSKVVLES	TATGACTCCTACAACTCCAAGGTTGTGTTGGAATCA	GVSPGKYYTYASTRNNLRLILQNLIENDSGVYY	GGAGTCAGTCCAGGGAAGTATTATACTTACGCAAGCACAAGGAACAACTTGAGATTGATACTGCAAAATCTAATTGAAAATGACTCTGGGGTCTATTAC	CATWDGSRSYYKKLF	TGTGCCACCTGGGACGGGTCCCGAAGCTATTATAAGAAACTCTTT	GSGTTLVVT	GGCAGTGGAACAACACTTGTTGTCACAG	236	4	clonotype1	clonotype1_consensus_2	2
AGGTCATCAGCTGTGC-1	TRUE	AGGTCATCAGCTGTGC-1_contig_2	TRUE	560	TRD	TRDV1		TRDJ1	TRDC	TRUE	TRUE	AQKVTQAQSSVSMPVRKAVTLNCLYE	GCCCAGAAGGTTACTCAAGCCCAGTCATCAGTATCCATGCCAGTGAGGAAAGCAGTCACCCTGAACTGCCTGTATGAA	TSWWSYY	ACAAGTTGGTGGTCATATTAT	IFWYKQLPSKEMIFLIR	ATTTTTTGGTACAAGCAACTTCCCAGCAAAGAGATGATTTTCCTTATTCGC	QGSDEQ	CAGGGTTCTGATGAACAG	NAKSGRYSVNFKKAAKSVALTISALQLEDSAKYF	AATGCAAAAAGTGGTCGCTATTCTGTCAACTTCAAGAAAGCAGCGAAATCCGTCGCCTTAACCATTTCAGCCTTACAGCTAGAAGATTCAGCAAAGTACTTT	CALGDYVLSDKLIF	TGTGCTCTTGGGGACTACGTTCTATCCGATAAACTCATCTTT	GKGTRVTVEP	GGAAAAGGAACCCGTGTGACTGTGGAACCAA	2871	5	clonotype1	clonotype1_consensus_1	2
AGGTCATCATACGCTA-1	TRUE	AGGTCATCATACGCTA-1_contig_1	TRUE	574	TRD	TRDV1		TRDJ1	TRDC	TRUE	TRUE	AQKVTQAQSSVSMPVRKAVTLNCLYE	GCCCAGAAGGTTACTCAAGCCCAGTCATCAGTATCCATGCCAGTGAGGAAAGCAGTCACCCTGAACTGCCTGTATGAA	TSWWSYY	ACAAGTTGGTGGTCATATTAT	IFWYKQLPSKEMIFLIR	ATTTTTTGGTACAAGCAACTTCCCAGCAAAGAGATGATTTTCCTTATTCGC	QGSDEQ	CAGGGTTCTGATGAACAG	NAKSGRYSVNFKKAAKSVALTISALQLEDSAKYF	AATGCAAAAAGTGGTCGCTATTCTGTCAACTTCAAGAAAGCAGCGAAATCCGTCGCCTTAACCATTTCAGCCTTACAGCTAGAAGATTCAGCAAAGTACTTT	CALGDYVLSDKLIF	TGTGCTCTTGGGGACTACGTTCTATCCGATAAACTCATCTTT	GKGTRVTVEP	GGAAAAGGAACCCGTGTGACTGTGGAACCAA	3162	8	clonotype2	clonotype2_consensus_1	1
AGGTCATCATCATCCC-1	TRUE	AGGTCATCATCATCCC-1_contig_1	TRUE	769	TRG	TRGV2		TRGJ1	TRGC2	TRUE	TRUE	KSVIRQTGSSAEITCDLA	AAGTCAGTCATCAGGCAGACTGGGTCATCTGCTGAAATCACTTGTGATCTTGCT	EGSNGY	GAAGGAAGTAACGGCTAC	IHWYLHQEGKAPQRLQY	ATCCACTGGTACCTACACCAGGAGGGGAAGGCCCCACAGCGTCTTCAGTAC	YDSYNSKVVLES	TATGACTCCTACAACTCCAAGGTTGTGTTGGAATCA	GVSPGKYYTYASTRNNLRLILQNLIENDSGVYY	GGAGTCAGTCCAGGGAAGTATTATACTTACGCAAGCACAAGGAACAACTTGAGATTGATACTGCAAAATCTAATTGAAAATGACTCTGGGGTCTATTAC	CATWDGSRSYYKKLF	TGTGCCACCTGGGACGGGTCCCGAAGCTATTATAAGAAACTCTTT	GSGTTLVVT	GGCAGTGGAACAACACTTGTTGTCACAG	1737	8	clonotype1	clonotype1_consensus_2	1
AGGTCATCATCATCCC-1	TRUE	AGGTCATCATCATCCC-1_contig_2	TRUE	539	TRD	TRDV1		TRDJ1	TRDC	TRUE	TRUE	AQKVTQAQSSVSMPVRKAVTLNCLYE	GCCCAGAAGGTTACTCAAGCCCAGTCATCAGTATCCATGCCAGTGAGGAAAGCAGTCACCCTGAACTGCCTGTATGAA	TSWWSYY	ACAAGTTGGTGGTCATATTAT	IFWYKQLPSKEMIFLIR	ATTTTTTGGTACAAGCAACTTCCCAGCAAAGAGATGATTTTCCTTATTCGC	QGSDEQ	CAGGGTTCTGATGAACAG	NAKSGRYSVNFKKAAKSVALTISALQLEDSAKYF	AATGCAAAAAGTGGTCGCTATTCTGTCAACTTCAAGAAAGCAGCGAAATCCGTCGCCTTAACCATTTCAGCCTTACAGCTAGAAGATTCAGCAAAGTACTTT	CALGDYVLSDKLIF	TGTGCTCTTGGGGACTACGTTCTATCCGATAAACTCATCTTT	GKGTRVTVEP	GGAAAAGGAACCCGTGTGACTGTGGAACCAA	1773	4	clonotype1	clonotype1_consensus_1	1
AGGTCATCATTATCTC-1	TRUE	AGGTCATCATTATCTC-1_contig_1	TRUE	540	TRD	TRDV1		TRDJ1	TRDC	TRUE	TRUE	AQKVTQAQSSVSMPVRKAVTLNCLYE	GCCCAGAAGGTTACTCAAGCCCAGTCATCAGTATCCATGCCAGTGAGGAAAGCAGTCACCCTGAACTGCCTGTATGAA	TSWWSYY	ACAAGTTGGTGGTCATATTAT	IFWYKQLPSKEMIFLIR	ATTTTTTGGTACAAGCAACTTCCCAGCAAAGAGATGATTTTCCTTATTCGC	QGSDEQ	CAGGGTTCTGATGAACAG	NAKSGRYSVNFKKAAKSVALTISALQLEDSAKYF	AATGCAAAAAGTGGTCGCTATTCTGTCAACTTCAAGAAAGCAGCGAAATCCGTCGCCTTAACCATTTCAGCCTTACAGCTAGAAGATTCAGCAAAGTACTTT	CALGDYVLSDKLIF	TGTGCTCTTGGGGACTACGTTCTATCCGATAAACTCATCTTT	GKGTRVTVEP	GGAAAAGGAACCCGTGTGACTGTGGAACCAA	2474	5	clonotype2	clonotype2_consensus_1	1
AGGTCATGTCATACTG-1	TRUE	AGGTCATGTCATACTG-1_contig_1	TRUE	735	TRG	TRGV2		TRGJ1	TRGC2	TRUE	TRUE	KSVIRQTGSSAEITCDLA	AAGTCAGTCATCAGGCAGACTGGGTCATCTGCTGAAATCACTTGTGATCTTGCT	EGSNGY	GAAGGAAGTAACGGCTAC	IHWYLHQEGKAPQRLQY	ATCCACTGGTACCTACACCAGGAGGGGAAGGCCCCACAGCGTCTTCAGTAC	YDSYNSKVVLES	TATGACTCCTACAACTCCAAGGTTGTGTTGGAATCA	GVSPGKYYTYASTRNNLRLILQNLIENDSGVYY	GGAGTCAGTCCAGGGAAGTATTATACTTACGCAAGCACAAGGAACAACTTGAGATTGATACTGCAAAATCTAATTGAAAATGACTCTGGGGTCTATTAC	CATWDGSRSYYKKLF	TGTGCCACCTGGGACGGGTCCCGAAGCTATTATAAGAAACTCTTT	GSGTTLVVT	GGCAGTGGAACAACACTTGTTGTCACAG	835	5	clonotype1	clonotype1_consensus_2	1
AGGTCATGTCATACTG-1	TRUE	AGGTCATGTCATACTG-1_contig_2	TRUE	541	TRD	TRDV1		TRDJ1	TRDC	TRUE	TRUE	AQKVTQAQSSVSMPVRKAVTLNCLYE	GCCCAGAAGGTTACTCAAGCCCAGTCATCAGTATCCATGCCAGTGAGGAAAGCAGTCACCCTGAACTGCCTGTATGAA	TSWWSYY	ACAAGTTGGTGGTCATATTAT	IFWYKQLPSKEMIFLIR	ATTTTTTGGTACAAGCAACTTCCCAGCAAAGAGATGATTTTCCTTATTCGC	QGSDEQ	CAGGGTTCTGATGAACAG	NAKSGRYSVNFKKAAKSVALTISALQLEDSAKYF	AATGCAAAAAGTGGTCGCTATTCTGTCAACTTCAAGAAAGCAGCGAAATCCGTCGCCTTAACCATTTCAGCCTTACAGCTAGAAGATTCAGCAAAGTACTTT	CALGDYVLSDKLIF	TGTGCTCTTGGGGACTACGTTCTATCCGATAAACTCATCTTT	GKGTRVTVEP	GGAAAAGGAACCCGTGTGACTGTGGAACCAA	2016	6	clonotype1	clonotype1_consensus_1	1
AGGTCATGTTGTCTTT-1	TRUE	AGGTCATGTTGTCTTT-1_contig_1	TRUE	560	TRD	TRDV1		TRDJ1	TRDC	TRUE	TRUE	AQKVTQAQSSVSMPVRKAVTLNCLYE	GCCCAGAAGGTTACTCAAGCCCAGTCATCAGTATCCATGCCAGTGAGGAAAGCAGTCACCCTGAACTGCCTGTATGAA	TSWWSYY	ACAAGTTGGTGGTCATATTAT	IFWYKQLPSKEMIFLIR	ATTTTTTGGTACAAGCAACTTCCCAGCAAAGAGATGATTTTCCTTATTCGC	QGSDEQ	CAGGGTTCTGATGAACAG	NAKSGRYSVNFKKAAKSVALTISALQLEDSAKYF	AATGCAAAAAGTGGTCGCTATTCTGTCAACTTCAAGAAAGCAGCGAAATCCGTCGCCTTAACCATTTCAGCCTTACAGCTAGAAGATTCAGCAAAGTACTTT	CALGDYVLSDKLIF	TGTGCTCTTGGGGACTACGTTCTATCCGATAAACTCATCTTT	GKGTRVTVEP	GGAAAAGGAACCCGTGTGACTGTGGAACCAA	4005	8	clonotype2	clonotype2_consensus_1	1
AGGTCATTCCAAAGTC-1	TRUE	AGGTCATTCCAAAGTC-1_contig_1	TRUE	506	TRD	TRDV1		TRDJ1	TRDC	TRUE	TRUE	AQKVTQAQSSVSMPVRKAVTLNCLYE	GCCCAGAAGGTTACTCAAGCCCAGTCATCAGTATCCATGCCAGTGAGGAAAGCAGTCACCCTGAACTGCCTGTATGAA	TSWWSYY	ACAAGTTGGTGGTCATATTAT	IFWYKQLPSKEMIFLIR	ATTTTTTGGTACAAGCAACTTCCCAGCAAAGAGATGATTTTCCTTATTCGC	QGSDEQ	CAGGGTTCTGATGAACAG	NAKSGRYSVNFKKAAKSVALTISALQLEDSAKYF	AATGCAAAAAGTGGTCGCTATTCTGTCAACTTCAAGAAAGCAGCGAAATCCGTCGCCTTAACCATTTCAGCCTTACAGCTAGAAGATTCAGCAAAGTACTTT	CALGDYVLSDKLIF	TGTGCTCTTGGGGACTACGTTCTATCCGATAAACTCATCTTT	GKGTRVTVEP	GGAAAAGGAACCCGTGTGACTGTGGAACCAA	1199	2	clonotype2	clonotype2_consensus_1	1
AGGTCCGAGATGGCGT-1	TRUE	AGGTCCGAGATGGCGT-1_contig_1	TRUE	768	TRG	TRGV2		TRGJ1	TRGC2	TRUE	TRUE	KSVIRQTGSSAEITCDLA	AAGTCAGTCATCAGGCAGACTGGGTCATCTGCTGAAATCACTTGTGATCTTGCT	EGSNGY	GAAGGAAGTAACGGCTAC	IHWYLHQEGKAPQRLQY	ATCCACTGGTACCTACACCAGGAGGGGAAGGCCCCACAGCGTCTTCAGTAC	YDSYNSKVVLES	TATGACTCCTACAACTCCAAGGTTGTGTTGGAATCA	GVSPGKYYTYASTRNNLRLILQNLIENDSGVYY	GGAGTCAGTCCAGGGAAGTATTATACTTACGCAAGCACAAGGAACAACTTGAGATTGATACTGCAAAATCTAATTGAAAATGACTCTGGGGTCTATTAC	CATWDGSRSYYKKLF	TGTGCCACCTGGGACGGGTCCCGAAGCTATTATAAGAAACTCTTT	GSGTTLVVT	GGCAGTGGAACAACACTTGTTGTCACAG	331	7	clonotype1	clonotype1_consensus_2	1
AGGTCCGAGATGGCGT-1	TRUE	AGGTCCGAGATGGCGT-1_contig_2	TRUE	544	TRD	TRDV1		TRDJ1	TRDC	TRUE	TRUE	AQKVTQAQSSVSMPVRKAVTLNCLYE	GCCCAGAAGGTTACTCAAGCCCAGTCATCAGTATCCATGCCAGTGAGGAAAGCAGTCACCCTGAACTGCCTGTATGAA	TSWWSYY	ACAAGTTGGTGGTCATATTAT	IFWYKQLPSKEMIFLIR	ATTTTTTGGTACAAGCAACTTCCCAGCAAAGAGATGATTTTCCTTATTCGC	QGSDEQ	CAGGGTTCTGATGAACAG	NAKSGRYSVNFKKAAKSVALTISALQLEDSAKYF	AATGCAAAAAGTGGTCGCTATTCTGTCAACTTCAAGAAAGCAGCGAAATCCGTCGCCTTAACCATTTCAGCCTTACAGCTAGAAGATTCAGCAAAGTACTTT	CALGDYVLSDKLIF	TGTGCTCTTGGGGACTACGTTCTATCCGATAAACTCATCTTT	GKGTRVTVEP	GGAAAAGGAACCCGTGTGACTGTGGAACCAA	2286	5	clonotype1	clonotype1_consensus_1	1
AGGTCCGAGCACGCCT-1	TRUE	AGGTCCGAGCACGCCT-1_contig_1	TRUE	682	TRD	TRDV1		TRDJ1	TRDC	TRUE	TRUE	AQKVTQAQSSVSMPVRKAVTLNCLYE	GCCCAGAAGGTTACTCAAGCCCAGTCATCAGTATCCATGCCAGTGAGGAAAGCAGTCACCCTGAACTGCCTGTATGAA	TSWWSYY	ACAAGTTGGTGGTCATATTAT	IFWYKQLPSKEMIFLIR	ATTTTTTGGTACAAGCAACTTCCCAGCAAAGAGATGATTTTCCTTATTCGC	QGSDEQ	CAGGGTTCTGATGAACAG	NAKSGRYSVNFKKAAKSVALTISALQLEDSAKYF	AATGCAAAAAGTGGTCGCTATTCTGTCAACTTCAAGAAAGCAGCGAAATCCGTCGCCTTAACCATTTCAGCCTTACAGCTAGAAGATTCAGCAAAGTACTTT	CALGDYVLSDKLIF	TGTGCTCTTGGGGACTACGTTCTATCCGATAAACTCATCTTT	GKGTRVTVEP	GGAAAAGGAACCCGTGTGACTGTGGAACCAA	12803	11	clonotype1	clonotype1_consensus_1	1
AGGTCCGAGCACGCCT-1	TRUE	AGGTCCGAGCACGCCT-1_contig_2	TRUE	751	TRG	TRGV2		TRGJ1	TRGC2	TRUE	TRUE	KSVIRQTGSSAEITCDLA	AAGTCAGTCATCAGGCAGACTGGGTCATCTGCTGAAATCACTTGTGATCTTGCT	EGSNGY	GAAGGAAGTAACGGCTAC	IHWYLHQEGKAPQRLQY	ATCCACTGGTACCTACACCAGGAGGGGAAGGCCCCACAGCGTCTTCAGTAC	YDSYNSKVVLES	TATGACTCCTACAACTCCAAGGTTGTGTTGGAATCA	GVSPGKYYTYASTRNNLRLILQNLIENDSGVYY	GGAGTCAGTCCAGGGAAGTATTATACTTACGCAAGCACAAGGAACAACTTGAGATTGATACTGCAAAATCTAATTGAAAATGACTCTGGGGTCTATTAC	CATWDGSRSYYKKLF	TGTGCCACCTGGGACGGGTCCCGAAGCTATTATAAGAAACTCTTT	GSGTTLVVT	GGCAGTGGAACAACACTTGTTGTCACAG	439	4	clonotype1	clonotype1_consensus_2	1
AGGTCCGAGGGCTTCC-1	TRUE	AGGTCCGAGGGCTTCC-1_contig_1	TRUE	704	TRG	TRGV2		TRGJ1	TRGC1	TRUE	TRUE	KSVIRQTGSSAEITCDLA	AAGTCAGTCATCAGGCAGACTGGGTCATCTGCTGAAATCACTTGTGATCTTGCT	EGSNGY	GAAGGAAGTAACGGCTAC	IHWYLHQEGKAPQRLQY	ATCCACTGGTACCTACACCAGGAGGGGAAGGCCCCACAGCGTCTTCAGTAC	YDSYNSKVVLES	TATGACTCCTACAACTCCAAGGTTGTGTTGGAATCA	GVSPGKYYTYASTRNNLRLILQNLIENDSGVYY	GGAGTCAGTCCAGGGAAGTATTATACTTACGCAAGCACAAGGAACAACTTGAGATTGATACTGCAAAATCTAATTGAAAATGACTCTGGGGTCTATTAC	CATWDGSRSYYKKLF	TGTGCCACCTGGGACGGGTCCCGAAGCTATTATAAGAAACTCTTT	GSGTTLVVT	GGCAGTGGAACAACACTTGTTGTCACAG	1134	6	clonotype1	clonotype1_consensus_2	2
AGGTCCGAGGGCTTCC-1	TRUE	AGGTCCGAGGGCTTCC-1_contig_2	TRUE	538	TRD	TRDV1		TRDJ1	TRDC	TRUE	TRUE	AQKVTQAQSSVSMPVRKAVTLNCLYE	GCCCAGAAGGTTACTCAAGCCCAGTCATCAGTATCCATGCCAGTGAGGAAAGCAGTCACCCTGAACTGCCTGTATGAA	TSWWSYY	ACAAGTTGGTGGTCATATTAT	IFWYKQLPSKEMIFLIR	ATTTTTTGGTACAAGCAACTTCCCAGCAAAGAGATGATTTTCCTTATTCGC	QGSDEQ	CAGGGTTCTGATGAACAG	NAKSGRYSVNFKKAAKSVALTISALQLEDSAKYF	AATGCAAAAAGTGGTCGCTATTCTGTCAACTTCAAGAAAGCAGCGAAATCCGTCGCCTTAACCATTTCAGCCTTACAGCTAGAAGATTCAGCAAAGTACTTT	CALGDYVLSDKLIF	TGTGCTCTTGGGGACTACGTTCTATCCGATAAACTCATCTTT	GKGTRVTVEP	GGAAAAGGAACCCGTGTGACTGTGGAACCAA	1994	3	clonotype1	clonotype1_consensus_1	2
AGGTCCGTCGACGGAA-1	TRUE	AGGTCCGTCGACGGAA-1_contig_1	TRUE	540	TRD	TRDV1		TRDJ1	TRDC	TRUE	TRUE	AQKVTQAQSSVSMPVRKAVTLNCLYE	GCCCAGAAGGTTACTCAAGCCCAGTCATCAGTATCCATGCCAGTGAGGAAAGCAGTCACCCTGAACTGCCTGTATGAA	TSWWSYY	ACAAGTTGGTGGTCATATTAT	IFWYKQLPSKEMIFLIR	ATTTTTTGGTACAAGCAACTTCCCAGCAAAGAGATGATTTTCCTTATTCGC	QGSDEQ	CAGGGTTCTGATGAACAG	NAKSGRYSVNFKKAAKSVALTISALQLEDSAKYF	AATGCAAAAAGTGGTCGCTATTCTGTCAACTTCAAGAAAGCAGCGAAATCCGTCGCCTTAACCATTTCAGCCTTACAGCTAGAAGATTCAGCAAAGTACTTT	CALGDYVLSDKLIF	TGTGCTCTTGGGGACTACGTTCTATCCGATAAACTCATCTTT	GKGTRVTVEP	GGAAAAGGAACCCGTGTGACTGTGGAACCAA	3179	5	clonotype2	clonotype2_consensus_1	1
AGTAGTCAGTCCCACG-1	TRUE	AGTAGTCAGTCCCACG-1_contig_1	TRUE	768	TRG	TRGV2		TRGJ1	TRGC2	TRUE	TRUE	KSVIRQTGSSAEITCDLA	AAGTCAGTCATCAGGCAGACTGGGTCATCTGCTGAAATCACTTGTGATCTTGCT	EGSNGY	GAAGGAAGTAACGGCTAC	IHWYLHQEGKAPQRLQY	ATCCACTGGTACCTACACCAGGAGGGGAAGGCCCCACAGCGTCTTCAGTAC	YDSYNSKVVLES	TATGACTCCTACAACTCCAAGGTTGTGTTGGAATCA	GVSPGKYYTYASTRNNLRLILQNLIENDSGVYY	GGAGTCAGTCCAGGGAAGTATTATACTTACGCAAGCACAAGGAACAACTTGAGATTGATACTGCAAAATCTAATTGAAAATGACTCTGGGGTCTATTAC	CATWDGSRSYYKKLF	TGTGCCACCTGGGACGGGTCCCGAAGCTATTATAAGAAACTCTTT	GSGTTLVVT	GGCAGTGGAACAACACTTGTTGTCACAG	328	6	clonotype1	clonotype1_consensus_2	1
AGTAGTCAGTCCCACG-1	TRUE	AGTAGTCAGTCCCACG-1_contig_2	TRUE	572	TRD	TRDV1		TRDJ1	TRDC	TRUE	TRUE	AQKVTQAQSSVSMPVRKAVTLNCLYE	GCCCAGAAGGTTACTCAAGCCCAGTCATCAGTATCCATGCCAGTGAGGAAAGCAGTCACCCTGAACTGCCTGTATGAA	TSWWSYY	ACAAGTTGGTGGTCATATTAT	IFWYKQLPSKEMIFLIR	ATTTTTTGGTACAAGCAACTTCCCAGCAAAGAGATGATTTTCCTTATTCGC	QGSDEQ	CAGGGTTCTGATGAACAG	NAKSGRYSVNFKKAAKSVALTISALQLEDSAKYF	AATGCAAAAAGTGGTCGCTATTCTGTCAACTTCAAGAAAGCAGCGAAATCCGTCGCCTTAACCATTTCAGCCTTACAGCTAGAAGATTCAGCAAAGTACTTT	CALGDYVLSDKLIF	TGTGCTCTTGGGGACTACGTTCTATCCGATAAACTCATCTTT	GKGTRVTVEP	GGAAAAGGAACCCGTGTGACTGTGGAACCAA	2836	3	clonotype1	clonotype1_consensus_1	1
AGTAGTCGTCATGCAT-1	TRUE	AGTAGTCGTCATGCAT-1_contig_1	TRUE	775	TRG	TRGV2		TRGJ1	TRGC2	TRUE	TRUE	KSVIRQTGSSAEITCDLA	AAGTCAGTCATCAGGCAGACTGGGTCATCTGCTGAAATCACTTGTGATCTTGCT	EGSNGY	GAAGGAAGTAACGGCTAC	IHWYLHQEGKAPQRLQY	ATCCACTGGTACCTACACCAGGAGGGGAAGGCCCCACAGCGTCTTCAGTAC	YDSYNSKVVLES	TATGACTCCTACAACTCCAAGGTTGTGTTGGAATCA	GVSPGKYYTYASTRNNLRLILQNLIENDSGVYY	GGAGTCAGTCCAGGGAAGTATTATACTTACGCAAGCACAAGGAACAACTTGAGATTGATACTGCAAAATCTAATTGAAAATGATTCTGGGGTCTATTAC	CATWDGSHYKKLF	TGTGCCACCTGGGACGGATCTCATTATAAGAAACTCTTT	GSGTTLVVT	GGCAGTGGAACAACACTTGTTGTCACAG	9457	4	clonotype43	clonotype43_consensus_1	1
AGTAGTCGTTAAGACA-1	TRUE	AGTAGTCGTTAAGACA-1_contig_1	TRUE	538	TRD	TRDV1		TRDJ1	TRDC	TRUE	TRUE	AQKVTQAQSSVSMPVRKAVTLNCLYE	GCCCAGAAGGTTACTCAAGCCCAGTCATCAGTATCCATGCCAGTGAGGAAAGCAGTCACCCTGAACTGCCTGTATGAA	TSWWSYY	ACAAGTTGGTGGTCATATTAT	IFWYKQLPSKEMIFLIR	ATTTTTTGGTACAAGCAACTTCCCAGCAAAGAGATGATTTTCCTTATTCGC	QGSDEQ	CAGGGTTCTGATGAACAG	NAKSGRYSVNFKKAAKSVALTISALQLEDSAKYF	AATGCAAAAAGTGGTCGCTATTCTGTCAACTTCAAGAAAGCAGCGAAATCCGTCGCCTTAACCATTTCAGCCTTACAGCTAGAAGATTCAGCAAAGTACTTT	CALGDYVLSDKLIF	TGTGCTCTTGGGGACTACGTTCTATCCGATAAACTCATCTTT	GKGTRVTVEP	GGAAAAGGAACCCGTGTGACTGTGGAACCAA	8013	16	clonotype2	clonotype2_consensus_1	1
AGTAGTCGTTAGTGGG-1	TRUE	AGTAGTCGTTAGTGGG-1_contig_1	TRUE	768	TRG	TRGV2		TRGJ1	TRGC1	TRUE	TRUE	KSVIRQTGSSAEITCDLA	AAGTCAGTCATCAGGCAGACTGGGTCATCTGCTGAAATCACTTGTGATCTTGCT	EGSNGY	GAAGGAAGTAACGGCTAC	IHWYLHQEGKAPQRLQY	ATCCACTGGTACCTACACCAGGAGGGGAAGGCCCCACAGCGTCTTCAGTAC	YDSYNSKVVLES	TATGACTCCTACAACTCCAAGGTTGTGTTGGAATCA	GVSPGKYYTYASTRNNLRLILQNLIENDSGVYY	GGAGTCAGTCCAGGGAAGTATTATACTTACGCAAGCACAAGGAACAACTTGAGATTGATACTGCAAAATCTAATTGAAAATGACTCTGGGGTCTATTAC	CATWDGSRSYYKKLF	TGTGCCACCTGGGACGGGTCCCGAAGCTATTATAAGAAACTCTTT	GSGTTLVVT	GGCAGTGGAACAACACTTGTTGTCACAG	338	9	clonotype1	clonotype1_consensus_2	2
AGTAGTCGTTAGTGGG-1	TRUE	AGTAGTCGTTAGTGGG-1_contig_2	TRUE	559	TRD	TRDV1		TRDJ1	TRDC	TRUE	TRUE	AQKVTQAQSSVSMPVRKAVTLNCLYE	GCCCAGAAGGTTACTCAAGCCCAGTCATCAGTATCCATGCCAGTGAGGAAAGCAGTCACCCTGAACTGCCTGTATGAA	TSWWSYY	ACAAGTTGGTGGTCATATTAT	IFWYKQLPSKEMIFLIR	ATTTTTTGGTACAAGCAACTTCCCAGCAAAGAGATGATTTTCCTTATTCGC	QGSDEQ	CAGGGTTCTGATGAACAG	NAKSGRYSVNFKKAAKSVALTISALQLEDSAKYF	AATGCAAAAAGTGGTCGCTATTCTGTCAACTTCAAGAAAGCAGCGAAATCCGTCGCCTTAACCATTTCAGCCTTACAGCTAGAAGATTCAGCAAAGTACTTT	CALGDYVLSDKLIF	TGTGCTCTTGGGGACTACGTTCTATCCGATAAACTCATCTTT	GKGTRVTVEP	GGAAAAGGAACCCGTGTGACTGTGGAACCAA	5210	9	clonotype1	clonotype1_consensus_1	2
AGTAGTCTCTGCAAGT-1	TRUE	AGTAGTCTCTGCAAGT-1_contig_1	TRUE	666	TRG	TRGV2		TRGJ1	TRGC1	TRUE	TRUE	KSVIRQTGSSAEITCDLA	AAGTCAGTCATCAGGCAGACTGGGTCATCTGCTGAAATCACTTGTGATCTTGCT	EGSNGY	GAAGGAAGTAACGGCTAC	IHWYLHQEGKAPQRLQY	ATCCACTGGTACCTACACCAGGAGGGGAAGGCCCCACAGCGTCTTCAGTAC	YDSYNSKVVLES	TATGACTCCTACAACTCCAAGGTTGTGTTGGAATCA	GVSPGKYYTYASTRNNLRLILQNLIENDSGVYY	GGAGTCAGTCCAGGGAAGTATTATACTTACGCAAGCACAAGGAACAACTTGAGATTGATACTGCAAAATCTAATTGAAAATGACTCTGGGGTCTATTAC	CATWDGSRSYYKKLF	TGTGCCACCTGGGACGGGTCCCGAAGCTATTATAAGAAACTCTTT	GSGTTLVVT	GGCAGTGGAACAACACTTGTTGTCACAG	176	5	clonotype1	clonotype1_consensus_2	2
AGTAGTCTCTGCAAGT-1	TRUE	AGTAGTCTCTGCAAGT-1_contig_2	TRUE	539	TRD	TRDV1		TRDJ1	TRDC	TRUE	TRUE	AQKVTQAQSSVSMPVRKAVTLNCLYE	GCCCAGAAGGTTACTCAAGCCCAGTCATCAGTATCCATGCCAGTGAGGAAAGCAGTCACCCTGAACTGCCTGTATGAA	TSWWSYY	ACAAGTTGGTGGTCATATTAT	IFWYKQLPSKEMIFLIR	ATTTTTTGGTACAAGCAACTTCCCAGCAAAGAGATGATTTTCCTTATTCGC	QGSDEQ	CAGGGTTCTGATGAACAG	NAKSGRYSVNFKKAAKSVALTISALQLEDSAKYF	AATGCAAAAAGTGGTCGCTATTCTGTCAACTTCAAGAAAGCAGCGAAATCCGTCGCCTTAACCATTTCAGCCTTACAGCTAGAAGATTCAGCAAAGTACTTT	CALGDYVLSDKLIF	TGTGCTCTTGGGGACTACGTTCTATCCGATAAACTCATCTTT	GKGTRVTVEP	GGAAAAGGAACCCGTGTGACTGTGGAACCAA	2657	6	clonotype1	clonotype1_consensus_1	2
AGTCTTTCACGGTAGA-1	TRUE	AGTCTTTCACGGTAGA-1_contig_1	TRUE	778	TRG	TRGV2		TRGJ1	TRGC1	TRUE	TRUE	KSVIRQTGSSAEITCDLA	AAGTCAGTCATCAGGCAGACTGGGTCATCTGCTGAAATCACTTGTGATCTTGCT	EGSNGY	GAAGGAAGTAACGGCTAC	IHWYLHQEGKAPQRLQY	ATCCACTGGTACCTACACCAGGAGGGGAAGGCCCCACAGCGTCTTCAGTAC	YDSYNSKVVLES	TATGACTCCTACAACTCCAAGGTTGTGTTGGAATCA	GVSPGKYYTYASTRNNLRLILQNLIENDSGVYY	GGAGTCAGTCCAGGGAAGTATTATACTTACGCAAGCACAAGGAACAACTTGAGATTGATACTGCAAAATCTAATTGAAAATGATTCTGGGGTCTATTAC	CATWDGSRSYYKKLF	TGTGCCACCTGGGACGGGTCCCGAAGCTATTATAAGAAACTCTTT	GSGTTLVVT	GGCAGTGGAACAACACTTGTTGTCACAG	30545	8	clonotype1	clonotype1_consensus_2	3
[truncated: 3,052 more rows]
