# Supplementary material for: Tumor reactive γδ T cells contribute to a complete response to PD-1 blockade in a Merkel cell carcinoma patient
Source: Nat Commun. 2024 Feb 6;15:1094. doi: 10.1038/s41467-024-45449-y (PMC10848161; doi:10.1038/s41467-024-45449-y)
Supplement: Supplementary file 4 — Supplementary Data 1 [file 41467_2024_45449_MOESM4_ESM.zip › Data_Availability_Nature_Comm/E_35B_filtered_gdTCR_annotations.csv]

barcode	is_cell	contig_id	high_confidence	length	chain	v_gene	d_gene	j_gene	c_gene	full_length	productive	fwr1	fwr1_nt	cdr1	cdr1_nt	fwr2	fwr2_nt	cdr2	cdr2_nt	fwr3	fwr3_nt	cdr3	cdr3_nt	fwr4	fwr4_nt	reads	umis	raw_clonotype_id	raw_consensus_id	exact_subclonotype_id
AAACGGGAGACTTGAA-1	TRUE	AAACGGGAGACTTGAA-1_contig_1	TRUE	691	TRG	TRGV9		TRGJP	TRGC1	TRUE	TRUE	AGHLEQPQISSTKTLSKTARLECVVS	GCAGGTCACCTAGAGCAACCTCAAATTTCCAGTACTAAAACGCTGTCAAAAACAGCCCGCCTGGAATGTGTGGTGTCT	GITISATS	GGAATAACAATTTCTGCAACATCT	VYWYRERPGEVIQFLVS	GTATATTGGTATCGAGAGAGACCTGGTGAAGTCATACAGTTCCTGGTGTCC	ISYDGTVRKESG	ATTTCATATGACGGCACTGTCAGAAAGGAATCCGGC	IPSGKFEVDRIPETSTSTLTIHNVEKQDIATYY	ATTCCGTCAGGCAAATTTGAGGTGGATAGGATACCTGAAACGTCTACATCCACTCTCACCATTCACAATGTAGAGAAACAGGACATAGCTACCTACTAC	CALWEVHTPLGKKIKVF	TGTGCCTTGTGGGAGGTGCACACCCCTCTGGGCAAAAAAATCAAGGTATTT	GPGTKLIIT	GGTCCCGGAACAAAGCTTATCATTACAG	206	5	clonotype88	clonotype88_consensus_2	1
AAACGGGAGACTTGAA-1	TRUE	AAACGGGAGACTTGAA-1_contig_2	TRUE	572	TRD	TRDV2		TRDJ1	TRDC	TRUE	TRUE	IELVPEHQTVPVSIGVPATLRCSMK	ATTGAGTTGGTGCCTGAACACCAAACAGTGCCTGTGTCAATAGGGGTCCCTGCCACCCTCAGGTGCTCCATGAAA	GEAIGNYY	GGAGAAGCGATCGGTAACTACTAT	INWYRKTQGNTMTFIYR	ATCAACTGGTACAGGAAGACCCAAGGTAACACAATGACTTTCATATACCGA	EKDIYG	GAAAAGGACATCTATGGC	PGFKDNFQGDIDIAKNLAVLKILAPSERDEGSYY	CCTGGTTTCAAAGACAATTTCCAAGGTGACATTGATATTGCAAAGAACCTGGCTGTACTTAAGATACTTGCACCATCAGAGAGAGATGAAGGGTCTTACTAC	CACDGLAGRDTRQGVTDKLIF	TGTGCCTGTGACGGCCTAGCTGGGAGGGATACGCGCCAGGGGGTTACCGATAAACTCATCTTT	GKGTRVTVEP	GGAAAAGGAACCCGTGTGACTGTGGAACCAA	727	5	clonotype88	clonotype88_consensus_1	1
AAACGGGCAGTATGCT-1	TRUE	AAACGGGCAGTATGCT-1_contig_1	TRUE	552	TRD	TRDV1	TRDD2	TRDJ1	TRDC	TRUE	TRUE	AQKVTQAQSSVSMPVRKAVTLNCLYE	GCCCAGAAGGTTACTCAAGCCCAGTCATCAGTATCCATGCCAGTGAGGAAAGCAGTCACCCTGAACTGCCTGTATGAA	TSWWSYY	ACAAGTTGGTGGTCATATTAT	IFWYKQLPSKEMIFLIR	ATTTTTTGGTACAAGCAACTTCCCAGCAAAGAGATGATTTTCCTTATTCGC	QGSDEQ	CAGGGTTCTGATGAACAG	NAKSGRYSVNFKKAAKSVALTISALQLEDSAKYF	AATGCAAAAAGTGGTCGCTATTCTGTCAACTTCAAGAAAGCAGCGAAATCCGTCGCCTTAACCATTTCAGCCTTACAGCTAGAAGATTCAGCAAAGTACTTT	CALGETFLPKLGPLKLIF	TGTGCTCTTGGGGAAACCTTCCTACCAAAACTGGGGCCTCTTAAACTCATCTTT	GKGTRVTVEP	GGAAAAGGAACCCGTGTGACTGTGGAACCAA	1308	13	clonotype18	clonotype18_consensus_1	1
AAACGGGGTACTCTCC-1	TRUE	AAACGGGGTACTCTCC-1_contig_1	TRUE	553	TRD	TRDV1		TRDJ1	TRDC	TRUE	TRUE	AQKVTQAQSSVSMPVRKAVTLNCLYE	GCCCAGAAGGTTACTCAAGCCCAGTCATCAGTATCCATGCCAGTGAGGAAAGCAGTCACCCTGAACTGCCTGTATGAA	TSWWSYY	ACAAGTTGGTGGTCATATTAT	IFWYKQLPSKEMIFLIR	ATTTTTTGGTACAAGCAACTTCCCAGCAAAGAGATGATTTTCCTTATTCGC	QGSDEQ	CAGGGTTCTGATGAACAG	NAKSGRYSVNFKKAAKSVALTISALQLEDSAKYF	AATGCAAAAAGTGGTCGCTATTCTGTCAACTTCAAGAAAGCAGCGAAATCCGTCGCCTTAACCATTTCAGCCTTACAGCTAGAAGATTCAGCAAAGTACTTT	CALGELQFPWGWGPLKLIF	TGTGCTCTTGGGGAATTACAGTTTCCCTGGGGCTGGGGACCGCTTAAACTCATCTTT	GKGTRVTVEP	GGAAAAGGAACCCGTGTGACTGTGGAACCAA	5269	11	clonotype206	clonotype206_consensus_1	1
AAACGGGGTCAACATC-1	TRUE	AAACGGGGTCAACATC-1_contig_1	TRUE	659	TRG	TRGV9		TRGJ1	TRGC1	TRUE	TRUE	AGHLEQPQISSTKTLSKTARLECVVS	GCAGGTCACCTAGAGCAACCTCAAATTTCCAGTACTAAAACGCTGTCAAAAACAGCCCGCCTGGAATGTGTGGTGTCT	GITISATS	GGAATAACAATTTCTGCAACATCT	VYWYRERPGEVIQFLVS	GTATATTGGTATCGAGAGAGACCTGGTGAAGTCATACAGTTCCTGGTGTCC	ISYDGTVRKESG	ATTTCATATGACGGCACTGTCAGAAAGGAATCCGGC	IPSGKFEVDRIPETSTSTLTIHNVEKQDIATYY	ATTCCGTCAGGCAAATTTGAGGTGGATAGGATACCTGAAACGTCTACATCCACTCTCACCATTCACAATGTAGAGAAACAGGACATAGCTACCTACTAC	CALWEVRHGKKLF	TGTGCCTTGTGGGAGGTGCGTCACGGGAAGAAACTCTTT	GSGTTLVVT	GGCAGTGGAACAACACTTGTTGTCACAG	35	5	clonotype180	clonotype180_consensus_1	1
AAAGATGAGACTGGGT-1	TRUE	AAAGATGAGACTGGGT-1_contig_1	TRUE	578	TRD	TRDV3	TRDD2	TRDJ1	TRDC	TRUE	TRUE	DKVTQSSPDQTVASGSEVVLLCTYD	GACAAAGTAACCCAGAGTTCCCCGGACCAGACGGTGGCGAGTGGCAGTGAGGTGGTACTGCTCTGCACTTACGAC	TVYSNPD	ACTGTATATTCAAATCCAGAT	LFWYRIRPDYSFQFVFY	TTATTCTGGTACCGGATAAGGCCAGATTATTCCTTTCAGTTTGTCTTTTAT	GDNSRSEGA	GGGGATAACAGCAGATCAGAAGGTGCA	DFTQGRFSVKHILTQKAFHLVISPVRTEDSATYY	GATTTTACTCAAGGACGGTTTTCTGTGAAACACATTCTGACCCAGAAAGCCTTTCACTTGGTGATCTCTCCAGTAAGGACTGAAGACAGTGCCACTTACTAC	CAFIACRVAFLPGFIDKLIF	TGTGCCTTTATAGCTTGTCGTGTCGCCTTCCTACCGGGATTCATCGATAAACTCATCTTT	GKGTRVTVEP	GGAAAAGGAACCCGTGTGACTGTGGAACCAA	4027	24	clonotype22	clonotype22_consensus_1	1
AAAGATGAGACTGGGT-1	TRUE	AAAGATGAGACTGGGT-1_contig_2	TRUE	599	TRG	TRGV2		TRGJ1		TRUE	TRUE	KSVIRQTGSSAEITCDLA	AAGTCAGTCATCAGGCAGACTGGGTCATCTGCTGAAATCACTTGTGATCTTGCT	EGSNGY	GAAGGAAGTAACGGCTAC	IHWYLHQEGKAPQRLQY	ATCCACTGGTACCTACACCAGGAGGGGAAGGCCCCACAGCGTCTTCAGTAC	YDSYNSKVVLES	TATGACTCCTACAACTCCAAGGTTGTGTTGGAATCA	GVSPGKYYTYASTRNNLRLILRNLIENDSGVYY	GGAGTCAGTCCAGGGAAGTATTATACTTACGCAAGCACAAGGAACAACTTGAGATTGATACTGCGAAATCTAATTGAAAATGACTCTGGGGTCTATTAC	CATWDVTSNYYKKLF	TGTGCCACCTGGGACGTGACCTCGAATTATTATAAGAAACTCTTT	GSGTTLVVT	GGCAGTGGAACAACACTTGTTGTCACAG	13	3	clonotype22	clonotype22_consensus_2	1
AAAGATGAGGTAAACT-1	TRUE	AAAGATGAGGTAAACT-1_contig_1	TRUE	615	TRD	TRDV2	TRDD3	TRDJ1	TRDC	TRUE	TRUE	IELVPEHQTVPVSIGVPATLRCSMK	ATTGAGTTGGTGCCTGAACACCAAACAGTGCCTGTGTCAATAGGGGTCCCTGCCACCCTCAGGTGCTCCATGAAA	GEAIGNYY	GGAGAAGCGATCGGTAACTACTAT	INWYRKTQGNTMTFIYR	ATCAACTGGTACAGGAAGACCCAAGGTAACACAATGACTTTCATATACCGA	EKDIYG	GAAAAGGACATCTATGGC	PGFKDNFQGDIDIAKNLAVLKILAPSERDEGSYY	CCTGGTTTCAAAGACAATTTCCAAGGTGACATTGATATTGCAAAGAACCTGGCTGTACTTAAGATACTTGCACCATCAGAGAGAGATGAAGGGTCTTACTAC	CACDALLGDTNTDKLIF	TGTGCCTGTGACGCTCTACTGGGGGATACGAACACCGATAAACTCATCTTT	GKGTRVTVEP	GGAAAAGGAACCCGTGTGACTGTGGAACCAA	5872	23	clonotype11	clonotype11_consensus_1	1
AAAGATGAGTCAAGGC-1	TRUE	AAAGATGAGTCAAGGC-1_contig_1	TRUE	559	TRD	TRDV1		TRDJ1	TRDC	TRUE	TRUE	AQKVTQAQSSVSMPVRKAVTLNCLYE	GCCCAGAAGGTTACTCAAGCCCAGTCATCAGTATCCATGCCAGTGAGGAAAGCAGTCACCCTGAACTGCCTGTATGAA	TSWWSYY	ACAAGTTGGTGGTCATATTAT	IFWYKQLPSKEMIFLIR	ATTTTTTGGTACAAGCAACTTCCCAGCAAAGAGATGATTTTCCTTATTCGC	QGSDEQ	CAGGGTTCTGATGAACAG	NAKSGRYSVNFKKAAKSVALTISALQLEDSAKYF	AATGCAAAAAGTGGTCGCTATTCTGTCAACTTCAAGAAAGCAGCGAAATCCGTCGCCTTAACCATTTCAGCCTTACAGCTAGAAGATTCAGCAAAGTACTTT	CALGEPPSLRLGDTPYTDKLIF	TGTGCTCTTGGGGAACCCCCCTCCCTACGTCTGGGGGATACGCCGTACACCGATAAACTCATCTTT	GKGTRVTVEP	GGAAAAGGAACCCGTGTGACTGTGGAACCAA	1051	21	clonotype253	clonotype253_consensus_1	1
AACGTTGAGGCTCATT-1	TRUE	AACGTTGAGGCTCATT-1_contig_1	TRUE	545	TRD	TRDV1		TRDJ2	TRDC	TRUE	TRUE	AQKVTQAQSSVSMPVRKAVTLNCLYE	GCCCAGAAGGTTACTCAAGCCCAGTCATCAGTATCCATGCCAGTGAGGAAAGCAGTCACCCTGAACTGCCTGTATGAA	TSWWSYY	ACAAGTTGGTGGTCATATTAT	IFWYKQLPSKEMIFLIR	ATTTTTTGGTACAAGCAACTTCCCAGCAAAGAGATGATTTTCCTTATTCGC	QGSDEQ	CAGGGTTCTGATGAACAG	NAKSGRYSVNFKKAAKSVALTISALQLEDSAKYF	AATGCAAAAAGTGGTCGCTATTCTGTCAACTTCAAGAAAGCAGCGAAATCCGTCGCCTTAACCATTTCAGCCTTACAGCTAGAAGATTCAGCAAAGTACTTT	CALGAQSWYALTAQLFF	TGTGCTCTTGGGGCCCAGTCATGGTATGCTTTGACAGCACAACTCTTCTTT	GKGTQLIVEP	GGAAAGGGAACACAACTCATCGTGGAACCAG	1523	23	clonotype166	clonotype166_consensus_1	1
AACGTTGAGGCTCATT-1	TRUE	AACGTTGAGGCTCATT-1_contig_2	TRUE	698	TRG	TRGV8		TRGJP2	TRGC2	TRUE	TRUE	KSSNLEGRTKSVTRPTGSSAVITCDLP	AAATCTTCCAACTTGGAAGGGAGAACAAAGTCAGTCACCAGGCCAACTGGGTCATCAGCTGTAATCACTTGTGATCTTCCT	VENAVY	GTAGAAAATGCCGTCTAC	THWYLHQEGKAPQRLLY	ACCCACTGGTACCTACACCAGGAGGGGAAGGCCCCACAGCGTCTTCTGTAC	YDSYNSRVVLE	TATGACTCCTACAACTCCAGGGTTGTGTTGGAA	SGISREKYHTYASTGKSLKFILENLIERDSGVYY	TCAGGAATCAGTCGAGAAAAGTATCATACTTATGCAAGCACAGGGAAGAGCCTTAAATTTATACTGGAAAATCTAATTGAACGTGACTCTGGGGTCTATTAC	CATWDLQGGDWIKTF	TGTGCCACCTGGGATCTACAAGGGGGTGATTGGATCAAGACGTTT	AKGTRLIVTSP	GCAAAAGGGACTAGGCTCATAGTAACTTCGCCTG	381	7	clonotype166	clonotype166_consensus_2	1
AACTGGTCACAACGTT-1	TRUE	AACTGGTCACAACGTT-1_contig_1	TRUE	554	TRD	TRDV3		TRDJ1	TRDC	TRUE	TRUE	DKVTQSSPDQTVASGSEVVLLCTYD	GACAAAGTAACCCAGAGTTCCCCGGACCAGACGGTGGCGAGTGGCAGTGAGGTGGTACTGCTCTGCACTTACGAC	TVYSNPD	ACTGTATATTCAAATCCAGAT	LFWYRIRPDYSFQFVFY	TTATTCTGGTACCGGATAAGGCCAGATTATTCCTTTCAGTTTGTCTTTTAT	GDNSRSEGA	GGGGATAACAGCAGATCAGAAGGTGCA	DFTQGRFSVKHILTQKAFHLVISPVRTEDSATYY	GATTTTACTCAAGGACGGTTTTCTGTGAAACACATTCTGACCCAGAAAGCCTTTCACTTGGTGATCTCTCCAGTAAGGACTGAAGACAGTGCCACTTACTAC	CAFRPPLLGIRVGDKLIF	TGTGCCTTTAGACCTCCCCTATTGGGGATACGCGTTGGCGATAAACTCATCTTT	GKGTRVTVEP	GGAAAAGGAACCCGTGTGACTGTGGAACCAA	1705	10	clonotype13	clonotype13_consensus_1	3
AACTTTCCAACGATCT-1	TRUE	AACTTTCCAACGATCT-1_contig_1	TRUE	550	TRD	TRDV1		TRDJ1	TRDC	TRUE	TRUE	AQKVTQAQSSVSMPVRKAVTLNCLYE	GCCCAGAAGGTTACTCAAGCCCAGTCATCAGTATCCATGCCAGTGAGGAAAGCAGTCACCCTGAACTGCCTGTATGAA	TSWWSYY	ACAAGTTGGTGGTCATATTAT	IFWYKQLPSKEMIFLIR	ATTTTTTGGTACAAGCAACTTCCCAGCAAAGAGATGATTTTCCTTATTCGC	QGSDEQ	CAGGGTTCTGATGAACAG	NAKSGRYSVNFKKAAKSVALTISALQLEDSAKYF	AATGCAAAAAGTGGTCGCTATTCTGTCAACTTCAAGAAAGCAGCGAAATCCGTCGCCTTAACCATTTCAGCCTTACAGCTAGAAGATTCAGCAAAGTACTTT	CALGDPLPPGIHYTDKLIF	TGTGCTCTTGGGGATCCTCTTCCGCCGGGGATCCATTACACCGATAAACTCATCTTT	GKGTRVTVEP	GGAAAAGGAACCCGTGTGACTGTGGAACCAA	2935	12	clonotype21	clonotype21_consensus_1	1
AACTTTCCACCGTTGG-1	TRUE	AACTTTCCACCGTTGG-1_contig_1	TRUE	637	TRD	TRDV2		TRDJ3	TRDC	TRUE	TRUE	IELVPEHQTVPVSIGVPATLRCSMK	ATTGAGTTGGTGCCTGAACACCAAACAGTGCCTGTGTCAATAGGGGTCCCTGCCACCCTCAGGTGCTCCATGAAA	GEAIGNYY	GGAGAAGCGATCGGTAACTACTAT	INWYRKTQGNTMTFIYR	ATCAACTGGTACAGGAAGACCCAAGGTAACACAATGACTTTCATATACCGA	EKDIYG	GAAAAGGACATCTATGGC	PGFKDNFQGDIDIAKNLAVLKILAPSERDEGSYY	CCTGGTTTCAAAGACAATTTCCAAGGTGACATTGATATTGCAAAGAACCTGGCTGTACTTAAGATACTTGCACCATCAGAGAGAGATGAAGGGTCTTACTAC	CACDALGGGTIKSWDTRQMFF	TGTGCCTGTGACGCTCTTGGTGGGGGAACCATAAAATCCTGGGACACCCGACAGATGTTTTTC	GTGIKLFVEP	GGAACTGGCATCAAACTCTTCGTGGAGCCCC	5562	9	clonotype237	clonotype237_consensus_1	1
AACTTTCCAGGTCCAC-1	TRUE	AACTTTCCAGGTCCAC-1_contig_1	TRUE	580	TRD	TRDV2		TRDJ1	TRDC	TRUE	TRUE	IELVPEHQTVPVSIGVPATLRCSMK	ATTGAGTTGGTGCCTGAACACCAAACAGTGCCTGTGTCAATAGGGGTCCCTGCCACCCTCAGGTGCTCCATGAAA	GEAIGNYY	GGAGAAGCGATCGGTAACTACTAT	INWYRKTQGNTMTFIYR	ATCAACTGGTACAGGAAGACCCAAGGTAACACAATGACTTTCATATACCGA	EKDIYG	GAAAAGGACATCTATGGC	PGFKDNFQGDIDIAKNLAVLKILAPSERDEGSYY	CCTGGTTTCAAAGACAATTTCCAAGGTGACATTGATATTGCAAAGAACCTGGCTGTACTTAAGATACTTGCACCATCAGAGAGAGATGAAGGGTCTTACTAC	CACDTLEGGITVGYTDKLIF	TGTGCCTGTGACACCCTGGAGGGGGGGATTACCGTTGGGTACACCGATAAACTCATCTTT	GKGTRVTVEP	GGAAAAGGAACCCGTGTGACTGTGGAACCAA	5774	11	clonotype218	clonotype218_consensus_1	1
AAGACCTAGAGAACAG-1	TRUE	AAGACCTAGAGAACAG-1_contig_1	TRUE	543	TRD	TRDV1		TRDJ1	TRDC	TRUE	TRUE	AQKVTQAQSSVSMPVRKAVTLNCLYE	GCCCAGAAGGTTACTCAAGCCCAGTCATCAGTATCCATGCCAGTGAGGAAAGCAGTCACCCTGAACTGCCTGTATGAA	TSWWSYY	ACAAGTTGGTGGTCATATTAT	IFWYKQLPSKEMIFLIR	ATTTTTTGGTACAAGCAACTTCCCAGCAAAGAGATGATTTTCCTTATTCGC	QGSDEQ	CAGGGTTCTGATGAACAG	NAKSGRYSVNFKKAAKSVALTISALQLEDSAKYF	AATGCAAAAAGTGGTCGCTATTCTGTCAACTTCAAGAAAGCAGCGAAATCCGTCGCCTTAACCATTTCAGCCTTACAGCTAGAAGATTCAGCAAAGTACTTT	CALGELYYLYTDKLIF	TGTGCTCTTGGGGAACTATATTACCTGTACACCGATAAACTCATCTTT	GKGTRVTVEP	GGAAAAGGAACCCGTGTGACTGTGGAACCAA	5806	15	clonotype16	clonotype16_consensus_1	3
AAGCCGCGTCTACCTC-1	TRUE	AAGCCGCGTCTACCTC-1_contig_1	TRUE	659	TRG	TRGV4		TRGJ1	TRGC1	TRUE	TRUE	KSVIRQTGSSAEITCDLA	AAGTCAGTCATCAGGCAGACTGGGTCATCTGCTGAAATCACTTGTGATCTTGCT	EGSTGY	GAAGGAAGTACCGGCTAC	IHWYLHQEGKAPQRLLY	ATCCACTGGTACCTACACCAGGAGGGGAAGGCCCCACAGCGTCTTCTGTAC	YDSYTSSVVLES	TATGACTCCTACACCTCCAGCGTTGTGTTGGAATCA	GISPGKYDTYGSTRKNLRMILRNLIENDSGVYY	GGAATCAGCCCAGGGAAGTATGATACTTACGGAAGCACAAGGAAGAACTTGAGAATGATACTGCGAAATCTTATTGAAAATGACTCTGGAGTCTATTAC	CATWVHYYKKLF	TGTGCCACCTGGGTGCATTATTATAAGAAACTCTTT	GSGTTLVVT	GGCAGTGGAACAACACTTGTTGTCACAG	1353	3	clonotype2	clonotype2_consensus_2	3
AAGCCGCTCAGCGATT-1	TRUE	AAGCCGCTCAGCGATT-1_contig_1	TRUE	544	TRD	TRDV1	TRDD3	TRDJ1	TRDC	TRUE	TRUE	AQKVTQAQSSVSMPVRKAVTLNCLYE	GCCCAGAAGGTTACTCAAGCCCAGTCATCAGTATCCATGCCAGTGAGGAAAGCAGTCACCCTGAACTGCCTGTATGAA	TSWWSYY	ACAAGTTGGTGGTCATATTAT	IFWYKQLPSKEMIFLIR	ATTTTTTGGTACAAGCAACTTCCCAGCAAAGAGATGATTTTCCTTATTCGC	QGSDEQ	CAGGGTTCTGATGAACAG	NAKSGRYSVNFKKAAKSVALTISALQLEDSAKYF	AATGCAAAAAGTGGTCGCTATTCTGTCAACTTCAAGAAAGCAGCGAAATCCGTCGCCTTAACCATTTCAGCCTTACAGCTAGAAGATTCAGCAAAGTACTTT	CALGEDGTQYWGMGLIF	TGTGCTCTTGGGGAAGACGGCACCCAGTACTGGGGGATGGGGCTCATCTTT	GKGTRVTVEP	GGAAAAGGAACCCGTGTGACTGTGGAACCAA	6521	12	clonotype38	clonotype38_consensus_1	1
AAGCCGCTCAGCGATT-1	TRUE	AAGCCGCTCAGCGATT-1_contig_2	TRUE	634	TRG	TRGV8		TRGJ1	TRGC2	TRUE	TRUE	KSSNLEGRTKSVTRPTGSSAVITCDLP	AAATCTTCCAACTTGGAAGGGAGAACAAAGTCAGTCACCAGGCCAACTGGGTCATCAGCTGTAATCACTTGTGATCTTCCT	VENAVY	GTAGAAAATGCCGTCTAC	THWYLHQEGKAPQRLLY	ACCCACTGGTACCTACACCAGGAGGGGAAGGCCCCACAGCGTCTTCTGTAC	YDSYNSRVVLE	TATGACTCCTACAACTCCAGGGTTGTGTTGGAA	SGISREKYHTYASTGKSLKFILENLIERDSGVYY	TCAGGAATCAGTCGAGAAAAGTATCATACTTATGCAAGCACAGGGAAGAGCCTTAAATTTATACTGGAAAATCTAATTGAACGTGACTCTGGGGTCTATTAC	CATWIYYKKLF	TGTGCCACCTGGATTTATTATAAGAAACTCTTT	GSGTTLVVT	GGCAGTGGAACAACACTTGTTGTCACAG	1297	8	clonotype38	clonotype38_consensus_2	1
AAGGCAGCAAGTTCTG-1	TRUE	AAGGCAGCAAGTTCTG-1_contig_1	TRUE	560	TRD	TRDV1		TRDJ1	TRDC	TRUE	TRUE	AQKVTQAQSSVSMPVRKAVTLNCLYE	GCCCAGAAGGTTACTCAAGCCCAGTCATCAGTATCCATGCCAGTGAGGAAAGCAGTCACCCTGAACTGCCTGTATGAA	TSWWSYY	ACAAGTTGGTGGTCATATTAT	IFWYKQLPSKEMIFLIR	ATTTTTTGGTACAAGCAACTTCCCAGCAAAGAGATGATTTTCCTTATTCGC	QGSDEQ	CAGGGTTCTGATGAACAG	NAKSGRYSVNFKKAAKSVALTISALQLEDSAKYF	AATGCAAAAAGTGGTCGCTATTCTGTCAACTTCAAGAAAGCAGCGAAATCCGTCGCCTTAACCATTTCAGCCTTACAGCTAGAAGATTCAGCAAAGTACTTT	CALGELDFPTVGDTDTDKLIF	TGTGCTCTTGGGGAACTAGACTTTCCTACTGTGGGGGATACGGATACCGATAAACTCATCTTT	GKGTRVTVEP	GGAAAAGGAACCCGTGTGACTGTGGAACCAA	8304	15	clonotype52	clonotype52_consensus_1	2
AAGGCAGTCCGTACAA-1	TRUE	AAGGCAGTCCGTACAA-1_contig_1	TRUE	548	TRD	TRDV3		TRDJ1	TRDC	TRUE	TRUE	DKVTQSSPDQTVASGSEVVLLCTYD	GACAAAGTAACCCAGAGTTCCCCGGACCAGACGGTGGCGAGTGGCAGTGAGGTGGTACTGCTCTGCACTTACGAC	TVYSNPD	ACTGTATATTCAAATCCAGAT	LFWYRIRPDYSFQFVFY	TTATTCTGGTACCGGATAAGGCCAGATTATTCCTTTCAGTTTGTCTTTTAT	GDNSRSEGA	GGGGATAACAGCAGATCAGAAGGTGCA	DFTQGRFSVKHILTQKAFHLVISPVRTEDSATYY	GATTTTACTCAAGGACGGTTTTCTGTGAAACACATTCTGACCCAGAAAGCCTTTCACTTGGTGATCTCTCCAGTAAGGACTGAAGACAGTGCCACTTACTAC	CASKGYLTFTDKLIF	TGTGCCTCCAAAGGATACCTAACTTTCACCGATAAACTCATCTTT	GKGTRVTVEP	GGAAAAGGAACCCGTGTGACTGTGGAACCAA	2567	12	clonotype61	clonotype61_consensus_1	2
AAGGTTCGTACCCAAT-1	TRUE	AAGGTTCGTACCCAAT-1_contig_1	TRUE	535	TRD	TRDV3	TRDD3	TRDJ1	TRDC	TRUE	TRUE	DKVTQSSPDQTVASGSEVVLLCTYD	GACAAAGTAACCCAGAGTTCCCCGGACCAGACGGTGGCGAGTGGCAGTGAGGTGGTACTGCTCTGCACTTACGAC	TVYSNPD	ACTGTATATTCAAATCCAGAT	LFWYRIRPDYSFQFVFY	TTATTCTGGTACCGGATAAGGCCAGATTATTCCTTTCAGTTTGTCTTTTAT	GDNSRSEGA	GGGGATAACAGCAGATCAGAAGGTGCA	DFTQGRFSVKHILTQKAFHLVISPVRTEDSATYY	GATTTTACTCAAGGACGGTTTTCTGTGAAACACATTCTGACCCAGAAAGCCTTTCACTTGGTGATCTCTCCAGTAAGGACTGAAGACAGTGCCACTTACTAC	CAHSVPANWGILTDKLIF	TGTGCCCACAGCGTTCCCGCCAACTGGGGGATACTCACCGATAAACTCATCTTT	GKGTRVTVEP	GGAAAAGGAACCCGTGTGACTGTGGAACCAA	119	5	clonotype8	clonotype8_consensus_1	2
AAGGTTCGTGTGCGTC-1	TRUE	AAGGTTCGTGTGCGTC-1_contig_1	TRUE	581	TRD	TRDV1		TRDJ1	TRDC	TRUE	TRUE	AQKVTQAQSSVSMPVRKAVTLNCLYE	GCCCAGAAGGTTACTCAAGCCCAGTCATCAGTATCCATGCCAGTGAGGAAAGCAGTCACCCTGAACTGCCTGTATGAA	TSWWSYY	ACAAGTTGGTGGTCATATTAT	IFWYKQLPSKEMIFLIR	ATTTTTTGGTACAAGCAACTTCCCAGCAAAGAGATGATTTTCCTTATTCGC	QGSDEQ	CAGGGTTCTGATGAACAG	NAKSGRYSVNFKKAAKSVALTISALQLEDSAKYF	AATGCAAAAAGTGGTCGCTATTCTGTCAACTTCAAGAAAGCAGCGAAATCCGTCGCCTTAACCATTTCAGCCTTACAGCTAGAAGATTCAGCAAAGTACTTT	CALGALPYETARAFLRYWGMPSYTDKLIF	TGTGCTCTTGGGGCACTTCCATACGAAACAGCCCGAGCCTTCCTACGATACTGGGGGATGCCCTCGTACACCGATAAACTCATCTTT	GKGTRVTVEP	GGAAAAGGAACCCGTGTGACTGTGGAACCAA	2759	14	clonotype94	clonotype94_consensus_1	1
AAGTCTGTCGCCAAAT-1	TRUE	AAGTCTGTCGCCAAAT-1_contig_1	TRUE	544	TRD	TRDV1	TRDD3	TRDJ1	TRDC	TRUE	TRUE	AQKVTQAQSSVSMPVRKAVTLNCLYE	GCCCAGAAGGTTACTCAAGCCCAGTCATCAGTATCCATGCCAGTGAGGAAAGCAGTCACCCTGAACTGCCTGTATGAA	TSWWSYY	ACAAGTTGGTGGTCATATTAT	IFWYKQLPSKEMIFLIR	ATTTTTTGGTACAAGCAACTTCCCAGCAAAGAGATGATTTTCCTTATTCGC	QGSDEQ	CAGGGTTCTGATGAACAG	NAKSGRYSVNFKKAAKSVALTISALQLEDSAKYF	AATGCAAAAAGTGGTCGCTATTCTGTCAACTTCAAGAAAGCAGCGAAATCCGTCGCCTTAACCATTTCAGCCTTACAGCTAGAAGATTCAGCAAAGTACTTT	CALGVVGLLGDTRELIF	TGTGCTCTTGGGGTCGTGGGGCTACTGGGGGATACGAGAGAACTCATCTTT	GKGTRVTVEP	GGAAAAGGAACCCGTGTGACTGTGGAACCAA	3017	16	clonotype70	clonotype70_consensus_1	1
AATCCAGAGAACTCGG-1	TRUE	AATCCAGAGAACTCGG-1_contig_1	TRUE	677	TRG	TRGV9		TRGJ1	TRGC2	TRUE	TRUE	AGHLEQPQISSTKTLSKTARLECVVS	GCAGGTCACCTAGAGCAACCTCAAATTTCCAGTACTAAAACGCTGTCAAAAACAGCCCGCCTGGAATGTGTGGTGTCT	GITISATS	GGAATAACAATTTCTGCAACATCT	VYWYRERPGEVIQFLVS	GTATATTGGTATCGAGAGAGACCTGGTGAAGTCATACAGTTCCTGGTGTCC	ISYDGTVRKESG	ATTTCATATGACGGCACTGTCAGAAAGGAATCCGGC	IPSGKFEVDRIPETSTSTLTIHNVEKQDIATYY	ATTCCGTCAGGCAAATTTGAGGTGGATAGGATACCTGAAACGTCTACATCCACTCTCACCATTCACAATGTAGAGAAACAGGACATAGCTACCTACTAC	CALWEAPLYYKKLF	TGTGCCTTGTGGGAGGCGCCGCTTTATTATAAGAAACTCTTT	GSGTTLVVT	GGCAGTGGAACAACACTTGTTGTCACAG	171	15	clonotype32	clonotype32_consensus_2	3
ACACCAAAGATATGCA-1	TRUE	ACACCAAAGATATGCA-1_contig_1	TRUE	587	TRG	TRGV9		TRGJP	TRGC1	TRUE	TRUE	AGHLEQPQISSTKTLSKTARLECVVS	GCAGGTCACCTAGAGCAACCTCAAATTTCCAGTACTAAAACGCTGTCAAAAACAGCCCGCCTGGAATGTGTGGTGTCT	GITISATS	GGAATAACAATTTCTGCAACATCT	VYWYRERPGEVIQFLVS	GTATATTGGTATCGAGAGAGACCTGGTGAAGTCATACAGTTCCTGGTGTCC	ISYDGTVRKESG	ATTTCATATGACGGCACTGTCAGAAAGGAATCCGGC	IPSGKFEVDRIPETSTSTLTIHNVEKQDIATYY	ATTCCGTCAGGCAAATTTGAGGTGGATAGGATACCTGAAACGTCTACATCCACTCTCACCATTCACAATGTAGAGAAACAGGACATAGCTACCTACTAC	CALWEVLFRGGELGKKIKVF	TGTGCCTTGTGGGAGGTGCTTTTTCGAGGAGGAGAGTTGGGCAAAAAAATCAAGGTATTT	GPGTKLIIT	GGTCCCGGAACAAAGCTTATCATTACAG	45	7	clonotype20	clonotype20_consensus_3	2
ACACCAAAGATATGCA-1	TRUE	ACACCAAAGATATGCA-1_contig_2	TRUE	552	TRD	TRDV3	TRDD2	TRDJ1	TRDC	TRUE	TRUE	DKVTQSSPDQTVASGSEVVLLCTYD	GACAAAGTAACCCAGAGTTCCCCGGACCAGACGGTGGCGAGTGGCAGTGAGGTGGTACTGCTCTGCACTTACGAC	TVYSNPD	ACTGTATATTCAAATCCAGAT	LFWYRIRPDYSFQFVFY	TTATTCTGGTACCGGATAAGGCCAGATTATTCCTTTCAGTTTGTCTTTTAT	GDNSRSEGA	GGGGATAACAGCAGATCAGAAGGTGCA	DFTQGRFSVKHILTQKAFHLVISPVRTEDSATYY	GATTTTACTCAAGGACGGTTTTCTGTGAAACACATTCTGACCCAGAAAGCCTTTCACTTGGTGATCTCTCCAGTAAGGACTGAAGACAGTGCCACTTACTAC	CASTQAFLRSGLYTDKLIF	TGTGCCTCCACTCAGGCCTTCCTACGATCTGGGTTGTACACCGATAAACTCATCTTT	GKGTRVTVEP	GGAAAAGGAACCCGTGTGACTGTGGAACCAA	1680	12	clonotype20	clonotype20_consensus_2	2
ACACTGAAGCTCCTTC-1	TRUE	ACACTGAAGCTCCTTC-1_contig_1	TRUE	557	TRD	TRDV3		TRDJ1	TRDC	TRUE	TRUE	DKVTQSSPDQTVASGSEVVLLCTYD	GACAAAGTAACCCAGAGTTCCCCGGACCAGACGGTGGCGAGTGGCAGTGAGGTGGTACTGCTCTGCACTTACGAC	TVYSNPD	ACTGTATATTCAAATCCAGAT	LFWYRIRPDYSFQFVFY	TTATTCTGGTACCGGATAAGGCCAGATTATTCCTTTCAGTTTGTCTTTTAT	GDNSRSEGA	GGGGATAACAGCAGATCAGAAGGTGCA	DFTQGRFSVKHILTQKAFHLVISPVRTEDSATYY	GATTTTACTCAAGGACGGTTTTCTGTGAAACACATTCTGACCCAGAAAGCCTTTCACTTGGTGATCTCTCCAGTAAGGACTGAAGACAGTGCCACTTACTAC	CASSYEGILYTDKLIF	TGTGCCTCCTCCTACGAGGGGATACTGTACACCGATAAACTCATCTTT	GKGTRVTVEP	GGAAAAGGAACCCGTGTGACTGTGGAACCAA	2548	6	clonotype58	clonotype58_consensus_1	1
ACACTGAAGCTCCTTC-1	TRUE	ACACTGAAGCTCCTTC-1_contig_2	TRUE	732	TRG	TRGV4		TRGJ1	TRGC2	TRUE	TRUE	KSVIRQTGSSAEITCDLA	AAGTCAGTCATCAGGCAGACTGGGTCATCTGCTGAAATCACTTGTGATCTTGCT	EGSTGY	GAAGGAAGTACCGGCTAC	IHWYLHQEGKAPQRLLY	ATCCACTGGTACCTACACCAGGAGGGGAAGGCCCCACAGCGTCTTCTGTAC	YDSYTSSVVLES	TATGACTCCTACACCTCCAGCGTTGTGTTGGAATCA	GISPGKYDTYGSTRKNLRMILRNLIENDSGVYY	GGAATCAGCCCAGGGAAGTATGATACTTACGGAAGCACAAGGAAGAACTTGAGAATGATACTGCGAAATCTTATTGAAAATGACTCTGGAGTCTATTAC	CAAGNYYKKLF	TGTGCCGCTGGGAATTATTATAAGAAACTCTTT	GSGTTLVVT	GGCAGTGGAACAACACTTGTTGTCACAG	81	8	clonotype58	clonotype58_consensus_2	1
ACACTGAGTTAGAACA-1	TRUE	ACACTGAGTTAGAACA-1_contig_1	TRUE	559	TRD	TRDV1		TRDJ1	TRDC	TRUE	TRUE	AQKVTQAQSSVSMPVRKAVTLNCLYE	GCCCAGAAGGTTACTCAAGCCCAGTCATCAGTATCCATGCCAGTGAGGAAAGCAGTCACCCTGAACTGCCTGTATGAA	TSWWSYY	ACAAGTTGGTGGTCATATTAT	IFWYKQLPSKEMIFLIR	ATTTTTTGGTACAAGCAACTTCCCAGCAAAGAGATGATTTTCCTTATTCGC	QGSDEQ	CAGGGTTCTGATGAACAG	NAKSGRYSVNFKKAAKSVALTISALQLEDSAKYF	AATGCAAAAAGTGGTCGCTATTCTGTCAACTTCAAGAAAGCAGCGAAATCCGTCGCCTTAACCATTTCAGCCTTACAGCTAGAAGATTCAGCAAAGTACTTT	CALGEPLLQAGGYTSYTDKLIF	TGTGCTCTTGGGGAACCTCTCCTTCAAGCCGGGGGATACACTTCGTACACCGATAAACTCATCTTT	GKGTRVTVEP	GGAAAAGGAACCCGTGTGACTGTGGAACCAA	6755	17	clonotype37	clonotype37_consensus_1	2
ACACTGAGTTAGAACA-1	TRUE	ACACTGAGTTAGAACA-1_contig_2	TRUE	740	TRG	TRGV3		TRGJP2	TRGC2	TRUE	TRUE	KSVTRQTGSSAEITCDLT	AAGTCAGTCACCAGGCAGACTGGGTCATCTGCTGAAATCACTTGCGATCTTACT	VTNTFY	GTAACAAATACCTTCTAC	IHWYLHQEGKAPQRLLY	ATCCACTGGTACCTACACCAGGAGGGGAAGGCCCCACAGCGTCTTCTGTAC	YDVSTARDVLES	TATGACGTCTCCACCGCAAGGGATGTGTTGGAATCA	GLSPGKYYTHTPRRWSWILRLQNLIENDSGVYY	GGACTCAGTCCAGGAAAGTATTATACTCATACACCCAGGAGGTGGAGCTGGATATTGAGACTGCAAAATCTAATTGAAAATGATTCTGGGGTCTATTAC	CATWDRLSSDWIKTF	TGTGCCACCTGGGACAGACTTAGTAGTGATTGGATCAAGACGTTT	AKGTRLIVTSP	GCAAAAGGGACTAGGCTCATAGTAACTTCGCCTG	1213	15	clonotype37	clonotype37_consensus_3	2
ACAGCCGGTCGGCATC-1	TRUE	ACAGCCGGTCGGCATC-1_contig_1	TRUE	550	TRD	TRDV1		TRDJ1	TRDC	TRUE	TRUE	AQKVTQAQSSVSMPVRKAVTLNCLYE	GCCCAGAAGGTTACTCAAGCCCAGTCATCAGTATCCATGCCAGTGAGGAAAGCAGTCACCCTGAACTGCCTGTATGAA	TSWWSYY	ACAAGTTGGTGGTCATATTAT	IFWYKQLPSKEMIFLIR	ATTTTTTGGTACAAGCAACTTCCCAGCAAAGAGATGATTTTCCTTATTCGC	QGSDEQ	CAGGGTTCTGATGAACAG	NAKSGRYSVNFKKAAKSVALTISALQLEDSAKYF	AATGCAAAAAGTGGTCGCTATTCTGTCAACTTCAAGAAAGCAGCGAAATCCGTCGCCTTAACCATTTCAGCCTTACAGCTAGAAGATTCAGCAAAGTACTTT	CALGDPLPPGIHYTDKLIF	TGTGCTCTTGGGGATCCTCTTCCGCCGGGGATCCATTACACCGATAAACTCATCTTT	GKGTRVTVEP	GGAAAAGGAACCCGTGTGACTGTGGAACCAA	1741	19	clonotype48	clonotype48_consensus_1	2
ACAGCCGGTCGGCATC-1	TRUE	ACAGCCGGTCGGCATC-1_contig_2	TRUE	574	TRG	TRGV4		TRGJ1	TRGC2	TRUE	TRUE	KSVIRQTGSSAEITCDLA	AAGTCAGTCATCAGGCAGACTGGGTCATCTGCTGAAATCACTTGTGATCTTGCT	EGSTGY	GAAGGAAGTACCGGCTAC	IHWYLHQEGKAPQRLLY	ATCCACTGGTACCTACACCAGGAGGGGAAGGCCCCACAGCGTCTTCTGTAC	YDSYTSSVVLES	TATGACTCCTACACCTCCAGCGTTGTGTTGGAATCA	GISPGKYDTYGSTRKNLRMILRNLIENDSGVYY	GGAATCAGCCCAGGGAAGTATGATACTTACGGAAGCACAAGGAAGAACTTGAGAATGATACTGCGAAATCTTATTGAAAATGACTCTGGAGTCTATTAC	CATWGNYYKKLF	TGTGCCACCTGGGGGAATTATTATAAGAAACTCTTT	GSGTTLVVT	GGCAGTGGAACAACACTTGTTGTCACAG	47	8	clonotype48	clonotype48_consensus_2	2
ACAGCTACATTAGGCT-1	TRUE	ACAGCTACATTAGGCT-1_contig_1	TRUE	559	TRD	TRDV1		TRDJ1	TRDC	TRUE	TRUE	AQKVTQAQSSVSMPVRKAVTLNCLYE	GCCCAGAAGGTTACTCAAGCCCAGTCATCAGTATCCATGCCAGTGAGGAAAGCAGTCACCCTGAACTGCCTGTATGAA	TSWWSYY	ACAAGTTGGTGGTCATATTAT	IFWYKQLPSKEMIFLIR	ATTTTTTGGTACAAGCAACTTCCCAGCAAAGAGATGATTTTCCTTATTCGC	QGSDEQ	CAGGGTTCTGATGAACAG	NAKSGRYSVNFKKAAKSVALTISALQLEDSAKYF	AATGCAAAAAGTGGTCGCTATTCTGTCAACTTCAAGAAAGCAGCGAAATCCGTCGCCTTAACCATTTCAGCCTTACAGCTAGAAGATTCAGCAAAGTACTTT	CALGERGATEAGGPASTDKLIF	TGTGCTCTTGGGGAACGGGGGGCTACGGAGGCCGGGGGGCCGGCCTCCACCGATAAACTCATCTTT	GKGTRVTVEP	GGAAAAGGAACCCGTGTGACTGTGGAACCAA	127	6	clonotype89	clonotype89_consensus_1	1
ACAGCTAGTCATCCCT-1	TRUE	ACAGCTAGTCATCCCT-1_contig_1	TRUE	580	TRG	TRGV4		TRGJ1	TRGC1	TRUE	TRUE	KSVIRQTGSSAEITCDLT	AAGTCAGTCATCAGGCAGACTGGGTCATCTGCTGAAATCACTTGTGACCTTACT	VINAFY	GTAATAAATGCCTTCTAC	IHWYLHQEGKAPQRLLY	ATCCACTGGTACCTACACCAGGAGGGGAAGGCCCCACAGCGTCTTCTGTAC	YDSYTSSVVLES	TATGACTCCTACACCTCCAGCGTTGTGTTGGAATCA	GISPGKYDTYGSTRKNLRMILRNLIENDSGVYY	GGAATCAGCCCAGGGAAGTATGATACTTACGGAAGCACAAGGAAGAACTTGAGAATGATACTGCGAAATCTTATTGAAAATGACTCTGGAGTCTATTAC	CATWDPNYYKKLF	TGTGCCACCTGGGATCCGAATTATTATAAGAAACTCTTT	GSGTTLVVT	GGCAGTGGAACAACACTTGTTGTCACAG	1581	6	clonotype132	clonotype132_consensus_3	1
ACAGCTAGTCATCCCT-1	TRUE	ACAGCTAGTCATCCCT-1_contig_2	TRUE	546	TRD	TRDV1	TRDD2	TRDJ1	TRDC	TRUE	TRUE	AQKVTQAQSSVSMPVRKAVTLNCLYE	GCCCAGAAGGTTACTCAAGCCCAGTCATCAGTATCCATGCCAGTGAGGAAAGCAGTCACCCTGAACTGCCTGTATGAA	TSWWSYY	ACAAGTTGGTGGTCATATTAT	IFWYKQLPSKEMIFLIR	ATTTTTTGGTACAAGCAACTTCCCAGCAAAGAGATGATTTTCCTTATTCGC	QGSDEQ	CAGGGTTCTGATGAACAG	NAKSGRYSVNFKKAAKSVALTISALQLEDSAKYF	AATGCAAAAAGTGGTCGCTATTCTGTCAACTTCAAGAAAGCAGCGAAATCCGTCGCCTTAACCATTTCAGCCTTACAGCTAGAAGATTCAGCAAAGTACTTT	CALGKGGSLPTYRILIF	TGTGCTCTTGGGAAGGGAGGATCCCTTCCTACTTACCGAATACTCATCTTT	GKGTRVTVEP	GGAAAAGGAACCCGTGTGACTGTGGAACCAA	331	12	clonotype132	clonotype132_consensus_2	1
ACAGCTAGTCATCCCT-1	TRUE	ACAGCTAGTCATCCCT-1_contig_3	TRUE	548	TRD	TRDV3		TRDJ1	TRDC	TRUE	TRUE	DKVTQSSPDQTVASGSEVVLLCTYD	GACAAAGTAACCCAGAGTTCCCCGGACCAGACGGTGGCGAGTGGCAGTGAGGTGGTACTGCTCTGCACTTACGAC	TVYSNPD	ACTGTATATTCAAATCCAGAT	LFWYRIRPDYSFQFVFY	TTATTCTGGTACCGGATAAGGCCAGATTATTCCTTTCAGTTTGTCTTTTAT	GDNSRSEGA	GGGGATAACAGCAGATCAGAAGGTGCA	DFTQGRFSVKHILTQKAFHLVISPVRTEDSATYY	GATTTTACTCAAGGACGGTTTTCTGTGAAACACATTCTGACCCAGAAAGCCTTTCACTTGGTGATCTCTCCAGTAAGGACTGAAGACAGTGCCACTTACTAC	CACKCWIRGTDKLIF	TGTGCCTGCAAATGCTGGATTAGGGGGACCGATAAACTCATCTTT	GKGTRVTVEP	GGAAAAGGAACCCGTGTGACTGTGGAACCAA	2189	11	clonotype132	clonotype132_consensus_1	1
ACATACGAGATCCGAG-1	TRUE	ACATACGAGATCCGAG-1_contig_1	TRUE	558	TRD	TRDV1		TRDJ1	TRDC	TRUE	TRUE	AQKVTQAQSSVSMPVRKAVTLNCLYE	GCCCAGAAGGTTACTCAAGCCCAGTCATCAGTATCCATGCCAGTGAGGAAAGCAGTCACCCTGAACTGCCTGTATGAA	TSWWSYY	ACAAGTTGGTGGTCATATTAT	IFWYKQLPSKEMIFLIR	ATTTTTTGGTACAAGCAACTTCCCAGCAAAGAGATGATTTTCCTTATTCGC	QGSDEQ	CAGGGTTCTGATGAACAG	NAKSGRYSVNFKKAAKSVALTISALQLEDSAKYF	AATGCAAAAAGTGGTCGCTATTCTGTCAACTTCAAGAAAGCAGCGAAATCCGTCGCCTTAACCATTTCAGCCTTACAGCTAGAAGATTCAGCAAAGTACTTT	CALGELPLYWGLTTDKLIF	TGTGCTCTTGGGGAACTTCCGCTATACTGGGGGCTCACTACAGATAAACTCATCTTT	GKGTRVTVEP	GGAAAAGGAACCCGTGTGACTGTGGAACCAA	1404	7	clonotype33	clonotype33_consensus_1	1
ACATACGCAATGTAAG-1	TRUE	ACATACGCAATGTAAG-1_contig_1	TRUE	560	TRD	TRDV3		TRDJ1	TRDC	TRUE	TRUE	DKVTQSSPDQTVASGSEVVLLCTYD	GACAAAGTAACCCAGAGTTCCCCGGACCAGACGGTGGCGAGTGGCAGTGAGGTGGTACTGCTCTGCACTTACGAC	TVYSNPD	ACTGTATATTCAAATCCAGAT	LFWYRIRPDYSFQFVFY	TTATTCTGGTACCGGATAAGGCCAGATTATTCCTTTCAGTTTGTCTTTTAT	GDNSRSEGA	GGGGATAACAGCAGATCAGAAGGTGCA	DFTQGRFSVKHILTQKAFHLVISPVRTEDSATYY	GATTTTACTCAAGGACGGTTTTCTGTGAAACACATTCTGACCCAGAAAGCCTTTCACTTGGTGATCTCTCCAGTAAGGACTGAAGACAGTGCCACTTACTAC	CAFVPFLDRYWGTTDKLIF	TGTGCCTTTGTTCCCTTCCTCGACCGGTACTGGGGGACAACCGATAAACTCATCTTT	GKGTRVTVEP	GGAAAAGGAACCCGTGTGACTGTGGAACCAA	3118	10	clonotype14	clonotype14_consensus_1	1
ACATCAGAGTTAAGTG-1	TRUE	ACATCAGAGTTAAGTG-1_contig_1	TRUE	530	TRD	TRDV1		TRDJ1	TRDC	TRUE	TRUE	AQKVTQAQSSVSMPVRKAVTLNCLYE	GCCCAGAAGGTTACTCAAGCCCAGTCATCAGTATCCATGCCAGTGAGGAAAGCAGTCACCCTGAACTGCCTGTATGAA	TSWWSYY	ACAAGTTGGTGGTCATATTAT	IFWYKQLPSKEMIFLIR	ATTTTTTGGTACAAGCAACTTCCCAGCAAAGAGATGATTTTCCTTATTCGC	QGSDEQ	CAGGGTTCTGATGAACAG	NAKSGRYSVNFKKAAKSVALTISALQLEDSAKYF	AATGCAAAAAGTGGTCGCTATTCTGTCAACTTCAAGAAAGCAGCGAAATCCGTCGCCTTAACCATTTCAGCCTTACAGCTAGAAGATTCAGCAAAGTACTTT	CALGEPLLQAGGYTSYTDKLIF	TGTGCTCTTGGGGAACCTCTCCTTCAAGCCGGGGGATACACTTCGTACACCGATAAACTCATCTTT	GKGTRVTVEP	GGAAAAGGAACCCGTGTGACTGTGGAACCAA	10509	24	clonotype5	clonotype5_consensus_1	1
ACATCAGGTAGGAGTC-1	TRUE	ACATCAGGTAGGAGTC-1_contig_1	TRUE	648	TRG	TRGV8		TRGJ1	TRGC2	TRUE	TRUE	KSSNLEGRTKSVTRPTGSSAVITCDLP	AAATCTTCCAACTTGGAAGGGAGAACAAAGTCAGTCACCAGGCCAACTGGGTCATCAGCTGTAATCACTTGTGATCTTCCT	VENAVY	GTAGAAAATGCCGTCTAC	THWYLHQEGKAPQRLLY	ACCCACTGGTACCTACACCAGGAGGGGAAGGCCCCACAGCGTCTTCTGTAC	YDSYNSRVVLE	TATGACTCCTACAACTCCAGGGTTGTGTTGGAA	SGISREKYHTYASTGKSLKFILENLIERDSGVYY	TCAGGAATCAGTCGAGAAAAGTATCATACTTATGCAAGCACAGGGAAGAGCCTTAAATTTATACTGGAAAATCTAATTGAACGTGACTCTGGGGTCTATTAC	CATWIYYKKLF	TGTGCCACCTGGATTTATTATAAGAAACTCTTT	GSGTTLVVT	GGCAGTGGAACAACACTTGTTGTCACAG	126	10	clonotype38	clonotype38_consensus_2	2
ACCCACTTCATAACCG-1	TRUE	ACCCACTTCATAACCG-1_contig_1	TRUE	585	TRD	TRDV2	TRDD3	TRDJ1	TRDC	TRUE	TRUE	IELVPEHQTVPVSIGVPATLRCSMK	ATTGAGTTGGTGCCTGAACACCAAACAGTGCCTGTGTCAATAGGGGTCCCTGCCACCCTCAGGTGCTCCATGAAA	GEAIGNYY	GGAGAAGCGATCGGTAACTACTAT	INWYRKTQGNTMTFIYR	ATCAACTGGTACAGGAAGACCCAAGGTAACACAATGACTTTCATATACCGA	EKDIYG	GAAAAGGACATCTATGGC	PGFKDNFQGDIDIAKNLAVLKILAPSERDEGSYY	CCTGGTTTCAAAGACAATTTCCAAGGTGACATTGATATTGCAAAGAACCTGGCTGTACTTAAGATACTTGCACCATCAGAGAGAGATGAAGGGTCTTACTAC	CACDQLSRPGGYLEYTDKLIF	TGTGCCTGTGACCAGTTGTCCCGCCCTGGGGGATACTTAGAGTACACCGATAAACTCATCTTT	GKGTRVTVEP	GGAAAAGGAACCCGTGTGACTGTGGAACCAA	711	13	clonotype236	clonotype236_consensus_1	1
ACCCACTTCCGGCACA-1	TRUE	ACCCACTTCCGGCACA-1_contig_1	TRUE	541	TRD	TRDV1	TRDD2	TRDJ1	TRDC	TRUE	TRUE	AQKVTQAQSSVSMPVRKAVTLNCLYE	GCCCAGAAGGTTACTCAAGCCCAGTCATCAGTATCCATGCCAGTGAGGAAAGCAGTCACCCTGAACTGCCTGTATGAA	TSWWSYY	ACAAGTTGGTGGTCATATTAT	IFWYKQLPSKEMIFLIR	ATTTTTTGGTACAAGCAACTTCCCAGCAAAGAGATGATTTTCCTTATTCGC	QGSDEQ	CAGGGTTCTGATGAACAG	NAKSGRYSVNFKKAAKSVALTISALQLEDSAKYF	AATGCAAAAAGTGGTCGCTATTCTGTCAACTTCAAGAAAGCAGCGAAATCCGTCGCCTTAACCATTTCAGCCTTACAGCTAGAAGATTCAGCAAAGTACTTT	CALGDPSYVRKLKLIF	TGTGCTCTTGGGGACCCTTCCTATGTCAGGAAACTTAAACTCATCTTT	GKGTRVTVEP	GGAAAAGGAACCCGTGTGACTGTGGAACCAA	269	11	clonotype64	clonotype64_consensus_1	2
ACCGTAACACGGATAG-1	TRUE	ACCGTAACACGGATAG-1_contig_1	TRUE	678	TRD	TRDV2		TRDJ1	TRDC	TRUE	TRUE	IELVPEHQTVPVSIGVPATLRCSMK	ATTGAGTTGGTGCCTGAACACCAAACAGTGCCTGTGTCAATAGGGGTCCCTGCCACCCTCAGGTGCTCCATGAAA	GEAIGNYY	GGAGAAGCGATCGGTAACTACTAT	INWYRKTQGNTMTFIYR	ATCAACTGGTACAGGAAGACCCAAGGTAACACAATGACTTTCATATACCGA	EKDIYG	GAAAAGGACATCTATGGC	PGFKDNFQGDIDIAKNLAVLKILAPSERDEGSYY	CCTGGTTTCAAAGACAATTTCCAAGGTGACATTGATATTGCAAAGAACCTGGCTGTACTTAAGATACTTGCACCATCAGAGAGAGATGAAGGGTCTTACTAC	CACDTMAFPQPGDHKLIF	TGTGCCTGTGACACCATGGCCTTCCCCCAACCGGGGGATCATAAACTCATCTTT	GKGTRVTVEP	GGAAAAGGAACCCGTGTGACTGTGGAACCAA	3611	14	clonotype175	clonotype175_consensus_1	1
ACCTTTATCGTGGACC-1	TRUE	ACCTTTATCGTGGACC-1_contig_1	TRUE	556	TRD	TRDV1		TRDJ1	TRDC	TRUE	TRUE	AQKVTQAQSSVSMPVRKAVTLNCLYE	GCCCAGAAGGTTACTCAAGCCCAGTCATCAGTATCCATGCCAGTGAGGAAAGCAGTCACCCTGAACTGCCTGTATGAA	TSWWSYY	ACAAGTTGGTGGTCATATTAT	IFWYKQLPSKEMIFLIR	ATTTTTTGGTACAAGCAACTTCCCAGCAAAGAGATGATTTTCCTTATTCGC	QGSDEQ	CAGGGTTCTGATGAACAG	NAKSGRYSVNFKKAAKSVALTISALQLEDSAKYF	AATGCAAAAAGTGGTCGCTATTCTGTCAACTTCAAGAAAGCAGCGAAATCCGTCGCCTTAACCATTTCAGCCTTACAGCTAGAAGATTCAGCAAAGTACTTT	CALGELDFPTVGDTDTDKLIF	TGTGCTCTTGGGGAACTAGACTTTCCTACTGTGGGGGATACGGATACCGATAAACTCATCTTT	GKGTRVTVEP	GGAAAAGGAACCCGTGTGACTGTGGAACCAA	1030	12	clonotype52	clonotype52_consensus_1	1
ACCTTTATCGTGGACC-1	TRUE	ACCTTTATCGTGGACC-1_contig_2	TRUE	763	TRG	TRGV5		TRGJ1	TRGC2	TRUE	TRUE	KSSNLEGGTKSVTRPTRSSAEITCDLT	AAATCTTCCAACTTGGAAGGGGGAACGAAGTCAGTCACGAGGCCGACTAGGTCATCTGCTGAAATCACTTGTGACCTTACT	VINAFY	GTAATAAATGCCTTCTAC	IHWYLHQEGKAPQRLLY	ATCCACTGGTACCTACACCAGGAGGGGAAGGCCCCACAGCGTCTTCTGTAC	YDVSNSKDVLES	TATGACGTCTCCAACTCAAAGGATGTGTTGGAATCA	GLSPGKYYTHTPRRWSWILILRNLIENDSGVYY	GGACTCAGTCCAGGAAAGTATTATACTCATACACCCAGGAGGTGGAGCTGGATATTGATACTACGAAATCTAATTGAAAATGATTCTGGGGTCTATTAC	CATWDRGGYKKLF	TGTGCCACCTGGGACAGGGGGGGATATAAGAAACTCTTT	GSGTTLVVT	GGCAGTGGAACAACACTTGTTGTCACAG	1614	7	clonotype52	clonotype52_consensus_2	1
ACGAGCCAGCTCCTTC-1	TRUE	ACGAGCCAGCTCCTTC-1_contig_1	TRUE	567	TRD	TRDV1	TRDD3	TRDJ1	TRDC	TRUE	TRUE	AQKVTQAQSSVSMPVRKAVTLNCLYE	GCCCAGAAGGTTACTCAAGCCCAGTCATCAGTATCCATGCCAGTGAGGAAAGCAGTCACCCTGAACTGCCTGTATGAA	TSWWSYY	ACAAGTTGGTGGTCATATTAT	IFWYKQLPSKEMIFLIR	ATTTTTTGGTACAAGCAACTTCCCAGCAAAGAGATGATTTTCCTTATTCGC	QGSDEQ	CAGGGTTCTGATGAACAG	NAKSGRYSVNFKKAAKSVALTISALQLEDSAKYF	AATGCAAAAAGTGGTCGCTATTCTGTCAACTTCAAGAAAGCAGCGAAATCCGTCGCCTTAACCATTTCAGCCTTACAGCTAGAAGATTCAGCAAAGTACTTT	CALGEEGLPPLYWGIRPYTDKLIF	TGTGCTCTTGGGGAAGAAGGCCTTCCCCCCTTATACTGGGGGATACGACCCTACACCGATAAACTCATCTTT	GKGTRVTVEP	GGAAAAGGAACCCGTGTGACTGTGGAACCAA	4658	16	clonotype15	clonotype15_consensus_1	2
ACGAGCCGTACAGTGG-1	TRUE	ACGAGCCGTACAGTGG-1_contig_1	TRUE	561	TRD	TRDV1		TRDJ1	TRDC	TRUE	TRUE	AQKVTQAQSSVSMPVRKAVTLNCLYE	GCCCAGAAGGTTACTCAAGCCCAGTCATCAGTATCCATGCCAGTGAGGAAAGCAGTCACCCTGAACTGCCTGTATGAA	TSWWSYY	ACAAGTTGGTGGTCATATTAT	IFWYKQLPSKEMIFLIR	ATTTTTTGGTACAAGCAACTTCCCAGCAAAGAGATGATTTTCCTTATTCGC	QGSDEQ	CAGGGTTCTGATGAACAG	NAKSGRYSVNFKKAAKSVALTISALQLEDSAKYF	AATGCAAAAAGTGGTCGCTATTCTGTCAACTTCAAGAAAGCAGCGAAATCCGTCGCCTTAACCATTTCAGCCTTACAGCTAGAAGATTCAGCAAAGTACTTT	CALGYTPDDILSDMGYTRKLIF	TGTGCTCTTGGTTACACACCCGACGATATCCTTTCCGACATGGGATACACGCGGAAACTCATCTTT	GKGTRVTVEP	GGAAAAGGAACCCGTGTGACTGTGGAACCAA	1260	13	clonotype36	clonotype36_consensus_1	1
ACGATGTAGATACACA-1	TRUE	ACGATGTAGATACACA-1_contig_1	TRUE	547	TRD	TRDV1		TRDJ1	TRDC	TRUE	TRUE	AQKVTQAQSSVSMPVRKAVTLNCLYE	GCCCAGAAGGTTACTCAAGCCCAGTCATCAGTATCCATGCCAGTGAGGAAAGCAGTCACCCTGAACTGCCTGTATGAA	TSWWSYY	ACAAGTTGGTGGTCATATTAT	IFWYKQLPSKEMIFLIR	ATTTTTTGGTACAAGCAACTTCCCAGCAAAGAGATGATTTTCCTTATTCGC	QGSDEQ	CAGGGTTCTGATGAACAG	NAKSGRYSVNFKKAAKSVALTISALQLEDSAKYF	AATGCAAAAAGTGGTCGCTATTCTGTCAACTTCAAGAAAGCAGCGAAATCCGTCGCCTTAACCATTTCAGCCTTACAGCTAGAAGATTCAGCAAAGTACTTT	CALGELLRSSVGDTKLIF	TGTGCTCTTGGGGAACTCCTTCGGTCGAGTGTGGGGGATACTAAACTCATCTTT	GKGTRVTVEP	GGAAAAGGAACCCGTGTGACTGTGGAACCAA	1554	9	clonotype31	clonotype31_consensus_1	1
ACGCAGCGTATCTGCA-1	TRUE	ACGCAGCGTATCTGCA-1_contig_1	TRUE	531	TRD	TRDV1		TRDJ1	TRDC	TRUE	TRUE	AQKVTQAQSSVSMPVRKAVTLNCLYE	GCCCAGAAGGTTACTCAAGCCCAGTCATCAGTATCCATGCCAGTGAGGAAAGCAGTCACCCTGAACTGCCTGTATGAA	TSWWSYY	ACAAGTTGGTGGTCATATTAT	IFWYKQLPSKEMIFLIR	ATTTTTTGGTACAAGCAACTTCCCAGCAAAGAGATGATTTTCCTTATTCGC	QGSDEQ	CAGGGTTCTGATGAACAG	NAKSGRYSVNFKKAAKSVALTISALQLEDSAKYF	AATGCAAAAAGTGGTCGCTATTCTGTCAACTTCAAGAAAGCAGCGAAATCCGTCGCCTTAACCATTTCAGCCTTACAGCTAGAAGATTCAGCAAAGTACTTT	CALGEPLLQAGGYTSYTDKLIF	TGTGCTCTTGGGGAACCTCTCCTTCAAGCCGGGGGATACACTTCGTACACCGATAAACTCATCTTT	GKGTRVTVEP	GGAAAAGGAACCCGTGTGACTGTGGAACCAA	6293	9	clonotype5	clonotype5_consensus_1	1
ACGCCAGCAGGACGTA-1	TRUE	ACGCCAGCAGGACGTA-1_contig_1	TRUE	662	TRG	TRGV9		TRGJ1	TRGC2	TRUE	TRUE	AGHLEQPQISSTKTLSKTARLECVVS	GCAGGTCACCTAGAGCAACCTCAAATTTCCAGTACTAAAACGCTGTCAAAAACAGCCCGCCTGGAATGTGTGGTGTCT	GITISATS	GGAATAACAATTTCTGCAACATCT	VYWYRERPGEVIQFLVS	GTATATTGGTATCGAGAGAGACCTGGTGAAGTCATACAGTTCCTGGTGTCC	ISYDGTVRKESG	ATTTCATATGACGGCACTGTCAGAAAGGAATCCGGC	IPSGKFEVDRIPETSTSTLTIHNVEKQDIATYY	ATTCCGTCAGGCAAATTTGAGGTGGATAGGATACCTGAAACGTCTACATCCACTCTCACCATTCACAATGTAGAGAAACAGGACATAGCTACCTACTAC	CALWEVNYYKKLF	TGTGCCTTGTGGGAGGTTAATTATTATAAGAAACTCTTT	GSGTTLVVT	GGCAGTGGAACAACACTTGTTGTCACAG	475	18	clonotype298	clonotype298_consensus_2	1
ACGCCAGCAGGACGTA-1	TRUE	ACGCCAGCAGGACGTA-1_contig_2	TRUE	684	TRD	TRDV1	TRDD3	TRDJ1	TRDC	TRUE	TRUE	AQKVTQAQSSVSMPVRKAVTLNCLYE	GCCCAGAAGGTTACTCAAGCCCAGTCATCAGTATCCATGCCAGTGAGGAAAGCAGTCACCCTGAACTGCCTGTATGAA	TSWWSYY	ACAAGTTGGTGGTCATATTAT	IFWYKQLPSKEMIFLIR	ATTTTTTGGTACAAGCAACTTCCCAGCAAAGAGATGATTTTCCTTATTCGC	QGSDEQ	CAGGGTTCTGATGAACAG	NAKSGRYSVNFKKAAKSVALTISALQLEDSAKYF	AATGCAAAAAGTGGTCGCTATTCTGTCAACTTCAAGAAAGCAGCGAAATCCGTCGCCTTAACCATTTCAGCCTTACAGCTAGAAGATTCAGCAAAGTACTTT	CALGELTFEDYTNWGIRRWVDTDKLIF	TGTGCTCTTGGGGAACTTACATTCGAGGACTATACTAACTGGGGGATACGCCGGTGGGTGGACACCGATAAACTCATCTTT	GKGTRVTVEP	GGAAAAGGAACCCGTGTGACTGTGGAACCAA	5231	9	clonotype298	clonotype298_consensus_1	1
ACGCCGACATGATCCA-1	TRUE	ACGCCGACATGATCCA-1_contig_1	TRUE	550	TRD	TRDV1		TRDJ1	TRDC	TRUE	TRUE	AQKVTQAQSSVSMPVRKAVTLNCLYE	GCCCAGAAGGTTACTCAAGCCCAGTCATCAGTATCCATGCCAGTGAGGAAAGCAGTCACCCTGAACTGCCTGTATGAA	TSWWSYY	ACAAGTTGGTGGTCATATTAT	IFWYKQLPSKEMIFLIR	ATTTTTTGGTACAAGCAACTTCCCAGCAAAGAGATGATTTTCCTTATTCGC	QGSDEQ	CAGGGTTCTGATGAACAG	NAKSGRYSVNFKKAAKSVALTISALQLEDSAKYF	AATGCAAAAAGTGGTCGCTATTCTGTCAACTTCAAGAAAGCAGCGAAATCCGTCGCCTTAACCATTTCAGCCTTACAGCTAGAAGATTCAGCAAAGTACTTT	CALGEPRWGILLYTDKLIF	TGTGCTCTTGGGGAGCCTAGGTGGGGGATACTCTTGTACACCGATAAACTCATCTTT	GKGTRVTVEP	GGAAAAGGAACCCGTGTGACTGTGGAACCAA	183	10	clonotype47	clonotype47_consensus_1	2
ACGGAGAAGAACTCGG-1	TRUE	ACGGAGAAGAACTCGG-1_contig_1	TRUE	562	TRD	TRDV1	TRDD2	TRDJ1	TRDC	TRUE	TRUE	AQKVTQAQSSVSMPVRKAVTLNCLYE	GCCCAGAAGGTTACTCAAGCCCAGTCATCAGTATCCATGCCAGTGAGGAAAGCAGTCACCCTGAACTGCCTGTATGAA	TSWWSYY	ACAAGTTGGTGGTCATATTAT	IFWYKQLPSKEMIFLIR	ATTTTTTGGTACAAGCAACTTCCCAGCAAAGAGATGATTTTCCTTATTCGC	QGSDEQ	CAGGGTTCTGATGAACAG	NAKSGRYSVNFKKAAKSVALTISALQLEDSAKYF	AATGCAAAAAGTGGTCGCTATTCTGTCAACTTCAAGAAAGCAGCGAAATCCGTCGCCTTAACCATTTCAGCCTTACAGCTAGAAGATTCAGCAAAGTACTTT	CALGRPSYTPLGRLIKYTDKLIF	TGTGCTCTTGGGAGACCTTCCTACACCCCTCTGGGGCGTCTTATTAAGTACACCGATAAACTCATCTTT	GKGTRVTVEP	GGAAAAGGAACCCGTGTGACTGTGGAACCAA	1342	19	clonotype273	clonotype273_consensus_1	1
ACGGAGAAGAACTCGG-1	TRUE	ACGGAGAAGAACTCGG-1_contig_2	TRUE	607	TRG	TRGV4		TRGJ1	TRGC2	TRUE	TRUE	KSVIRQTGSSAEITCDLA	AAGTCAGTCATCAGGCAGACTGGGTCATCTGCTGAAATCACTTGTGATCTTGCT	EGSTGY	GAAGGAAGTACCGGCTAC	IHWYLHQEGKAPQRLLY	ATCCACTGGTACCTACACCAGGAGGGGAAGGCCCCACAGCGTCTTCTGTAC	YDSYTSSVVLES	TATGACTCCTACACCTCCAGCGTTGTGTTGGAATCA	GISPGKYDTYGSTRKNLRMILRNLIENDSGVYY	GGAATCAGCCCAGGGAAGTATGATACTTACGGAAGCACAAGGAAGAACTTGAGAATGATACTGCGAAATCTTATTGAAAATGACTCTGGAGTCTATTAC	CATWDGQKVYKKLF	TGTGCCACCTGGGATGGGCAGAAGGTTTATAAGAAACTCTTT	GSGTTLVVT	GGCAGTGGAACAACACTTGTTGTCACAG	110	13	clonotype273	clonotype273_consensus_2	1
ACGGAGAAGGTGACCA-1	TRUE	ACGGAGAAGGTGACCA-1_contig_1	TRUE	553	TRD	TRDV1	TRDD3	TRDJ4	TRDC	TRUE	TRUE	AQKVTQAQSSVSMPVRKAVTLNCLYE	GCCCAGAAGGTTACTCAAGCCCAGTCATCAGTATCCATGCCAGTGAGGAAAGCAGTCACCCTGAACTGCCTGTATGAA	TSWWSYY	ACAAGTTGGTGGTCATATTAT	IFWYKQLPSKEMIFLIR	ATTTTTTGGTACAAGCAACTTCCCAGCAAAGAGATGATTTTCCTTATTCGC	QGSDEQ	CAGGGTTCTGATGAACAG	NAKSGRYSVNFKKAAKSVALTISALQLEDSAKYF	AATGCAAAAAGTGGTCGCTATTCTGTCAACTTCAAGAAAGCAGCGAAATCCGTCGCCTTAACCATTTCAGCCTTACAGCTAGAAGATTCAGCAAAGTACTTT	CALGPKARDGYWGITRPLIF	TGTGCTCTTGGGCCGAAAGCCAGGGACGGGTACTGGGGGATAACCAGACCCCTGATCTTT	GKGTYLEVQQ	GGCAAAGGAACCTATCTGGAGGTACAACAAC	1045	12	clonotype85	clonotype85_consensus_1	1
ACGGAGAAGTTCCACA-1	TRUE	ACGGAGAAGTTCCACA-1_contig_1	TRUE	560	TRD	TRDV3	TRDD3	TRDJ1	TRDC	TRUE	TRUE	DKVTQSSPDQTVASGSEVVLLCTYD	GACAAAGTAACCCAGAGTTCCCCGGACCAGACGGTGGCGAGTGGCAGTGAGGTGGTACTGCTCTGCACTTACGAC	TVYSNPD	ACTGTATATTCAAATCCAGAT	LFWYRIRPDYSFQFVFY	TTATTCTGGTACCGGATAAGGCCAGATTATTCCTTTCAGTTTGTCTTTTAT	GDNSRSEGA	GGGGATAACAGCAGATCAGAAGGTGCA	DFTQGRFSVKHILTQKAFHLVISPVRTEDSATYY	GATTTTACTCAAGGACGGTTTTCTGTGAAACACATTCTGACCCAGAAAGCCTTTCACTTGGTGATCTCTCCAGTAAGGACTGAAGACAGTGCCACTTACTAC	CAVPYWGILLYTDKLIF	TGTGCCGTGCCGTACTGGGGGATACTGCTGTACACCGATAAACTCATCTTT	GKGTRVTVEP	GGAAAAGGAACCCGTGTGACTGTGGAACCAA	2668	11	clonotype43	clonotype43_consensus_1	1
ACGGCCATCACATAGC-1	TRUE	ACGGCCATCACATAGC-1_contig_1	TRUE	561	TRD	TRDV1		TRDJ1	TRDC	TRUE	TRUE	AQKVTQAQSSVSMPVRKAVTLNCLYE	GCCCAGAAGGTTACTCAAGCCCAGTCATCAGTATCCATGCCAGTGAGGAAAGCAGTCACCCTGAACTGCCTGTATGAA	TSWWSYY	ACAAGTTGGTGGTCATATTAT	IFWYKQLPSKEMIFLIR	ATTTTTTGGTACAAGCAACTTCCCAGCAAAGAGATGATTTTCCTTATTCGC	QGSDEQ	CAGGGTTCTGATGAACAG	NAKSGRYSVNFKKAAKSVALTISALQLEDSAKYF	AATGCAAAAAGTGGTCGCTATTCTGTCAACTTCAAGAAAGCAGCGAAATCCGTCGCCTTAACCATTTCAGCCTTACAGCTAGAAGATTCAGCAAAGTACTTT	CALGELALPRTKAWGIPTGLIF	TGTGCTCTTGGGGAACTAGCCCTTCCTAGAACGAAGGCCTGGGGGATACCGACTGGGCTCATCTTT	GKGTRVTVEP	GGAAAAGGAACCCGTGTGACTGTGGAACCAA	91	6	clonotype55	clonotype55_consensus_1	1
ACGGCCATCAGTTGAC-1	TRUE	ACGGCCATCAGTTGAC-1_contig_1	TRUE	655	TRG	TRGV9		TRGJP	TRGC1	TRUE	TRUE	AGHLEQPQISSTKTLSKTARLECVVS	GCAGGTCACCTAGAGCAACCTCAAATTTCCAGTACTAAAACGCTGTCAAAAACAGCCCGCCTGGAATGTGTGGTGTCT	GITISATS	GGAATAACAATTTCTGCAACATCT	VYWYRERPGEVIQFLVS	GTATATTGGTATCGAGAGAGACCTGGTGAAGTCATACAGTTCCTGGTGTCC	ISYDGTVRKESG	ATTTCATATGACGGCACTGTCAGAAAGGAATCCGGC	IPSGKFEVDRIPETSTSTLTIHNVEKQDIATYY	ATTCCGTCAGGCAAATTTGAGGTGGATAGGATACCTGAAACGTCTACATCCACTCTCACCATTCACAATGTAGAGAAACAGGACATAGCTACCTACTAC	CALWESQLGKKIKVF	TGTGCCTTGTGGGAGTCCCAGTTGGGCAAAAAAATCAAGGTATTT	GPGTKLIIT	GGTCCCGGAACAAAGCTTATCATTACAG	121	16	clonotype146	clonotype146_consensus_2	1
ACGGCCATCAGTTGAC-1	TRUE	ACGGCCATCAGTTGAC-1_contig_2	TRUE	526	TRD	TRDV2		TRDJ1	TRDC	TRUE	TRUE	IELVPEHQTVPVSIGVPATLRCSMK	ATTGAGTTGGTGCCTGAACACCAAACAGTGCCTGTGTCAATAGGGGTCCCTGCCACCCTCAGGTGCTCCATGAAA	GEAIGNYY	GGAGAAGCGATCGGTAACTACTAT	INWYRKTQGNTMTFIYR	ATCAACTGGTACAGGAAGACCCAAGGTAACACAATGACTTTCATATACCGA	EKDIYG	GAAAAGGACATCTATGGC	PGFKDNFQGDIDIAKNLAVLKILAPSERDEGSYY	CCTGGTTTCAAAGACAATTTCCAAGGTGACATTGATATTGCAAAGAACCTGGCTGTACTTAAGATACTTGCACCATCAGAGAGAGATGAAGGGTCTTACTAC	CACDKLGDIKSDKLIF	TGTGCCTGTGACAAGCTGGGGGATATAAAGTCCGATAAACTCATCTTT	GKGTRVTVEP	GGAAAAGGAACCCGTGTGACTGTGGAACCAA	694	15	clonotype146	clonotype146_consensus_1	1
ACGGGCTTCCTTAATC-1	TRUE	ACGGGCTTCCTTAATC-1_contig_1	TRUE	661	TRD	TRDV3	TRDD3	TRDJ1	TRDC	TRUE	TRUE	DKVTQSSPDQTVASGSEVVLLCTYD	GACAAAGTAACCCAGAGTTCCCCGGACCAGACGGTGGCGAGTGGCAGTGAGGTGGTACTGCTCTGCACTTACGAC	TVYSNPD	ACTGTATATTCAAATCCAGAT	LFWYRIRPDYSFQFVFY	TTATTCTGGTACCGGATAAGGCCAGATTATTCCTTTCAGTTTGTCTTTTAT	GDNSRSEGA	GGGGATAACAGCAGATCAGAAGGTGCA	DFTQGRFSVKHILTQKAFHLVISPVRTEDSATYY	GATTTTACTCAAGGACGGTTTTCTGTGAAACACATTCTGACCCAGAAAGCCTTTCACTTGGTGATCTCTCCAGTAAGGACTGAAGACAGTGCCACTTACTAC	CAVPYWGILLYTDKLIF	TGTGCCGTGCCGTACTGGGGGATACTGCTGTACACCGATAAACTCATCTTT	GKGTRVTVEP	GGAAAAGGAACCCGTGTGACTGTGGAACCAA	4232	20	clonotype43	clonotype43_consensus_1	1
ACGGGTCCAATCTACG-1	TRUE	ACGGGTCCAATCTACG-1_contig_1	TRUE	623	TRD	TRDV2		TRDJ1	TRDC	TRUE	TRUE	IELVPEHQTVPVSIGVPATLRCSMK	ATTGAGTTGGTGCCTGAACACCAAACAGTGCCTGTGTCAATAGGGGTCCCTGCCACCCTCAGGTGCTCCATGAAA	GEAIGNYY	GGAGAAGCGATCGGTAACTACTAT	INWYRKTQGNTMTFIYR	ATCAACTGGTACAGGAAGACCCAAGGTAACACAATGACTTTCATATACCGA	EKDIYG	GAAAAGGACATCTATGGC	PGFKDNFQGDIDIAKNLAVLKILAPSERDEGSYY	CCTGGTTTCAAAGACAATTTCCAAGGTGACATTGATATTGCAAAGAACCTGGCTGTACTTAAGATACTTGCACCATCAGAGAGAGATGAAGGGTCTTACTAC	CACDPVLGDSYNDKLIF	TGTGCCTGTGATCCGGTACTGGGGGATAGTTATAACGATAAACTCATCTTT	GKGTRVTVEP	GGAAAAGGAACCCGTGTGACTGTGGAACCAA	437	15	clonotype1	clonotype1_consensus_1	4
ACGGGTCCACAGATTC-1	TRUE	ACGGGTCCACAGATTC-1_contig_1	TRUE	565	TRD	TRDV1	TRDD3	TRDJ1	TRDC	TRUE	TRUE	AQKVTQAQSSVSMPVRKAVTLNCLYE	GCCCAGAAGGTTACTCAAGCCCAGTCATCAGTATCCATGCCAGTGAGGAAAGCAGTCACCCTGAACTGCCTGTATGAA	TSWWSYY	ACAAGTTGGTGGTCATATTAT	IFWYKQLPSKEMIFLIR	ATTTTTTGGTACAAGCAACTTCCCAGCAAAGAGATGATTTTCCTTATTCGC	QGSDEQ	CAGGGTTCTGATGAACAG	NAKSGRYSVNFKKAAKSVALTISALQLEDSAKYF	AATGCAAAAAGTGGTCGCTATTCTGTCAACTTCAAGAAAGCAGCGAAATCCGTCGCCTTAACCATTTCAGCCTTACAGCTAGAAGATTCAGCAAAGTACTTT	CALAFPRGDWGIRERGDKLIF	TGTGCTCTTGCCTTTCCTAGAGGGGACTGGGGGATACGGGAAAGAGGCGATAAACTCATCTTT	GKGTRVTVEP	GGAAAAGGAACCCGTGTGACTGTGGAACCAA	1275	13	clonotype51	clonotype51_consensus_1	1
ACGGGTCCACAGATTC-1	TRUE	ACGGGTCCACAGATTC-1_contig_2	TRUE	791	TRG	TRGV4		TRGJ1	TRGC2	TRUE	TRUE	KSVIRQTGSSAEITCDLA	AAGTCAGTCATCAGGCAGACTGGGTCATCTGCTGAAATCACTTGTGATCTTGCT	EGSTGY	GAAGGAAGTACCGGCTAC	IHWYLHQEGKAPQRLLY	ATCCACTGGTACCTACACCAGGAGGGGAAGGCCCCACAGCGTCTTCTGTAC	YDSYTSSVVLES	TATGACTCCTACACCTCCAGCGTTGTGTTGGAATCA	GISPGKYDTYGSTRKNLRMILRNLIENDSGVYY	GGAATCAGCCCAGGGAAGTATGATACTTACGGAAGCACAAGGAAGAACTTGAGAATGATACTGCGAAATCTTATTGAAAATGACTCTGGAGTCTATTAC	CATWDAPFLYYKKLF	TGTGCCACCTGGGATGCCCCGTTTCTTTATTATAAGAAACTCTTT	GSGTTLVVT	GGCAGTGGAACAACACTTGTTGTCACAG	320	10	clonotype51	clonotype51_consensus_2	1
ACGGGTCCACGGTTTA-1	TRUE	ACGGGTCCACGGTTTA-1_contig_1	TRUE	560	TRD	TRDV1		TRDJ1	TRDC	TRUE	TRUE	AQKVTQAQSSVSMPVRKAVTLNCLYE	GCCCAGAAGGTTACTCAAGCCCAGTCATCAGTATCCATGCCAGTGAGGAAAGCAGTCACCCTGAACTGCCTGTATGAA	TSWWSYY	ACAAGTTGGTGGTCATATTAT	IFWYKQLPSKEMIFLIR	ATTTTTTGGTACAAGCAACTTCCCAGCAAAGAGATGATTTTCCTTATTCGC	QGSDEQ	CAGGGTTCTGATGAACAG	NAKSGRYSVNFKKAAKSVALTISALQLEDSAKYF	AATGCAAAAAGTGGTCGCTATTCTGTCAACTTCAAGAAAGCAGCGAAATCCGTCGCCTTAACCATTTCAGCCTTACAGCTAGAAGATTCAGCAAAGTACTTT	CALGELALPRTKAWGIPTGLIF	TGTGCTCTTGGGGAACTAGCCCTTCCTAGAACGAAGGCCTGGGGGATACCGACTGGGCTCATCTTT	GKGTRVTVEP	GGAAAAGGAACCCGTGTGACTGTGGAACCAA	183	10	clonotype55	clonotype55_consensus_1	1
ACTATCTGTCTAACGT-1	TRUE	ACTATCTGTCTAACGT-1_contig_1	TRUE	629	TRD	TRDV2		TRDJ1	TRDC	TRUE	TRUE	IELVPEHQTVPVSIGVPATLRCSMK	ATTGAGTTGGTGCCTGAACACCAAACAGTGCCTGTGTCAATAGGGGTCCCTGCCACCCTCAGGTGCTCCATGAAA	GEAIGNYY	GGAGAAGCGATCGGTAACTACTAT	INWYRKTQGNTMTFIYR	ATCAACTGGTACAGGAAGACCCAAGGTAACACAATGACTTTCATATACCGA	EKDIYG	GAAAAGGACATCTATGGC	PGFKDNFQGDIDIAKNLAVLKILAPSERDEGSYY	CCTGGTTTCAAAGACAATTTCCAAGGTGACATTGATATTGCAAAGAACCTGGCTGTACTTAAGATACTTGCACCATCAGAGAGAGATGAAGGGTCTTACTAC	CACDMITRGMNTDKLIF	TGTGCCTGTGACATGATTACCCGGGGGATGAACACCGATAAACTCATCTTT	GKGTRVTVEP	GGAAAAGGAACCCGTGTGACTGTGGAACCAA	2016	12	clonotype155	clonotype155_consensus_1	1
ACTGAACAGGCCATAG-1	TRUE	ACTGAACAGGCCATAG-1_contig_1	TRUE	522	TRD	TRDV1		TRDJ1	TRDC	TRUE	TRUE	AQKVTQAQSSVSMPVRKAVTLNCLYE	GCCCAGAAGGTTACTCAAGCCCAGTCATCAGTATCCATGCCAGTGAGGAAAGCAGTCACCCTGAACTGCCTGTATGAA	TSWWSYY	ACAAGTTGGTGGTCATATTAT	IFWYKQLPSKEMIFLIR	ATTTTTTGGTACAAGCAACTTCCCAGCAAAGAGATGATTTTCCTTATTCGC	QGSDEQ	CAGGGTTCTGATGAACAG	NAKSGRYSVNFKKAAKSVALTISALQLEDSAKYF	AATGCAAAAAGTGGTCGCTATTCTGTCAACTTCAAGAAAGCAGCGAAATCCGTCGCCTTAACCATTTCAGCCTTACAGCTAGAAGATTCAGCAAAGTACTTT	CALGGIFPLVGDNDKLIF	TGTGCTCTTGGGGGGATTTTCCCCCTGGTGGGGGATAACGATAAACTCATCTTT	GKGTRVTVEP	GGAAAAGGAACCCGTGTGACTGTGGAACCAA	4047	11	clonotype19	clonotype19_consensus_1	2
ACTGAACCACGGATAG-1	TRUE	ACTGAACCACGGATAG-1_contig_1	TRUE	534	TRD	TRDV2		TRDJ1	TRDC	TRUE	TRUE	IELVPEHQTVPVSIGVPATLRCSMK	ATTGAGTTGGTGCCTGAACACCAAACAGTGCCTGTGTCAATAGGGGTCCCTGCCACCCTCAGGTGCTCCATGAAA	GEAIGNYY	GGAGAAGCGATCGGTAACTACTAT	INWYRKTQGNTMTFIYR	ATCAACTGGTACAGGAAGACCCAAGGTAACACAATGACTTTCATATACCGA	EKDIYG	GAAAAGGACATCTATGGC	PGFKDNFQGDIDIAKNLAVLKILAPSERDEGSYY	CCTGGTTTCAAAGACAATTTCCAAGGTGACATTGATATTGCAAAGAACCTGGCTGTACTTAAGATACTTGCACCATCAGAGAGAGATGAAGGGTCTTACTAC	CACDPLLRDTISHTDKLIF	TGTGCCTGTGACCCCCTGTTGAGGGATACCATTTCTCACACCGATAAACTCATCTTT	GKGTRVTVEP	GGAAAAGGAACCCGTGTGACTGTGGAACCAA	4261	8	clonotype81	clonotype81_consensus_1	1
ACTGAACCACTCAGGC-1	TRUE	ACTGAACCACTCAGGC-1_contig_1	TRUE	559	TRD	TRDV1		TRDJ1	TRDC	TRUE	TRUE	AQKVTQAQSSVSMPVRKAVTLNCLYE	GCCCAGAAGGTTACTCAAGCCCAGTCATCAGTATCCATGCCAGTGAGGAAAGCAGTCACCCTGAACTGCCTGTATGAA	TSWWSYY	ACAAGTTGGTGGTCATATTAT	IFWYKQLPSKEMIFLIR	ATTTTTTGGTACAAGCAACTTCCCAGCAAAGAGATGATTTTCCTTATTCGC	QGSDEQ	CAGGGTTCTGATGAACAG	NAKSGRYSVNFKKAAKSVALTISALQLEDSAKYF	AATGCAAAAAGTGGTCGCTATTCTGTCAACTTCAAGAAAGCAGCGAAATCCGTCGCCTTAACCATTTCAGCCTTACAGCTAGAAGATTCAGCAAAGTACTTT	CALGYTPDDILSDMGYTRKLIF	TGTGCTCTTGGTTACACACCCGACGATATCCTTTCCGACATGGGATACACGCGGAAACTCATCTTT	GKGTRVTVEP	GGAAAAGGAACCCGTGTGACTGTGGAACCAA	1339	34	clonotype36	clonotype36_consensus_1	1
ACTGAACTCTGATTCT-1	TRUE	ACTGAACTCTGATTCT-1_contig_1	TRUE	550	TRD	TRDV1	TRDD2	TRDJ4	TRDC	TRUE	TRUE	AQKVTQAQSSVSMPVRKAVTLNCLYE	GCCCAGAAGGTTACTCAAGCCCAGTCATCAGTATCCATGCCAGTGAGGAAAGCAGTCACCCTGAACTGCCTGTATGAA	TSWWSYY	ACAAGTTGGTGGTCATATTAT	IFWYKQLPSKEMIFLIR	ATTTTTTGGTACAAGCAACTTCCCAGCAAAGAGATGATTTTCCTTATTCGC	QGSDEQ	CAGGGTTCTGATGAACAG	NAKSGRYSVNFKKAAKSVALTISALQLEDSAKYF	AATGCAAAAAGTGGTCGCTATTCTGTCAACTTCAAGAAAGCAGCGAAATCCGTCGCCTTAACCATTTCAGCCTTACAGCTAGAAGATTCAGCAAAGTACTTT	CALGDPFLRGPEARPLIF	TGTGCTCTTGGGGACCCCTTCCTACGGGGCCCGGAGGCCAGACCCCTGATCTTT	GKGTYLEVQQ	GGCAAAGGAACCTATCTGGAGGTACAACAAC	347	18	clonotype184	clonotype184_consensus_1	1
ACTGAGTTCAACGAAA-1	TRUE	ACTGAGTTCAACGAAA-1_contig_1	TRUE	525	TRD	TRDV2		TRDJ1	TRDC	TRUE	TRUE	IELVPEHQTVPVSIGVPATLRCSMK	ATTGAGTTGGTGCCTGAACACCAAACAGTGCCTGTGTCAATAGGGGTCCCTGCCACCCTCAGGTGCTCCATGAAA	GEAIGNYY	GGAGAAGCGATCGGTAACTACTAT	INWYRKTQGNTMTFIYR	ATCAACTGGTACAGGAAGACCCAAGGTAACACAATGACTTTCATATACCGA	EKDIYG	GAAAAGGACATCTATGGC	PGFKDNFQGDIDIAKNLAVLKILAPSERDEGSYY	CCTGGTTTCAAAGACAATTTCCAAGGTGACATTGATATTGCAAAGAACCTGGCTGTACTTAAGATACTTGCACCATCAGAGAGAGATGAAGGGTCTTACTAC	CACDGRGYSNTDKLIF	TGTGCCTGTGACGGGAGGGGATACTCTAACACCGATAAACTCATCTTT	GKGTRVTVEP	GGAAAAGGAACCCGTGTGACTGTGGAACCAA	6440	22	clonotype143	clonotype143_consensus_1	1
ACTGAGTTCAACGAAA-1	TRUE	ACTGAGTTCAACGAAA-1_contig_2	TRUE	614	TRG	TRGV3		TRGJ1	TRGC1	TRUE	TRUE	KSVTRQTGSSAEITCDLT	AAGTCAGTCACCAGGCAGACTGGGTCATCTGCTGAAATCACTTGCGATCTTACT	VTNTFY	GTAACAAATACCTTCTAC	IHWYLHQEGKAPQRLLY	ATCCACTGGTACCTACACCAGGAGGGGAAGGCCCCACAGCGTCTTCTGTAC	YDVSTARDVLES	TATGACGTCTCCACCGCAAGGGATGTGTTGGAATCA	GLSPGKYYTHTPRRWSWILRLQNLIENDSGVYY	GGACTCAGTCCAGGAAAGTATTATACTCATACACCCAGGAGGTGGAGCTGGATATTGAGACTGCAAAATCTAATTGAAAATGATTCTGGGGTCTATTAC	CATWDRHYKKLF	TGTGCCACCTGGGACAGGCATTATAAGAAACTCTTT	GSGTTLVVT	GGCAGTGGAACAACACTTGTTGTCACAG	41	6	clonotype143	clonotype143_consensus_2	1
ACTGATGAGGCATGTG-1	TRUE	ACTGATGAGGCATGTG-1_contig_1	TRUE	561	TRD	TRDV2		TRDJ1	TRDC	TRUE	TRUE	IELVPEHQTVPVSIGVPATLRCSMK	ATTGAGTTGGTGCCTGAACACCAAACAGTGCCTGTGTCAATAGGGGTCCCTGCCACCCTCAGGTGCTCCATGAAA	GEAIGNYY	GGAGAAGCGATCGGTAACTACTAT	INWYRKTQGNTMTFIYR	ATCAACTGGTACAGGAAGACCCAAGGTAACACAATGACTTTCATATACCGA	EKDIYG	GAAAAGGACATCTATGGC	PGFKDNFQGDIDIAKNLAVLKILAPSERDEGSYY	CCTGGTTTCAAAGACAATTTCCAAGGTGACATTGATATTGCAAAGAACCTGGCTGTACTTAAGATACTTGCACCATCAGAGAGAGATGAAGGGTCTTACTAC	CACDTVPGGLRGEDGKLIF	TGTGCCTGTGACACCGTTCCCGGGGGTCTAAGGGGGGAGGACGGTAAACTCATCTTT	GKGTRVTVEP	GGAAAAGGAACCCGTGTGACTGTGGAACCAA	8810	16	clonotype201	clonotype201_consensus_1	1
ACTGCTCAGGCGCTCT-1	TRUE	ACTGCTCAGGCGCTCT-1_contig_1	TRUE	571	TRD	TRDV2		TRDJ1	TRDC	TRUE	TRUE	IELVPEHQTVPVSIGVPATLRCSMK	ATTGAGTTGGTGCCTGAACACCAAACAGTGCCTGTGTCAATAGGGGTCCCTGCCACCCTCAGGTGCTCCATGAAA	GEAIGNYY	GGAGAAGCGATCGGTAACTACTAT	INWYRKTQGNTMTFIYR	ATCAACTGGTACAGGAAGACCCAAGGTAACACAATGACTTTCATATACCGA	EKDIYG	GAAAAGGACATCTATGGC	PGFKDNFQGDIDIAKNLAVLKILAPSERDEGSYY	CCTGGTTTCAAAGACAATTTCCAAGGTGACATTGATATTGCAAAGAACCTGGCTGTACTTAAGATACTTGCACCATCAGAGAGAGATGAAGGGTCTTACTAC	CACDTLLGASLVDKLIF	TGTGCCTGTGACACCTTACTGGGGGCCAGTTTGGTCGATAAACTCATCTTT	GKGTRVTVEP	GGAAAAGGAACCCGTGTGACTGTGGAACCAA	1741	11	clonotype67	clonotype67_consensus_1	1
ACTGCTCAGGCGCTCT-1	TRUE	ACTGCTCAGGCGCTCT-1_contig_2	TRUE	639	TRG	TRGV9		TRGJP	TRGC1	TRUE	TRUE	AGHLEQPQISSTKTLSKTARLECVVS	GCAGGTCACCTAGAGCAACCTCAAATTTCCAGTACTAAAACGCTGTCAAAAACAGCCCGCCTGGAATGTGTGGTGTCT	GITISATS	GGAATAACAATTTCTGCAACATCT	VYWYRERPGEVIQFLVS	GTATATTGGTATCGAGAGAGACCTGGTGAAGTCATACAGTTCCTGGTGTCC	ISYDGTVRKESG	ATTTCATATGACGGCACTGTCAGAAAGGAATCCGGC	IPSGKFEVDRIPETSTSTLTIHNVEKQDIATYY	ATTCCGTCAGGCAAATTTGAGGTGGATAGGATACCTGAAACGTCTACATCCACTCTCACCATTCACAATGTAGAGAAACAGGACATAGCTACCTACTAC	CALWEPQELGKKIKVF	TGTGCCTTGTGGGAGCCCCAAGAGTTGGGCAAAAAAATCAAGGTATTT	GPGTKLIIT	GGTCCCGGAACAAAGCTTATCATTACAG	237	5	clonotype67	clonotype67_consensus_2	1
ACTGTCCAGTGTGAAT-1	TRUE	ACTGTCCAGTGTGAAT-1_contig_1	TRUE	575	TRD	TRDV3	TRDD2	TRDJ1	TRDC	TRUE	TRUE	DKVTQSSPDQTVASGSEVVLLCTYD	GACAAAGTAACCCAGAGTTCCCCGGACCAGACGGTGGCGAGTGGCAGTGAGGTGGTACTGCTCTGCACTTACGAC	TVYSNPD	ACTGTATATTCAAATCCAGAT	LFWYRIRPDYSFQFVFY	TTATTCTGGTACCGGATAAGGCCAGATTATTCCTTTCAGTTTGTCTTTTAT	GDNSRSEGA	GGGGATAACAGCAGATCAGAAGGTGCA	DFTQGRFSVKHILTQKAFHLVISPVRTEDSATYY	GATTTTACTCAAGGACGGTTTTCTGTGAAACACATTCTGACCCAGAAAGCCTTTCACTTGGTGATCTCTCCAGTAAGGACTGAAGACAGTGCCACTTACTAC	CASTQAFLRSGLYTDKLIF	TGTGCCTCCACTCAGGCCTTCCTACGATCTGGGTTGTACACCGATAAACTCATCTTT	GKGTRVTVEP	GGAAAAGGAACCCGTGTGACTGTGGAACCAA	658	12	clonotype20	clonotype20_consensus_2	3
ACTGTCCTCAGAAATG-1	TRUE	ACTGTCCTCAGAAATG-1_contig_1	TRUE	562	TRD	TRDV1		TRDJ1	TRDC	TRUE	TRUE	AQKVTQAQSSVSMPVRKAVTLNCLYE	GCCCAGAAGGTTACTCAAGCCCAGTCATCAGTATCCATGCCAGTGAGGAAAGCAGTCACCCTGAACTGCCTGTATGAA	TSWWSYY	ACAAGTTGGTGGTCATATTAT	IFWYKQLPSKEMIFLIR	ATTTTTTGGTACAAGCAACTTCCCAGCAAAGAGATGATTTTCCTTATTCGC	QGSDEQ	CAGGGTTCTGATGAACAG	NAKSGRYSVNFKKAAKSVALTISALQLEDSAKYF	AATGCAAAAAGTGGTCGCTATTCTGTCAACTTCAAGAAAGCAGCGAAATCCGTCGCCTTAACCATTTCAGCCTTACAGCTAGAAGATTCAGCAAAGTACTTT	CALGELPYVVWGSHPLYTDKLIF	TGTGCTCTTGGGGAACTACCCTACGTTGTCTGGGGATCTCATCCACTCTACACCGATAAACTCATCTTT	GKGTRVTVEP	GGAAAAGGAACCCGTGTGACTGTGGAACCAA	409	18	clonotype91	clonotype91_consensus_1	1
ACTGTCCTCAGAAATG-1	TRUE	ACTGTCCTCAGAAATG-1_contig_2	TRUE	714	TRG	TRGV8		TRGJ1	TRGC2	TRUE	TRUE	KSSNLEGRTKSVTRPTGSSAVITCDLP	AAATCTTCCAACTTGGAAGGGAGAACAAAGTCAGTCACCAGGCCAACTGGGTCATCAGCTGTAATCACTTGTGATCTTCCT	VENAVY	GTAGAAAATGCCGTCTAC	THWYLHQEGKAPQRLLY	ACCCACTGGTACCTACACCAGGAGGGGAAGGCCCCACAGCGTCTTCTGTAC	YDSYNSRVVLE	TATGACTCCTACAACTCCAGGGTTGTGTTGGAA	SGISREKYHTYASTGKSLKFILENLIERDSGVYY	TCAGGAATCAGTCGAGAAAAGTATCATACTTATGCAAGCACAGGGAAGAGCCTTAAATTTATACTGGAAAATCTAATTGAACGTGACTCTGGGGTCTATTAC	CATWDRHKKLF	TGTGCCACCTGGGATAGGCATAAGAAACTCTTT	GSGTTLVVT	GGCAGTGGAACAACACTTGTTGTCACAG	1798	19	clonotype91	clonotype91_consensus_2	1
ACTGTCCTCATGCATG-1	TRUE	ACTGTCCTCATGCATG-1_contig_1	TRUE	565	TRD	TRDV1		TRDJ1	TRDC	TRUE	TRUE	AQKVTQAQSSVSMPVRKAVTLNCLYE	GCCCAGAAGGTTACTCAAGCCCAGTCATCAGTATCCATGCCAGTGAGGAAAGCAGTCACCCTGAACTGCCTGTATGAA	TSWWSYY	ACAAGTTGGTGGTCATATTAT	IFWYKQLPSKEMIFLIR	ATTTTTTGGTACAAGCAACTTCCCAGCAAAGAGATGATTTTCCTTATTCGC	QGSDEQ	CAGGGTTCTGATGAACAG	NAKSGRYSVNFKKAAKSVALTISALQLEDSAKYF	AATGCAAAAAGTGGTCGCTATTCTGTCAACTTCAAGAAAGCAGCGAAATCCGTCGCCTTAACCATTTCAGCCTTACAGCTAGAAGATTCAGCAAAGTACTTT	CALGELPPRTFVRYWGLHTDKLIF	TGTGCTCTTGGGGAGTTGCCCCCCCGAACCTTTGTACGGTACTGGGGGTTACACACCGATAAACTCATCTTT	GKGTRVTVEP	GGAAAAGGAACCCGTGTGACTGTGGAACCAA	2960	10	clonotype57	clonotype57_consensus_1	1
ACTGTCCTCATGCATG-1	TRUE	ACTGTCCTCATGCATG-1_contig_2	TRUE	622	TRG	TRGV9		TRGJ1	TRGC2	TRUE	TRUE	AGHLEQPQISSTKTLSKTARLECVVS	GCAGGTCACCTAGAGCAACCTCAAATTTCCAGTACTAAAACGCTGTCAAAAACAGCCCGCCTGGAATGTGTGGTGTCT	GITISATS	GGAATAACAATTTCTGCAACATCT	VYWYRERPGEVIQFLVS	GTATATTGGTATCGAGAGAGACCTGGTGAAGTCATACAGTTCCTGGTGTCC	ISYDGTVRKESG	ATTTCATATGACGGCACTGTCAGAAAGGAATCCGGC	IPSGKFEVDRIPETSTSTLTIHNVEKQDIATYY	ATTCCGTCAGGCAAATTTGAGGTGGATAGGATACCTGAAACGTCTACATCCACTCTCACCATTCACAATGTAGAGAAACAGGACATAGCTACCTACTAC	CALWEDYYKKLF	TGTGCCTTGTGGGAGGATTATTATAAGAAACTCTTT	GSGTTLVVT	GGCAGTGGAACAACACTTGTTGTCACAG	868	11	clonotype57	clonotype57_consensus_2	1
ACTTGTTGTTAAGTAG-1	TRUE	ACTTGTTGTTAAGTAG-1_contig_1	TRUE	689	TRG	TRGV9		TRGJ1	TRGC2	TRUE	TRUE	AGHLEQPQISSTKTLSKTARLECVVS	GCAGGTCACCTAGAGCAACCTCAAATTTCCAGTACTAAAACGCTGTCAAAAACAGCCCGCCTGGAATGTGTGGTGTCT	GITISATS	GGAATAACAATTTCTGCAACATCT	VYWYRERPGEVIQFLVS	GTATATTGGTATCGAGAGAGACCTGGTGAAGTCATACAGTTCCTGGTGTCC	ISYDGTVRKESG	ATTTCATATGACGGCACTGTCAGAAAGGAATCCGGC	IPSGKFEVDRIPETSTSTLTIHNVEKQDIATYY	ATTCCGTCAGGCAAATTTGAGGTGGATAGGATACCTGAAACGTCTACATCCACTCTCACCATTCACAATGTAGAGAAACAGGACATAGCTACCTACTAC	CALWEPRYNYYKKLF	TGTGCCTTGTGGGAGCCTCGGTACAATTATTATAAGAAACTCTTT	GSGTTLVVT	GGCAGTGGAACAACACTTGTTGTCACAG	1700	5	clonotype220	clonotype220_consensus_1	1
ACTTGTTTCGAGAACG-1	TRUE	ACTTGTTTCGAGAACG-1_contig_1	TRUE	541	TRD	TRDV1		TRDJ1	TRDC	TRUE	TRUE	AQKVTQAQSSVSMPVRKAVTLNCLYE	GCCCAGAAGGTTACTCAAGCCCAGTCATCAGTATCCATGCCAGTGAGGAAAGCAGTCACCCTGAACTGCCTGTATGAA	TSWWSYY	ACAAGTTGGTGGTCATATTAT	IFWYKQLPSKEMIFLIR	ATTTTTTGGTACAAGCAACTTCCCAGCAAAGAGATGATTTTCCTTATTCGC	QGSDEQ	CAGGGTTCTGATGAACAG	NAKSGRYSVNFKKAAKSVALTISALQLEDSAKYF	AATGCAAAAAGTGGTCGCTATTCTGTCAACTTCAAGAAAGCAGCGAAATCCGTCGCCTTAACCATTTCAGCCTTACAGCTAGAAGATTCAGCAAAGTACTTT	CALGETYWGPGDKLIF	TGTGCTCTTGGGGAAACCTACTGGGGGCCTGGTGATAAACTCATCTTT	GKGTRVTVEP	GGAAAAGGAACCCGTGTGACTGTGGAACCAA	122	5	clonotype6	clonotype6_consensus_1	1
ACTTTCACAGTTAACC-1	TRUE	ACTTTCACAGTTAACC-1_contig_1	TRUE	561	TRD	TRDV1		TRDJ1	TRDC	TRUE	TRUE	AQKVTQAQSSVSMPVRKAVTLNCLYE	GCCCAGAAGGTTACTCAAGCCCAGTCATCAGTATCCATGCCAGTGAGGAAAGCAGTCACCCTGAACTGCCTGTATGAA	TSWWSYY	ACAAGTTGGTGGTCATATTAT	IFWYKQLPSKEMIFLIR	ATTTTTTGGTACAAGCAACTTCCCAGCAAAGAGATGATTTTCCTTATTCGC	QGSDEQ	CAGGGTTCTGATGAACAG	NAKSGRYSVNFKKAAKSVALTISALQLEDSAKYF	AATGCAAAAAGTGGTCGCTATTCTGTCAACTTCAAGAAAGCAGCGAAATCCGTCGCCTTAACCATTTCAGCCTTACAGCTAGAAGATTCAGCAAAGTACTTT	CALGDLFLVRLLGAHRGTDKLIF	TGTGCTCTTGGGGACCTATTCCTCGTCCGATTACTGGGGGCACACCGGGGCACCGATAAACTCATCTTT	GKGTRVTVEP	GGAAAAGGAACCCGTGTGACTGTGGAACCAA	779	22	clonotype2	clonotype2_consensus_1	2
ACTTTCAGTCTAGCCG-1	TRUE	ACTTTCAGTCTAGCCG-1_contig_1	TRUE	528	TRD	TRDV1		TRDJ1	TRDC	TRUE	TRUE	AQKVTQAQSSVSMPVRKAVTLNCLYE	GCCCAGAAGGTTACTCAAGCCCAGTCATCAGTATCCATGCCAGTGAGGAAAGCAGTCACCCTGAACTGCCTGTATGAA	TSWWSYY	ACAAGTTGGTGGTCATATTAT	IFWYKQLPSKEMIFLIR	ATTTTTTGGTACAAGCAACTTCCCAGCAAAGAGATGATTTTCCTTATTCGC	QGSDEQ	CAGGGTTCTGATGAACAG	NAKSGRYSVNFKKAAKSVALTISALQLEDSAKYF	AATGCAAAAAGTGGTCGCTATTCTGTCAACTTCAAGAAAGCAGCGAAATCCGTCGCCTTAACCATTTCAGCCTTACAGCTAGAAGATTCAGCAAAGTACTTT	CALGELALPRTKAWGIPTGLIF	TGTGCTCTTGGGGAACTAGCCCTTCCTAGAACGAAGGCCTGGGGGATACCGACTGGGCTCATCTTT	GKGTRVTVEP	GGAAAAGGAACCCGTGTGACTGTGGAACCAA	1475	12	clonotype3	clonotype3_consensus_1	1
ACTTTCAGTCTAGCCG-1	TRUE	ACTTTCAGTCTAGCCG-1_contig_2	TRUE	705	TRG	TRGV9		TRGJ1	TRGC2	TRUE	TRUE	AGHLEQPQISSTKTLSKTARLECVVS	GCAGGTCACCTAGAGCAACCTCAAATTTCCAGTACTAAAACGCTGTCAAAAACAGCCCGCCTGGAATGTGTGGTGTCT	GITISATS	GGAATAACAATTTCTGCAACATCT	VYWYRERPGEVIQFLVS	GTATATTGGTATCGAGAGAGACCTGGTGAAGTCATACAGTTCCTGGTGTCC	ISYDGTVRKESG	ATTTCATATGACGGCACTGTCAGAAAGGAATCCGGC	IPSGKFEVDRIPETSTSTLTIHNVEKQDIATYY	ATTCCGTCAGGCAAATTTGAGGTGGATAGGATACCTGAAACGTCTACATCCACTCTCACCATTCACAATGTAGAGAAACAGGACATAGCTACCTACTAC	CALWEVPNKKLF	TGTGCCTTGTGGGAGGTGCCCAATAAGAAACTCTTT	GSGTTLVVT	GGCAGTGGAACAACACTTGTTGTCACAG	819	10	clonotype3	clonotype3_consensus_2	1
ACTTTCATCTCTGCTG-1	TRUE	ACTTTCATCTCTGCTG-1_contig_1	TRUE	551	TRD	TRDV1		TRDJ1	TRDC	TRUE	TRUE	AQKVTQAQSSVSMPVRKAVTLNCLYE	GCCCAGAAGGTTACTCAAGCCCAGTCATCAGTATCCATGCCAGTGAGGAAAGCAGTCACCCTGAACTGCCTGTATGAA	TSWWSYY	ACAAGTTGGTGGTCATATTAT	IFWYKQLPSKEMIFLIR	ATTTTTTGGTACAAGCAACTTCCCAGCAAAGAGATGATTTTCCTTATTCGC	QGSDEQ	CAGGGTTCTGATGAACAG	NAKSGRYSVNFKKAAKSVALTISALQLEDSAKYF	AATGCAAAAAGTGGTCGCTATTCTGTCAACTTCAAGAAAGCAGCGAAATCCGTCGCCTTAACCATTTCAGCCTTACAGCTAGAAGATTCAGCAAAGTACTTT	CALGELLRSSVGDTKLIF	TGTGCTCTTGGGGAACTCCTTCGGTCGAGTGTGGGGGATACTAAACTCATCTTT	GKGTRVTVEP	GGAAAAGGAACCCGTGTGACTGTGGAACCAA	2020	22	clonotype78	clonotype78_consensus_1	1
ACTTTCATCTCTGCTG-1	TRUE	ACTTTCATCTCTGCTG-1_contig_2	TRUE	715	TRG	TRGV8		TRGJP2	TRGC2	TRUE	TRUE	KSSNLEGRTKSVTRPTGSSAVITCDLP	AAATCTTCCAACTTGGAAGGGAGAACAAAGTCAGTCACCAGGCCAACTGGGTCATCAGCTGTAATCACTTGTGATCTTCCT	VENAVY	GTAGAAAATGCCGTCTAC	THWYLHQEGKAPQRLLY	ACCCACTGGTACCTACACCAGGAGGGGAAGGCCCCACAGCGTCTTCTGTAC	YDSYNSRVVLE	TATGACTCCTACAACTCCAGGGTTGTGTTGGAA	SGISREKYHTYASTGKSLKFILENLIERDSGVYY	TCAGGAATCAGTCGAGAAAAGTATCATACTTATGCAAGCACAGGGAAGAGCCTTAAATTTATACTGGAAAATCTAATTGAACGTGACTCTGGGGTCTATTAC	CATWEDGSDWIKTF	TGTGCCACCTGGGAGGACGGCAGTGATTGGATCAAGACGTTT	AKGTRLIVTSP	GCAAAAGGGACTAGGCTCATAGTAACTTCGCCTG	2043	10	clonotype78	clonotype78_consensus_2	1
AGACGTTAGTTGAGTA-1	TRUE	AGACGTTAGTTGAGTA-1_contig_1	TRUE	569	TRD	TRDV1	TRDD3	TRDJ1	TRDC	TRUE	TRUE	AQKVTQAQSSVSMPVRKAVTLNCLYE	GCCCAGAAGGTTACTCAAGCCCAGTCATCAGTATCCATGCCAGTGAGGAAAGCAGTCACCCTGAACTGCCTGTATGAA	TSWWSYY	ACAAGTTGGTGGTCATATTAT	IFWYKQLPSKEMIFLIR	ATTTTTTGGTACAAGCAACTTCCCAGCAAAGAGATGATTTTCCTTATTCGC	QGSDEQ	CAGGGTTCTGATGAACAG	NAKSGRYSVNFKKAAKSVALTISALQLEDSAKYF	AATGCAAAAAGTGGTCGCTATTCTGTCAACTTCAAGAAAGCAGCGAAATCCGTCGCCTTAACCATTTCAGCCTTACAGCTAGAAGATTCAGCAAAGTACTTT	CALGEEGLPPLYWGIRPYTDKLIF	TGTGCTCTTGGGGAAGAAGGCCTTCCCCCCTTATACTGGGGGATACGACCCTACACCGATAAACTCATCTTT	GKGTRVTVEP	GGAAAAGGAACCCGTGTGACTGTGGAACCAA	3141	12	clonotype15	clonotype15_consensus_1	2
AGACGTTGTAGAGGAA-1	TRUE	AGACGTTGTAGAGGAA-1_contig_1	TRUE	753	TRG	TRGV5		TRGJ1	TRGC2	TRUE	TRUE	KSSNLEGGTKSVTRPTRSSAEITCDLT	AAATCTTCCAACTTGGAAGGGGGAACGAAGTCAGTCACGAGGCCGACTAGGTCATCTGCTGAAATCACTTGTGACCTTACT	VINAFY	GTAATAAATGCCTTCTAC	IHWYLHQEGKAPQRLLY	ATCCACTGGTACCTACACCAGGAGGGGAAGGCCCCACAGCGTCTTCTGTAC	YDVSNSKDVLES	TATGACGTCTCCAACTCAAAGGATGTGTTGGAATCA	GLSPGKYYTHTPRRWSWILILRNLIENDSGVYY	GGACTCAGTCCAGGAAAGTATTATACTCATACACCCAGGAGGTGGAGCTGGATATTGATACTACGAAATCTAATTGAAAATGATTCTGGGGTCTATTAC	CATWDRPSFRQNYYKKLF	TGTGCCACCTGGGACAGGCCATCTTTTCGCCAGAATTATTATAAGAAACTCTTT	GSGTTLVVT	GGCAGTGGAACAACACTTGTTGTCACAG	789	3	clonotype50	clonotype50_consensus_2	1
AGACGTTGTAGAGGAA-1	TRUE	AGACGTTGTAGAGGAA-1_contig_2	TRUE	674	TRD	TRDV3	TRDD3	TRDJ3	TRDC	TRUE	TRUE	DKVTQSSPDQTVASGSEVVLLCTYD	GACAAAGTAACCCAGAGTTCCCCGGACCAGACGGTGGCGAGTGGCAGTGAGGTGGTACTGCTCTGCACTTACGAC	TVYSNPD	ACTGTATATTCAAATCCAGAT	LFWYRIRPDYSFQFVFY	TTATTCTGGTACCGGATAAGGCCAGATTATTCCTTTCAGTTTGTCTTTTAT	GDNSRSEGA	GGGGATAACAGCAGATCAGAAGGTGCA	DFTQGRFSVKHILTQKAFHLVISPVRTEDSATYY	GATTTTACTCAAGGACGGTTTTCTGTGAAACACATTCTGACCCAGAAAGCCTTTCACTTGGTGATCTCTCCAGTAAGGACTGAAGACAGTGCCACTTACTAC	CAFEAFPTGGYYSWDTRQMFF	TGTGCCTTTGAGGCCTTCCCTACTGGGGGATACTATTCTTGGGACACCCGACAGATGTTTTTC	GTGIKLFVEP	GGAACTGGCATCAAACTCTTCGTGGAGCCCC	1363	6	clonotype50	clonotype50_consensus_1	1
AGACGTTGTCAGCTAT-1	TRUE	AGACGTTGTCAGCTAT-1_contig_1	TRUE	561	TRD	TRDV1		TRDJ1	TRDC	TRUE	TRUE	AQKVTQAQSSVSMPVRKAVTLNCLYE	GCCCAGAAGGTTACTCAAGCCCAGTCATCAGTATCCATGCCAGTGAGGAAAGCAGTCACCCTGAACTGCCTGTATGAA	TSWWSYY	ACAAGTTGGTGGTCATATTAT	IFWYKQLPSKEMIFLIR	ATTTTTTGGTACAAGCAACTTCCCAGCAAAGAGATGATTTTCCTTATTCGC	QGSDEQ	CAGGGTTCTGATGAACAG	NAKSGRYSVNFKKAAKSVALTISALQLEDSAKYF	AATGCAAAAAGTGGTCGCTATTCTGTCAACTTCAAGAAAGCAGCGAAATCCGTCGCCTTAACCATTTCAGCCTTACAGCTAGAAGATTCAGCAAAGTACTTT	CALGEPLLQAGGYTSYTDKLIF	TGTGCTCTTGGGGAACCTCTCCTTCAAGCCGGGGGATACACTTCGTACACCGATAAACTCATCTTT	GKGTRVTVEP	GGAAAAGGAACCCGTGTGACTGTGGAACCAA	1663	9	clonotype5	clonotype5_consensus_1	1
AGAGCTTAGAAGAAGC-1	TRUE	AGAGCTTAGAAGAAGC-1_contig_1	TRUE	671	TRD	TRDV1	TRDD3	TRDJ1	TRDC	TRUE	TRUE	AQKVTQAQSSVSMPVRKAVTLNCLYE	GCCCAGAAGGTTACTCAAGCCCAGTCATCAGTATCCATGCCAGTGAGGAAAGCAGTCACCCTGAACTGCCTGTATGAA	TSWWSYY	ACAAGTTGGTGGTCATATTAT	IFWYKQLPSKEMIFLIR	ATTTTTTGGTACAAGCAACTTCCCAGCAAAGAGATGATTTTCCTTATTCGC	QGSDEQ	CAGGGTTCTGATGAACAG	NAKSGRYSVNFKKAAKSVALTISALQLEDSAKYF	AATGCAAAAAGTGGTCGCTATTCTGTCAACTTCAAGAAAGCAGCGAAATCCGTCGCCTTAACCATTTCAGCCTTACAGCTAGAAGATTCAGCAAAGTACTTT	CALGDPNLLGLNWGIRGTDKLIF	TGTGCTCTTGGGGACCCAAACCTCTTGGGGCTGAACTGGGGGATACGCGGGACCGATAAACTCATCTTT	GKGTRVTVEP	GGAAAAGGAACCCGTGTGACTGTGGAACCAA	6688	15	clonotype267	clonotype267_consensus_1	1
AGAGCTTCAAAGTGCG-1	TRUE	AGAGCTTCAAAGTGCG-1_contig_1	TRUE	572	TRD	TRDV1	TRDD3	TRDJ1	TRDC	TRUE	TRUE	AQKVTQAQSSVSMPVRKAVTLNCLYE	GCCCAGAAGGTTACTCAAGCCCAGTCATCAGTATCCATGCCAGTGAGGAAAGCAGTCACCCTGAACTGCCTGTATGAA	TSWWSYY	ACAAGTTGGTGGTCATATTAT	IFWYKQLPSKEMIFLIR	ATTTTTTGGTACAAGCAACTTCCCAGCAAAGAGATGATTTTCCTTATTCGC	QGSDEQ	CAGGGTTCTGATGAACAG	NAKSGRYSVNFKKAAKSVALTISALQLEDSAKYF	AATGCAAAAAGTGGTCGCTATTCTGTCAACTTCAAGAAAGCAGCGAAATCCGTCGCCTTAACCATTTCAGCCTTACAGCTAGAAGATTCAGCAAAGTACTTT	CALGVLRGGLGGPWGIRSYTDKLIF	TGTGCTCTTGGGGTACTACGAGGGGGCTTGGGGGGCCCCTGGGGGATTCGGTCATACACCGATAAACTCATCTTT	GKGTRVTVEP	GGAAAAGGAACCCGTGTGACTGTGGAACCAA	1660	14	clonotype290	clonotype290_consensus_1	1
AGAGCTTCAAAGTGCG-1	TRUE	AGAGCTTCAAAGTGCG-1_contig_2	TRUE	705	TRG	TRGV9		TRGJ1	TRGC2	TRUE	TRUE	AGHLEQPQISSTKTLSKTARLECVVS	GCAGGTCACCTAGAGCAACCTCAAATTTCCAGTACTAAAACGCTGTCAAAAACAGCCCGCCTGGAATGTGTGGTGTCT	GITISATS	GGAATAACAATTTCTGCAACATCT	VYWYRERPGEVIQFLVS	GTATATTGGTATCGAGAGAGACCTGGTGAAGTCATACAGTTCCTGGTGTCC	ISYDGTVRKESG	ATTTCATATGACGGCACTGTCAGAAAGGAATCCGGC	IPSGKFEVDRIPETSTSTLTIHNVEKQDIATYY	ATTCCGTCAGGCAAATTTGAGGTGGATAGGATACCTGAAACGTCTACATCCACTCTCACCATTCACAATGTAGAGAAACAGGACATAGCTACCTACTAC	CALWEVQGRKLF	TGTGCCTTGTGGGAGGTGCAGGGACGGAAACTCTTT	GSGTTLVVT	GGCAGTGGAACAACACTTGTTGTCACAG	1509	28	clonotype290	clonotype290_consensus_2	1
AGAGCTTGTACAGACG-1	TRUE	AGAGCTTGTACAGACG-1_contig_1	TRUE	580	TRD	TRDV1	TRDD3	TRDJ1	TRDC	TRUE	TRUE	AQKVTQAQSSVSMPVRKAVTLNCLYE	GCCCAGAAGGTTACTCAAGCCCAGTCATCAGTATCCATGCCAGTGAGGAAAGCAGTCACCCTGAACTGCCTGTATGAA	TSWWSYY	ACAAGTTGGTGGTCATATTAT	IFWYKQLPSKEMIFLIR	ATTTTTTGGTACAAGCAACTTCCCAGCAAAGAGATGATTTTCCTTATTCGC	QGSDEQ	CAGGGTTCTGATGAACAG	NAKSGRYSVNFKKAAKSVALTISALQLEDSAKYF	AATGCAAAAAGTGGTCGCTATTCTGTCAACTTCAAGAAAGCAGCGAAATCCGTCGCCTTAACCATTTCAGCCTTACAGCTAGAAGATTCAGCAAAGTACTTT	CALGEQIHPTSRYWGIRGGRKVYTDKLIF	TGTGCTCTTGGGGAACAAATCCATCCTACGTCTCGGTACTGGGGGATACGTGGCGGAAGGAAGGTGTACACCGATAAACTCATCTTT	GKGTRVTVEP	GGAAAAGGAACCCGTGTGACTGTGGAACCAA	1805	13	clonotype303	clonotype303_consensus_1	1
AGAGCTTGTACAGACG-1	TRUE	AGAGCTTGTACAGACG-1_contig_2	TRUE	702	TRG	TRGV9		TRGJ1	TRGC2	TRUE	TRUE	AGHLEQPQISSTKTLSKTARLECVVS	GCAGGTCACCTAGAGCAACCTCAAATTTCCAGTACTAAAACGCTGTCAAAAACAGCCCGCCTGGAATGTGTGGTGTCT	GITISATS	GGAATAACAATTTCTGCAACATCT	VYWYRERPGEVIQFLVS	GTATATTGGTATCGAGAGAGACCTGGTGAAGTCATACAGTTCCTGGTGTCC	ISYDGTVRKESG	ATTTCATATGACGGCACTGTCAGAAAGGAATCCGGC	IPSGKFEVDRIPETSTSTLTIHNVEKQDIATYY	ATTCCGTCAGGCAAATTTGAGGTGGATAGGATACCTGAAACGTCTACATCCACTCTCACCATTCACAATGTAGAGAAACAGGACATAGCTACCTACTAC	CALWRSYKKLF	TGTGCCTTGTGGAGAAGTTATAAGAAACTCTTT	GSGTTLVVT	GGCAGTGGAACAACACTTGTTGTCACAG	922	12	clonotype303	clonotype303_consensus_2	1
AGAGCTTTCACGCGGT-1	TRUE	AGAGCTTTCACGCGGT-1_contig_1	TRUE	544	TRD	TRDV1	TRDD3	TRDJ1	TRDC	TRUE	TRUE	AQKVTQAQSSVSMPVRKAVTLNCLYE	GCCCAGAAGGTTACTCAAGCCCAGTCATCAGTATCCATGCCAGTGAGGAAAGCAGTCACCCTGAACTGCCTGTATGAA	TSWWSYY	ACAAGTTGGTGGTCATATTAT	IFWYKQLPSKEMIFLIR	ATTTTTTGGTACAAGCAACTTCCCAGCAAAGAGATGATTTTCCTTATTCGC	QGSDEQ	CAGGGTTCTGATGAACAG	NAKSGRYSVNFKKAAKSVALTISALQLEDSAKYF	AATGCAAAAAGTGGTCGCTATTCTGTCAACTTCAAGAAAGCAGCGAAATCCGTCGCCTTAACCATTTCAGCCTTACAGCTAGAAGATTCAGCAAAGTACTTT	CALGEDGTQYWGMGLIF	TGTGCTCTTGGGGAAGACGGCACCCAGTACTGGGGGATGGGGCTCATCTTT	GKGTRVTVEP	GGAAAAGGAACCCGTGTGACTGTGGAACCAA	1705	7	clonotype7	clonotype7_consensus_1	1
AGAGTGGTCGCGGATC-1	TRUE	AGAGTGGTCGCGGATC-1_contig_1	TRUE	777	TRG	TRGV9		TRGJ1	TRGC1	TRUE	TRUE	AGHLEQPQISSTKTLSKTARLECVVS	GCAGGTCACCTAGAGCAACCTCAAATTTCCAGTACTAAAACGCTGTCAAAAACAGCCCGCCTGGAATGTGTGGTGTCT	GITISATS	GGAATAACAATTTCTGCAACATCT	VYWYRERPGEVIQFLVS	GTATATTGGTATCGAGAGAGACCTGGTGAAGTCATACAGTTCCTGGTGTCC	ISYDGTVRKESG	ATTTCATATGACGGCACTGTCAGAAAGGAATCCGGC	IPSGKFEVDRIPETSTSTLTIHNVEKQDIATYY	ATTCCGTCAGGCAAATTTGAGGTGGATAGGATACCTGAAACGTCTACATCCACTCTCACCATTCACAATGTAGAGAAACAGGACATAGCTACCTACTAC	CALWAYYKKLF	TGTGCCTTGTGGGCTTATTATAAGAAACTCTTT	GSGTTLVVT	GGCAGTGGAACAACACTTGTTGTCACAG	118	11	clonotype42	clonotype42_consensus_2	1
AGAGTGGTCGCGGATC-1	TRUE	AGAGTGGTCGCGGATC-1_contig_2	TRUE	529	TRD	TRDV1		TRDJ1	TRDC	TRUE	TRUE	AQKVTQAQSSVSMPVRKAVTLNCLYE	GCCCAGAAGGTTACTCAAGCCCAGTCATCAGTATCCATGCCAGTGAGGAAAGCAGTCACCCTGAACTGCCTGTATGAA	TSWWSYY	ACAAGTTGGTGGTCATATTAT	IFWYKQLPSKEMIFLIR	ATTTTTTGGTACAAGCAACTTCCCAGCAAAGAGATGATTTTCCTTATTCGC	QGSDEQ	CAGGGTTCTGATGAACAG	NAKSGRYSVNFKKAAKSVALTISALQLEDSAKYF	AATGCAAAAAGTGGTCGCTATTCTGTCAACTTCAAGAAAGCAGCGAAATCCGTCGCCTTAACCATTTCAGCCTTACAGCTAGAAGATTCAGCAAAGTACTTT	CALGDPGFPNWPYTDKLIF	TGTGCTCTTGGGGACCCTGGATTTCCTAACTGGCCGTACACCGATAAACTCATCTTT	GKGTRVTVEP	GGAAAAGGAACCCGTGTGACTGTGGAACCAA	2350	9	clonotype42	clonotype42_consensus_1	1
AGATCTGTCACAATGC-1	TRUE	AGATCTGTCACAATGC-1_contig_1	TRUE	556	TRD	TRDV1		TRDJ1	TRDC	TRUE	TRUE	AQKVTQAQSSVSMPVRKAVTLNCLYE	GCCCAGAAGGTTACTCAAGCCCAGTCATCAGTATCCATGCCAGTGAGGAAAGCAGTCACCCTGAACTGCCTGTATGAA	TSWWSYY	ACAAGTTGGTGGTCATATTAT	IFWYKQLPSKEMIFLIR	ATTTTTTGGTACAAGCAACTTCCCAGCAAAGAGATGATTTTCCTTATTCGC	QGSDEQ	CAGGGTTCTGATGAACAG	NAKSGRYSVNFKKAAKSVALTISALQLEDSAKYF	AATGCAAAAAGTGGTCGCTATTCTGTCAACTTCAAGAAAGCAGCGAAATCCGTCGCCTTAACCATTTCAGCCTTACAGCTAGAAGATTCAGCAAAGTACTTT	CALGESPAWGIFRYTDKLIF	TGTGCTCTTGGGGAAAGCCCGGCCTGGGGGATATTTAGGTACACCGATAAACTCATCTTT	GKGTRVTVEP	GGAAAAGGAACCCGTGTGACTGTGGAACCAA	1739	11	clonotype49	clonotype49_consensus_1	1
AGATCTGTCACATAGC-1	TRUE	AGATCTGTCACATAGC-1_contig_1	TRUE	563	TRD	TRDV3		TRDJ1	TRDC	TRUE	TRUE	DKVTQSSPDQTVASGSEVVLLCTYD	GACAAAGTAACCCAGAGTTCCCCGGACCAGACGGTGGCGAGTGGCAGTGAGGTGGTACTGCTCTGCACTTACGAC	TVYSNPD	ACTGTATATTCAAATCCAGAT	LFWYRIRPDYSFQFVFY	TTATTCTGGTACCGGATAAGGCCAGATTATTCCTTTCAGTTTGTCTTTTAT	GDNSRSEGA	GGGGATAACAGCAGATCAGAAGGTGCA	DFTQGRFSVKHILTQKAFHLVISPVRTEDSATYY	GATTTTACTCAAGGACGGTTTTCTGTGAAACACATTCTGACCCAGAAAGCCTTTCACTTGGTGATCTCTCCAGTAAGGACTGAAGACAGTGCCACTTACTAC	CAFRPPLLGIRVGDKLIF	TGTGCCTTTAGACCTCCCCTATTGGGGATACGCGTTGGCGATAAACTCATCTTT	GKGTRVTVEP	GGAAAAGGAACCCGTGTGACTGTGGAACCAA	543	12	clonotype13	clonotype13_consensus_1	3
AGATTGCGTAGGCTGA-1	TRUE	AGATTGCGTAGGCTGA-1_contig_1	TRUE	689	TRG	TRGV3		TRGJ1	TRGC2	TRUE	TRUE	KSVTRQTGSSAEITCDLT	AAGTCAGTCACCAGGCAGACTGGGTCATCTGCTGAAATCACTTGCGATCTTACT	VTNTFY	GTAACAAATACCTTCTAC	IHWYLHQEGKAPQRLLY	ATCCACTGGTACCTACACCAGGAGGGGAAGGCCCCACAGCGTCTTCTGTAC	YDVSTARDVLES	TATGACGTCTCCACCGCAAGGGATGTGTTGGAATCA	GLSPGKYYTHTPRRWSWILRLQNLIENDSGVYY	GGACTCAGTCCAGGAAAGTATTATACTCATACACCCAGGAGGTGGAGCTGGATATTGAGACTGCAAAATCTAATTGAAAATGATTCTGGGGTCTATTAC	CATWDGREKLF	TGTGCCACCTGGGACGGGCGGGAGAAACTCTTT	GSGTTLVVT	GGCAGTGGAACAACACTTGTTGTCACAG	63	9	clonotype255	clonotype255_consensus_2	1
AGATTGCGTAGGCTGA-1	TRUE	AGATTGCGTAGGCTGA-1_contig_2	TRUE	667	TRD	TRDV1		TRDJ1	TRDC	TRUE	TRUE	AQKVTQAQSSVSMPVRKAVTLNCLYE	GCCCAGAAGGTTACTCAAGCCCAGTCATCAGTATCCATGCCAGTGAGGAAAGCAGTCACCCTGAACTGCCTGTATGAA	TSWWSYY	ACAAGTTGGTGGTCATATTAT	IFWYKQLPSKEMIFLIR	ATTTTTTGGTACAAGCAACTTCCCAGCAAAGAGATGATTTTCCTTATTCGC	QGSDEQ	CAGGGTTCTGATGAACAG	NAKSGRYSVNFKKAAKSVALTISALQLEDSAKYF	AATGCAAAAAGTGGTCGCTATTCTGTCAACTTCAAGAAAGCAGCGAAATCCGTCGCCTTAACCATTTCAGCCTTACAGCTAGAAGATTCAGCAAAGTACTTT	CALGEPLLQAGGYTSYTDKLIF	TGTGCTCTTGGGGAACCTCTCCTTCAAGCCGGGGGATACACTTCGTACACCGATAAACTCATCTTT	GKGTRVTVEP	GGAAAAGGAACCCGTGTGACTGTGGAACCAA	4683	8	clonotype255	clonotype255_consensus_1	1
AGCAGCCTCTAAGCCA-1	TRUE	AGCAGCCTCTAAGCCA-1_contig_1	TRUE	546	TRD	TRDV3		TRDJ1	TRDC	TRUE	TRUE	DKVTQSSPDQTVASGSEVVLLCTYD	GACAAAGTAACCCAGAGTTCCCCGGACCAGACGGTGGCGAGTGGCAGTGAGGTGGTACTGCTCTGCACTTACGAC	TVYSNPD	ACTGTATATTCAAATCCAGAT	LFWYRIRPDYSFQFVFY	TTATTCTGGTACCGGATAAGGCCAGATTATTCCTTTCAGTTTGTCTTTTAT	GDNSRSEGA	GGGGATAACAGCAGATCAGAAGGTGCA	DFTQGRFSVKHILTQKAFHLVISPVRTEDSATYY	GATTTTACTCAAGGACGGTTTTCTGTGAAACACATTCTGACCCAGAAAGCCTTTCACTTGGTGATCTCTCCAGTAAGGACTGAAGACAGTGCCACTTACTAC	CAFNPLLLGEKLIF	TGTGCCTTTAACCCCCTTCTCCTGGGGGAGAAACTCATCTTT	GKGTRVTVEP	GGAAAAGGAACCCGTGTGACTGTGGAACCAA	2606	10	clonotype117	clonotype117_consensus_1	1
AGCAGCCTCTAAGCCA-1	TRUE	AGCAGCCTCTAAGCCA-1_contig_2	TRUE	783	TRG	TRGV2		TRGJ1	TRGC2	TRUE	TRUE	KSVIRQTGSSAEITCDLA	AAGTCAGTCATCAGGCAGACTGGGTCATCTGCTGAAATCACTTGTGATCTTGCT	EGSNGY	GAAGGAAGTAACGGCTAC	IHWYLHQEGKAPQRLQY	ATCCACTGGTACCTACACCAGGAGGGGAAGGCCCCACAGCGTCTTCAGTAC	YDSYNSKVVLES	TATGACTCCTACAACTCCAAGGTTGTGTTGGAATCA	GVSPGKYYTYASTRNNLRLILRNLIENDSGVYY	GGAGTCAGTCCAGGGAAGTATTATACTTACGCAAGCACAAGGAACAACTTGAGATTGATACTGCGAAATCTAATTGAAAATGACTCTGGGGTCTATTAC	CATWDGRADYKKLF	TGTGCCACCTGGGACGGGCGAGCAGATTATAAGAAACTCTTT	GSGTTLVVT	GGCAGTGGAACAACACTTGTTGTCACAG	505	17	clonotype117	clonotype117_consensus_2	1
AGCATACGTGGTCCGT-1	TRUE	AGCATACGTGGTCCGT-1_contig_1	TRUE	567	TRD	TRDV3	TRDD3	TRDJ1	TRDC	TRUE	TRUE	DKVTQSSPDQTVASGSEVVLLCTYD	GACAAAGTAACCCAGAGTTCCCCGGACCAGACGGTGGCGAGTGGCAGTGAGGTGGTACTGCTCTGCACTTACGAC	TVYSNPD	ACTGTATATTCAAATCCAGAT	LFWYRIRPDYSFQFVFY	TTATTCTGGTACCGGATAAGGCCAGATTATTCCTTTCAGTTTGTCTTTTAT	GDNSRSEGA	GGGGATAACAGCAGATCAGAAGGTGCA	DFTQGRFSVKHILTQKAFHLVISPVRTEDSATYY	GATTTTACTCAAGGACGGTTTTCTGTGAAACACATTCTGACCCAGAAAGCCTTTCACTTGGTGATCTCTCCAGTAAGGACTGAAGACAGTGCCACTTACTAC	CAHSVPANWGILTDKLIF	TGTGCCCACAGCGTTCCCGCCAACTGGGGGATACTCACCGATAAACTCATCTTT	GKGTRVTVEP	GGAAAAGGAACCCGTGTGACTGTGGAACCAA	1020	12	clonotype8	clonotype8_consensus_1	2
AGCCTAAGTGCAACGA-1	TRUE	AGCCTAAGTGCAACGA-1_contig_1	TRUE	550	TRD	TRDV1	TRDD3	TRDJ1	TRDC	TRUE	TRUE	AQKVTQAQSSVSMPVRKAVTLNCLYE	GCCCAGAAGGTTACTCAAGCCCAGTCATCAGTATCCATGCCAGTGAGGAAAGCAGTCACCCTGAACTGCCTGTATGAA	TSWWSYY	ACAAGTTGGTGGTCATATTAT	IFWYKQLPSKEMIFLIR	ATTTTTTGGTACAAGCAACTTCCCAGCAAAGAGATGATTTTCCTTATTCGC	QGSDEQ	CAGGGTTCTGATGAACAG	NAKSGRYSVNFKKAAKSVALTISALQLEDSAKYF	AATGCAAAAAGTGGTCGCTATTCTGTCAACTTCAAGAAAGCAGCGAAATCCGTCGCCTTAACCATTTCAGCCTTACAGCTAGAAGATTCAGCAAAGTACTTT	CALGELFIGGYKNTDKLIF	TGTGCTCTTGGGGAACTGTTCATTGGGGGATACAAGAACACCGATAAACTCATCTTT	GKGTRVTVEP	GGAAAAGGAACCCGTGTGACTGTGGAACCAA	5564	18	clonotype46	clonotype46_consensus_1	1
AGCGGTCGTCGTGGCT-1	TRUE	AGCGGTCGTCGTGGCT-1_contig_1	TRUE	616	TRG	TRGV9		TRGJ1	TRGC2	TRUE	TRUE	AGHLEQPQISSTKTLSKTARLECVVS	GCAGGTCACCTAGAGCAACCTCAAATTTCCAGTACTAAAACGCTGTCAAAAACAGCCCGCCTGGAATGTGTGGTGTCT	GITISATS	GGAATAACAATTTCTGCAACATCT	VYWYRERPGEVIQFLVS	GTATATTGGTATCGAGAGAGACCTGGTGAAGTCATACAGTTCCTGGTGTCC	ISYDGTVRKESG	ATTTCATATGACGGCACTGTCAGAAAGGAATCCGGC	IPSGKFEVDRIPETSTSTLTIHNVEKQDIATYY	ATTCCGTCAGGCAAATTTGAGGTGGATAGGATACCTGAAACGTCTACATCCACTCTCACCATTCACAATGTAGAGAAACAGGACATAGCTACCTACTAC	CALWEVPNKKLF	TGTGCCTTGTGGGAGGTGCCCAATAAGAAACTCTTT	GSGTTLVVT	GGCAGTGGAACAACACTTGTTGTCACAG	467	8	clonotype30	clonotype30_consensus_1	1
AGCGGTCTCCTCTAGC-1	TRUE	AGCGGTCTCCTCTAGC-1_contig_1	TRUE	830	TRG	TRGV4		TRGJP2	TRGC2	TRUE	TRUE	KSVIRQTGSSAEITCDLA	AAGTCAGTCATCAGGCAGACTGGGTCATCTGCTGAAATCACTTGTGATCTTGCT	EGSTGY	GAAGGAAGTACCGGCTAC	IHWYLHQEGKAPQRLLY	ATCCACTGGTACCTACACCAGGAGGGGAAGGCCCCACAGCGTCTTCTGTAC	YDSYTSSVVLES	TATGACTCCTACACCTCCAGCGTTGTGTTGGAATCA	GISPGKYDTYGSTRKNLRMILRNLIENDSGVYY	GGAATCAGCCCAGGGAAGTATGATACTTACGGAAGCACAAGGAAGAACTTGAGAATGATACTGCGAAATCTTATTGAAAATGACTCTGGAGTCTATTAC	CATWDVGIRSDWIKTF	TGTGCCACCTGGGATGTTGGTATTCGTAGTGATTGGATCAAGACGTTT	AKGTRLIVTSP	GCAAAAGGGACTAGGCTCATAGTAACTTCGCCTG	636	16	clonotype261	clonotype261_consensus_2	1
AGCGGTCTCCTCTAGC-1	TRUE	AGCGGTCTCCTCTAGC-1_contig_2	TRUE	532	TRD	TRDV1		TRDJ1	TRDC	TRUE	TRUE	AQKVTQAQSSVSMPVRKAVTLNCLYE	GCCCAGAAGGTTACTCAAGCCCAGTCATCAGTATCCATGCCAGTGAGGAAAGCAGTCACCCTGAACTGCCTGTATGAA	TSWWSYY	ACAAGTTGGTGGTCATATTAT	IFWYKQLPSKEMIFLIR	ATTTTTTGGTACAAGCAACTTCCCAGCAAAGAGATGATTTTCCTTATTCGC	QGSDEQ	CAGGGTTCTGATGAACAG	NAKSGRYSVNFKKAAKSVALTISALQLEDSAKYF	AATGCAAAAAGTGGTCGCTATTCTGTCAACTTCAAGAAAGCAGCGAAATCCGTCGCCTTAACCATTTCAGCCTTACAGCTAGAAGATTCAGCAAAGTACTTT	CALGELALPRTKAWGIPTGLIF	TGTGCTCTTGGGGAACTAGCCCTTCCTAGAACGAAGGCCTGGGGGATACCGACTGGGCTCATCTTT	GKGTRVTVEP	GGAAAAGGAACCCGTGTGACTGTGGAACCAA	761	14	clonotype261	clonotype261_consensus_1	1
AGCGTATTCCCTCTTT-1	TRUE	AGCGTATTCCCTCTTT-1_contig_1	TRUE	657	TRD	TRDV2	TRDD3	TRDJ1	TRDC	TRUE	TRUE	IELVPEHQTVPVSIGVPATLRCSMK	ATTGAGTTGGTGCCTGAACACCAAACAGTGCCTGTGTCAATAGGGGTCCCTGCCACCCTCAGGTGCTCCATGAAA	GEAIGNYY	GGAGAAGCGATCGGTAACTACTAT	INWYRKTQGNTMTFIYR	ATCAACTGGTACAGGAAGACCCAAGGTAACACAATGACTTTCATATACCGA	EKDIYG	GAAAAGGACATCTATGGC	PGFKDNFQGDIDIAKNLAVLKILAPSERDEGSYY	CCTGGTTTCAAAGACAATTTCCAAGGTGACATTGATATTGCAAAGAACCTGGCTGTACTTAAGATACTTGCACCATCAGAGAGAGATGAAGGGTCTTACTAC	CACDTKLGDIYTDKLIF	TGTGCCTGTGACACTAAACTGGGGGATATTTACACCGATAAACTCATCTTT	GKGTRVTVEP	GGAAAAGGAACCCGTGTGACTGTGGAACCAA	2521	16	clonotype159	clonotype159_consensus_1	1
AGCGTATTCCCTCTTT-1	TRUE	AGCGTATTCCCTCTTT-1_contig_2	TRUE	610	TRG	TRGV3		TRGJ1	TRGC2	TRUE	TRUE	KSVIRQTGSSAEITCDLA	AAGTCAGTCATCAGGCAGACTGGGTCATCTGCTGAAATCACTTGTGATCTTGCT	EGSTGY	GAAGGAAGTACCGGCTAC	IHWYLHQEGKAPQRLLY	ATCCACTGGTACCTACACCAGGAGGGGAAGGCCCCACAGCGTCTTCTGTAC	YDVSTARDVLES	TATGACGTCTCCACCGCAAGGGATGTGTTGGAATCA	GLSPGKYYTHTPRRWSWILILRNLIENDSGVYY	GGACTCAGTCCAGGAAAGTATTATACTCATACACCCAGGAGGTGGAGCTGGATATTGATACTACGAAATCTAATTGAAAATGATTCTGGGGTCTATTAC	CATWDHYYKKLF	TGTGCCACCTGGGATCATTATTATAAGAAACTCTTT	GSGTTLVVT	GGCAGTGGAACAACACTTGTTGTCACAG	32	6	clonotype159	clonotype159_consensus_2	1
AGCGTATTCCCTCTTT-1	TRUE	AGCGTATTCCCTCTTT-1_contig_3	TRUE	610	TRG	TRGV4		TRGJ1	TRGC1	TRUE	TRUE	KSVIRQTGSSAEITCDLA	AAGTCAGTCATCAGGCAGACTGGGTCATCTGCTGAAATCACTTGTGATCTTGCT	EGSTGY	GAAGGAAGTACCGGCTAC	IHWYLHQEGKAPQRLLY	ATCCACTGGTACCTACACCAGGAGGGGAAGGCCCCACAGCGTCTTCTGTAC	YDSYTSSVVLES	TATGACTCCTACACCTCCAGCGTTGTGTTGGAATCA	GISPGKYDTYGSTRKNLRMILRNLIENDSGVYY	GGAATCAGCCCAGGGAAGTATGATACTTACGGAAGCACAAGGAAGAACTTGAGAATGATACTGCGAAATCTTATTGAAAATGACTCTGGAGTCTATTAC	CATWDHYYKKLF	TGTGCCACCTGGGATCATTATTATAAGAAACTCTTT	GSGTTLVVT	GGCAGTGGAACAACACTTGTTGTCACAG	118	13	clonotype159	clonotype159_consensus_3	1
AGCTCTCGTCCCTTGT-1	TRUE	AGCTCTCGTCCCTTGT-1_contig_1	TRUE	566	TRD	TRDV2		TRDJ3	TRDC	TRUE	TRUE	IELVPEHQTVPVSIGVPATLRCSMK	ATTGAGTTGGTGCCTGAACACCAAACAGTGCCTGTGTCAATAGGGGTCCCTGCCACCCTCAGGTGCTCCATGAAA	GEAIGNYY	GGAGAAGCGATCGGTAACTACTAT	INWYRKTQGNTMTFIYR	ATCAACTGGTACAGGAAGACCCAAGGTAACACAATGACTTTCATATACCGA	EKDIYG	GAAAAGGACATCTATGGC	PGFKDNFQGDIDIAKNLAVLKILAPSERDEGSYY	CCTGGTTTCAAAGACAATTTCCAAGGTGACATTGATATTGCAAAGAACCTGGCTGTACTTAAGATACTTGCACCATCAGAGAGAGATGAAGGGTCTTACTAC	CACDLLGDIGSGSSRQMFF	TGTGCCTGTGATTTACTGGGGGATATAGGCTCTGGCAGCAGCCGACAGATGTTTTTC	GTGIKLFVEP	GGAACTGGCATCAAACTCTTCGTGGAGCCCC	309	10	clonotype9	clonotype9_consensus_1	3
AGCTCTCGTGTTAAGA-1	TRUE	AGCTCTCGTGTTAAGA-1_contig_1	TRUE	569	TRD	TRDV3		TRDJ1	TRDC	TRUE	TRUE	DKVTQSSPDQTVASGSEVVLLCTYD	GACAAAGTAACCCAGAGTTCCCCGGACCAGACGGTGGCGAGTGGCAGTGAGGTGGTACTGCTCTGCACTTACGAC	TVYSNPD	ACTGTATATTCAAATCCAGAT	LFWYRIRPDYSFQFVFY	TTATTCTGGTACCGGATAAGGCCAGATTATTCCTTTCAGTTTGTCTTTTAT	GDNSRSEGA	GGGGATAACAGCAGATCAGAAGGTGCA	DFTQGRFSVKHILTQKAFHLVISPVRTEDSATYY	GATTTTACTCAAGGACGGTTTTCTGTGAAACACATTCTGACCCAGAAAGCCTTTCACTTGGTGATCTCTCCAGTAAGGACTGAAGACAGTGCCACTTACTAC	CAVRDSHLLGYTDKLIF	TGTGCCGTTAGGGACTCCCACTTACTGGGATACACCGATAAACTCATCTTT	GKGTRVTVEP	GGAAAAGGAACCCGTGTGACTGTGGAACCAA	328	10	clonotype29	clonotype29_consensus_1	2
AGGCCACAGACGACGT-1	TRUE	AGGCCACAGACGACGT-1_contig_1	TRUE	670	TRD	TRDV3	TRDD1	TRDJ1	TRDC	TRUE	TRUE	DKVTQSSPDQTVASGSEVVLLCTYD	GACAAAGTAACCCAGAGTTCCCCGGACCAGACGGTGGCGAGTGGCAGTGAGGTGGTACTGCTCTGCACTTACGAC	TVYSNPD	ACTGTATATTCAAATCCAGAT	LFWYRIRPDYSFQFVFY	TTATTCTGGTACCGGATAAGGCCAGATTATTCCTTTCAGTTTGTCTTTTAT	GDNSRSEGA	GGGGATAACAGCAGATCAGAAGGTGCA	DFTQGRFSVKHILTQKAFHLVISPVRTEDSATYY	GATTTTACTCAAGGACGGTTTTCTGTGAAACACATTCTGACCCAGAAAGCCTTTCACTTGGTGATCTCTCCAGTAAGGACTGAAGACAGTGCCACTTACTAC	CAFGGRWDLGATDKLIF	TGTGCCTTTGGGGGTCGGTGGGACCTGGGGGCCACCGATAAACTCATCTTT	GKGTRVTVEP	GGAAAAGGAACCCGTGTGACTGTGGAACCAA	3757	11	clonotype150	clonotype150_consensus_1	1
AGGCCACAGATGCGAC-1	TRUE	AGGCCACAGATGCGAC-1_contig_1	TRUE	566	TRD	TRDV3		TRDJ1	TRDC	TRUE	TRUE	DKVTQSSPDQTVASGSEVVLLCTYD	GACAAAGTAACCCAGAGTTCCCCGGACCAGACGGTGGCGAGTGGCAGTGAGGTGGTACTGCTCTGCACTTACGAC	TVYSNPD	ACTGTATATTCAAATCCAGAT	LFWYRIRPDYSFQFVFY	TTATTCTGGTACCGGATAAGGCCAGATTATTCCTTTCAGTTTGTCTTTTAT	GDNSRSEGA	GGGGATAACAGCAGATCAGAAGGTGCA	DFTQGRFSVKHILTQKAFHLVISPVRTEDSATYY	GATTTTACTCAAGGACGGTTTTCTGTGAAACACATTCTGACCCAGAAAGCCTTTCACTTGGTGATCTCTCCAGTAAGGACTGAAGACAGTGCCACTTACTAC	CASSYEGILYTDKLIF	TGTGCCTCCTCCTACGAGGGGATACTGTACACCGATAAACTCATCTTT	GKGTRVTVEP	GGAAAAGGAACCCGTGTGACTGTGGAACCAA	132	10	clonotype10	clonotype10_consensus_1	1
AGGCCACAGTGTTTGC-1	TRUE	AGGCCACAGTGTTTGC-1_contig_1	TRUE	562	TRD	TRDV1	TRDD2	TRDJ1	TRDC	TRUE	TRUE	AQKVTQAQSSVSMPVRKAVTLNCLYE	GCCCAGAAGGTTACTCAAGCCCAGTCATCAGTATCCATGCCAGTGAGGAAAGCAGTCACCCTGAACTGCCTGTATGAA	TSWWSYY	ACAAGTTGGTGGTCATATTAT	IFWYKQLPSKEMIFLIR	ATTTTTTGGTACAAGCAACTTCCCAGCAAAGAGATGATTTTCCTTATTCGC	QGSDEQ	CAGGGTTCTGATGAACAG	NAKSGRYSVNFKKAAKSVALTISALQLEDSAKYF	AATGCAAAAAGTGGTCGCTATTCTGTCAACTTCAAGAAAGCAGCGAAATCCGTCGCCTTAACCATTTCAGCCTTACAGCTAGAAGATTCAGCAAAGTACTTT	CALGPPSYVVVGETSPYTDKLIF	TGTGCTCTTGGGCCACCTTCCTACGTAGTGGTGGGGGAAACTTCCCCGTACACCGATAAACTCATCTTT	GKGTRVTVEP	GGAAAAGGAACCCGTGTGACTGTGGAACCAA	4564	19	clonotype263	clonotype263_consensus_1	1
AGGGAGTAGCATCATC-1	TRUE	AGGGAGTAGCATCATC-1_contig_1	TRUE	528	TRD	TRDV2		TRDJ1	TRDC	TRUE	TRUE	IELVPEHQTVPVSIGVPATLRCSMK	ATTGAGTTGGTGCCTGAACACCAAACAGTGCCTGTGTCAATAGGGGTCCCTGCCACCCTCAGGTGCTCCATGAAA	GEAIGNYY	GGAGAAGCGATCGGTAACTACTAT	INWYRKTQGNTMTFIYR	ATCAACTGGTACAGGAAGACCCAAGGTAACACAATGACTTTCATATACCGA	EKDIYG	GAAAAGGACATCTATGGC	PGFKDNFQGDIDIAKNLAVLKILAPSERDEGSYY	CCTGGTTTCAAAGACAATTTCCAAGGTGACATTGATATTGCAAAGAACCTGGCTGTACTTAAGATACTTGCACCATCAGAGAGAGATGAAGGGTCTTACTAC	CACDPVLGDSYNDKLIF	TGTGCCTGTGATCCGGTACTGGGGGATAGTTATAACGATAAACTCATCTTT	GKGTRVTVEP	GGAAAAGGAACCCGTGTGACTGTGGAACCAA	644	9	clonotype1	clonotype1_consensus_1	4
AGGGAGTAGTAATCCC-1	TRUE	AGGGAGTAGTAATCCC-1_contig_1	TRUE	648	TRG	TRGV9		TRGJ1	TRGC2	TRUE	TRUE	AGHLEQPQISSTKTLSKTARLECVVS	GCAGGTCACCTAGAGCAACCTCAAATTTCCAGTACTAAAACGCTGTCAAAAACAGCCCGCCTGGAATGTGTGGTGTCT	GITISATS	GGAATAACAATTTCTGCAACATCT	VYWYRERPGEVIQFLVS	GTATATTGGTATCGAGAGAGACCTGGTGAAGTCATACAGTTCCTGGTGTCC	ISYDGTVRKESG	ATTTCATATGACGGCACTGTCAGAAAGGAATCCGGC	IPSGKFEVDRIPETSTSTLTIHNVEKQDIATYY	ATTCCGTCAGGCAAATTTGAGGTGGATAGGATACCTGAAACGTCTACATCCACTCTCACCATTCACAATGTAGAGAAACAGGACATAGCTACCTACTAC	CALWEDYYYKKLF	TGTGCCTTGTGGGAGGACTATTATTATAAGAAACTCTTT	GSGTTLVVT	GGCAGTGGAACAACACTTGTTGTCACAG	5692	66	clonotype34	clonotype34_consensus_2	1
AGGGAGTAGTAATCCC-1	TRUE	AGGGAGTAGTAATCCC-1_contig_2	TRUE	668	TRD	TRDV3		TRDJ1	TRDC	TRUE	TRUE	DKVTQSSPDQTVASGSEVVLLCTYD	GACAAAGTAACCCAGAGTTCCCCGGACCAGACGGTGGCGAGTGGCAGTGAGGTGGTACTGCTCTGCACTTACGAC	TVYSNPD	ACTGTATATTCAAATCCAGAT	LFWYRIRPDYSFQFVFY	TTATTCTGGTACCGGATAAGGCCAGATTATTCCTTTCAGTTTGTCTTTTAT	GDNSRSEGA	GGGGATAACAGCAGATCAGAAGGTGCA	DFTQGRFSVKHILTQKAFHLVISPVRTEDSATYY	GATTTTACTCAAGGACGGTTTTCTGTGAAACACATTCTGACCCAGAAAGCCTTTCACTTGGTGATCTCTCCAGTAAGGACTGAAGACAGTGCCACTTACTAC	CAFRCPWYWGISDTDKLIF	TGTGCCTTTAGATGCCCTTGGTACTGGGGGATCTCCGACACCGATAAACTCATCTTT	GKGTRVTVEP	GGAAAAGGAACCCGTGTGACTGTGGAACCAA	12361	49	clonotype34	clonotype34_consensus_1	1
AGGGAGTAGTTGAGTA-1	TRUE	AGGGAGTAGTTGAGTA-1_contig_1	TRUE	726	TRG	TRGV4		TRGJ1	TRGC1	TRUE	TRUE	KSVIRQTGSSAEITCDLA	AAGTCAGTCATCAGGCAGACTGGGTCATCTGCTGAAATCACTTGTGATCTTGCT	EGSTGY	GAAGGAAGTACCGGCTAC	IHWYLHQEGKAPQRLLY	ATCCACTGGTACCTACACCAGGAGGGGAAGGCCCCACAGCGTCTTCTGTAC	YDSYTSSVVLES	TATGACTCCTACACCTCCAGCGTTGTGTTGGAATCA	GISPGKYDTYGSTRKNLRMILRNLIENDSGVYY	GGAATCAGCCCAGGGAAGTATGATACTTACGGAAGCACAAGGAAGAACTTGAGAATGATACTGCGAAATCTTATTGAAAATGACTCTGGAGTCTATTAC	CATWVHYYKKLF	TGTGCCACCTGGGTGCATTATTATAAGAAACTCTTT	GSGTTLVVT	GGCAGTGGAACAACACTTGTTGTCACAG	1134	8	clonotype2	clonotype2_consensus_2	3
AGGGAGTTCCTAAGTG-1	TRUE	AGGGAGTTCCTAAGTG-1_contig_1	TRUE	709	TRG	TRGV9		TRGJ1	TRGC2	TRUE	TRUE	AGHLEQPQISSTKTLSKTARLECVVS	GCAGGTCACCTAGAGCAACCTCAAATTTCCAGTACTAAAACGCTGTCAAAAACAGCCCGCCTGGAATGTGTGGTGTCT	GITISATS	GGAATAACAATTTCTGCAACATCT	VYWYRERPGEVIQFLVS	GTATATTGGTATCGAGAGAGACCTGGTGAAGTCATACAGTTCCTGGTGTCC	ISYDGTVRKESG	ATTTCATATGACGGCACTGTCAGAAAGGAATCCGGC	IPSGKFEVDRIPETSTSTLTIHNVEKQDIATYY	ATTCCGTCAGGCAAATTTGAGGTGGATAGGATACCTGAAACGTCTACATCCACTCTCACCATTCACAATGTAGAGAAACAGGACATAGCTACCTACTAC	CALWEVGNYYKKLF	TGTGCCTTGTGGGAGGTGGGGAATTATTATAAGAAACTCTTT	GSGTTLVVT	GGCAGTGGAACAACACTTGTTGTCACAG	137	13	clonotype13	clonotype13_consensus_3	2
AGGGAGTTCCTAAGTG-1	TRUE	AGGGAGTTCCTAAGTG-1_contig_2	TRUE	566	TRD	TRDV3		TRDJ1	TRDC	TRUE	TRUE	DKVTQSSPDQTVASGSEVVLLCTYD	GACAAAGTAACCCAGAGTTCCCCGGACCAGACGGTGGCGAGTGGCAGTGAGGTGGTACTGCTCTGCACTTACGAC	TVYSNPD	ACTGTATATTCAAATCCAGAT	LFWYRIRPDYSFQFVFY	TTATTCTGGTACCGGATAAGGCCAGATTATTCCTTTCAGTTTGTCTTTTAT	GDNSRSEGA	GGGGATAACAGCAGATCAGAAGGTGCA	DFTQGRFSVKHILTQKAFHLVISPVRTEDSATYY	GATTTTACTCAAGGACGGTTTTCTGTGAAACACATTCTGACCCAGAAAGCCTTTCACTTGGTGATCTCTCCAGTAAGGACTGAAGACAGTGCCACTTACTAC	CAFRPPLLGIRVGDKLIF	TGTGCCTTTAGACCTCCCCTATTGGGGATACGCGTTGGCGATAAACTCATCTTT	GKGTRVTVEP	GGAAAAGGAACCCGTGTGACTGTGGAACCAA	1344	9	clonotype13	clonotype13_consensus_1	2
AGGGAGTTCGTGGACC-1	TRUE	AGGGAGTTCGTGGACC-1_contig_1	TRUE	562	TRD	TRDV2		TRDJ3	TRDC	TRUE	TRUE	IELVPEHQTVPVSIGVPATLRCSMK	ATTGAGTTGGTGCCTGAACACCAAACAGTGCCTGTGTCAATAGGGGTCCCTGCCACCCTCAGGTGCTCCATGAAA	GEAIGNYY	GGAGAAGCGATCGGTAACTACTAT	INWYRKTQGNTMTFIYR	ATCAACTGGTACAGGAAGACCCAAGGTAACACAATGACTTTCATATACCGA	EKDIYG	GAAAAGGACATCTATGGC	PGFKDNFQGDIDIAKNLAVLKILAPSERDEGSYY	CCTGGTTTCAAAGACAATTTCCAAGGTGACATTGATATTGCAAAGAACCTGGCTGTACTTAAGATACTTGCACCATCAGAGAGAGATGAAGGGTCTTACTAC	CACDTVGLTSSWDTRQMFF	TGTGCCTGTGACACCGTGGGCCTAACGAGCTCCTGGGACACCCGACAGATGTTTTTC	GTGIKLFVEP	GGAACTGGCATCAAACTCTTCGTGGAGCCCC	1374	13	clonotype200	clonotype200_consensus_1	1
AGGGATGAGAGCAATT-1	TRUE	AGGGATGAGAGCAATT-1_contig_1	TRUE	708	TRG	TRGV9		TRGJ1	TRGC2	TRUE	TRUE	AGHLEQPQISSTKTLSKTARLECVVS	GCAGGTCACCTAGAGCAACCTCAAATTTCCAGTACTAAAACGCTGTCAAAAACAGCCCGCCTGGAATGTGTGGTGTCT	GITISATS	GGAATAACAATTTCTGCAACATCT	VYWYRERPGEVIQFLVS	GTATATTGGTATCGAGAGAGACCTGGTGAAGTCATACAGTTCCTGGTGTCC	ISYDGTVRKESG	ATTTCATATGACGGCACTGTCAGAAAGGAATCCGGC	IPSGKFEVDRIPETSTSTLTIHNVEKQDIATYY	ATTCCGTCAGGCAAATTTGAGGTGGATAGGATACCTGAAACGTCTACATCCACTCTCACCATTCACAATGTAGAGAAACAGGACATAGCTACCTACTAC	CALWEDYYYKKLF	TGTGCCTTGTGGGAGGACTATTATTATAAGAAACTCTTT	GSGTTLVVT	GGCAGTGGAACAACACTTGTTGTCACAG	701	20	clonotype34	clonotype34_consensus_2	1
AGGGATGAGAGCAATT-1	TRUE	AGGGATGAGAGCAATT-1_contig_2	TRUE	569	TRD	TRDV3		TRDJ1	TRDC	TRUE	TRUE	DKVTQSSPDQTVASGSEVVLLCTYD	GACAAAGTAACCCAGAGTTCCCCGGACCAGACGGTGGCGAGTGGCAGTGAGGTGGTACTGCTCTGCACTTACGAC	TVYSNPD	ACTGTATATTCAAATCCAGAT	LFWYRIRPDYSFQFVFY	TTATTCTGGTACCGGATAAGGCCAGATTATTCCTTTCAGTTTGTCTTTTAT	GDNSRSEGA	GGGGATAACAGCAGATCAGAAGGTGCA	DFTQGRFSVKHILTQKAFHLVISPVRTEDSATYY	GATTTTACTCAAGGACGGTTTTCTGTGAAACACATTCTGACCCAGAAAGCCTTTCACTTGGTGATCTCTCCAGTAAGGACTGAAGACAGTGCCACTTACTAC	CAFRCPWYWGISDTDKLIF	TGTGCCTTTAGATGCCCTTGGTACTGGGGGATCTCCGACACCGATAAACTCATCTTT	GKGTRVTVEP	GGAAAAGGAACCCGTGTGACTGTGGAACCAA	2239	13	clonotype34	clonotype34_consensus_1	1
AGGGATGCACCTTGTC-1	TRUE	AGGGATGCACCTTGTC-1_contig_1	TRUE	565	TRD	TRDV1		TRDJ1	TRDC	TRUE	TRUE	AQKVTQAQSSVSMPVRKAVTLNCLYE	GCCCAGAAGGTTACTCAAGCCCAGTCATCAGTATCCATGCCAGTGAGGAAAGCAGTCACCCTGAACTGCCTGTATGAA	TSWWSYY	ACAAGTTGGTGGTCATATTAT	IFWYKQLPSKEMIFLIR	ATTTTTTGGTACAAGCAACTTCCCAGCAAAGAGATGATTTTCCTTATTCGC	QGSDEQ	CAGGGTTCTGATGAACAG	NAKSGRYSVNFKKAAKSVALTISALQLEDSAKYF	AATGCAAAAAGTGGTCGCTATTCTGTCAACTTCAAGAAAGCAGCGAAATCCGTCGCCTTAACCATTTCAGCCTTACAGCTAGAAGATTCAGCAAAGTACTTT	CALGGPPLPTTEDWGVPEPDKLIF	TGTGCTCTTGGGGGCCCGCCCCTTCCTACAACCGAAGACTGGGGGGTACCCGAGCCCGATAAACTCATCTTT	GKGTRVTVEP	GGAAAAGGAACCCGTGTGACTGTGGAACCAA	5458	8	clonotype12	clonotype12_consensus_1	2
AGGGATGCACCTTGTC-1	TRUE	AGGGATGCACCTTGTC-1_contig_2	TRUE	559	TRG	TRGV9		TRGJ1	TRGC2	TRUE	TRUE	AGHLEQPQISSTKTLSKTARLECVVS	GCAGGTCACCTAGAGCAACCTCAAATTTCCAGTACTAAAACGCTGTCAAAAACAGCCCGCCTGGAATGTGTGGTGTCT	GITISATS	GGAATAACAATTTCTGCAACATCT	VYWYRERPGEVIQFLVS	GTATATTGGTATCGAGAGAGACCTGGTGAAGTCATACAGTTCCTGGTGTCC	ISYDGTVRKESG	ATTTCATATGACGGCACTGTCAGAAAGGAATCCGGC	IPSGKFEVDRIPETSTSTLTIHNVEKQDIATYY	ATTCCGTCAGGCAAATTTGAGGTGGATAGGATACCTGAAACGTCTACATCCACTCTCACCATTCACAATGTAGAGAAACAGGACATAGCTACCTACTAC	CALWEAPRGSKLF	TGTGCCTTGTGGGAGGCCCCAAGGGGATCGAAACTCTTT	GSGTTLVVT	GGCAGTGGAACAACACTTGTTGTCACAG	69	7	clonotype12	clonotype12_consensus_2	2
AGGGATGGTCCGAAGA-1	TRUE	AGGGATGGTCCGAAGA-1_contig_1	TRUE	562	TRD	TRDV1		TRDJ1	TRDC	TRUE	TRUE	AQKVTQAQSSVSMPVRKAVTLNCLYE	GCCCAGAAGGTTACTCAAGCCCAGTCATCAGTATCCATGCCAGTGAGGAAAGCAGTCACCCTGAACTGCCTGTATGAA	TSWWSYY	ACAAGTTGGTGGTCATATTAT	IFWYKQLPSKEMIFLIR	ATTTTTTGGTACAAGCAACTTCCCAGCAAAGAGATGATTTTCCTTATTCGC	QGSDEQ	CAGGGTTCTGATGAACAG	NAKSGRYSVNFKKAAKSVALTISALQLEDSAKYF	AATGCAAAAAGTGGTCGCTATTCTGTCAACTTCAAGAAAGCAGCGAAATCCGTCGCCTTAACCATTTCAGCCTTACAGCTAGAAGATTCAGCAAAGTACTTT	CALGDLFLVRLLGAHRGTDKLIF	TGTGCTCTTGGGGACCTATTCCTCGTCCGATTACTGGGGGCACACCGGGGCACCGATAAACTCATCTTT	GKGTRVTVEP	GGAAAAGGAACCCGTGTGACTGTGGAACCAA	396	18	clonotype2	clonotype2_consensus_1	2
AGGGTGAGTGCCTGGT-1	TRUE	AGGGTGAGTGCCTGGT-1_contig_1	TRUE	668	TRG	TRGV4		TRGJ1	TRGC2	TRUE	TRUE	KSVIRQTGSSAEITCDLA	AAGTCAGTCATCAGGCAGACTGGGTCATCTGCTGAAATCACTTGTGATCTTGCT	EGSTGY	GAAGGAAGTACCGGCTAC	IHWYLHQEGKAPQRLLY	ATCCACTGGTACCTACACCAGGAGGGGAAGGCCCCACAGCGTCTTCTGTAC	YDSYNSRVVLES	TATGACTCCTACAACTCCAGGGTTGTGTTGGAATCA	GISPGKYDTYGSTRKNLRMILRNLIENDSGVYY	GGAATCAGCCCAGGGAAGTATGATACTTACGGAAGCACAAGGAAGAACTTGAGAATGATACTGCGAAATCTTATTGAAAATGACTCTGGAGTCTATTAC	CATWDVHYYKKLF	TGTGCCACCTGGGATGTCCATTATTATAAGAAACTCTTT	GSGTTLVVT	GGCAGTGGAACAACACTTGTTGTCACAG	253	3	clonotype164	clonotype164_consensus_2	1
AGGGTGAGTGCCTGGT-1	TRUE	AGGGTGAGTGCCTGGT-1_contig_2	TRUE	548	TRD	TRDV1	TRDD3	TRDJ1	TRDC	TRUE	TRUE	AQKVTQAQSSVSMPVRKAVTLNCLYE	GCCCAGAAGGTTACTCAAGCCCAGTCATCAGTATCCATGCCAGTGAGGAAAGCAGTCACCCTGAACTGCCTGTATGAA	TSWWSYY	ACAAGTTGGTGGTCATATTAT	IFWYKQLPSKEMIFLIR	ATTTTTTGGTACAAGCAACTTCCCAGCAAAGAGATGATTTTCCTTATTCGC	QGSDEQ	CAGGGTTCTGATGAACAG	NAKSGRYSVNFKKAAKSVALTISALQLEDSAKYF	AATGCAAAAAGTGGTCGCTATTCTGTCAACTTCAAGAAAGCAGCGAAATCCGTCGCCTTAACCATTTCAGCCTTACAGCTAGAAGATTCAGCAAAGTACTTT	CALGEDGTQYWGMGLIF	TGTGCTCTTGGGGAAGACGGCACCCAGTACTGGGGGATGGGGCTCATCTTT	GKGTRVTVEP	GGAAAAGGAACCCGTGTGACTGTGGAACCAA	6456	16	clonotype164	clonotype164_consensus_1	1
AGGTCCGTCTTTCCTC-1	TRUE	AGGTCCGTCTTTCCTC-1_contig_1	TRUE	561	TRD	TRDV2		TRDJ1	TRDC	TRUE	TRUE	IELVPEHQTVPVSIGVPATLRCSMK	ATTGAGTTGGTGCCTGAACACCAAACAGTGCCTGTGTCAATAGGGGTCCCTGCCACCCTCAGGTGCTCCATGAAA	GEAIGNYY	GGAGAAGCGATCGGTAACTACTAT	INWYRKTQGNTMTFIYR	ATCAACTGGTACAGGAAGACCCAAGGTAACACAATGACTTTCATATACCGA	EKDIYG	GAAAAGGACATCTATGGC	PGFKDNFQGDIDIAKNLAVLKILAPSERDEGSYY	CCTGGTTTCAAAGACAATTTCCAAGGTGACATTGATATTGCAAAGAACCTGGCTGTACTTAAGATACTTGCACCATCAGAGAGAGATGAAGGGTCTTACTAC	CACDPVLGDSYNDKLIF	TGTGCCTGTGATCCGGTACTGGGGGATAGTTATAACGATAAACTCATCTTT	GKGTRVTVEP	GGAAAAGGAACCCGTGTGACTGTGGAACCAA	187	7	clonotype1	clonotype1_consensus_1	4
AGTCTTTAGCTGCGAA-1	TRUE	AGTCTTTAGCTGCGAA-1_contig_1	TRUE	546	TRD	TRDV1	TRDD2	TRDJ1	TRDC	TRUE	TRUE	AQKVTQAQSSVSMPVRKAVTLNCLYE	GCCCAGAAGGTTACTCAAGCCCAGTCATCAGTATCCATGCCAGTGAGGAAAGCAGTCACCCTGAACTGCCTGTATGAA	TSWWSYY	ACAAGTTGGTGGTCATATTAT	IFWYKQLPSKEMIFLIR	ATTTTTTGGTACAAGCAACTTCCCAGCAAAGAGATGATTTTCCTTATTCGC	QGSDEQ	CAGGGTTCTGATGAACAG	NAKSGRYSVNFKKAAKSVALTISALQLEDSAKYF	AATGCAAAAAGTGGTCGCTATTCTGTCAACTTCAAGAAAGCAGCGAAATCCGTCGCCTTAACCATTTCAGCCTTACAGCTAGAAGATTCAGCAAAGTACTTT	CALGETFLPKLGPLKLIF	TGTGCTCTTGGGGAAACCTTCCTACCAAAACTGGGGCCTCTTAAACTCATCTTT	GKGTRVTVEP	GGAAAAGGAACCCGTGTGACTGTGGAACCAA	586	16	clonotype190	clonotype190_consensus_1	1
AGTCTTTAGCTGCGAA-1	TRUE	AGTCTTTAGCTGCGAA-1_contig_2	TRUE	644	TRG	TRGV5		TRGJ1	TRGC2	TRUE	TRUE	KSSNLEGGTKSVTRPTRSSAEITCDLT	AAATCTTCCAACTTGGAAGGGGGAACGAAGTCAGTCACGAGGCCGACTAGGTCATCTGCTGAAATCACTTGTGACCTTACT	VINAFY	GTAATAAATGCCTTCTAC	IHWYLHQEGKAPQRLLY	ATCCACTGGTACCTACACCAGGAGGGGAAGGCCCCACAGCGTCTTCTGTAC	YDVSNSKDVLES	TATGACGTCTCCAACTCAAAGGATGTGTTGGAATCA	GLSPGKYYTHTPRRWSWILILRNLIENDSGVYY	GGACTCAGTCCAGGAAAGTATTATACTCATACACCCAGGAGGTGGAGCTGGATATTGATACTACGAAATCTAATTGAAAATGATTCTGGGGTCTATTAC	CATWDGLRYYKKLF	TGTGCCACCTGGGACGGGCTGAGATATTATAAGAAACTCTTT	GSGTTLVVT	GGCAGTGGAACAACACTTGTTGTCACAG	101	4	clonotype190	clonotype190_consensus_2	1
AGTCTTTGTCCATCCT-1	TRUE	AGTCTTTGTCCATCCT-1_contig_1	TRUE	691	TRG	TRGV5		TRGJ1	TRGC1	TRUE	TRUE	KSSNLEGGTKSVTRPTRSSAEITCDLT	AAATCTTCCAACTTGGAAGGGGGAACGAAGTCAGTCACGAGGCCGACTAGGTCATCTGCTGAAATCACTTGTGACCTTACT	VINAFY	GTAATAAATGCCTTCTAC	IHWYLHQEGKAPQRLLY	ATCCACTGGTACCTACACCAGGAGGGGAAGGCCCCACAGCGTCTTCTGTAC	YDVSNSKDVLES	TATGACGTCTCCAACTCAAAGGATGTGTTGGAATCA	GLSPGKYYTHTPRRWSWILILRNLIENDSGVYY	GGACTCAGTCCAGGAAAGTATTATACTCATACACCCAGGAGGTGGAGCTGGATATTGATACTACGAAATCTAATTGAAAATGATTCTGGGGTCTATTAC	CATHTRSMVHRNYYKKLF	TGTGCCACCCATACCCGATCCATGGTGCACCGGAATTATTATAAGAAACTCTTT	GSGTTLVVT	GGCAGTGGAACAACACTTGTTGTCACAG	2104	6	clonotype202	clonotype202_consensus_1	1
AGTGGGAAGCGCCTTG-1	TRUE	AGTGGGAAGCGCCTTG-1_contig_1	TRUE	539	TRD	TRDV1		TRDJ1	TRDC	TRUE	TRUE	AQKVTQAQSSVSMPVRKAVTLNCLYE	GCCCAGAAGGTTACTCAAGCCCAGTCATCAGTATCCATGCCAGTGAGGAAAGCAGTCACCCTGAACTGCCTGTATGAA	TSWWSYY	ACAAGTTGGTGGTCATATTAT	IFWYKQLPSKEMIFLIR	ATTTTTTGGTACAAGCAACTTCCCAGCAAAGAGATGATTTTCCTTATTCGC	QGSDEQ	CAGGGTTCTGATGAACAG	NAKSGRYSVNFKKAAKSVALTISALQLEDSAKYF	AATGCAAAAAGTGGTCGCTATTCTGTCAACTTCAAGAAAGCAGCGAAATCCGTCGCCTTAACCATTTCAGCCTTACAGCTAGAAGATTCAGCAAAGTACTTT	CALGETYWGPGDKLIF	TGTGCTCTTGGGGAAACCTACTGGGGGCCTGGTGATAAACTCATCTTT	GKGTRVTVEP	GGAAAAGGAACCCGTGTGACTGTGGAACCAA	1296	19	clonotype6	clonotype6_consensus_1	1
AGTGGGACAGCAGTTT-1	TRUE	AGTGGGACAGCAGTTT-1_contig_1	TRUE	571	TRD	TRDV2		TRDJ1	TRDC	TRUE	TRUE	IELVPEHQTVPVSIGVPATLRCSMK	ATTGAGTTGGTGCCTGAACACCAAACAGTGCCTGTGTCAATAGGGGTCCCTGCCACCCTCAGGTGCTCCATGAAA	GEAIGNYY	GGAGAAGCGATCGGTAACTACTAT	INWYRKTQGNTMTFIYR	ATCAACTGGTACAGGAAGACCCAAGGTAACACAATGACTTTCATATACCGA	EKDIYG	GAAAAGGACATCTATGGC	PGFKDNFQGDIDIAKNLAVLKILAPSERDEGSYY	CCTGGTTTCAAAGACAATTTCCAAGGTGACATTGATATTGCAAAGAACCTGGCTGTACTTAAGATACTTGCACCATCAGAGAGAGATGAAGGGTCTTACTAC	CACDTVGGGQNTDKLIF	TGTGCCTGTGACACGGTTGGTGGGGGACAGAACACCGATAAACTCATCTTT	GKGTRVTVEP	GGAAAAGGAACCCGTGTGACTGTGGAACCAA	151	6	clonotype154	clonotype154_consensus_1	1
AGTGGGACAGCTCGAC-1	TRUE	AGTGGGACAGCTCGAC-1_contig_1	TRUE	542	TRD	TRDV3	TRDD2	TRDJ1	TRDC	TRUE	TRUE	DKVTQSSPDQTVASGSEVVLLCTYD	GACAAAGTAACCCAGAGTTCCCCGGACCAGACGGTGGCGAGTGGCAGTGAGGTGGTACTGCTCTGCACTTACGAC	TVYSNPD	ACTGTATATTCAAATCCAGAT	LFWYRIRPDYSFQFVFY	TTATTCTGGTACCGGATAAGGCCAGATTATTCCTTTCAGTTTGTCTTTTAT	GDNSRSEGA	GGGGATAACAGCAGATCAGAAGGTGCA	DFTQGRFSVKHILTQKAFHLVISPVRTEDSATYY	GATTTTACTCAAGGACGGTTTTCTGTGAAACACATTCTGACCCAGAAAGCCTTTCACTTGGTGATCTCTCCAGTAAGGACTGAAGACAGTGCCACTTACTAC	CASAFLNTDKLIF	TGTGCCTCAGCCTTCCTAAACACCGATAAACTCATCTTT	GKGTRVTVEP	GGAAAAGGAACCCGTGTGACTGTGGAACCAA	532	27	clonotype4	clonotype4_consensus_1	1
AGTGGGACAGCTCGAC-1	TRUE	AGTGGGACAGCTCGAC-1_contig_2	TRUE	908	TRG	TRGV4		TRGJ1	TRGC2	TRUE	TRUE	KSVIRQTGSSAEITCDLA	AAGTCAGTCATCAGGCAGACTGGGTCATCTGCTGAAATCACTTGTGATCTTGCT	EGSTGY	GAAGGAAGTACCGGCTAC	IHWYLHQEGKAPQRLLY	ATCCACTGGTACCTACACCAGGAGGGGAAGGCCCCACAGCGTCTTCTGTAC	YDSYTSSVVLES	TATGACTCCTACACCTCCAGCGTTGTGTTGGAATCA	GISPGKYDTYGSTRKNLRMILRNLIENDSGVYY	GGAATCAGCCCAGGGAAGTATGATACTTACGGAAGCACAAGGAAGAACTTGAGAATGATACTGCGAAATCTTATTGAAAATGACTCTGGAGTCTATTAC	CATWDGHEWGKLF	TGTGCCACCTGGGATGGCCATGAATGGGGGAAACTCTTT	GSGTTLVVT	GGCAGTGGAACAACACTTGTTGTCACAG	2732	7	clonotype4	clonotype4_consensus_2	1
AGTGTCATCCAAACAC-1	TRUE	AGTGTCATCCAAACAC-1_contig_1	TRUE	698	TRG	TRGV4		TRGJ1	TRGC1	TRUE	TRUE	KSVIRQTGSSAEITCDLA	AAGTCAGTCATCAGGCAGACTGGGTCATCTGCTGAAATCACTTGTGATCTTGCT	EGSTGY	GAAGGAAGTACCGGCTAC	IHWYLHQEGKAPQRLLY	ATCCACTGGTACCTACACCAGGAGGGGAAGGCCCCACAGCGTCTTCTGTAC	YDSYTSSVVLES	TATGACTCCTACACCTCCAGCGTTGTGTTGGAATCA	GISPGKYDTYGSTRKNLRMILRNLIENDSGVYY	GGAATCAGCCCAGGGAAGTATGATACTTACGGAAGCACAAGGAAGAACTTGAGAATGATACTGCGAAATCTTATTGAAAATGACTCTGGAGTCTATTAC	CATWDGQSCYKKLF	TGTGCCACCTGGGATGGGCAGTCCTGTTATAAGAAACTCTTT	GSGTTLVVT	GGCAGTGGAACAACACTTGTTGTCACAG	50	12	clonotype247	clonotype247_consensus_2	1
AGTGTCATCCAAACAC-1	TRUE	AGTGTCATCCAAACAC-1_contig_2	TRUE	566	TRD	TRDV3	TRDD3	TRDJ1	TRDC	TRUE	TRUE	DKVTQSSPDQTVASGSEVVLLCTYD	GACAAAGTAACCCAGAGTTCCCCGGACCAGACGGTGGCGAGTGGCAGTGAGGTGGTACTGCTCTGCACTTACGAC	TVYSNPD	ACTGTATATTCAAATCCAGAT	LFWYRIRPDYSFQFVFY	TTATTCTGGTACCGGATAAGGCCAGATTATTCCTTTCAGTTTGTCTTTTAT	GDNSRSEGA	GGGGATAACAGCAGATCAGAAGGTGCA	DFTQGRFSVKHILTQKAFHLVISPVRTEDSATYY	GATTTTACTCAAGGACGGTTTTCTGTGAAACACATTCTGACCCAGAAAGCCTTTCACTTGGTGATCTCTCCAGTAAGGACTGAAGACAGTGCCACTTACTAC	CAFGEGPTIYWGILYTDKLIF	TGTGCCTTTGGTGAAGGTCCTACAATTTACTGGGGCATACTGTACACCGATAAACTCATCTTT	GKGTRVTVEP	GGAAAAGGAACCCGTGTGACTGTGGAACCAA	1142	7	clonotype247	clonotype247_consensus_1	1
AGTTGGTGTCGGCTCA-1	TRUE	AGTTGGTGTCGGCTCA-1_contig_1	TRUE	550	TRD	TRDV1	TRDD3	TRDJ1	TRDC	TRUE	TRUE	AQKVTQAQSSVSMPVRKAVTLNCLYE	GCCCAGAAGGTTACTCAAGCCCAGTCATCAGTATCCATGCCAGTGAGGAAAGCAGTCACCCTGAACTGCCTGTATGAA	TSWWSYY	ACAAGTTGGTGGTCATATTAT	IFWYKQLPSKEMIFLIR	ATTTTTTGGTACAAGCAACTTCCCAGCAAAGAGATGATTTTCCTTATTCGC	QGSDEQ	CAGGGTTCTGATGAACAG	NAKSGRYSVNFKKAAKSVALTISALQLEDSAKYF	AATGCAAAAAGTGGTCGCTATTCTGTCAACTTCAAGAAAGCAGCGAAATCCGTCGCCTTAACCATTTCAGCCTTACAGCTAGAAGATTCAGCAAAGTACTTT	CALGELFIGGYKNTDKLIF	TGTGCTCTTGGGGAACTGTTCATTGGGGGATACAAGAACACCGATAAACTCATCTTT	GKGTRVTVEP	GGAAAAGGAACCCGTGTGACTGTGGAACCAA	2031	7	clonotype46	clonotype46_consensus_1	1
AGTTGGTTCTAGCACA-1	TRUE	AGTTGGTTCTAGCACA-1_contig_1	TRUE	574	TRD	TRDV2		TRDJ1	TRDC	TRUE	TRUE	IELVPEHQTVPVSIGVPATLRCSMK	ATTGAGTTGGTGCCTGAACACCAAACAGTGCCTGTGTCAATAGGGGTCCCTGCCACCCTCAGGTGCTCCATGAAA	GEAIGNYY	GGAGAAGCGATCGGTAACTACTAT	INWYRKTQGNTMTFIYR	ATCAACTGGTACAGGAAGACCCAAGGTAACACAATGACTTTCATATACCGA	EKDIYG	GAAAAGGACATCTATGGC	PGFKDNFQGDIDIAKNLAVLKILAPSERDEGSYY	CCTGGTTTCAAAGACAATTTCCAAGGTGACATTGATATTGCAAAGAACCTGGCTGTACTTAAGATACTTGCACCATCAGAGAGAGATGAAGGGTCTTACTAC	CACDTGYWGIVPLLYTDKLIF	TGTGCCTGTGACACCGGCTACTGGGGGATAGTCCCTCTCTTGTACACCGATAAACTCATCTTT	GKGTRVTVEP	GGAAAAGGAACCCGTGTGACTGTGGAACCAA	3048	18	clonotype245	clonotype245_consensus_1	1
AGTTGGTTCTAGCACA-1	TRUE	AGTTGGTTCTAGCACA-1_contig_2	TRUE	642	TRG	TRGV3		TRGJ1	TRGC2	TRUE	TRUE	KSVTRQTGSSAEITCDLT	AAGTCAGTCACCAGGCAGACTGGGTCATCTGCTGAAATCACTTGCGATCTTACT	VTNTFY	GTAACAAATACCTTCTAC	IHWYLHQEGKAPQRLLY	ATCCACTGGTACCTACACCAGGAGGGGAAGGCCCCACAGCGTCTTCTGTAC	YDVSTARDVLES	TATGACGTCTCCACCGCAAGGGATGTGTTGGAATCA	GLSPGKYYTHTPRRWSWILRLQNLIENDSGVYY	GGACTCAGTCCAGGAAAGTATTATACTCATACACCCAGGAGGTGGAGCTGGATATTGAGACTGCAAAATCTAATTGAAAATGATTCTGGGGTCTATTAC	CATWDRRSYKKLF	TGTGCCACCTGGGACAGGCGCAGTTATAAGAAACTCTTT	GSGTTLVVT	GGCAGTGGAACAACACTTGTTGTCACAG	229	20	clonotype245	clonotype245_consensus_2	1
ATAAGAGTCAATAAGG-1	TRUE	ATAAGAGTCAATAAGG-1_contig_1	TRUE	572	TRD	TRDV2	TRDD3	TRDJ1	TRDC	TRUE	TRUE	IELVPEHQTVPVSIGVPATLRCSMK	ATTGAGTTGGTGCCTGAACACCAAACAGTGCCTGTGTCAATAGGGGTCCCTGCCACCCTCAGGTGCTCCATGAAA	GEAIGNYY	GGAGAAGCGATCGGTAACTACTAT	INWYRKTQGNTMTFIYR	ATCAACTGGTACAGGAAGACCCAAGGTAACACAATGACTTTCATATACCGA	EKDIYG	GAAAAGGACATCTATGGC	PGFKDNFQGDIDIAKNLAVLKILAPSERDEGSYY	CCTGGTTTCAAAGACAATTTCCAAGGTGACATTGATATTGCAAAGAACCTGGCTGTACTTAAGATACTTGCACCATCAGAGAGAGATGAAGGGTCTTACTAC	CACDEVLGDTRTDKLIF	TGTGCCTGTGACGAAGTACTGGGGGATACGCGCACCGATAAACTCATCTTT	GKGTRVTVEP	GGAAAAGGAACCCGTGTGACTGTGGAACCAA	2954	11	clonotype165	clonotype165_consensus_1	1
ATAAGAGTCAATAAGG-1	TRUE	ATAAGAGTCAATAAGG-1_contig_2	TRUE	531	TRG	TRGV9		TRGJ1	TRGC2	TRUE	TRUE	AGHLEQPQISSTKTLSKTARLECVVS	GCAGGTCACCTAGAGCAACCTCAAATTTCCAGTACTAAAACGCTGTCAAAAACAGCCCGCCTGGAATGTGTGGTGTCT	GITISATS	GGAATAACAATTTCTGCAACATCT	VYWYRERPGEVIQFLVS	GTATATTGGTATCGAGAGAGACCTGGTGAAGTCATACAGTTCCTGGTGTCC	ISYDGTVRKESG	ATTTCATATGACGGCACTGTCAGAAAGGAATCCGGC	IPSGKFEVDRIPETSTSTLTIHNVEKQDIATYY	ATTCCGTCAGGCAAATTTGAGGTGGATAGGATACCTGAAACGTCTACATCCACTCTCACCATTCACAATGTAGAGAAACAGGACATAGCTACCTACTAC	CALWEVYYKKLF	TGTGCCTTGTGGGAGGTGTATTATAAGAAACTCTTT	GSGTTLVVT	GGCAGTGGAACAACACTTGTTGTCACAG	65	8	clonotype165	clonotype165_consensus_2	1
ATAGACCAGCGTGTCC-1	TRUE	ATAGACCAGCGTGTCC-1_contig_1	TRUE	542	TRD	TRDV1		TRDJ1	TRDC	TRUE	TRUE	AQKVTQAQSSVSMPVRKAVTLNCLYE	GCCCAGAAGGTTACTCAAGCCCAGTCATCAGTATCCATGCCAGTGAGGAAAGCAGTCACCCTGAACTGCCTGTATGAA	TSWWSYY	ACAAGTTGGTGGTCATATTAT	IFWYKQLPSKEMIFLIR	ATTTTTTGGTACAAGCAACTTCCCAGCAAAGAGATGATTTTCCTTATTCGC	QGSDEQ	CAGGGTTCTGATGAACAG	NAKSGRYSVNFKKAAKSVALTISALQLEDSAKYF	AATGCAAAAAGTGGTCGCTATTCTGTCAACTTCAAGAAAGCAGCGAAATCCGTCGCCTTAACCATTTCAGCCTTACAGCTAGAAGATTCAGCAAAGTACTTT	CALGETYWGPGDKLIF	TGTGCTCTTGGGGAAACCTACTGGGGGCCTGGTGATAAACTCATCTTT	GKGTRVTVEP	GGAAAAGGAACCCGTGTGACTGTGGAACCAA	1874	24	clonotype65	clonotype65_consensus_1	1
ATAGACCAGCGTGTCC-1	TRUE	ATAGACCAGCGTGTCC-1_contig_2	TRUE	783	TRG	TRGV3		TRGJ1	TRGC2	TRUE	TRUE	KSVTRQTGSSAEITCDLT	AAGTCAGTCACCAGGCAGACTGGGTCATCTGCTGAAATCACTTGCGATCTTACT	VTNTFY	GTAACAAATACCTTCTAC	IHWYLHQEGKAPQRLLY	ATCCACTGGTACCTACACCAGGAGGGGAAGGCCCCACAGCGTCTTCTGTAC	YDVSTARDVLES	TATGACGTCTCCACCGCAAGGGATGTGTTGGAATCA	GLSPGKYYTHTPRRWSWILRLQNLIENDSGVYY	GGACTCAGTCCAGGAAAGTATTATACTCATACACCCAGGAGGTGGAGCTGGATATTGAGACTGCAAAATCTAATTGAAAATGATTCTGGGGTCTATTAC	CATWDGREKLF	TGTGCCACCTGGGACGGGCGGGAGAAACTCTTT	GSGTTLVVT	GGCAGTGGAACAACACTTGTTGTCACAG	873	13	clonotype65	clonotype65_consensus_2	1
ATAGACCGTAGGAGTC-1	TRUE	ATAGACCGTAGGAGTC-1_contig_1	TRUE	559	TRD	TRDV1		TRDJ1	TRDC	TRUE	TRUE	AQKVTQAQSSVSMPVRKAVTLNCLYE	GCCCAGAAGGTTACTCAAGCCCAGTCATCAGTATCCATGCCAGTGAGGAAAGCAGTCACCCTGAACTGCCTGTATGAA	TSWWSYY	ACAAGTTGGTGGTCATATTAT	IFWYKQLPSKEMIFLIR	ATTTTTTGGTACAAGCAACTTCCCAGCAAAGAGATGATTTTCCTTATTCGC	QGSDEQ	CAGGGTTCTGATGAACAG	NAKSGRYSVNFKKAAKSVALTISALQLEDSAKYF	AATGCAAAAAGTGGTCGCTATTCTGTCAACTTCAAGAAAGCAGCGAAATCCGTCGCCTTAACCATTTCAGCCTTACAGCTAGAAGATTCAGCAAAGTACTTT	CALGYTPDDILSDMGYTRKLIF	TGTGCTCTTGGTTACACACCCGACGATATCCTTTCCGACATGGGATACACGCGGAAACTCATCTTT	GKGTRVTVEP	GGAAAAGGAACCCGTGTGACTGTGGAACCAA	2321	10	clonotype36	clonotype36_consensus_1	1
ATCACGACAGTCAGCC-1	TRUE	ATCACGACAGTCAGCC-1_contig_1	TRUE	540	TRD	TRDV2		TRDJ1	TRDC	TRUE	TRUE	IELVPEHQTVPVSIGVPATLRCSMK	ATTGAGTTGGTGCCTGAACACCAAACAGTGCCTGTGTCAATAGGGGTCCCTGCCACCCTCAGGTGCTCCATGAAA	GEAIGNYY	GGAGAAGCGATCGGTAACTACTAT	INWYRKTQGNTMTFIYR	ATCAACTGGTACAGGAAGACCCAAGGTAACACAATGACTTTCATATACCGA	EKDIYG	GAAAAGGACATCTATGGC	PGFKDNFQGDIDIAKNLAVLKILAPSERDEGSYY	CCTGGTTTCAAAGACAATTTCCAAGGTGACATTGATATTGCAAAGAACCTGGCTGTACTTAAGATACTTGCACCATCAGAGAGAGATGAAGGGTCTTACTAC	CACDTGLSGGTAALLTDKLIF	TGTGCCTGTGACACCGGATTGAGTGGGGGAACCGCAGCGCTGCTCACCGATAAACTCATCTTT	GKGTRVTVEP	GGAAAAGGAACCCGTGTGACTGTGGAACCAA	5744	11	clonotype86	clonotype86_consensus_1	1
ATCATCTAGCGAAGGG-1	TRUE	ATCATCTAGCGAAGGG-1_contig_1	TRUE	547	TRD	TRDV1	TRDD2	TRDJ1	TRDC	TRUE	TRUE	AQKVTQAQSSVSMPVRKAVTLNCLYE	GCCCAGAAGGTTACTCAAGCCCAGTCATCAGTATCCATGCCAGTGAGGAAAGCAGTCACCCTGAACTGCCTGTATGAA	TSWWSYY	ACAAGTTGGTGGTCATATTAT	IFWYKQLPSKEMIFLIR	ATTTTTTGGTACAAGCAACTTCCCAGCAAAGAGATGATTTTCCTTATTCGC	QGSDEQ	CAGGGTTCTGATGAACAG	NAKSGRYSVNFKKAAKSVALTISALQLEDSAKYF	AATGCAAAAAGTGGTCGCTATTCTGTCAACTTCAAGAAAGCAGCGAAATCCGTCGCCTTAACCATTTCAGCCTTACAGCTAGAAGATTCAGCAAAGTACTTT	CALGKGGSLPTYRILIF	TGTGCTCTTGGGAAGGGAGGATCCCTTCCTACTTACCGAATACTCATCTTT	GKGTRVTVEP	GGAAAAGGAACCCGTGTGACTGTGGAACCAA	1722	19	clonotype161	clonotype161_consensus_1	1
ATCATCTAGCGAAGGG-1	TRUE	ATCATCTAGCGAAGGG-1_contig_2	TRUE	704	TRG	TRGV4		TRGJ1	TRGC2	TRUE	TRUE	KSVIRQTGSSAEITCDLA	AAGTCAGTCATCAGGCAGACTGGGTCATCTGCTGAAATCACTTGTGATCTTGCT	EGSTGY	GAAGGAAGTACCGGCTAC	IHWYLHQEGKAPQRLLY	ATCCACTGGTACCTACACCAGGAGGGGAAGGCCCCACAGCGTCTTCTGTAC	YDSYTSSVVLES	TATGACTCCTACACCTCCAGCGTTGTGTTGGAATCA	GISPGKYDTYGSTRKNLRMILRNLIENDSGVYY	GGAATCAGCCCAGGGAAGTATGATACTTACGGAAGCACAAGGAAGAACTTGAGAATGATACTGCGAAATCTTATTGAAAATGACTCTGGAGTCTATTAC	CATWDPNYYKKLF	TGTGCCACCTGGGATCCGAATTATTATAAGAAACTCTTT	GSGTTLVVT	GGCAGTGGAACAACACTTGTTGTCACAG	2192	8	clonotype161	clonotype161_consensus_2	1
ATCATCTCATAGTAAG-1	TRUE	ATCATCTCATAGTAAG-1_contig_1	TRUE	550	TRD	TRDV1		TRDJ1	TRDC	TRUE	TRUE	AQKVTQAQSSVSMPVRKAVTLNCLYE	GCCCAGAAGGTTACTCAAGCCCAGTCATCAGTATCCATGCCAGTGAGGAAAGCAGTCACCCTGAACTGCCTGTATGAA	TSWWSYY	ACAAGTTGGTGGTCATATTAT	IFWYKQLPSKEMIFLIR	ATTTTTTGGTACAAGCAACTTCCCAGCAAAGAGATGATTTTCCTTATTCGC	QGSDEQ	CAGGGTTCTGATGAACAG	NAKSGRYSVNFKKAAKSVALTISALQLEDSAKYF	AATGCAAAAAGTGGTCGCTATTCTGTCAACTTCAAGAAAGCAGCGAAATCCGTCGCCTTAACCATTTCAGCCTTACAGCTAGAAGATTCAGCAAAGTACTTT	CALGDPLPPGIHYTDKLIF	TGTGCTCTTGGGGATCCTCTTCCGCCGGGGATCCATTACACCGATAAACTCATCTTT	GKGTRVTVEP	GGAAAAGGAACCCGTGTGACTGTGGAACCAA	733	8	clonotype21	clonotype21_consensus_1	1
ATCATCTGTCATGCAT-1	TRUE	ATCATCTGTCATGCAT-1_contig_1	TRUE	563	TRD	TRDV3	TRDD3	TRDJ1	TRDC	TRUE	TRUE	DKVTQSSPDQTVASGSEVVLLCTYD	GACAAAGTAACCCAGAGTTCCCCGGACCAGACGGTGGCGAGTGGCAGTGAGGTGGTACTGCTCTGCACTTACGAC	TVYSNPD	ACTGTATATTCAAATCCAGAT	LFWYRIRPDYSFQFVFY	TTATTCTGGTACCGGATAAGGCCAGATTATTCCTTTCAGTTTGTCTTTTAT	GDNSRSEGA	GGGGATAACAGCAGATCAGAAGGTGCA	DFTQGRFSVKHILTQKAFHLVISPVRTEDSATYY	GATTTTACTCAAGGACGGTTTTCTGTGAAACACATTCTGACCCAGAAAGCCTTTCACTTGGTGATCTCTCCAGTAAGGACTGAAGACAGTGCCACTTACTAC	CAFFELTGGYEVDKLIF	TGTGCCTTTTTTGAACTAACTGGGGGATACGAGGTCGATAAACTCATCTTT	GKGTRVTVEP	GGAAAAGGAACCCGTGTGACTGTGGAACCAA	1091	8	clonotype17	clonotype17_consensus_1	1
ATCCACCCACTTAAGC-1	TRUE	ATCCACCCACTTAAGC-1_contig_1	TRUE	556	TRD	TRDV1	TRDD3	TRDJ4	TRDC	TRUE	TRUE	AQKVTQAQSSVSMPVRKAVTLNCLYE	GCCCAGAAGGTTACTCAAGCCCAGTCATCAGTATCCATGCCAGTGAGGAAAGCAGTCACCCTGAACTGCCTGTATGAA	TSWWSYY	ACAAGTTGGTGGTCATATTAT	IFWYKQLPSKEMIFLIR	ATTTTTTGGTACAAGCAACTTCCCAGCAAAGAGATGATTTTCCTTATTCGC	QGSDEQ	CAGGGTTCTGATGAACAG	NAKSGRYSVNFKKAAKSVALTISALQLEDSAKYF	AATGCAAAAAGTGGTCGCTATTCTGTCAACTTCAAGAAAGCAGCGAAATCCGTCGCCTTAACCATTTCAGCCTTACAGCTAGAAGATTCAGCAAAGTACTTT	CALGPKARDGYWGITRPLIF	TGTGCTCTTGGGCCGAAAGCCAGGGACGGGTACTGGGGGATAACCAGACCCCTGATCTTT	GKGTYLEVQQ	GGCAAAGGAACCTATCTGGAGGTACAACAAC	2135	11	clonotype85	clonotype85_consensus_1	1
ATCCACCGTCATCCCT-1	TRUE	ATCCACCGTCATCCCT-1_contig_1	TRUE	579	TRD	TRDV3	TRDD2	TRDJ1	TRDC	TRUE	TRUE	DKVTQSSPDQTVASGSEVVLLCTYD	GACAAAGTAACCCAGAGTTCCCCGGACCAGACGGTGGCGAGTGGCAGTGAGGTGGTACTGCTCTGCACTTACGAC	TVYSNPD	ACTGTATATTCAAATCCAGAT	LFWYRIRPDYSFQFVFY	TTATTCTGGTACCGGATAAGGCCAGATTATTCCTTTCAGTTTGTCTTTTAT	GDNSRSEGA	GGGGATAACAGCAGATCAGAAGGTGCA	DFTQGRFSVKHILTQKAFHLVISPVRTEDSATYY	GATTTTACTCAAGGACGGTTTTCTGTGAAACACATTCTGACCCAGAAAGCCTTTCACTTGGTGATCTCTCCAGTAAGGACTGAAGACAGTGCCACTTACTAC	CAFIACRVAFLPGFIDKLIF	TGTGCCTTTATAGCTTGTCGTGTCGCCTTCCTACCGGGATTCATCGATAAACTCATCTTT	GKGTRVTVEP	GGAAAAGGAACCCGTGTGACTGTGGAACCAA	4162	18	clonotype22	clonotype22_consensus_1	2
ATCGAGTAGCCGCCTA-1	TRUE	ATCGAGTAGCCGCCTA-1_contig_1	TRUE	659	TRG	TRGV8		TRGJ1	TRGC2	TRUE	TRUE	KSSNLEGRTKSVTRPTGSSAVITCDLP	AAATCTTCCAACTTGGAAGGGAGAACAAAGTCAGTCACCAGGCCAACTGGGTCATCAGCTGTAATCACTTGTGATCTTCCT	VENAVY	GTAGAAAATGCCGTCTAC	THWYLHQEGKAPQRLLY	ACCCACTGGTACCTACACCAGGAGGGGAAGGCCCCACAGCGTCTTCTGTAC	YDSYNSRVVLE	TATGACTCCTACAACTCCAGGGTTGTGTTGGAA	SGISREKYHTYASTGKSLKFILENLIERDSGVYY	TCAGGAATCAGTCGAGAAAAGTATCATACTTATGCAAGCACAGGGAAGAGCCTTAAATTTATACTGGAAAATCTAATTGAACGTGACTCTGGGGTCTATTAC	CATWIYYKKLF	TGTGCCACCTGGATTTATTATAAGAAACTCTTT	GSGTTLVVT	GGCAGTGGAACAACACTTGTTGTCACAG	833	10	clonotype96	clonotype96_consensus_1	1
ATCGAGTGTACAAGTA-1	TRUE	ATCGAGTGTACAAGTA-1_contig_1	TRUE	734	TRG	TRGV4		TRGJ1	TRGC1	TRUE	TRUE	KSVIRQTGSSAEITCDLA	AAGTCAGTCATCAGGCAGACTGGGTCATCTGCTGAAATCACTTGTGATCTTGCT	EGSTGY	GAAGGAAGTACCGGCTAC	IHWYLHQEGKAPQRLLY	ATCCACTGGTACCTACACCAGGAGGGGAAGGCCCCACAGCGTCTTCTGTAC	YDSYTSSVVLES	TATGACTCCTACACCTCCAGCGTTGTGTTGGAATCA	GISPGKYDTYGSTRKNLRMILRNLIENDSGVYY	GGAATCAGCCCAGGGAAGTATGATACTTACGGAAGCACAAGGAAGAACTTGAGAATGATACTGCGAAATCTTATTGAAAATGACTCTGGAGTCTATTAC	CATWVHYYKKLF	TGTGCCACCTGGGTGCATTATTATAAGAAACTCTTT	GSGTTLVVT	GGCAGTGGAACAACACTTGTTGTCACAG	689	8	clonotype2	clonotype2_consensus_2	3
ATCGAGTGTCTTGCGG-1	TRUE	ATCGAGTGTCTTGCGG-1_contig_1	TRUE	567	TRD	TRDV2		TRDJ1	TRDC	TRUE	TRUE	IELVPEHQTVPVSIGVPATLRCSMK	ATTGAGTTGGTGCCTGAACACCAAACAGTGCCTGTGTCAATAGGGGTCCCTGCCACCCTCAGGTGCTCCATGAAA	GEAIGNYY	GGAGAAGCGATCGGTAACTACTAT	INWYRKTQGNTMTFIYR	ATCAACTGGTACAGGAAGACCCAAGGTAACACAATGACTTTCATATACCGA	EKDIYG	GAAAAGGACATCTATGGC	PGFKDNFQGDIDIAKNLAVLKILAPSERDEGSYY	CCTGGTTTCAAAGACAATTTCCAAGGTGACATTGATATTGCAAAGAACCTGGCTGTACTTAAGATACTTGCACCATCAGAGAGAGATGAAGGGTCTTACTAC	CACDPLLRDTISHTDKLIF	TGTGCCTGTGACCCCCTGTTGAGGGATACCATTTCTCACACCGATAAACTCATCTTT	GKGTRVTVEP	GGAAAAGGAACCCGTGTGACTGTGGAACCAA	3102	9	clonotype81	clonotype81_consensus_1	1
ATCTACTAGTCGAGTG-1	TRUE	ATCTACTAGTCGAGTG-1_contig_1	TRUE	563	TRD	TRDV1		TRDJ1	TRDC	TRUE	TRUE	AQKVTQAQSSVSMPVRKAVTLNCLYE	GCCCAGAAGGTTACTCAAGCCCAGTCATCAGTATCCATGCCAGTGAGGAAAGCAGTCACCCTGAACTGCCTGTATGAA	TSWWSYY	ACAAGTTGGTGGTCATATTAT	IFWYKQLPSKEMIFLIR	ATTTTTTGGTACAAGCAACTTCCCAGCAAAGAGATGATTTTCCTTATTCGC	QGSDEQ	CAGGGTTCTGATGAACAG	NAKSGRYSVNFKKAAKSVALTISALQLEDSAKYF	AATGCAAAAAGTGGTCGCTATTCTGTCAACTTCAAGAAAGCAGCGAAATCCGTCGCCTTAACCATTTCAGCCTTACAGCTAGAAGATTCAGCAAAGTACTTT	CALGELALPRTKAWGIPTGLIF	TGTGCTCTTGGGGAACTAGCCCTTCCTAGAACGAAGGCCTGGGGGATACCGACTGGGCTCATCTTT	GKGTRVTVEP	GGAAAAGGAACCCGTGTGACTGTGGAACCAA	116	8	clonotype3	clonotype3_consensus_1	1
ATCTACTAGTCGAGTG-1	TRUE	ATCTACTAGTCGAGTG-1_contig_2	TRUE	645	TRG	TRGV9		TRGJ1	TRGC2	TRUE	TRUE	AGHLEQPQISSTKTLSKTARLECVVS	GCAGGTCACCTAGAGCAACCTCAAATTTCCAGTACTAAAACGCTGTCAAAAACAGCCCGCCTGGAATGTGTGGTGTCT	GITISATS	GGAATAACAATTTCTGCAACATCT	VYWYRERPGEVIQFLVS	GTATATTGGTATCGAGAGAGACCTGGTGAAGTCATACAGTTCCTGGTGTCC	ISYDGTVRKESG	ATTTCATATGACGGCACTGTCAGAAAGGAATCCGGC	IPSGKFEVDRIPETSTSTLTIHNVEKQDIATYY	ATTCCGTCAGGCAAATTTGAGGTGGATAGGATACCTGAAACGTCTACATCCACTCTCACCATTCACAATGTAGAGAAACAGGACATAGCTACCTACTAC	CALWEVPNKKLF	TGTGCCTTGTGGGAGGTGCCCAATAAGAAACTCTTT	GSGTTLVVT	GGCAGTGGAACAACACTTGTTGTCACAG	3305	6	clonotype3	clonotype3_consensus_2	1
ATCTACTCAGATCCAT-1	TRUE	ATCTACTCAGATCCAT-1_contig_1	TRUE	792	TRG	TRGV9		TRGJP	TRGC1	TRUE	TRUE	AGHLEQPQISSTKTLSKTARLECVVS	GCAGGTCACCTAGAGCAACCTCAAATTTCCAGTACTAAAACGCTGTCAAAAACAGCCCGCCTGGAATGTGTGGTGTCT	GITISATS	GGAATAACAATTTCTGCAACATCT	VYWYRERPGEVIQFLVS	GTATATTGGTATCGAGAGAGACCTGGTGAAGTCATACAGTTCCTGGTGTCC	ISYDGTVRKESG	ATTTCATATGACGGCACTGTCAGAAAGGAATCCGGC	IPSGKFEVDRIPETSTSTLTIHNVEKQDIATYY	ATTCCGTCAGGCAAATTTGAGGTGGATAGGATACCTGAAACGTCTACATCCACTCTCACCATTCACAATGTAGAGAAACAGGACATAGCTACCTACTAC	CALWEVTELGKKIKVF	TGTGCCTTGTGGGAGGTGACAGAGTTGGGCAAAAAAATCAAGGTATTT	GPGTKLIIT	GGTCCCGGAACAAAGCTTATCATTACAG	46	6	clonotype39	clonotype39_consensus_2	1
ATCTACTCAGATCCAT-1	TRUE	ATCTACTCAGATCCAT-1_contig_2	TRUE	562	TRD	TRDV2		TRDJ1	TRDC	TRUE	TRUE	IELVPEHQTVPVSIGIPATLRCSMK	ATTGAGTTGGTGCCTGAACACCAAACAGTGCCTGTGTCAATAGGGATCCCTGCCACCCTCAGGTGCTCCATGAAA	GEAIGNYY	GGAGAAGCGATCGGTAACTACTAT	INWYRKTQGNTITFIYR	ATCAACTGGTACAGGAAGACCCAAGGTAACACAATCACTTTCATATACCGA	EKDIYG	GAAAAGGACATCTATGGC	PGFKDNFQGDIDIAKNLAVLKILAPSERDEGSYY	CCTGGTTTCAAAGACAATTTCCAAGGTGACATTGATATTGCAAAGAACCTGGCTGTACTTAAGATACTTGCACCATCAGAGAGAGATGAAGGGTCTTACTAC	CACDPVANTDKLIF	TGTGCCTGTGACCCGGTTGCGAACACCGATAAACTCATCTTT	GKGTRVTVEP	GGAAAAGGAACCCGTGTGACTGTGGAACCAA	7420	13	clonotype39	clonotype39_consensus_1	1
ATCTGCCCAATAGAGT-1	TRUE	ATCTGCCCAATAGAGT-1_contig_1	TRUE	535	TRD	TRDV3		TRDJ1	TRDC	TRUE	TRUE	DKVTQSSPDQTVASGSEVVLLCTYD	GACAAAGTAACCCAGAGTTCCCCGGACCAGACGGTGGCGAGTGGCAGTGAGGTGGTACTGCTCTGCACTTACGAC	TVYSNPD	ACTGTATATTCAAATCCAGAT	LFWYRIRPDYSFQFVFY	TTATTCTGGTACCGGATAAGGCCAGATTATTCCTTTCAGTTTGTCTTTTAT	GDNSRSEGA	GGGGATAACAGCAGATCAGAAGGTGCA	DFTQGRFSVKHILTQKAFHLVISPVRTEDSATYY	GATTTTACTCAAGGACGGTTTTCTGTGAAACACATTCTGACCCAGAAAGCCTTTCACTTGGTGATCTCTCCAGTAAGGACTGAAGACAGTGCCACTTACTAC	CAFSDPQWGGLYTDKLIF	TGTGCCTTTAGTGACCCCCAGTGGGGGGGATTGTACACCGATAAACTCATCTTT	GKGTRVTVEP	GGAAAAGGAACCCGTGTGACTGTGGAACCAA	5184	22	clonotype172	clonotype172_consensus_1	1
ATCTGCCGTGTGAATA-1	TRUE	ATCTGCCGTGTGAATA-1_contig_1	TRUE	507	TRD	TRDV2		TRDJ1	TRDC	TRUE	TRUE	IELVPEHQTVPVSIGIPATLRCSMK	ATTGAGTTGGTGCCTGAACACCAAACAGTGCCTGTGTCAATAGGGATCCCTGCCACCCTCAGGTGCTCCATGAAA	GEAIGNYY	GGAGAAGCGATCGGTAACTACTAT	INWYRKTQGNTITFIYR	ATCAACTGGTACAGGAAGACCCAAGGTAACACAATCACTTTCATATACCGA	EKDIYG	GAAAAGGACATCTATGGC	PGFKDNFQGDIDIAKNLAVLKILAPSERDEGSYY	CCTGGTTTCAAAGACAATTTCCAAGGTGACATTGATATTGCAAAGAACCTGGCTGTACTTAAGATACTTGCACCATCAGAGAGAGATGAAGGGTCTTACTAC	CACDTLPGGGGPDKLIF	TGTGCCTGTGACACCTTACCGGGCGGTGGGGGCCCCGATAAACTCATCTTT	GKGTRVTVEP	GGAAAAGGAACCCGTGTGACTGTGGAACCAA	7778	16	clonotype152	clonotype152_consensus_1	1
ATGAGGGTCCGTTGCT-1	TRUE	ATGAGGGTCCGTTGCT-1_contig_1	TRUE	616	TRG	TRGV9		TRGJP		TRUE	TRUE	AGHLEQPQISSTKTLSKTARLECVVS	GCAGGTCACCTAGAGCAACCTCAAATTTCCAGTACTAAAACGCTGTCAAAAACAGCCCGCCTGGAATGTGTGGTGTCT	GITISATS	GGAATAACAATTTCTGCAACATCT	VYWYRERPGEVIQFLVS	GTATATTGGTATCGAGAGAGACCTGGTGAAGTCATACAGTTCCTGGTGTCC	ISYDGTVRKESG	ATTTCATATGACGGCACTGTCAGAAAGGAATCCGGC	IPSGKFEVDRIPETSTSTLTIHNVEKQDIATYY	ATTCCGTCAGGCAAATTTGAGGTGGATAGGATACCTGAAACGTCTACATCCACTCTCACCATTCACAATGTAGAGAAACAGGACATAGCTACCTACTAC	CALWEVHTPLGKKIKVF	TGTGCCTTGTGGGAGGTGCACACCCCTCTGGGCAAAAAAATCAAGGTATTT	GPGTKLIIT	GGTCCCGGAACAAAGCTTATCATTACAG	58	7	clonotype88	clonotype88_consensus_2	2
ATGCGATAGGGCACTA-1	TRUE	ATGCGATAGGGCACTA-1_contig_1	TRUE	550	TRD	TRDV1		TRDJ1	TRDC	TRUE	TRUE	AQKVTQAQSSVSMPVRKAVTLNCLYE	GCCCAGAAGGTTACTCAAGCCCAGTCATCAGTATCCATGCCAGTGAGGAAAGCAGTCACCCTGAACTGCCTGTATGAA	TSWWSYY	ACAAGTTGGTGGTCATATTAT	IFWYKQLPSKEMIFLIR	ATTTTTTGGTACAAGCAACTTCCCAGCAAAGAGATGATTTTCCTTATTCGC	QGSDEQ	CAGGGTTCTGATGAACAG	NAKSGRYSVNFKKAAKSVALTISALQLEDSAKYF	AATGCAAAAAGTGGTCGCTATTCTGTCAACTTCAAGAAAGCAGCGAAATCCGTCGCCTTAACCATTTCAGCCTTACAGCTAGAAGATTCAGCAAAGTACTTT	CALGDPLPPGIHYTDKLIF	TGTGCTCTTGGGGATCCTCTTCCGCCGGGGATCCATTACACCGATAAACTCATCTTT	GKGTRVTVEP	GGAAAAGGAACCCGTGTGACTGTGGAACCAA	2842	10	clonotype48	clonotype48_consensus_1	1
ATGCGATAGGGCACTA-1	TRUE	ATGCGATAGGGCACTA-1_contig_2	TRUE	810	TRG	TRGV4		TRGJ1	TRGC2	TRUE	TRUE	KSVIRQTGSSAEITCDLA	AAGTCAGTCATCAGGCAGACTGGGTCATCTGCTGAAATCACTTGTGATCTTGCT	EGSTGY	GAAGGAAGTACCGGCTAC	IHWYLHQEGKAPQRLLY	ATCCACTGGTACCTACACCAGGAGGGGAAGGCCCCACAGCGTCTTCTGTAC	YDSYTSSVVLES	TATGACTCCTACACCTCCAGCGTTGTGTTGGAATCA	GISPGKYDTYGSTRKNLRMILRNLIENDSGVYY	GGAATCAGCCCAGGGAAGTATGATACTTACGGAAGCACAAGGAAGAACTTGAGAATGATACTGCGAAATCTTATTGAAAATGACTCTGGAGTCTATTAC	CATWGNYYKKLF	TGTGCCACCTGGGGGAATTATTATAAGAAACTCTTT	GSGTTLVVT	GGCAGTGGAACAACACTTGTTGTCACAG	792	15	clonotype48	clonotype48_consensus_2	1
ATGGGAGCATTTGCCC-1	TRUE	ATGGGAGCATTTGCCC-1_contig_1	TRUE	544	TRD	TRDV1	TRDD3	TRDJ1	TRDC	TRUE	TRUE	AQKVTQAQSSVSMPVRKAVTLNCLYE	GCCCAGAAGGTTACTCAAGCCCAGTCATCAGTATCCATGCCAGTGAGGAAAGCAGTCACCCTGAACTGCCTGTATGAA	TSWWSYY	ACAAGTTGGTGGTCATATTAT	IFWYKQLPSKEMIFLIR	ATTTTTTGGTACAAGCAACTTCCCAGCAAAGAGATGATTTTCCTTATTCGC	QGSDEQ	CAGGGTTCTGATGAACAG	NAKSGRYSVNFKKAAKSVALTISALQLEDSAKYF	AATGCAAAAAGTGGTCGCTATTCTGTCAACTTCAAGAAAGCAGCGAAATCCGTCGCCTTAACCATTTCAGCCTTACAGCTAGAAGATTCAGCAAAGTACTTT	CALGEDGTQYWGMGLIF	TGTGCTCTTGGGGAAGACGGCACCCAGTACTGGGGGATGGGGCTCATCTTT	GKGTRVTVEP	GGAAAAGGAACCCGTGTGACTGTGGAACCAA	3522	13	clonotype38	clonotype38_consensus_1	1
ATGGGAGCATTTGCCC-1	TRUE	ATGGGAGCATTTGCCC-1_contig_2	TRUE	651	TRG	TRGV8		TRGJ1	TRGC2	TRUE	TRUE	KSSNLEGRTKSVTRPTGSSAVITCDLP	AAATCTTCCAACTTGGAAGGGAGAACAAAGTCAGTCACCAGGCCAACTGGGTCATCAGCTGTAATCACTTGTGATCTTCCT	VENAVY	GTAGAAAATGCCGTCTAC	THWYLHQEGKAPQRLLY	ACCCACTGGTACCTACACCAGGAGGGGAAGGCCCCACAGCGTCTTCTGTAC	YDSYNSRVVLE	TATGACTCCTACAACTCCAGGGTTGTGTTGGAA	SGISREKYHTYASTGKSLKFILENLIERDSGVYY	TCAGGAATCAGTCGAGAAAAGTATCATACTTATGCAAGCACAGGGAAGAGCCTTAAATTTATACTGGAAAATCTAATTGAACGTGACTCTGGGGTCTATTAC	CATWIYYKKLF	TGTGCCACCTGGATTTATTATAAGAAACTCTTT	GSGTTLVVT	GGCAGTGGAACAACACTTGTTGTCACAG	632	12	clonotype38	clonotype38_consensus_2	1
ATGTGTGCAGTCAGCC-1	TRUE	ATGTGTGCAGTCAGCC-1_contig_1	TRUE	640	TRG	TRGV8		TRGJ1	TRGC1	TRUE	TRUE	KSSNLEGRTKSVTRPTGSSAVITCDLP	AAATCTTCCAACTTGGAAGGGAGAACAAAGTCAGTCACCAGGCCAACTGGGTCATCAGCTGTAATCACTTGTGATCTTCCT	VENAVY	GTAGAAAATGCCGTCTAC	THWYLHQEGKAPQRLLY	ACCCACTGGTACCTACACCAGGAGGGGAAGGCCCCACAGCGTCTTCTGTAC	YDSYNSRVVLE	TATGACTCCTACAACTCCAGGGTTGTGTTGGAA	SGISREKYHTYASTGKSLKFILENLIERDSGVYY	TCAGGAATCAGTCGAGAAAAGTATCATACTTATGCAAGCACAGGGAAGAGCCTTAAATTTATACTGGAAAATCTAATTGAACGTGACTCTGGGGTCTATTAC	CATWDRPGYKKLF	TGTGCCACCTGGGATAGGCCGGGATATAAGAAACTCTTT	GSGTTLVVT	GGCAGTGGAACAACACTTGTTGTCACAG	64	5	clonotype187	clonotype187_consensus_2	1
ATGTGTGCAGTCAGCC-1	TRUE	ATGTGTGCAGTCAGCC-1_contig_2	TRUE	558	TRD	TRDV3		TRDJ1	TRDC	TRUE	TRUE	DKVTQSSPDQTVASGSEVVLLCTYD	GACAAAGTAACCCAGAGTTCCCCGGACCAGACGGTGGCGAGTGGCAGTGAGGTGGTACTGCTCTGCACTTACGAC	TVYSNPD	ACTGTATATTCAAATCCAGAT	LFWYRIRPDYSFQFVFY	TTATTCTGGTACCGGATAAGGCCAGATTATTCCTTTCAGTTTGTCTTTTAT	GDNSRSEGA	GGGGATAACAGCAGATCAGAAGGTGCA	DFTQGRFSVKHILTQKAFHLVISPVRTEDSATYY	GATTTTACTCAAGGACGGTTTTCTGTGAAACACATTCTGACCCAGAAAGCCTTTCACTTGGTGATCTCTCCAGTAAGGACTGAAGACAGTGCCACTTACTAC	CAFNIPGAGIVIADKLIF	TGTGCCTTTAATATCCCTGGGGCGGGGATCGTGATCGCCGATAAACTCATCTTT	GKGTRVTVEP	GGAAAAGGAACCCGTGTGACTGTGGAACCAA	5490	15	clonotype187	clonotype187_consensus_1	1
ATGTGTGTCACATGCA-1	TRUE	ATGTGTGTCACATGCA-1_contig_1	TRUE	611	TRD	TRDV3		TRDJ1	TRDC	TRUE	TRUE	DKVTQSSPDQTVASGSEVVLLCTYD	GACAAAGTAACCCAGAGTTCCCCGGACCAGACGGTGGCGAGTGGCAGTGAGGTGGTACTGCTCTGCACTTACGAC	TVYSNPD	ACTGTATATTCAAATCCAGAT	LFWYRIRPDYSFQFVFY	TTATTCTGGTACCGGATAAGGCCAGATTATTCCTTTCAGTTTGTCTTTTAT	GDNSRSEGA	GGGGATAACAGCAGATCAGAAGGTGCA	DFTQGRFSVKHILTQKAFHLVISPVRTEDSATYY	GATTTTACTCAAGGACGGTTTTCTGTGAAACACATTCTGACCCAGAAAGCCTTTCACTTGGTGATCTCTCCAGTAAGGACTGAAGACAGTGCCACTTACTAC	CASLAYEGLLGGPYTDKLIF	TGTGCCTCCCTAGCCTACGAAGGCTTACTGGGGGGCCCGTACACCGATAAACTCATCTTT	GKGTRVTVEP	GGAAAAGGAACCCGTGTGACTGTGGAACCAA	2446	9	clonotype213	clonotype213_consensus_1	1
ATTATCCCAATGGTCT-1	TRUE	ATTATCCCAATGGTCT-1_contig_1	TRUE	650	TRG	TRGV9		TRGJP	TRGC1	TRUE	TRUE	AGHLEQPQISSTKTLSKTARLECVVS	GCAGGTCACCTAGAGCAACCTCAAATTTCCAGTACTAAAACGCTGTCAAAAACAGCCCGCCTGGAATGTGTGGTGTCT	GITISATS	GGAATAACAATTTCTGCAACATCT	VYWYRERPGEVIQFLVS	GTATATTGGTATCGAGAGAGACCTGGTGAAGTCATACAGTTCCTGGTGTCC	ISYDGTVRKESG	ATTTCATATGACGGCACTGTCAGAAAGGAATCCGGC	IPSGKFEVDRIPETSTSTLTIHNVEKQDIATYY	ATTCCGTCAGGCAAATTTGAGGTGGATAGGATACCTGAAACGTCTACATCCACTCTCACCATTCACAATGTAGAGAAACAGGACATAGCTACCTACTAC	CALWEVIWELGKKIKVF	TGTGCCTTGTGGGAGGTGATTTGGGAGTTGGGCAAAAAAATCAAGGTATTT	GPGTKLIIT	GGTCCCGGAACAAAGCTTATCATTACAG	155	15	clonotype74	clonotype74_consensus_2	1
ATTATCCCAATGGTCT-1	TRUE	ATTATCCCAATGGTCT-1_contig_2	TRUE	569	TRD	TRDV3		TRDJ1	TRDC	TRUE	TRUE	DKVTQSSPDQTVASGSEVVLLCTYD	GACAAAGTAACCCAGAGTTCCCCGGACCAGACGGTGGCGAGTGGCAGTGAGGTGGTACTGCTCTGCACTTACGAC	TVYSNPD	ACTGTATATTCAAATCCAGAT	LFWYRIRPDYSFQFVFY	TTATTCTGGTACCGGATAAGGCCAGATTATTCCTTTCAGTTTGTCTTTTAT	GDNSRSEGA	GGGGATAACAGCAGATCAGAAGGTGCA	DFTQGRFSVKHILTQKAFHLVISPVRTEDSATYY	GATTTTACTCAAGGACGGTTTTCTGTGAAACACATTCTGACCCAGAAAGCCTTTCACTTGGTGATCTCTCCAGTAAGGACTGAAGACAGTGCCACTTACTAC	CAFRVLGDLPYTDKLIF	TGTGCCTTTAGGGTACTGGGGGATCTCCCCTACACCGATAAACTCATCTTT	GKGTRVTVEP	GGAAAAGGAACCCGTGTGACTGTGGAACCAA	448	6	clonotype74	clonotype74_consensus_1	1
ATTCTACCACCTTGTC-1	TRUE	ATTCTACCACCTTGTC-1_contig_1	TRUE	648	TRG	TRGV9		TRGJ1	TRGC2	TRUE	TRUE	AGHLEQPQISSTKTLSKTARLECVVS	GCAGGTCACCTAGAGCAACCTCAAATTTCCAGTACTAAAACGCTGTCAAAAACAGCCCGCCTGGAATGTGTGGTGTCT	GITISATS	GGAATAACAATTTCTGCAACATCT	VYWYRERPGEVIQFLVS	GTATATTGGTATCGAGAGAGACCTGGTGAAGTCATACAGTTCCTGGTGTCC	ISYDGTVRKESG	ATTTCATATGACGGCACTGTCAGAAAGGAATCCGGC	IPSGKFEVDRIPETSTSTLTIHNVEKQDIATYY	ATTCCGTCAGGCAAATTTGAGGTGGATAGGATACCTGAAACGTCTACATCCACTCTCACCATTCACAATGTAGAGAAACAGGACATAGCTACCTACTAC	CALWEVPNKKLF	TGTGCCTTGTGGGAGGTGCCCAATAAGAAACTCTTT	GSGTTLVVT	GGCAGTGGAACAACACTTGTTGTCACAG	465	13	clonotype3	clonotype3_consensus_2	1
ATTCTACCACCTTGTC-1	TRUE	ATTCTACCACCTTGTC-1_contig_2	TRUE	529	TRD	TRDV1		TRDJ1	TRDC	TRUE	TRUE	AQKVTQAQSSVSMPVRKAVTLNCLYE	GCCCAGAAGGTTACTCAAGCCCAGTCATCAGTATCCATGCCAGTGAGGAAAGCAGTCACCCTGAACTGCCTGTATGAA	TSWWSYY	ACAAGTTGGTGGTCATATTAT	IFWYKQLPSKEMIFLIR	ATTTTTTGGTACAAGCAACTTCCCAGCAAAGAGATGATTTTCCTTATTCGC	QGSDEQ	CAGGGTTCTGATGAACAG	NAKSGRYSVNFKKAAKSVALTISALQLEDSAKYF	AATGCAAAAAGTGGTCGCTATTCTGTCAACTTCAAGAAAGCAGCGAAATCCGTCGCCTTAACCATTTCAGCCTTACAGCTAGAAGATTCAGCAAAGTACTTT	CALGELALPRTKAWGIPTGLIF	TGTGCTCTTGGGGAACTAGCCCTTCCTAGAACGAAGGCCTGGGGGATACCGACTGGGCTCATCTTT	GKGTRVTVEP	GGAAAAGGAACCCGTGTGACTGTGGAACCAA	327	15	clonotype3	clonotype3_consensus_1	1
ATTCTACGTCTAGCCG-1	TRUE	ATTCTACGTCTAGCCG-1_contig_1	TRUE	577	TRD	TRDV1	TRDD3	TRDJ1	TRDC	TRUE	TRUE	AQKVTQAQSSVSMPVRKAVTLNCLYE	GCCCAGAAGGTTACTCAAGCCCAGTCATCAGTATCCATGCCAGTGAGGAAAGCAGTCACCCTGAACTGCCTGTATGAA	TSWWSYY	ACAAGTTGGTGGTCATATTAT	IFWYKQLPSKEMIFLIR	ATTTTTTGGTACAAGCAACTTCCCAGCAAAGAGATGATTTTCCTTATTCGC	QGSDEQ	CAGGGTTCTGATGAACAG	NAKSGRYSVNFKKAAKSVALTISALQLEDSAKYF	AATGCAAAAAGTGGTCGCTATTCTGTCAACTTCAAGAAAGCAGCGAAATCCGTCGCCTTAACCATTTCAGCCTTACAGCTAGAAGATTCAGCAAAGTACTTT	CALGEPFRGPAGGDFDWGIFFNSDKLIF	TGTGCTCTTGGGGAACCCTTCCGGGGCCCTGCTGGGGGGGACTTTGACTGGGGGATATTCTTTAATTCCGATAAACTCATCTTT	GKGTRVTVEP	GGAAAAGGAACCCGTGTGACTGTGGAACCAA	1130	15	clonotype302	clonotype302_consensus_1	1
ATTCTACGTCTAGCCG-1	TRUE	ATTCTACGTCTAGCCG-1_contig_2	TRUE	706	TRG	TRGV3		TRGJ1	TRGC2	TRUE	TRUE	KSVTRQTGSSAEITCDLT	AAGTCAGTCACCAGGCAGACTGGGTCATCTGCTGAAATCACTTGCGATCTTACT	VTNTFY	GTAACAAATACCTTCTAC	IHWYLHQEGKAPQRLLY	ATCCACTGGTACCTACACCAGGAGGGGAAGGCCCCACAGCGTCTTCTGTAC	YDVSTARDVLES	TATGACGTCTCCACCGCAAGGGATGTGTTGGAATCA	GLSPGKYYTHTPRRWSWILRLQNLIENDSGVYY	GGACTCAGTCCAGGAAAGTATTATACTCATACACCCAGGAGGTGGAGCTGGATATTGAGACTGCAAAATCTAATTGAAAATGATTCTGGGGTCTATTAC	CATWDRRAGYKKLF	TGTGCCACCTGGGACAGGCGGGCGGGGTATAAGAAACTCTTT	GSGTTLVVT	GGCAGTGGAACAACACTTGTTGTCACAG	210	17	clonotype302	clonotype302_consensus_2	1
ATTGGACGTAAATGTG-1	TRUE	ATTGGACGTAAATGTG-1_contig_1	TRUE	852	TRG	TRGV4		TRGJ1	TRGC1	TRUE	TRUE	KSVIRQTGSSAEITCDLA	AAGTCAGTCATCAGGCAGACTGGGTCATCTGCTGAAATCACTTGTGATCTTGCT	EGSTGY	GAAGGAAGTACCGGCTAC	IHWYLHQEGKAPQRLLY	ATCCACTGGTACCTACACCAGGAGGGGAAGGCCCCACAGCGTCTTCTGTAC	YDSYTSSVVLES	TATGACTCCTACACCTCCAGCGTTGTGTTGGAATCA	GISPGKYDTYGSTRKNLRMILRNLIENDSGVYY	GGAATCAGCCCAGGGAAGTATGATACTTACGGAAGCACAAGGAAGAACTTGAGAATGATACTGCGAAATCTTATTGAAAATGACTCTGGAGTCTATTAC	CATWDGQNYKKLF	TGTGCCACCTGGGATGGGCAAAATTATAAGAAACTCTTT	GSGTTLVVT	GGCAGTGGAACAACACTTGTTGTCACAG	91	10	clonotype295	clonotype295_consensus_2	1
ATTGGACGTAAATGTG-1	TRUE	ATTGGACGTAAATGTG-1_contig_2	TRUE	684	TRD	TRDV1		TRDJ1	TRDC	TRUE	TRUE	AQKVTQAQSSVSMPVRKAVTLNCLYE	GCCCAGAAGGTTACTCAAGCCCAGTCATCAGTATCCATGCCAGTGAGGAAAGCAGTCACCCTGAACTGCCTGTATGAA	TSWWSYY	ACAAGTTGGTGGTCATATTAT	IFWYKQLPSKEMIFLIR	ATTTTTTGGTACAAGCAACTTCCCAGCAAAGAGATGATTTTCCTTATTCGC	QGSDEQ	CAGGGTTCTGATGAACAG	NAKSGRYSVNFKKAAKSVALTISALQLEDSAKYF	AATGCAAAAAGTGGTCGCTATTCTGTCAACTTCAAGAAAGCAGCGAAATCCGTCGCCTTAACCATTTCAGCCTTACAGCTAGAAGATTCAGCAAAGTACTTT	CALGELFQSEIPAGGYSRGAYTDKLIF	TGTGCTCTTGGGGAACTCTTCCAGTCCGAAATTCCGGCGGGGGGATACTCACGAGGGGCGTACACCGATAAACTCATCTTT	GKGTRVTVEP	GGAAAAGGAACCCGTGTGACTGTGGAACCAA	2330	19	clonotype295	clonotype295_consensus_1	1
ATTGGTGGTTTGTGTG-1	TRUE	ATTGGTGGTTTGTGTG-1_contig_1	TRUE	556	TRD	TRDV1	TRDD3	TRDJ1	TRDC	TRUE	TRUE	AQKVTQAQSSVSMPVRKAVTLNCLYE	GCCCAGAAGGTTACTCAAGCCCAGTCATCAGTATCCATGCCAGTGAGGAAAGCAGTCACCCTGAACTGCCTGTATGAA	TSWWSYY	ACAAGTTGGTGGTCATATTAT	IFWYKQLPSKEMIFLIR	ATTTTTTGGTACAAGCAACTTCCCAGCAAAGAGATGATTTTCCTTATTCGC	QGSDEQ	CAGGGTTCTGATGAACAG	NAKSGRYSVNFKKAAKSVALTISALQLEDSAKYF	AATGCAAAAAGTGGTCGCTATTCTGTCAACTTCAAGAAAGCAGCGAAATCCGTCGCCTTAACCATTTCAGCCTTACAGCTAGAAGATTCAGCAAAGTACTTT	CALGESRRCCTWGIPTDKLIF	TGTGCTCTTGGGGAATCCCGTCGGTGTTGTACCTGGGGGATACCCACCGATAAACTCATCTTT	GKGTRVTVEP	GGAAAAGGAACCCGTGTGACTGTGGAACCAA	642	8	clonotype54	clonotype54_consensus_1	1
ATTTCTGAGTTAGCGG-1	TRUE	ATTTCTGAGTTAGCGG-1_contig_1	TRUE	558	TRD	TRDV1		TRDJ1	TRDC	TRUE	TRUE	AQKVTQAQSSVSMPVRKAVTLNCLYE	GCCCAGAAGGTTACTCAAGCCCAGTCATCAGTATCCATGCCAGTGAGGAAAGCAGTCACCCTGAACTGCCTGTATGAA	TSWWSYY	ACAAGTTGGTGGTCATATTAT	IFWYKQLPSKEMIFLIR	ATTTTTTGGTACAAGCAACTTCCCAGCAAAGAGATGATTTTCCTTATTCGC	QGSDEQ	CAGGGTTCTGATGAACAG	NAKSGRYSVNFKKAAKSVALTISALQLEDSAKYF	AATGCAAAAAGTGGTCGCTATTCTGTCAACTTCAAGAAAGCAGCGAAATCCGTCGCCTTAACCATTTCAGCCTTACAGCTAGAAGATTCAGCAAAGTACTTT	CALGERPYPVFWGAYTDKLIF	TGTGCTCTTGGGGAACGGCCCTACCCGGTGTTCTGGGGGGCCTACACCGATAAACTCATCTTT	GKGTRVTVEP	GGAAAAGGAACCCGTGTGACTGTGGAACCAA	1013	13	clonotype249	clonotype249_consensus_1	1
ATTTCTGAGTTAGCGG-1	TRUE	ATTTCTGAGTTAGCGG-1_contig_2	TRUE	643	TRG	TRGV4		TRGJ1	TRGC2	TRUE	TRUE	KSVIRQTGSSAEITCDLA	AAGTCAGTCATCAGGCAGACTGGGTCATCTGCTGAAATCACTTGTGATCTTGCT	EGSTGY	GAAGGAAGTACCGGCTAC	IHWYLHQEGKAPQRLLY	ATCCACTGGTACCTACACCAGGAGGGGAAGGCCCCACAGCGTCTTCTGTAC	YDSYTSSVVLES	TATGACTCCTACACCTCCAGCGTTGTGTTGGAATCA	GISPGKYDTYGSTRKNLRMILRNLIENDSGVYY	GGAATCAGCCCAGGGAAGTATGATACTTACGGAAGCACAAGGAAGAACTTGAGAATGATACTGCGAAATCTTATTGAAAATGACTCTGGAGTCTATTAC	CATWDAFGGIYYKKLF	TGTGCCACCTGGGACGCTTTCGGAGGGATTTATTATAAGAAACTCTTT	GSGTTLVVT	GGCAGTGGAACAACACTTGTTGTCACAG	569	2	clonotype249	clonotype249_consensus_2	1
ATTTCTGTCCATGCTC-1	TRUE	ATTTCTGTCCATGCTC-1_contig_1	TRUE	566	TRD	TRDV1		TRDJ1	TRDC	TRUE	TRUE	AQKVTQAQSSVSMPVRKAVTLNCLYE	GCCCAGAAGGTTACTCAAGCCCAGTCATCAGTATCCATGCCAGTGAGGAAAGCAGTCACCCTGAACTGCCTGTATGAA	TSWWSYY	ACAAGTTGGTGGTCATATTAT	IFWYKQLPSKEMIFLIR	ATTTTTTGGTACAAGCAACTTCCCAGCAAAGAGATGATTTTCCTTATTCGC	QGSDEQ	CAGGGTTCTGATGAACAG	NAKSGRYSVNFKKAAKSVALTISALQLEDSAKYF	AATGCAAAAAGTGGTCGCTATTCTGTCAACTTCAAGAAAGCAGCGAAATCCGTCGCCTTAACCATTTCAGCCTTACAGCTAGAAGATTCAGCAAAGTACTTT	CALGDLFLVRLLGAHRGTDKLIF	TGTGCTCTTGGGGACCTATTCCTCGTCCGATTACTGGGGGCACACCGGGGCACCGATAAACTCATCTTT	GKGTRVTVEP	GGAAAAGGAACCCGTGTGACTGTGGAACCAA	1350	19	clonotype2	clonotype2_consensus_1	2
ATTTCTGTCGCGATCG-1	TRUE	ATTTCTGTCGCGATCG-1_contig_1	TRUE	560	TRD	TRDV3		TRDJ1	TRDC	TRUE	TRUE	DKVTQSSPDQTVASGSEVVLLCTYD	GACAAAGTAACCCAGAGTTCCCCGGACCAGACGGTGGCGAGTGGCAGTGAGGTGGTACTGCTCTGCACTTACGAC	TVYSNPD	ACTGTATATTCAAATCCAGAT	LFWYRIRPDYSFQFVFY	TTATTCTGGTACCGGATAAGGCCAGATTATTCCTTTCAGTTTGTCTTTTAT	GDNSRSEGA	GGGGATAACAGCAGATCAGAAGGTGCA	DFTQGRFSVKHILTQKAFHLVISPVRTEDSATYY	GATTTTACTCAAGGACGGTTTTCTGTGAAACACATTCTGACCCAGAAAGCCTTTCACTTGGTGATCTCTCCAGTAAGGACTGAAGACAGTGCCACTTACTAC	CAFSPITIVDKLIF	TGTGCCTTTAGCCCCATCACCATAGTCGATAAACTCATCTTT	GKGTRVTVEP	GGAAAAGGAACCCGTGTGACTGTGGAACCAA	1042	7	clonotype60	clonotype60_consensus_1	1
CAACCAATCACCGGGT-1	TRUE	CAACCAATCACCGGGT-1_contig_1	TRUE	640	TRD	TRDV1		TRDJ1	TRDC	TRUE	TRUE	AQKVTQAQSSVSMPVRKAVTLNCLYE	GCCCAGAAGGTTACTCAAGCCCAGTCATCAGTATCCATGCCAGTGAGGAAAGCAGTCACCCTGAACTGCCTGTATGAA	TSWWSYY	ACAAGTTGGTGGTCATATTAT	IFWYKQLPSKEMIFLIR	ATTTTTTGGTACAAGCAACTTCCCAGCAAAGAGATGATTTTCCTTATTCGC	QGSDEQ	CAGGGTTCTGATGAACAG	NAKSGRYSVNFKKAAKSVALTISALQLEDSAKYF	AATGCAAAAAGTGGTCGCTATTCTGTCAACTTCAAGAAAGCAGCGAAATCCGTCGCCTTAACCATTTCAGCCTTACAGCTAGAAGATTCAGCAAAGTACTTT	CALGELAPTWGYWGISYTDKLIF	TGTGCTCTTGGGGAACTAGCGCCTACGTGGGGCTACTGGGGGATATCGTACACCGATAAACTCATCTTT	GKGTRVTVEP	GGAAAAGGAACCCGTGTGACTGTGGAACCAA	4522	16	clonotype266	clonotype266_consensus_1	1
CAACCTCAGAGAACAG-1	TRUE	CAACCTCAGAGAACAG-1_contig_1	TRUE	564	TRD	TRDV2	TRDD3	TRDJ1	TRDC	TRUE	TRUE	IELVPEHQTVPVSIGIPATLRCSMK	ATTGAGTTGGTGCCTGAACACCAAACAGTGCCTGTGTCAATAGGGATCCCTGCCACCCTCAGGTGCTCCATGAAA	GEAIGNYY	GGAGAAGCGATCGGTAACTACTAT	INWYRKTQGNTITFIYR	ATCAACTGGTACAGGAAGACCCAAGGTAACACAATCACTTTCATATACCGA	EKDIYG	GAAAAGGACATCTATGGC	PGFKDNFQGDIDIAKNLAVLKILAPSERDEGSYY	CCTGGTTTCAAAGACAATTTCCAAGGTGACATTGATATTGCAAAGAACCTGGCTGTACTTAAGATACTTGCACCATCAGAGAGAGATGAAGGGTCTTACTAC	CACDTATGGYADPDKLIF	TGTGCCTGTGACACCGCCACTGGGGGATACGCGGATCCCGATAAACTCATCTTT	GKGTRVTVEP	GGAAAAGGAACCCGTGTGACTGTGGAACCAA	3960	18	clonotype174	clonotype174_consensus_1	1
CAACCTCAGGCATGTG-1	TRUE	CAACCTCAGGCATGTG-1_contig_1	TRUE	594	TRD	TRDV1		TRDJ1	TRDC	TRUE	TRUE	AQKVTQAQSSVSMPVRKAVTLNCLYE	GCCCAGAAGGTTACTCAAGCCCAGTCATCAGTATCCATGCCAGTGAGGAAAGCAGTCACCCTGAACTGCCTGTATGAA	TSWWSYY	ACAAGTTGGTGGTCATATTAT	IFWYKQLPSKEMIFLIR	ATTTTTTGGTACAAGCAACTTCCCAGCAAAGAGATGATTTTCCTTATTCGC	QGSDEQ	CAGGGTTCTGATGAACAG	NAKSGRYSVNFKKAAKSVALTISALQLEDSAKYF	AATGCAAAAAGTGGTCGCTATTCTGTCAACTTCAAGAAAGCAGCGAAATCCGTCGCCTTAACCATTTCAGCCTTACAGCTAGAAGATTCAGCAAAGTACTTT	CALGEPLLQAGGYTSYTDKLIF	TGTGCTCTTGGGGAACCTCTCCTTCAAGCCGGGGGATACACTTCGTACACCGATAAACTCATCTTT	GKGTRVTVEP	GGAAAAGGAACCCGTGTGACTGTGGAACCAA	4114	8	clonotype5	clonotype5_consensus_1	1
CAACTAGAGTCGAGTG-1	TRUE	CAACTAGAGTCGAGTG-1_contig_1	TRUE	612	TRG	TRGV8		TRGJ1		TRUE	TRUE	KSSNLEGRTKSVTRPTGSSAVITCDLP	AAATCTTCCAACTTGGAAGGGAGAACAAAGTCAGTCACCAGGCCAACTGGGTCATCAGCTGTAATCACTTGTGATCTTCCT	VENAVY	GTAGAAAATGCCGTCTAC	THWYLHQEGKAPQRLLY	ACCCACTGGTACCTACACCAGGAGGGGAAGGCCCCACAGCGTCTTCTGTAC	YDSYNSRVVLE	TATGACTCCTACAACTCCAGGGTTGTGTTGGAA	SGISREKYHTYASTGKSLKFILENLIERDSGVYY	TCAGGAATCAGTCGAGAAAAGTATCATACTTATGCAAGCACAGGGAAGAGCCTTAAATTTATACTGGAAAATCTAATTGAACGTGACTCTGGGGTCTATTAC	CATWDVHYYKKLF	TGTGCCACCTGGGATGTCCATTATTATAAGAAACTCTTT	GSGTTLVVT	GGCAGTGGAACAACACTTGTTGTCACAG	95	13	clonotype72	clonotype72_consensus_2	1
CAACTAGAGTCGAGTG-1	TRUE	CAACTAGAGTCGAGTG-1_contig_2	TRUE	544	TRD	TRDV1	TRDD3	TRDJ1	TRDC	TRUE	TRUE	AQKVTQAQSSVSMPVRKAVTLNCLYE	GCCCAGAAGGTTACTCAAGCCCAGTCATCAGTATCCATGCCAGTGAGGAAAGCAGTCACCCTGAACTGCCTGTATGAA	TSWWSYY	ACAAGTTGGTGGTCATATTAT	IFWYKQLPSKEMIFLIR	ATTTTTTGGTACAAGCAACTTCCCAGCAAAGAGATGATTTTCCTTATTCGC	QGSDEQ	CAGGGTTCTGATGAACAG	NAKSGRYSVNFKKAAKSVALTISALQLEDSAKYF	AATGCAAAAAGTGGTCGCTATTCTGTCAACTTCAAGAAAGCAGCGAAATCCGTCGCCTTAACCATTTCAGCCTTACAGCTAGAAGATTCAGCAAAGTACTTT	CALGEDGTQYWGMGLIF	TGTGCTCTTGGGGAAGACGGCACCCAGTACTGGGGGATGGGGCTCATCTTT	GKGTRVTVEP	GGAAAAGGAACCCGTGTGACTGTGGAACCAA	5357	15	clonotype72	clonotype72_consensus_1	1
CAAGAAAAGTACATGA-1	TRUE	CAAGAAAAGTACATGA-1_contig_1	TRUE	649	TRD	TRDV1	TRDD3	TRDJ1	TRDC	TRUE	TRUE	AQKVTQAQSSVSMPVRKAVTLNCLYE	GCCCAGAAGGTTACTCAAGCCCAGTCATCAGTATCCATGCCAGTGAGGAAAGCAGTCACCCTGAACTGCCTGTATGAA	TSWWSYY	ACAAGTTGGTGGTCATATTAT	IFWYKQLPSKEMIFLIR	ATTTTTTGGTACAAGCAACTTCCCAGCAAAGAGATGATTTTCCTTATTCGC	QGSDEQ	CAGGGTTCTGATGAACAG	NAKSGRYSVNFKKAAKSVALTISALQLEDSAKYF	AATGCAAAAAGTGGTCGCTATTCTGTCAACTTCAAGAAAGCAGCGAAATCCGTCGCCTTAACCATTTCAGCCTTACAGCTAGAAGATTCAGCAAAGTACTTT	CALGEDGTQYWGMGLIF	TGTGCTCTTGGGGAAGACGGCACCCAGTACTGGGGGATGGGGCTCATCTTT	GKGTRVTVEP	GGAAAAGGAACCCGTGTGACTGTGGAACCAA	3121	13	clonotype7	clonotype7_consensus_1	1
CACAAACCATTGTGCA-1	TRUE	CACAAACCATTGTGCA-1_contig_1	TRUE	551	TRD	TRDV2		TRDJ1	TRDC	TRUE	TRUE	IELVPEHQTVPVSIGVPATLRCSMK	ATTGAGTTGGTGCCTGAACACCAAACAGTGCCTGTGTCAATAGGGGTCCCTGCCACCCTCAGGTGCTCCATGAAA	GEAIGNYY	GGAGAAGCGATCGGTAACTACTAT	INWYRKTQGNTMTFIYR	ATCAACTGGTACAGGAAGACCCAAGGTAACACAATGACTTTCATATACCGA	EKDIYG	GAAAAGGACATCTATGGC	PGFKDNFQGDIDIAKNLAVLKILAPSERDEGSYY	CCTGGTTTCAAAGACAATTTCCAAGGTGACATTGATATTGCAAAGAACCTGGCTGTACTTAAGATACTTGCACCATCAGAGAGAGATGAAGGGTCTTACTAC	CACDALLGVNTDKLIF	TGTGCCTGTGACGCCCTCCTGGGGGTCAACACCGATAAACTCATCTTT	GKGTRVTVEP	GGAAAAGGAACCCGTGTGACTGTGGAACCAA	435	13	clonotype139	clonotype139_consensus_1	1
CACAAACTCACTTCAT-1	TRUE	CACAAACTCACTTCAT-1_contig_1	TRUE	558	TRD	TRDV1	TRDD3	TRDJ1	TRDC	TRUE	TRUE	AQKVTQAQSSVSMPVRKAVTLNCLYE	GCCCAGAAGGTTACTCAAGCCCAGTCATCAGTATCCATGCCAGTGAGGAAAGCAGTCACCCTGAACTGCCTGTATGAA	TSWWSYY	ACAAGTTGGTGGTCATATTAT	IFWYKQLPSKEMIFLIR	ATTTTTTGGTACAAGCAACTTCCCAGCAAAGAGATGATTTTCCTTATTCGC	QGSDEQ	CAGGGTTCTGATGAACAG	NAKSGRYSVNFKKAAKSVALTISALQLEDSAKYF	AATGCAAAAAGTGGTCGCTATTCTGTCAACTTCAAGAAAGCAGCGAAATCCGTCGCCTTAACCATTTCAGCCTTACAGCTAGAAGATTCAGCAAAGTACTTT	CALGESSLVLGDTRFGLKLIF	TGTGCTCTTGGGGAATCCTCCCTGGTACTGGGGGATACGCGTTTTGGCCTTAAACTCATCTTT	GKGTRVTVEP	GGAAAAGGAACCCGTGTGACTGTGGAACCAA	1898	17	clonotype243	clonotype243_consensus_1	1
CACACCTCATTGAGCT-1	TRUE	CACACCTCATTGAGCT-1_contig_1	TRUE	525	TRD	TRDV2		TRDJ1	TRDC	TRUE	TRUE	IELVPEHQTVPVSIGVPATLRCSMK	ATTGAGTTGGTGCCTGAACACCAAACAGTGCCTGTGTCAATAGGGGTCCCTGCCACCCTCAGGTGCTCCATGAAA	GEAIGNYY	GGAGAAGCGATCGGTAACTACTAT	INWYRKTQGNTMTFIYR	ATCAACTGGTACAGGAAGACCCAAGGTAACACAATGACTTTCATATACCGA	EKDIYG	GAAAAGGACATCTATGGC	PGFKDNFQGDIDIAKNLAVLKILAPSERDEGSYY	CCTGGTTTCAAAGACAATTTCCAAGGTGACATTGATATTGCAAAGAACCTGGCTGTACTTAAGATACTTGCACCATCAGAGAGAGATGAAGGGTCTTACTAC	CACSFLGDSYTDKLIF	TGTGCCTGCTCCTTCCTGGGGGACTCGTACACCGATAAACTCATCTTT	GKGTRVTVEP	GGAAAAGGAACCCGTGTGACTGTGGAACCAA	832	5	clonotype138	clonotype138_consensus_1	1
CACACTCTCACCCGAG-1	TRUE	CACACTCTCACCCGAG-1_contig_1	TRUE	680	TRD	TRDV3	TRDD3	TRDJ1	TRDC	TRUE	TRUE	DKVTQSSPDQTVASGSEVVLLCTYD	GACAAAGTAACCCAGAGTTCCCCGGACCAGACGGTGGCGAGTGGCAGTGAGGTGGTACTGCTCTGCACTTACGAC	TVYSNPD	ACTGTATATTCAAATCCAGAT	LFWYRIRPDYSFQFVFY	TTATTCTGGTACCGGATAAGGCCAGATTATTCCTTTCAGTTTGTCTTTTAT	GDNSRSEGA	GGGGATAACAGCAGATCAGAAGGTGCA	DFTQGRFSVKHILTQKAFHLVISPVRTEDSATYY	GATTTTACTCAAGGACGGTTTTCTGTGAAACACATTCTGACCCAGAAAGCCTTTCACTTGGTGATCTCTCCAGTAAGGACTGAAGACAGTGCCACTTACTAC	CAFQGTGGYYLGTDKLIF	TGTGCCTTTCAGGGCACTGGGGGATACTATCTTGGGACCGATAAACTCATCTTT	GKGTRVTVEP	GGAAAAGGAACCCGTGTGACTGTGGAACCAA	2325	11	clonotype44	clonotype44_consensus_1	2
CACAGGCCACAAGACG-1	TRUE	CACAGGCCACAAGACG-1_contig_1	TRUE	655	TRD	TRDV2	TRDD3	TRDJ1	TRDC	TRUE	TRUE	IELVPEHQTVPVSIGVPATLRCSMK	ATTGAGTTGGTGCCTGAACACCAAACAGTGCCTGTGTCAATAGGGGTCCCTGCCACCCTCAGGTGCTCCATGAAA	GEAIGNYY	GGAGAAGCGATCGGTAACTACTAT	INWYRKTQGNTMTFIYR	ATCAACTGGTACAGGAAGACCCAAGGTAACACAATGACTTTCATATACCGA	EKDIYG	GAAAAGGACATCTATGGC	PGFKDNFQGDIDIAKNLAVLKILAPSERDEGSYY	CCTGGTTTCAAAGACAATTTCCAAGGTGACATTGATATTGCAAAGAACCTGGCTGTACTTAAGATACTTGCACCATCAGAGAGAGATGAAGGGTCTTACTAC	CACDTVANWGIHSADKLIF	TGTGCCTGTGACACCGTAGCCAACTGGGGGATACATTCAGCCGATAAACTCATCTTT	GKGTRVTVEP	GGAAAAGGAACCCGTGTGACTGTGGAACCAA	342	13	clonotype199	clonotype199_consensus_1	1
CACAGGCCAGGGATTG-1	TRUE	CACAGGCCAGGGATTG-1_contig_1	TRUE	581	TRD	TRDV2	TRDD3	TRDJ1	TRDC	TRUE	TRUE	IELVPEHQTVPVSIGIPATLRCSMK	ATTGAGTTGGTGCCTGAACACCAAACAGTGCCTGTGTCAATAGGGATCCCTGCCACCCTCAGGTGCTCCATGAAA	GEAIGNYY	GGAGAAGCGATCGGTAACTACTAT	INWYRKTQGNTMTFIYR	ATCAACTGGTACAGGAAGACCCAAGGTAACACAATGACTTTCATATACCGA	EKDIYG	GAAAAGGACATCTATGGC	PGFKDNFQGDIDIAKNLAVLKILAPSERDEGSYY	CCTGGTTTCAAAGACAATTTCCAAGGTGACATTGATATTGCAAAGAACCTGGCTGTACTTAAGATACTTGCACCATCAGAGAGAGATGAAGGGTCTTACTAC	CACDTGTPYGWGILNDKLIF	TGTGCCTGTGACACCGGAACGCCTTACGGCTGGGGGATACTAAACGATAAACTCATCTTT	GKGTRVTVEP	GGAAAAGGAACCCGTGTGACTGTGGAACCAA	4628	9	clonotype215	clonotype215_consensus_1	1
CACAGTACAGAAGCAC-1	TRUE	CACAGTACAGAAGCAC-1_contig_1	TRUE	552	TRD	TRDV3		TRDJ1	TRDC	TRUE	TRUE	DKVTQSSPDQTVASGSEVVLLCTYD	GACAAAGTAACCCAGAGTTCCCCGGACCAGACGGTGGCGAGTGGCAGTGAGGTGGTACTGCTCTGCACTTACGAC	TVYSNPD	ACTGTATATTCAAATCCAGAT	LFWYRIRPDYSFQFVFY	TTATTCTGGTACCGGATAAGGCCAGATTATTCCTTTCAGTTTGTCTTTTAT	GDNSRSEGA	GGGGATAACAGCAGATCAGAAGGTGCA	DFTQGRFSVKHILTQKAFHLVISPVRTEDSATYY	GATTTTACTCAAGGACGGTTTTCTGTGAAACACATTCTGACCCAGAAAGCCTTTCACTTGGTGATCTCTCCAGTAAGGACTGAAGACAGTGCCACTTACTAC	CASSYEGILYTDKLIF	TGTGCCTCCTCCTACGAGGGGATACTGTACACCGATAAACTCATCTTT	GKGTRVTVEP	GGAAAAGGAACCCGTGTGACTGTGGAACCAA	4197	18	clonotype10	clonotype10_consensus_1	1
CACATAGGTCATTAGC-1	TRUE	CACATAGGTCATTAGC-1_contig_1	TRUE	523	TRD	TRDV1		TRDJ1	TRDC	TRUE	TRUE	AQKVTQAQSSVSMPVRKAVTLNCLYE	GCCCAGAAGGTTACTCAAGCCCAGTCATCAGTATCCATGCCAGTGAGGAAAGCAGTCACCCTGAACTGCCTGTATGAA	TSWWSYY	ACAAGTTGGTGGTCATATTAT	IFWYKQLPSKEMIFLIR	ATTTTTTGGTACAAGCAACTTCCCAGCAAAGAGATGATTTTCCTTATTCGC	QGSDEQ	CAGGGTTCTGATGAACAG	NAKSGRYSVNFKKAAKSVALTISALQLEDSAKYF	AATGCAAAAAGTGGTCGCTATTCTGTCAACTTCAAGAAAGCAGCGAAATCCGTCGCCTTAACCATTTCAGCCTTACAGCTAGAAGATTCAGCAAAGTACTTT	CALGDVYWGFLTDKLIF	TGTGCTCTTGGTGACGTGTACTGGGGATTTCTCACCGATAAACTCATCTTT	GKGTRVTVEP	GGAAAAGGAACCCGTGTGACTGTGGAACCAA	359	12	clonotype157	clonotype157_consensus_1	1
CACCACTAGATCGATA-1	TRUE	CACCACTAGATCGATA-1_contig_1	TRUE	549	TRD	TRDV2		TRDJ1	TRDC	TRUE	TRUE	IELVPEHQTVPVSIGVPATLRCSMK	ATTGAGTTGGTGCCTGAACACCAAACAGTGCCTGTGTCAATAGGGGTCCCTGCCACCCTCAGGTGCTCCATGAAA	GEAIGNYY	GGAGAAGCGATCGGTAACTACTAT	INWYRKTQGNTMTFIYR	ATCAACTGGTACAGGAAGACCCAAGGTAACACAATGACTTTCATATACCGA	EKDIYG	GAAAAGGACATCTATGGC	PGFKDNFQGDIDIAKNLAVLKILAPSERDEGSYY	CCTGGTTTCAAAGACAATTTCCAAGGTGACATTGATATTGCAAAGAACCTGGCTGTACTTAAGATACTTGCACCATCAGAGAGAGATGAAGGGTCTTACTAC	CACDGLTGDKLIF	TGTGCCTGTGACGGCCTAACGGGGGATAAACTCATCTTT	GKGTRVTVEP	GGAAAAGGAACCCGTGTGACTGTGGAACCAA	1249	6	clonotype99	clonotype99_consensus_1	1
CACCACTAGCCACCTG-1	TRUE	CACCACTAGCCACCTG-1_contig_1	TRUE	561	TRD	TRDV3		TRDJ1	TRDC	TRUE	TRUE	DKVTQSSPDQTVASGSEVVLLCTYD	GACAAAGTAACCCAGAGTTCCCCGGACCAGACGGTGGCGAGTGGCAGTGAGGTGGTACTGCTCTGCACTTACGAC	TVYSNPD	ACTGTATATTCAAATCCAGAT	LFWYRIRPDYSFQFVFY	TTATTCTGGTACCGGATAAGGCCAGATTATTCCTTTCAGTTTGTCTTTTAT	GDNSRSEGA	GGGGATAACAGCAGATCAGAAGGTGCA	DFTQGRFSVKHILTQKAFHLVISPVRTEDSATYY	GATTTTACTCAAGGACGGTTTTCTGTGAAACACATTCTGACCCAGAAAGCCTTTCACTTGGTGATCTCTCCAGTAAGGACTGAAGACAGTGCCACTTACTAC	CAFRASAAGICSKLIF	TGTGCCTTTAGGGCTTCGGCTGCGGGGATATGTTCTAAACTCATCTTT	GKGTRVTVEP	GGAAAAGGAACCCGTGTGACTGTGGAACCAA	1960	15	clonotype137	clonotype137_consensus_1	1
CACCTTGCAAGACACG-1	TRUE	CACCTTGCAAGACACG-1_contig_1	TRUE	513	TRD	TRDV1	TRDD3	TRDJ1	TRDC	TRUE	TRUE	AQKVTQAQSSVSMPVRKAVTLNCLYE	GCCCAGAAGGTTACTCAAGCCCAGTCATCAGTATCCATGCCAGTGAGGAAAGCAGTCACCCTGAACTGCCTGTATGAA	TSWWSYY	ACAAGTTGGTGGTCATATTAT	IFWYKQLPSKEMIFLIR	ATTTTTTGGTACAAGCAACTTCCCAGCAAAGAGATGATTTTCCTTATTCGC	QGSDEQ	CAGGGTTCTGATGAACAG	NAKSGRYSVNFKKAAKSVALTISALQLEDSAKYF	AATGCAAAAAGTGGTCGCTATTCTGTCAACTTCAAGAAAGCAGCGAAATCCGTCGCCTTAACCATTTCAGCCTTACAGCTAGAAGATTCAGCAAAGTACTTT	CALGEDGTQYWGMGLIF	TGTGCTCTTGGGGAAGACGGCACCCAGTACTGGGGGATGGGGCTCATCTTT	GKGTRVTVEP	GGAAAAGGAACCCGTGTGACTGTGGAACCAA	7956	12	clonotype73	clonotype73_consensus_1	1
CACCTTGCAAGACACG-1	TRUE	CACCTTGCAAGACACG-1_contig_2	TRUE	692	TRG	TRGV4		TRGJ1	TRGC2	TRUE	TRUE	KSVTRPTGSSAVITCDLP	AAGTCAGTCACCAGGCCAACTGGGTCATCAGCTGTAATCACTTGTGATCTTCCT	VENAVY	GTAGAAAATGCCGTCTAC	THWYLHQEGKAPQRLLY	ACCCACTGGTACCTACACCAGGAGGGGAAGGCCCCACAGCGTCTTCTGTAC	YDSYTSSVVLES	TATGACTCCTACACCTCCAGCGTTGTGTTGGAATCA	GISPGKYDTYGSTRKNLRMILRNLIENDSGVYY	GGAATCAGCCCAGGGAAGTATGATACTTACGGAAGCACAAGGAAGAACTTGAGAATGATACTGCGAAATCTTATTGAAAATGACTCTGGAGTCTATTAC	CATWDVHYYKKLF	TGTGCCACCTGGGATGTCCATTATTATAAGAAACTCTTT	GSGTTLVVT	GGCAGTGGAACAACACTTGTTGTCACAG	2835	7	clonotype73	clonotype73_consensus_2	1
CACCTTGTCAGCTCTC-1	TRUE	CACCTTGTCAGCTCTC-1_contig_1	TRUE	575	TRD	TRDV3	TRDD2	TRDJ1	TRDC	TRUE	TRUE	DKVTQSSPDQTVASGSEVVLLCTYD	GACAAAGTAACCCAGAGTTCCCCGGACCAGACGGTGGCGAGTGGCAGTGAGGTGGTACTGCTCTGCACTTACGAC	TVYSNPD	ACTGTATATTCAAATCCAGAT	LFWYRIRPDYSFQFVFY	TTATTCTGGTACCGGATAAGGCCAGATTATTCCTTTCAGTTTGTCTTTTAT	GDNSRSEGA	GGGGATAACAGCAGATCAGAAGGTGCA	DFTQGRFSVKHILTQKAFHLVISPVRTEDSATYY	GATTTTACTCAAGGACGGTTTTCTGTGAAACACATTCTGACCCAGAAAGCCTTTCACTTGGTGATCTCTCCAGTAAGGACTGAAGACAGTGCCACTTACTAC	CASTQAFLRSGLYTDKLIF	TGTGCCTCCACTCAGGCCTTCCTACGATCTGGGTTGTACACCGATAAACTCATCTTT	GKGTRVTVEP	GGAAAAGGAACCCGTGTGACTGTGGAACCAA	2450	24	clonotype20	clonotype20_consensus_2	3
CACTCCAGTTCAGCGC-1	TRUE	CACTCCAGTTCAGCGC-1_contig_1	TRUE	529	TRD	TRDV1		TRDJ1	TRDC	TRUE	TRUE	AQKVTQAQSSVSMPVRKAVTLNCLYE	GCCCAGAAGGTTACTCAAGCCCAGTCATCAGTATCCATGCCAGTGAGGAAAGCAGTCACCCTGAACTGCCTGTATGAA	TSWWSYY	ACAAGTTGGTGGTCATATTAT	IFWYKQLPSKEMIFLIR	ATTTTTTGGTACAAGCAACTTCCCAGCAAAGAGATGATTTTCCTTATTCGC	QGSDEQ	CAGGGTTCTGATGAACAG	NAKSGRYSVNFKKAAKSVALTISALQLEDSAKYF	AATGCAAAAAGTGGTCGCTATTCTGTCAACTTCAAGAAAGCAGCGAAATCCGTCGCCTTAACCATTTCAGCCTTACAGCTAGAAGATTCAGCAAAGTACTTT	CALGELALPRTKAWGIPTGLIF	TGTGCTCTTGGGGAACTAGCCCTTCCTAGAACGAAGGCCTGGGGGATACCGACTGGGCTCATCTTT	GKGTRVTVEP	GGAAAAGGAACCCGTGTGACTGTGGAACCAA	190	8	clonotype3	clonotype3_consensus_1	1
CACTCCAGTTCAGCGC-1	TRUE	CACTCCAGTTCAGCGC-1_contig_2	TRUE	712	TRG	TRGV9		TRGJ1	TRGC2	TRUE	TRUE	AGHLEQPQISSTKTLSKTARLECVVS	GCAGGTCACCTAGAGCAACCTCAAATTTCCAGTACTAAAACGCTGTCAAAAACAGCCCGCCTGGAATGTGTGGTGTCT	GITISATS	GGAATAACAATTTCTGCAACATCT	VYWYRERPGEVIQFLVS	GTATATTGGTATCGAGAGAGACCTGGTGAAGTCATACAGTTCCTGGTGTCC	ISYDGTVRKESG	ATTTCATATGACGGCACTGTCAGAAAGGAATCCGGC	IPSGKFEVDRIPETSTSTLTIHNVEKQDIATYY	ATTCCGTCAGGCAAATTTGAGGTGGATAGGATACCTGAAACGTCTACATCCACTCTCACCATTCACAATGTAGAGAAACAGGACATAGCTACCTACTAC	CALWEVPNKKLF	TGTGCCTTGTGGGAGGTGCCCAATAAGAAACTCTTT	GSGTTLVVT	GGCAGTGGAACAACACTTGTTGTCACAG	2790	7	clonotype3	clonotype3_consensus_2	1
CACTCCATCGGTTCGG-1	TRUE	CACTCCATCGGTTCGG-1_contig_1	TRUE	583	TRD	TRDV2	TRDD3	TRDJ1	TRDC	TRUE	TRUE	IELVPEHQTVPVSIGIPATLRCSMK	ATTGAGTTGGTGCCTGAACACCAAACAGTGCCTGTGTCAATAGGGATCCCTGCCACCCTCAGGTGCTCCATGAAA	GEAIGNYY	GGAGAAGCGATCGGTAACTACTAT	INWYRKTQGNTITFIYR	ATCAACTGGTACAGGAAGACCCAAGGTAACACAATCACTTTCATATACCGA	EKDIYG	GAAAAGGACATCTATGGC	PGFKDNFQGDIDIAKNLAVLKILAPSERDEGSYY	CCTGGTTTCAAAGACAATTTCCAAGGTGACATTGATATTGCAAAGAACCTGGCTGTACTTAAGATACTTGCACCATCAGAGAGAGATGAAGGGTCTTACTAC	CACDTGTPYGWGILNDKLIF	TGTGCCTGTGACACCGGAACGCCTTACGGCTGGGGGATACTAAACGATAAACTCATCTTT	GKGTRVTVEP	GGAAAAGGAACCCGTGTGACTGTGGAACCAA	3390	15	clonotype23	clonotype23_consensus_1	3
CAGAATCCACCTCGTT-1	TRUE	CAGAATCCACCTCGTT-1_contig_1	TRUE	581	TRD	TRDV3		TRDJ1	TRDC	TRUE	TRUE	DKVTQSSPDQTVASGSEVVLLCTYD	GACAAAGTAACCCAGAGTTCCCCGGACCAGACGGTGGCGAGTGGCAGTGAGGTGGTACTGCTCTGCACTTACGAC	TVYSNPD	ACTGTATATTCAAATCCAGAT	LFWYRIRPDYSFQFVFY	TTATTCTGGTACCGGATAAGGCCAGATTATTCCTTTCAGTTTGTCTTTTAT	GDNSRSEGA	GGGGATAACAGCAGATCAGAAGGTGCA	DFTQGRFSVKHILTQKAFHLVISPVRTEDSATYY	GATTTTACTCAAGGACGGTTTTCTGTGAAACACATTCTGACCCAGAAAGCCTTTCACTTGGTGATCTCTCCAGTAAGGACTGAAGACAGTGCCACTTACTAC	CAFRLLPTLGDTSVGADKLIF	TGTGCCTTTAGGCTTCTTCCTACGCTGGGGGATACTTCCGTGGGCGCCGATAAACTCATCTTT	GKGTRVTVEP	GGAAAAGGAACCCGTGTGACTGTGGAACCAA	1097	11	clonotype24	clonotype24_consensus_1	1
CAGAATCGTAGCGCAA-1	TRUE	CAGAATCGTAGCGCAA-1_contig_1	TRUE	565	TRD	TRDV1	TRDD3	TRDJ1	TRDC	TRUE	TRUE	AQKVTQAQSSVSMPVRKAVTLNCLYE	GCCCAGAAGGTTACTCAAGCCCAGTCATCAGTATCCATGCCAGTGAGGAAAGCAGTCACCCTGAACTGCCTGTATGAA	TSWWSYY	ACAAGTTGGTGGTCATATTAT	IFWYKQLPSKEMIFLIR	ATTTTTTGGTACAAGCAACTTCCCAGCAAAGAGATGATTTTCCTTATTCGC	QGSDEQ	CAGGGTTCTGATGAACAG	NAKSGRYSVNFKKAAKSVALTISALQLEDSAKYF	AATGCAAAAAGTGGTCGCTATTCTGTCAACTTCAAGAAAGCAGCGAAATCCGTCGCCTTAACCATTTCAGCCTTACAGCTAGAAGATTCAGCAAAGTACTTT	CALGEEGLPPLYWGIRPYTDKLIF	TGTGCTCTTGGGGAAGAAGGCCTTCCCCCCTTATACTGGGGGATACGACCCTACACCGATAAACTCATCTTT	GKGTRVTVEP	GGAAAAGGAACCCGTGTGACTGTGGAACCAA	8724	17	clonotype15	clonotype15_consensus_1	1
CAGAATCGTAGCGCAA-1	TRUE	CAGAATCGTAGCGCAA-1_contig_2	TRUE	715	TRG	TRGV3		TRGJP1	TRGC1	TRUE	TRUE	KSVTRQTGSSAEITCDLT	AAGTCAGTCACCAGGCAGACTGGGTCATCTGCTGAAATCACTTGCGATCTTACT	VTNTFY	GTAACAAATACCTTCTAC	IHWYLHQEGKAPQRLLY	ATCCACTGGTACCTACACCAGGAGGGGAAGGCCCCACAGCGTCTTCTGTAC	YDVSTARDVLES	TATGACGTCTCCACCGCAAGGGATGTGTTGGAATCA	GLSPGKYYTHTPRRWSWILRLQNLIENDSGVYY	GGACTCAGTCCAGGAAAGTATTATACTCATACACCCAGGAGGTGGAGCTGGATATTGAGACTGCAAAATCTAATTGAAAATGATTCTGGGGTCTATTAC	CATWDRAPHTTGWFKIF	TGTGCCACCTGGGACAGGGCCCCCCATACCACTGGTTGGTTCAAGATATTT	AEGTKLIVTSP	GCTGAAGGGACTAAGCTCATAGTAACTTCACCTG	1530	4	clonotype15	clonotype15_consensus_2	1
CAGAATCTCCCACTTG-1	TRUE	CAGAATCTCCCACTTG-1_contig_1	TRUE	569	TRD	TRDV3	TRDD3	TRDJ1	TRDC	TRUE	TRUE	DKVTQSSPDQTVASGSEVVLLCTYD	GACAAAGTAACCCAGAGTTCCCCGGACCAGACGGTGGCGAGTGGCAGTGAGGTGGTACTGCTCTGCACTTACGAC	TVYSNPD	ACTGTATATTCAAATCCAGAT	LFWYRIRPDYSFQFVFY	TTATTCTGGTACCGGATAAGGCCAGATTATTCCTTTCAGTTTGTCTTTTAT	GDNSRSEGA	GGGGATAACAGCAGATCAGAAGGTGCA	DFTQGRFSVKHILTQKAFHLVISPVRTEDSATYY	GATTTTACTCAAGGACGGTTTTCTGTGAAACACATTCTGACCCAGAAAGCCTTTCACTTGGTGATCTCTCCAGTAAGGACTGAAGACAGTGCCACTTACTAC	CAFFELTGGYEVDKLIF	TGTGCCTTTTTTGAACTAACTGGGGGATACGAGGTCGATAAACTCATCTTT	GKGTRVTVEP	GGAAAAGGAACCCGTGTGACTGTGGAACCAA	251	16	clonotype17	clonotype17_consensus_1	1
CAGATCAGTACCTACA-1	TRUE	CAGATCAGTACCTACA-1_contig_1	TRUE	577	TRD	TRDV1	TRDD3	TRDJ1	TRDC	TRUE	TRUE	AQKVTQAQSSVSMPVRKAVTLNCLYE	GCCCAGAAGGTTACTCAAGCCCAGTCATCAGTATCCATGCCAGTGAGGAAAGCAGTCACCCTGAACTGCCTGTATGAA	TSWWSYY	ACAAGTTGGTGGTCATATTAT	IFWYKQLPSKEMIFLIR	ATTTTTTGGTACAAGCAACTTCCCAGCAAAGAGATGATTTTCCTTATTCGC	QGSDEQ	CAGGGTTCTGATGAACAG	NAKSGRYSVNFKKAAKSVALTISALQLEDSAKYF	AATGCAAAAAGTGGTCGCTATTCTGTCAACTTCAAGAAAGCAGCGAAATCCGTCGCCTTAACCATTTCAGCCTTACAGCTAGAAGATTCAGCAAAGTACTTT	CALGEPFRGPAGGDFDWGIFFNSDKLIF	TGTGCTCTTGGGGAACCCTTCCGGGGCCCTGCTGGGGGGGACTTTGACTGGGGGATATTCTTTAATTCCGATAAACTCATCTTT	GKGTRVTVEP	GGAAAAGGAACCCGTGTGACTGTGGAACCAA	2339	7	clonotype301	clonotype301_consensus_1	1
CAGATCAGTACCTACA-1	TRUE	CAGATCAGTACCTACA-1_contig_2	TRUE	728	TRG	TRGV3		TRGJ1	TRGC2	TRUE	TRUE	KSVTRQTGSSAEITCDLT	AAGTCAGTCACCAGGCAGACTGGGTCATCTGCTGAAATCACTTGCGATCTTACT	VTNTFY	GTAACAAATACCTTCTAC	IHWYLHQEGKAPQRLLY	ATCCACTGGTACCTACACCAGGAGGGGAAGGCCCCACAGCGTCTTCTGTAC	YDVSTARDVLES	TATGACGTCTCCACCGCAAGGGATGTGTTGGAATCA	GLSPGKYYTHTPRRWSWILRLQNLIENDSGVYY	GGACTCAGTCCAGGAAAGTATTATACTCATACACCCAGGAGGTGGAGCTGGATATTGAGACTGCAAAATCTAATTGAAAATGATTCTGGGGTCTATTAC	CATWDALYYKKLF	TGTGCCACCTGGGACGCGCTTTATTATAAGAAACTCTTT	GSGTTLVVT	GGCAGTGGAACAACACTTGTTGTCACAG	80	8	clonotype301	clonotype301_consensus_2	1
CAGATCAGTCCGCTGA-1	TRUE	CAGATCAGTCCGCTGA-1_contig_1	TRUE	577	TRD	TRDV1	TRDD3	TRDJ1	TRDC	TRUE	TRUE	AQKVTQAQSSVSMPVRKAVTLNCLYE	GCCCAGAAGGTTACTCAAGCCCAGTCATCAGTATCCATGCCAGTGAGGAAAGCAGTCACCCTGAACTGCCTGTATGAA	TSWWSYY	ACAAGTTGGTGGTCATATTAT	IFWYKQLPSKEMIFLIR	ATTTTTTGGTACAAGCAACTTCCCAGCAAAGAGATGATTTTCCTTATTCGC	QGSDEQ	CAGGGTTCTGATGAACAG	NAKSGRYSVNFKKAAKSVALTISALQLEDSAKYF	AATGCAAAAAGTGGTCGCTATTCTGTCAACTTCAAGAAAGCAGCGAAATCCGTCGCCTTAACCATTTCAGCCTTACAGCTAGAAGATTCAGCAAAGTACTTT	CALGEPFRGPAGGDFDWGIFFNSDKLIF	TGTGCTCTTGGGGAACCCTTCCGGGGCCCTGCTGGGGGGGACTTTGACTGGGGGATATTCTTTAATTCCGATAAACTCATCTTT	GKGTRVTVEP	GGAAAAGGAACCCGTGTGACTGTGGAACCAA	1147	6	clonotype300	clonotype300_consensus_1	1
CAGCAGCGTAAATGTG-1	TRUE	CAGCAGCGTAAATGTG-1_contig_1	TRUE	555	TRD	TRDV3		TRDJ1	TRDC	TRUE	TRUE	DKVTQSSPDQTVASGSEVVLLCTYD	GACAAAGTAACCCAGAGTTCCCCGGACCAGACGGTGGCGAGTGGCAGTGAGGTGGTACTGCTCTGCACTTACGAC	TVYSNPD	ACTGTATATTCAAATCCAGAT	LFWYRIRPDYSFQFVFY	TTATTCTGGTACCGGATAAGGCCAGATTATTCCTTTCAGTTTGTCTTTTAT	GDNSRSEGA	GGGGATAACAGCAGATCAGAAGGTGCA	DFTQGRFSVKHILTQKAFHLVISPVRTEDSATYY	GATTTTACTCAAGGACGGTTTTCTGTGAAACACATTCTGACCCAGAAAGCCTTTCACTTGGTGATCTCTCCAGTAAGGACTGAAGACAGTGCCACTTACTAC	CAFRSLGDTDKLIF	TGTGCCTTTAGGTCGTTGGGTGACACCGATAAACTCATCTTT	GKGTRVTVEP	GGAAAAGGAACCCGTGTGACTGTGGAACCAA	1600	18	clonotype109	clonotype109_consensus_1	1
CAGCATAAGGCCCGTT-1	TRUE	CAGCATAAGGCCCGTT-1_contig_1	TRUE	547	TRD	TRDV1		TRDJ1	TRDC	TRUE	TRUE	AQKVTQAQSSVSMPVRKAVTLNCLYE	GCCCAGAAGGTTACTCAAGCCCAGTCATCAGTATCCATGCCAGTGAGGAAAGCAGTCACCCTGAACTGCCTGTATGAA	TSWWSYY	ACAAGTTGGTGGTCATATTAT	IFWYKQLPSKEMIFLIR	ATTTTTTGGTACAAGCAACTTCCCAGCAAAGAGATGATTTTCCTTATTCGC	QGSDEQ	CAGGGTTCTGATGAACAG	NAKSGRYSVNFKKAAKSVALTISALQLEDSAKYF	AATGCAAAAAGTGGTCGCTATTCTGTCAACTTCAAGAAAGCAGCGAAATCCGTCGCCTTAACCATTTCAGCCTTACAGCTAGAAGATTCAGCAAAGTACTTT	CALGELLRSSVGDTKLIF	TGTGCTCTTGGGGAACTCCTTCGGTCGAGTGTGGGGGATACTAAACTCATCTTT	GKGTRVTVEP	GGAAAAGGAACCCGTGTGACTGTGGAACCAA	197	11	clonotype31	clonotype31_consensus_1	1
CAGCATAGTAGGGTAC-1	TRUE	CAGCATAGTAGGGTAC-1_contig_1	TRUE	540	TRD	TRDV1	TRDD3	TRDJ1	TRDC	TRUE	TRUE	AQKVTQAQSSVSMPVRKAVTLNCLYE	GCCCAGAAGGTTACTCAAGCCCAGTCATCAGTATCCATGCCAGTGAGGAAAGCAGTCACCCTGAACTGCCTGTATGAA	TSWWSYY	ACAAGTTGGTGGTCATATTAT	IFWYKQLPSKEMIFLIR	ATTTTTTGGTACAAGCAACTTCCCAGCAAAGAGATGATTTTCCTTATTCGC	QGSDEQ	CAGGGTTCTGATGAACAG	NAKSGRYSVNFKKAAKSVALTISALQLEDSAKYF	AATGCAAAAAGTGGTCGCTATTCTGTCAACTTCAAGAAAGCAGCGAAATCCGTCGCCTTAACCATTTCAGCCTTACAGCTAGAAGATTCAGCAAAGTACTTT	CALGEPTSGTGGYYLAADKLIF	TGTGCTCTTGGGGAACCTACGTCGGGTACTGGGGGATACTACCTGGCTGCCGATAAACTCATCTTT	GKGTRVTVEP	GGAAAAGGAACCCGTGTGACTGTGGAACCAA	1626	13	clonotype256	clonotype256_consensus_1	1
CAGCATAGTAGGGTAC-1	TRUE	CAGCATAGTAGGGTAC-1_contig_2	TRUE	683	TRG	TRGV8		TRGJ1	TRGC2	TRUE	TRUE	KSSNLEGRTKSVTRPTGSSAVITCDLP	AAATCTTCCAACTTGGAAGGGAGAACAAAGTCAGTCACCAGGCCAACTGGGTCATCAGCTGTAATCACTTGTGATCTTCCT	VENAVY	GTAGAAAATGCCGTCTAC	THWYLHQEGKAPQRLLY	ACCCACTGGTACCTACACCAGGAGGGGAAGGCCCCACAGCGTCTTCTGTAC	YDSYNSRVVLE	TATGACTCCTACAACTCCAGGGTTGTGTTGGAA	SGISREKYHTYASTGKSLKFILENLIERDSGVYY	TCAGGAATCAGTCGAGAAAAGTATCATACTTATGCAAGCACAGGGAAGAGCCTTAAATTTATACTGGAAAATCTAATTGAACGTGACTCTGGGGTCTATTAC	CATWEGYYKKLF	TGTGCCACCTGGGAAGGGTATTATAAGAAACTCTTT	GSGTTLVVT	GGCAGTGGAACAACACTTGTTGTCACAG	110	9	clonotype256	clonotype256_consensus_2	1
CAGCTGGAGTACGTAA-1	TRUE	CAGCTGGAGTACGTAA-1_contig_1	TRUE	564	TRD	TRDV1	TRDD3	TRDJ1	TRDC	TRUE	TRUE	AQKVTQAQSSVSMPVRKAVTLNCLYE	GCCCAGAAGGTTACTCAAGCCCAGTCATCAGTATCCATGCCAGTGAGGAAAGCAGTCACCCTGAACTGCCTGTATGAA	TSWWSYY	ACAAGTTGGTGGTCATATTAT	IFWYKQLPSKEMIFLIR	ATTTTTTGGTACAAGCAACTTCCCAGCAAAGAGATGATTTTCCTTATTCGC	QGSDEQ	CAGGGTTCTGATGAACAG	NAKSGRYSVNFKKAAKSVALTISALQLEDSAKYF	AATGCAAAAAGTGGTCGCTATTCTGTCAACTTCAAGAAAGCAGCGAAATCCGTCGCCTTAACCATTTCAGCCTTACAGCTAGAAGATTCAGCAAAGTACTTT	CALGEEGLPPLYWGIRPYTDKLIF	TGTGCTCTTGGGGAAGAAGGCCTTCCCCCCTTATACTGGGGGATACGACCCTACACCGATAAACTCATCTTT	GKGTRVTVEP	GGAAAAGGAACCCGTGTGACTGTGGAACCAA	3531	21	clonotype15	clonotype15_consensus_1	1
CAGCTGGAGTACGTAA-1	TRUE	CAGCTGGAGTACGTAA-1_contig_2	TRUE	695	TRG	TRGV3		TRGJP1	TRGC1	TRUE	TRUE	KSVTRQTGSSAEITCDLT	AAGTCAGTCACCAGGCAGACTGGGTCATCTGCTGAAATCACTTGCGATCTTACT	VTNTFY	GTAACAAATACCTTCTAC	IHWYLHQEGKAPQRLLY	ATCCACTGGTACCTACACCAGGAGGGGAAGGCCCCACAGCGTCTTCTGTAC	YDVSTARDVLES	TATGACGTCTCCACCGCAAGGGATGTGTTGGAATCA	GLSPGKYYTHTPRRWSWILRLQNLIENDSGVYY	GGACTCAGTCCAGGAAAGTATTATACTCATACACCCAGGAGGTGGAGCTGGATATTGAGACTGCAAAATCTAATTGAAAATGATTCTGGGGTCTATTAC	CATWDRAPHTTGWFKIF	TGTGCCACCTGGGACAGGGCCCCCCATACCACTGGTTGGTTCAAGATATTT	AEGTKLIVTSP	GCTGAAGGGACTAAGCTCATAGTAACTTCACCTG	1061	10	clonotype15	clonotype15_consensus_2	1
CAGGTGCTCCCAAGTA-1	TRUE	CAGGTGCTCCCAAGTA-1_contig_1	TRUE	562	TRD	TRDV1		TRDJ1	TRDC	TRUE	TRUE	AQKVTQAQSSVSMPVRKAVTLNCLYE	GCCCAGAAGGTTACTCAAGCCCAGTCATCAGTATCCATGCCAGTGAGGAAAGCAGTCACCCTGAACTGCCTGTATGAA	TSWWSYY	ACAAGTTGGTGGTCATATTAT	IFWYKQLPSKEMIFLIR	ATTTTTTGGTACAAGCAACTTCCCAGCAAAGAGATGATTTTCCTTATTCGC	QGSDEQ	CAGGGTTCTGATGAACAG	NAKSGRYSVNFKKAAKSVALTISALQLEDSAKYF	AATGCAAAAAGTGGTCGCTATTCTGTCAACTTCAAGAAAGCAGCGAAATCCGTCGCCTTAACCATTTCAGCCTTACAGCTAGAAGATTCAGCAAAGTACTTT	CALGELPYVVWGSHPLYTDKLIF	TGTGCTCTTGGGGAACTACCCTACGTTGTCTGGGGATCTCATCCACTCTACACCGATAAACTCATCTTT	GKGTRVTVEP	GGAAAAGGAACCCGTGTGACTGTGGAACCAA	237	10	clonotype265	clonotype265_consensus_1	1
CATATGGAGCTCAACT-1	TRUE	CATATGGAGCTCAACT-1_contig_1	TRUE	761	TRG	TRGV3		TRGJ1	TRGC2	TRUE	TRUE	KSVTRQTGSSAEITCDLT	AAGTCAGTCACCAGGCAGACTGGGTCATCTGCTGAAATCACTTGCGATCTTACT	VTNTFY	GTAACAAATACCTTCTAC	IHWYLHQEGKAPQRLLY	ATCCACTGGTACCTACACCAGGAGGGGAAGGCCCCACAGCGTCTTCTGTAC	YDVSTARDVLES	TATGACGTCTCCACCGCAAGGGATGTGTTGGAATCA	GLSPGKYYTHTPRRWSWILRLQNLIENDSGVYY	GGACTCAGTCCAGGAAAGTATTATACTCATACACCCAGGAGGTGGAGCTGGATATTGAGACTGCAAAATCTAATTGAAAATGATTCTGGGGTCTATTAC	CATWDRENYYKKLF	TGTGCCACCTGGGACAGGGAGAATTATTATAAGAAACTCTTT	GSGTTLVVT	GGCAGTGGAACAACACTTGTTGTCACAG	2401	9	clonotype131	clonotype131_consensus_1	1
CATATTCCATATGCTG-1	TRUE	CATATTCCATATGCTG-1_contig_1	TRUE	565	TRD	TRDV2		TRDJ3	TRDC	TRUE	TRUE	IELVPEHQTVPVSIGVPATLRCSMK	ATTGAGTTGGTGCCTGAACACCAAACAGTGCCTGTGTCAATAGGGGTCCCTGCCACCCTCAGGTGCTCCATGAAA	GEAIGNYY	GGAGAAGCGATCGGTAACTACTAT	INWYRKTQGNTITFIYR	ATCAACTGGTACAGGAAGACCCAAGGTAACACAATCACTTTCATATACCGA	EKDIYG	GAAAAGGACATCTATGGC	PGFKDNFQGDIDIAKNLAVLKILAPSERDEGSYY	CCTGGTTTCAAAGACAATTTCCAAGGTGACATTGATATTGCAAAGAACCTGGCTGTACTTAAGATACTTGCACCATCAGAGAGAGATGAAGGGTCTTACTAC	CACDTILDSRSWDTRQMFF	TGTGCCTGTGACACGATACTGGACTCCCGCTCCTGGGACACCCGACAGATGTTTTTC	GTGIKLFVEP	GGAACTGGCATCAAACTCTTCGTGGAGCCCC	637	12	clonotype197	clonotype197_consensus_1	1
CATATTCGTTCATGGT-1	TRUE	CATATTCGTTCATGGT-1_contig_1	TRUE	565	TRD	TRDV2		TRDJ1	TRDC	TRUE	TRUE	IELVPEHQTVPVSIGVPATLRCSMK	ATTGAGTTGGTGCCTGAACACCAAACAGTGCCTGTGTCAATAGGGGTCCCTGCCACCCTCAGGTGCTCCATGAAA	GEAIGNYY	GGAGAAGCGATCGGTAACTACTAT	INWYRKTQGNTMTFIYR	ATCAACTGGTACAGGAAGACCCAAGGTAACACAATGACTTTCATATACCGA	EKDIYG	GAAAAGGACATCTATGGC	PGFKDNFQGDIDIAKNLAVLKILAPSERDEGSYY	CCTGGTTTCAAAGACAATTTCCAAGGTGACATTGATATTGCAAAGAACCTGGCTGTACTTAAGATACTTGCACCATCAGAGAGAGATGAAGGGTCTTACTAC	CACDGVGIGTDKLIF	TGTGCCTGTGATGGGGTTGGGATTGGAACCGATAAACTCATCTTT	GKGTRVTVEP	GGAAAAGGAACCCGTGTGACTGTGGAACCAA	909	21	clonotype28	clonotype28_consensus_1	1
CATCAAGCAAAGTGCG-1	TRUE	CATCAAGCAAAGTGCG-1_contig_1	TRUE	637	TRD	TRDV3		TRDJ1	TRDC	TRUE	TRUE	DKVTQSSPDQTVASGSEVVLLCTYD	GACAAAGTAACCCAGAGTTCCCCGGACCAGACGGTGGCGAGTGGCAGTGAGGTGGTACTGCTCTGCACTTACGAC	TVYSNPD	ACTGTATATTCAAATCCAGAT	LFWYRIRPDYSFQFVFY	TTATTCTGGTACCGGATAAGGCCAGATTATTCCTTTCAGTTTGTCTTTTAT	GDNSRSEGA	GGGGATAACAGCAGATCAGAAGGTGCA	DFTQGRFSVKHILTQKAFHLVISPVRTEDSATYY	GATTTTACTCAAGGACGGTTTTCTGTGAAACACATTCTGACCCAGAAAGCCTTTCACTTGGTGATCTCTCCAGTAAGGACTGAAGACAGTGCCACTTACTAC	CAFKCLLRAGGSIIF	TGTGCCTTTAAGTGTCTTCTACGTGCCGGGGGATCGATCATCTTT	GKGTRVTVEP	GGAAAAGGAACCCGTGTGACTGTGGAACCAA	1516	18	clonotype40	clonotype40_consensus_1	2
CATCAGAGTGGTTTCA-1	TRUE	CATCAGAGTGGTTTCA-1_contig_1	TRUE	559	TRD	TRDV1	TRDD3	TRDJ1	TRDC	TRUE	TRUE	AQKVTQAQSSVSMPVRKAVTLNCLYE	GCCCAGAAGGTTACTCAAGCCCAGTCATCAGTATCCATGCCAGTGAGGAAAGCAGTCACCCTGAACTGCCTGTATGAA	TSWWSYY	ACAAGTTGGTGGTCATATTAT	IFWYKQLPSKEMIFLIR	ATTTTTTGGTACAAGCAACTTCCCAGCAAAGAGATGATTTTCCTTATTCGC	QGSDEQ	CAGGGTTCTGATGAACAG	NAKSGRYSVNFKKAAKSVALTISALQLEDSAKYF	AATGCAAAAAGTGGTCGCTATTCTGTCAACTTCAAGAAAGCAGCGAAATCCGTCGCCTTAACCATTTCAGCCTTACAGCTAGAAGATTCAGCAAAGTACTTT	CALGELVPIKYWGIRDTDKLIF	TGTGCTCTTGGGGAACTAGTTCCTATTAAGTACTGGGGGATACGGGACACCGATAAACTCATCTTT	GKGTRVTVEP	GGAAAAGGAACCCGTGTGACTGTGGAACCAA	3587	19	clonotype259	clonotype259_consensus_1	1
CATCAGAGTGGTTTCA-1	TRUE	CATCAGAGTGGTTTCA-1_contig_2	TRUE	639	TRG	TRGV8		TRGJ1	TRGC2	TRUE	TRUE	KSSNLEGRTKSVTRPTGSSAVITCDLP	AAATCTTCCAACTTGGAAGGGAGAACAAAGTCAGTCACCAGGCCAACTGGGTCATCAGCTGTAATCACTTGTGATCTTCCT	VENAVY	GTAGAAAATGCCGTCTAC	THWYLHQEGKAPQRLLY	ACCCACTGGTACCTACACCAGGAGGGGAAGGCCCCACAGCGTCTTCTGTAC	YDSYNSRVVLE	TATGACTCCTACAACTCCAGGGTTGTGTTGGAA	SGISREKYHTYASTGKSLKFILENLIERDSGVYY	TCAGGAATCAGTCGAGAAAAGTATCATACTTATGCAAGCACAGGGAAGAGCCTTAAATTTATACTGGAAAATCTAATTGAACGTGACTCTGGGGTCTATTAC	CATWDGPLNYYKKLF	TGTGCCACCTGGGATGGGCCTTTAAATTATTATAAGAAACTCTTT	GSGTTLVVT	GGCAGTGGAACAACACTTGTTGTCACAG	376	6	clonotype259	clonotype259_consensus_2	1
CATCAGAGTTCACGGC-1	TRUE	CATCAGAGTTCACGGC-1_contig_1	TRUE	575	TRD	TRDV3		TRDJ1	TRDC	TRUE	TRUE	DKVTQSSPDQTVASGSEVVLLCTYD	GACAAAGTAACCCAGAGTTCCCCGGACCAGACGGTGGCGAGTGGCAGTGAGGTGGTACTGCTCTGCACTTACGAC	TVYSNPD	ACTGTATATTCAAATCCAGAT	LFWYRIRPDYSFQFVFY	TTATTCTGGTACCGGATAAGGCCAGATTATTCCTTTCAGTTTGTCTTTTAT	GDNSRSEGA	GGGGATAACAGCAGATCAGAAGGTGCA	DFTQGRFSVKHILTQKAFHLVISPVRTEDSATYY	GATTTTACTCAAGGACGGTTTTCTGTGAAACACATTCTGACCCAGAAAGCCTTTCACTTGGTGATCTCTCCAGTAAGGACTGAAGACAGTGCCACTTACTAC	CAFRLLPTLGDTSVGADKLIF	TGTGCCTTTAGGCTTCTTCCTACGCTGGGGGATACTTCCGTGGGCGCCGATAAACTCATCTTT	GKGTRVTVEP	GGAAAAGGAACCCGTGTGACTGTGGAACCAA	3435	11	clonotype24	clonotype24_consensus_1	1
CATCCACTCATGCATG-1	TRUE	CATCCACTCATGCATG-1_contig_1	TRUE	606	TRD	TRDV1	TRDD3	TRDJ1	TRDC	TRUE	TRUE	AQKVTQAQSSVSMPVRKAVTLNCLYE	GCCCAGAAGGTTACTCAAGCCCAGTCATCAGTATCCATGCCAGTGAGGAAAGCAGTCACCCTGAACTGCCTGTATGAA	TSWWSYY	ACAAGTTGGTGGTCATATTAT	IFWYKQLPSKEMIFLIR	ATTTTTTGGTACAAGCAACTTCCCAGCAAAGAGATGATTTTCCTTATTCGC	QGSDEQ	CAGGGTTCTGATGAACAG	NAKSGRYSVNFKKAAKSVALTISALQLEDSAKYF	AATGCAAAAAGTGGTCGCTATTCTGTCAACTTCAAGAAAGCAGCGAAATCCGTCGCCTTAACCATTTCAGCCTTACAGCTAGAAGATTCAGCAAAGTACTTT	CALGELFIGGYKNTDKLIF	TGTGCTCTTGGGGAACTGTTCATTGGGGGATACAAGAACACCGATAAACTCATCTTT	GKGTRVTVEP	GGAAAAGGAACCCGTGTGACTGTGGAACCAA	3976	11	clonotype46	clonotype46_consensus_1	1
CATCGGGGTCCGTGAC-1	TRUE	CATCGGGGTCCGTGAC-1_contig_1	TRUE	573	TRD	TRDV2		TRDJ1	TRDC	TRUE	TRUE	IELVPEHQTVPVSIGVPATLRCSMK	ATTGAGTTGGTGCCTGAACACCAAACAGTGCCTGTGTCAATAGGGGTCCCTGCCACCCTCAGGTGCTCCATGAAA	GEAIGNYY	GGAGAAGCGATCGGTAACTACTAT	INWYRKTQGNTMTFIYR	ATCAACTGGTACAGGAAGACCCAAGGTAACACAATGACTTTCATATACCGA	EKDIYG	GAAAAGGACATCTATGGC	PGFKDNFQGDIDIAKNLAVLKILAPSERDEGSYY	CCTGGTTTCAAAGACAATTTCCAAGGTGACATTGATATTGCAAAGAACCTGGCTGTACTTAAGATACTTGCACCATCAGAGAGAGATGAAGGGTCTTACTAC	CACDTFGPGGITGAHTDKLIF	TGTGCCTGTGACACCTTTGGCCCTGGGGGGATAACGGGAGCCCACACCGATAAACTCATCTTT	GKGTRVTVEP	GGAAAAGGAACCCGTGTGACTGTGGAACCAA	703	10	clonotype235	clonotype235_consensus_1	1
CATCGGGTCTTCCTTC-1	TRUE	CATCGGGTCTTCCTTC-1_contig_1	TRUE	557	TRD	TRDV3	TRDD2	TRDJ1	TRDC	TRUE	TRUE	DKVTQSSPDQTVASGSEVVLLCTYD	GACAAAGTAACCCAGAGTTCCCCGGACCAGACGGTGGCGAGTGGCAGTGAGGTGGTACTGCTCTGCACTTACGAC	TVYSNPD	ACTGTATATTCAAATCCAGAT	LFWYRIRPDYSFQFVFY	TTATTCTGGTACCGGATAAGGCCAGATTATTCCTTTCAGTTTGTCTTTTAT	GDNSRSEGA	GGGGATAACAGCAGATCAGAAGGTGCA	DFTQGRFSVKHILTQKAFHLVISPVRTEDSATYY	GATTTTACTCAAGGACGGTTTTCTGTGAAACACATTCTGACCCAGAAAGCCTTTCACTTGGTGATCTCTCCAGTAAGGACTGAAGACAGTGCCACTTACTAC	CASAFLNTDKLIF	TGTGCCTCAGCCTTCCTAAACACCGATAAACTCATCTTT	GKGTRVTVEP	GGAAAAGGAACCCGTGTGACTGTGGAACCAA	963	13	clonotype4	clonotype4_consensus_1	2
CATGACAGTAGCTCCG-1	TRUE	CATGACAGTAGCTCCG-1_contig_1	TRUE	618	TRD	TRDV2	TRDD2	TRDJ1	TRDC	TRUE	TRUE	IELVPEHQTVPVSIGVPATLRCSMK	ATTGAGTTGGTGCCTGAACACCAAACAGTGCCTGTGTCAATAGGGGTCCCTGCCACCCTCAGGTGCTCCATGAAA	GEAIGNYY	GGAGAAGCGATCGGTAACTACTAT	INWYRKTQGNTMTFIYR	ATCAACTGGTACAGGAAGACCCAAGGTAACACAATGACTTTCATATACCGA	EKDIYG	GAAAAGGACATCTATGGC	PGFKDNFQGDIDIAKNLAVLKILAPSERDEGSYY	CCTGGTTTCAAAGACAATTTCCAAGGTGACATTGATATTGCAAAGAACCTGGCTGTACTTAAGATACTTGCACCATCAGAGAGAGATGAAGGGTCTTACTAC	CACDSPSPFYTDKLIF	TGTGCCTGTGACTCGCCTTCCCCGTTTTACACCGATAAACTCATCTTT	GKGTRVTVEP	GGAAAAGGAACCCGTGTGACTGTGGAACCAA	1937	7	clonotype41	clonotype41_consensus_1	2
CATGACATCCCTCAGT-1	TRUE	CATGACATCCCTCAGT-1_contig_1	TRUE	759	TRG	TRGV3		TRGJ1	TRGC2	TRUE	TRUE	KSVTRQTGSSAEITCDLT	AAGTCAGTCACCAGGCAGACTGGGTCATCTGCTGAAATCACTTGCGATCTTACT	VTNTFY	GTAACAAATACCTTCTAC	IHWYLHQEGKAPQRLLY	ATCCACTGGTACCTACACCAGGAGGGGAAGGCCCCACAGCGTCTTCTGTAC	YDVSTARDVLES	TATGACGTCTCCACCGCAAGGGATGTGTTGGAATCA	GLSPGKYYTHTPRRWSWILRLQNLIENDSGVYY	GGACTCAGTCCAGGAAAGTATTATACTCATACACCCAGGAGGTGGAGCTGGATATTGAGACTGCAAAATCTAATTGAAAATGATTCTGGGGTCTATTAC	CATWYPDYKKLF	TGTGCCACCTGGTACCCTGATTATAAGAAACTCTTT	GSGTTLVVT	GGCAGTGGAACAACACTTGTTGTCACAG	310	17	clonotype257	clonotype257_consensus_2	1
CATGACATCCCTCAGT-1	TRUE	CATGACATCCCTCAGT-1_contig_2	TRUE	559	TRD	TRDV1		TRDJ1	TRDC	TRUE	TRUE	AQKVTQAQSSVSMPVRKAVTLNCLYE	GCCCAGAAGGTTACTCAAGCCCAGTCATCAGTATCCATGCCAGTGAGGAAAGCAGTCACCCTGAACTGCCTGTATGAA	TSWWSYY	ACAAGTTGGTGGTCATATTAT	IFWYKQLPSKEMIFLIR	ATTTTTTGGTACAAGCAACTTCCCAGCAAAGAGATGATTTTCCTTATTCGC	QGSDEQ	CAGGGTTCTGATGAACAG	NAKSGRYSVNFKKAAKSVALTISALQLEDSAKYF	AATGCAAAAAGTGGTCGCTATTCTGTCAACTTCAAGAAAGCAGCGAAATCCGTCGCCTTAACCATTTCAGCCTTACAGCTAGAAGATTCAGCAAAGTACTTT	CALGYTPDDILSDMGYTRKLIF	TGTGCTCTTGGTTACACACCCGACGATATCCTTTCCGACATGGGATACACGCGGAAACTCATCTTT	GKGTRVTVEP	GGAAAAGGAACCCGTGTGACTGTGGAACCAA	1537	4	clonotype257	clonotype257_consensus_1	1
CATGCCTTCCTCATTA-1	TRUE	CATGCCTTCCTCATTA-1_contig_1	TRUE	733	TRG	TRGV4		TRGJ1	TRGC2	TRUE	TRUE	KSVIRQTGSSAEITCDLT	AAGTCAGTCATCAGGCAGACTGGGTCATCTGCTGAAATCACTTGTGACCTTACT	VINAFY	GTAATAAATGCCTTCTAC	IHWYLHQEGKAPQRLLY	ATCCACTGGTACCTACACCAGGAGGGGAAGGCCCCACAGCGTCTTCTGTAC	YDSYTSSVVLES	TATGACTCCTACACCTCCAGCGTTGTGTTGGAATCA	GISPGKYDTYGSTRKNLRMILRNLIENDSGVYY	GGAATCAGCCCAGGGAAGTATGATACTTACGGAAGCACAAGGAAGAACTTGAGAATGATACTGCGAAATCTTATTGAAAATGACTCTGGAGTCTATTAC	CATWDSRYDYYKKLF	TGTGCCACCTGGGACAGTCGTTACGATTATTATAAGAAACTCTTT	GSGTTLVVT	GGCAGTGGAACAACACTTGTTGTCACAG	466	9	clonotype210	clonotype210_consensus_2	1
CATGCCTTCCTCATTA-1	TRUE	CATGCCTTCCTCATTA-1_contig_2	TRUE	550	TRD	TRDV1		TRDJ1	TRDC	TRUE	TRUE	AQKVTQAQSSVSMPVRKAVTLNCLYE	GCCCAGAAGGTTACTCAAGCCCAGTCATCAGTATCCATGCCAGTGAGGAAAGCAGTCACCCTGAACTGCCTGTATGAA	TSWWSYY	ACAAGTTGGTGGTCATATTAT	IFWYKQLPSKEMIFLIR	ATTTTTTGGTACAAGCAACTTCCCAGCAAAGAGATGATTTTCCTTATTCGC	QGSDEQ	CAGGGTTCTGATGAACAG	NAKSGRYSVNFKKAAKSVALTISALQLEDSAKYF	AATGCAAAAAGTGGTCGCTATTCTGTCAACTTCAAGAAAGCAGCGAAATCCGTCGCCTTAACCATTTCAGCCTTACAGCTAGAAGATTCAGCAAAGTACTTT	CALGDPLPPGIHYTDKLIF	TGTGCTCTTGGGGATCCTCTTCCGCCGGGGATCCATTACACCGATAAACTCATCTTT	GKGTRVTVEP	GGAAAAGGAACCCGTGTGACTGTGGAACCAA	1083	8	clonotype210	clonotype210_consensus_1	1
CATGCCTTCTCGATGA-1	TRUE	CATGCCTTCTCGATGA-1_contig_1	TRUE	528	TRD	TRDV1		TRDJ1	TRDC	TRUE	TRUE	AQKVTQAQSSVSMPVRKAVTLNCLYE	GCCCAGAAGGTTACTCAAGCCCAGTCATCAGTATCCATGCCAGTGAGGAAAGCAGTCACCCTGAACTGCCTGTATGAA	TSWWSYY	ACAAGTTGGTGGTCATATTAT	IFWYKQLPSKEMIFLIR	ATTTTTTGGTACAAGCAACTTCCCAGCAAAGAGATGATTTTCCTTATTCGC	QGSDEQ	CAGGGTTCTGATGAACAG	NAKSGRYSVNFKKAAKSVALTISALQLEDSAKYF	AATGCAAAAAGTGGTCGCTATTCTGTCAACTTCAAGAAAGCAGCGAAATCCGTCGCCTTAACCATTTCAGCCTTACAGCTAGAAGATTCAGCAAAGTACTTT	CALGRYVWVLGDHLWYTDKLIF	TGTGCTCTTGGGAGGTACGTTTGGGTACTGGGGGATCACCTTTGGTACACCGATAAACTCATCTTT	GKGTRVTVEP	GGAAAAGGAACCCGTGTGACTGTGGAACCAA	2834	6	clonotype251	clonotype251_consensus_1	1
CATTATCAGGTAAACT-1	TRUE	CATTATCAGGTAAACT-1_contig_1	TRUE	563	TRD	TRDV1		TRDJ1	TRDC	TRUE	TRUE	AQKVTQAQSSVSMPVRKAVTLNCLYE	GCCCAGAAGGTTACTCAAGCCCAGTCATCAGTATCCATGCCAGTGAGGAAAGCAGTCACCCTGAACTGCCTGTATGAA	TSWWSYY	ACAAGTTGGTGGTCATATTAT	IFWYKQLPSKEMIFLIR	ATTTTTTGGTACAAGCAACTTCCCAGCAAAGAGATGATTTTCCTTATTCGC	QGSDEQ	CAGGGTTCTGATGAACAG	NAKSGRYSVNFKKAAKSVALTISALQLEDSAKYF	AATGCAAAAAGTGGTCGCTATTCTGTCAACTTCAAGAAAGCAGCGAAATCCGTCGCCTTAACCATTTCAGCCTTACAGCTAGAAGATTCAGCAAAGTACTTT	CALGERGATEAGGPASTDKLIF	TGTGCTCTTGGGGAACGGGGGGCTACGGAGGCCGGGGGGCCGGCCTCCACCGATAAACTCATCTTT	GKGTRVTVEP	GGAAAAGGAACCCGTGTGACTGTGGAACCAA	1569	19	clonotype89	clonotype89_consensus_1	1
CATTATCGTGGTCCGT-1	TRUE	CATTATCGTGGTCCGT-1_contig_1	TRUE	559	TRD	TRDV1		TRDJ1	TRDC	TRUE	TRUE	AQKVTQAQSSVSMPVRKAVTLNCLYE	GCCCAGAAGGTTACTCAAGCCCAGTCATCAGTATCCATGCCAGTGAGGAAAGCAGTCACCCTGAACTGCCTGTATGAA	TSWWSYY	ACAAGTTGGTGGTCATATTAT	IFWYKQLPSKEMIFLIR	ATTTTTTGGTACAAGCAACTTCCCAGCAAAGAGATGATTTTCCTTATTCGC	QGSDEQ	CAGGGTTCTGATGAACAG	NAKSGRYSVNFKKAAKSVALTISALQLEDSAKYF	AATGCAAAAAGTGGTCGCTATTCTGTCAACTTCAAGAAAGCAGCGAAATCCGTCGCCTTAACCATTTCAGCCTTACAGCTAGAAGATTCAGCAAAGTACTTT	CALGELALPRTKAWGIPTGLIF	TGTGCTCTTGGGGAACTAGCCCTTCCTAGAACGAAGGCCTGGGGGATACCGACTGGGCTCATCTTT	GKGTRVTVEP	GGAAAAGGAACCCGTGTGACTGTGGAACCAA	1343	16	clonotype3	clonotype3_consensus_1	1
CATTATCGTGGTCCGT-1	TRUE	CATTATCGTGGTCCGT-1_contig_2	TRUE	637	TRG	TRGV9		TRGJ1	TRGC2	TRUE	TRUE	AGHLEQPQISSTKTLSKTARLECVVS	GCAGGTCACCTAGAGCAACCTCAAATTTCCAGTACTAAAACGCTGTCAAAAACAGCCCGCCTGGAATGTGTGGTGTCT	GITISATS	GGAATAACAATTTCTGCAACATCT	VYWYRERPGEVIQFLVS	GTATATTGGTATCGAGAGAGACCTGGTGAAGTCATACAGTTCCTGGTGTCC	ISYDGTVRKESG	ATTTCATATGACGGCACTGTCAGAAAGGAATCCGGC	IPSGKFEVDRIPETSTSTLTIHNVEKQDIATYY	ATTCCGTCAGGCAAATTTGAGGTGGATAGGATACCTGAAACGTCTACATCCACTCTCACCATTCACAATGTAGAGAAACAGGACATAGCTACCTACTAC	CALWEVPNKKLF	TGTGCCTTGTGGGAGGTGCCCAATAAGAAACTCTTT	GSGTTLVVT	GGCAGTGGAACAACACTTGTTGTCACAG	179	10	clonotype3	clonotype3_consensus_2	1
CATTCGCGTCATCGGC-1	TRUE	CATTCGCGTCATCGGC-1_contig_1	TRUE	639	TRD	TRDV1	TRDD2	TRDJ1	TRDC	TRUE	TRUE	AQKVTQAQSSVSMPVRKAVTLNCLYE	GCCCAGAAGGTTACTCAAGCCCAGTCATCAGTATCCATGCCAGTGAGGAAAGCAGTCACCCTGAACTGCCTGTATGAA	TSWWSYY	ACAAGTTGGTGGTCATATTAT	IFWYKQLPSKEMIFLIR	ATTTTTTGGTACAAGCAACTTCCCAGCAAAGAGATGATTTTCCTTATTCGC	QGSDEQ	CAGGGTTCTGATGAACAG	NAKSGRYSVNFKKAAKSVALTISALQLEDSAKYF	AATGCAAAAAGTGGTCGCTATTCTGTCAACTTCAAGAAAGCAGCGAAATCCGTCGCCTTAACCATTTCAGCCTTACAGCTAGAAGATTCAGCAAAGTACTTT	CALGPPSYVVVGETSPYTDKLIF	TGTGCTCTTGGGCCACCTTCCTACGTAGTGGTGGGGGAAACTTCCCCGTACACCGATAAACTCATCTTT	GKGTRVTVEP	GGAAAAGGAACCCGTGTGACTGTGGAACCAA	7490	18	clonotype276	clonotype276_consensus_1	1
CATTCGCGTCATCGGC-1	TRUE	CATTCGCGTCATCGGC-1_contig_2	TRUE	761	TRG	TRGV9		TRGJ1	TRGC1	TRUE	TRUE	AGHLEQPQISSTKTLSKTARLECVVS	GCAGGTCACCTAGAGCAACCTCAAATTTCCAGTACTAAAACGCTGTCAAAAACAGCCCGCCTGGAATGTGTGGTGTCT	GITISATS	GGAATAACAATTTCTGCAACATCT	VYWYRERPGEVIQFLVS	GTATATTGGTATCGAGAGAGACCTGGTGAAGTCATACAGTTCCTGGTGTCC	ISYDGTVRKESG	ATTTCATATGACGGCACTGTCAGAAAGGAATCCGGC	IPSGKFEVDRIPETSTSTLTIHNVEKQDIATYY	ATTCCGTCAGGCAAATTTGAGGTGGATAGGATACCTGAAACGTCTACATCCACTCTCACCATTCACAATGTAGAGAAACAGGACATAGCTACCTACTAC	CALWEDDYYKKLF	TGTGCCTTGTGGGAGGACGATTATTATAAGAAACTCTTT	GSGTTLVVT	GGCAGTGGAACAACACTTGTTGTCACAG	315	10	clonotype276	clonotype276_consensus_2	1
CCAATCCGTGCGATAG-1	TRUE	CCAATCCGTGCGATAG-1_contig_1	TRUE	577	TRD	TRDV1		TRDJ1	TRDC	TRUE	TRUE	AQKVTQAQSSVSMPVRKAVTLNCLYE	GCCCAGAAGGTTACTCAAGCCCAGTCATCAGTATCCATGCCAGTGAGGAAAGCAGTCACCCTGAACTGCCTGTATGAA	TSWWSYY	ACAAGTTGGTGGTCATATTAT	IFWYKQLPSKEMIFLIR	ATTTTTTGGTACAAGCAACTTCCCAGCAAAGAGATGATTTTCCTTATTCGC	QGSDEQ	CAGGGTTCTGATGAACAG	NAKSGRYSVNFKKAAKSVALTISALQLEDSAKYF	AATGCAAAAAGTGGTCGCTATTCTGTCAACTTCAAGAAAGCAGCGAAATCCGTCGCCTTAACCATTTCAGCCTTACAGCTAGAAGATTCAGCAAAGTACTTT	CALGSTLRLPTIVGPYWGIQDTDKLIF	TGTGCTCTTGGGAGCACCCTTCGCCTTCCTACGATTGTCGGCCCATACTGGGGGATACAGGACACCGATAAACTCATCTTT	GKGTRVTVEP	GGAAAAGGAACCCGTGTGACTGTGGAACCAA	452	25	clonotype297	clonotype297_consensus_1	1
CCAATCCGTGCGATAG-1	TRUE	CCAATCCGTGCGATAG-1_contig_2	TRUE	613	TRG	TRGV8		TRGJ1	TRGC2	TRUE	TRUE	KSSNLEGRTKSVTRPTGSSAVITCDLP	AAATCTTCCAACTTGGAAGGGAGAACAAAGTCAGTCACCAGGCCAACTGGGTCATCAGCTGTAATCACTTGTGATCTTCCT	VENAVY	GTAGAAAATGCCGTCTAC	THWYLHQEGKAPQRLLY	ACCCACTGGTACCTACACCAGGAGGGGAAGGCCCCACAGCGTCTTCTGTAC	YDSYNSRVVLE	TATGACTCCTACAACTCCAGGGTTGTGTTGGAA	SGISREKYHTYASTGKSLKFILENLIERDSGVYY	TCAGGAATCAGTCGAGAAAAGTATCATACTTATGCAAGCACAGGGAAGAGCCTTAAATTTATACTGGAAAATCTAATTGAACGTGACTCTGGGGTCTATTAC	CATWDPNSNYYKKLF	TGTGCCACCTGGGATCCAAATTCGAATTATTATAAGAAACTCTTT	GSGTTLVVT	GGCAGTGGAACAACACTTGTTGTCACAG	1168	13	clonotype297	clonotype297_consensus_2	1
CCAATCCTCAAAGTAG-1	TRUE	CCAATCCTCAAAGTAG-1_contig_1	TRUE	635	TRD	TRDV1	TRDD3	TRDJ1	TRDC	TRUE	TRUE	AQKVTQAQSSVSMPVRKAVTLNCLYE	GCCCAGAAGGTTACTCAAGCCCAGTCATCAGTATCCATGCCAGTGAGGAAAGCAGTCACCCTGAACTGCCTGTATGAA	TSWWSYY	ACAAGTTGGTGGTCATATTAT	IFWYKQLPSKEMIFLIR	ATTTTTTGGTACAAGCAACTTCCCAGCAAAGAGATGATTTTCCTTATTCGC	QGSDEQ	CAGGGTTCTGATGAACAG	NAKSGRYSVNFKKAAKSVALTISALQLEDSAKYF	AATGCAAAAAGTGGTCGCTATTCTGTCAACTTCAAGAAAGCAGCGAAATCCGTCGCCTTAACCATTTCAGCCTTACAGCTAGAAGATTCAGCAAAGTACTTT	CALGELGRAPHWGILTDKLIF	TGTGCTCTTGGGGAACTAGGACGGGCCCCCCACTGGGGGATACTAACCGATAAACTCATCTTT	GKGTRVTVEP	GGAAAAGGAACCCGTGTGACTGTGGAACCAA	4949	12	clonotype53	clonotype53_consensus_1	1
CCAATCCTCAAAGTAG-1	TRUE	CCAATCCTCAAAGTAG-1_contig_2	TRUE	608	TRG	TRGV8		TRGJ1	TRGC2	TRUE	TRUE	KSSNLEGRTKSVTRPTGSSAVITCDLP	AAATCTTCCAACTTGGAAGGGAGAACAAAGTCAGTCACCAGGCCAACTGGGTCATCAGCTGTAATCACTTGTGATCTTCCT	VENAVY	GTAGAAAATGCCGTCTAC	THWYLHQEGKAPQRLLY	ACCCACTGGTACCTACACCAGGAGGGGAAGGCCCCACAGCGTCTTCTGTAC	YDSYNSRVVLE	TATGACTCCTACAACTCCAGGGTTGTGTTGGAA	SGISREKYHTYASTGKSLKFILENLIERDSGVYY	TCAGGAATCAGTCGAGAAAAGTATCATACTTATGCAAGCACAGGGAAGAGCCTTAAATTTATACTGGAAAATCTAATTGAACGTGACTCTGGGGTCTATTAC	CATWDRANYYKKLF	TGTGCCACCTGGGATAGGGCGAATTATTATAAGAAACTCTTT	GSGTTLVVT	GGCAGTGGAACAACACTTGTTGTCACAG	239	4	clonotype53	clonotype53_consensus_2	1
CCAATCCTCGCCATAA-1	TRUE	CCAATCCTCGCCATAA-1_contig_1	TRUE	584	TRD	TRDV3	TRDD3	TRDJ1	TRDC	TRUE	TRUE	DKVTQSSPDQTVASGSEVVLLCTYD	GACAAAGTAACCCAGAGTTCCCCGGACCAGACGGTGGCGAGTGGCAGTGAGGTGGTACTGCTCTGCACTTACGAC	TVYSNPD	ACTGTATATTCAAATCCAGAT	LFWYRIRPDYSFQFVFY	TTATTCTGGTACCGGATAAGGCCAGATTATTCCTTTCAGTTTGTCTTTTAT	GDNSRSEGA	GGGGATAACAGCAGATCAGAAGGTGCA	DFTQGRFSVKHILTQKAFHLVISPVRTEDSATYY	GATTTTACTCAAGGACGGTTTTCTGTGAAACACATTCTGACCCAGAAAGCCTTTCACTTGGTGATCTCTCCAGTAAGGACTGAAGACAGTGCCACTTACTAC	CALRMVKIPFWGIRGYTDKLIF	TGTGCCTTACGGATGGTTAAAATCCCGTTCTGGGGGATACGGGGGTACACCGATAAACTCATCTTT	GKGTRVTVEP	GGAAAAGGAACCCGTGTGACTGTGGAACCAA	71	4	clonotype35	clonotype35_consensus_1	2
CCACCTAAGAGTTGGC-1	TRUE	CCACCTAAGAGTTGGC-1_contig_1	TRUE	716	TRG	TRGV9		TRGJ1	TRGC1	TRUE	TRUE	AGHLEQPQISSTKTLSKTARLECVVS	GCAGGTCACCTAGAGCAACCTCAAATTTCCAGTACTAAAACGCTGTCAAAAACAGCCCGCCTGGAATGTGTGGTGTCT	GITISATS	GGAATAACAATTTCTGCAACATCT	VYWYRERPGEVIQFLVS	GTATATTGGTATCGAGAGAGACCTGGTGAAGTCATACAGTTCCTGGTGTCC	ISYDGTVRKESG	ATTTCATATGACGGCACTGTCAGAAAGGAATCCGGC	IPSGKFEVDRIPETSTSTLTIHNVEKQDIATYY	ATTCCGTCAGGCAAATTTGAGGTGGATAGGATACCTGAAACGTCTACATCCACTCTCACCATTCACAATGTAGAGAAACAGGACATAGCTACCTACTAC	CALWEAPRGSKLF	TGTGCCTTGTGGGAGGCCCCAAGGGGATCGAAACTCTTT	GSGTTLVVT	GGCAGTGGAACAACACTTGTTGTCACAG	156	11	clonotype12	clonotype12_consensus_2	1
CCACCTAAGAGTTGGC-1	TRUE	CCACCTAAGAGTTGGC-1_contig_2	TRUE	538	TRD	TRDV1		TRDJ1	TRDC	TRUE	TRUE	AQKVTQAQSSVSMPVRKAVTLNCLYE	GCCCAGAAGGTTACTCAAGCCCAGTCATCAGTATCCATGCCAGTGAGGAAAGCAGTCACCCTGAACTGCCTGTATGAA	TSWWSYY	ACAAGTTGGTGGTCATATTAT	IFWYKQLPSKEMIFLIR	ATTTTTTGGTACAAGCAACTTCCCAGCAAAGAGATGATTTTCCTTATTCGC	QGSDEQ	CAGGGTTCTGATGAACAG	NAKSGRYSVNFKKAAKSVALTISALQLEDSAKYF	AATGCAAAAAGTGGTCGCTATTCTGTCAACTTCAAGAAAGCAGCGAAATCCGTCGCCTTAACCATTTCAGCCTTACAGCTAGAAGATTCAGCAAAGTACTTT	CALGGPPLPTTEDWGVPEPDKLIF	TGTGCTCTTGGGGGCCCGCCCCTTCCTACAACCGAAGACTGGGGGGTACCCGAGCCCGATAAACTCATCTTT	GKGTRVTVEP	GGAAAAGGAACCCGTGTGACTGTGGAACCAA	632	11	clonotype12	clonotype12_consensus_1	1
CCACGGATCCGTCATC-1	TRUE	CCACGGATCCGTCATC-1_contig_1	TRUE	561	TRD	TRDV2		TRDJ1	TRDC	TRUE	TRUE	IELVPEHQTVPVSIGVPATLRCSMK	ATTGAGTTGGTGCCTGAACACCAAACAGTGCCTGTGTCAATAGGGGTCCCTGCCACCCTCAGGTGCTCCATGAAA	GEAIGNYY	GGAGAAGCGATCGGTAACTACTAT	INWYRKTQGNTMTFIYR	ATCAACTGGTACAGGAAGACCCAAGGTAACACAATGACTTTCATATACCGA	EKDIYG	GAAAAGGACATCTATGGC	PGFKDNFQGDIDIAKNLAVLKILAPSERDEGSYY	CCTGGTTTCAAAGACAATTTCCAAGGTGACATTGATATTGCAAAGAACCTGGCTGTACTTAAGATACTTGCACCATCAGAGAGAGATGAAGGGTCTTACTAC	CACDPVLGDSYNDKLIF	TGTGCCTGTGATCCGGTACTGGGGGATAGTTATAACGATAAACTCATCTTT	GKGTRVTVEP	GGAAAAGGAACCCGTGTGACTGTGGAACCAA	573	19	clonotype1	clonotype1_consensus_1	4
CCACTACGTAGGGTAC-1	TRUE	CCACTACGTAGGGTAC-1_contig_1	TRUE	640	TRG	TRGV9		TRGJP	TRGC2	TRUE	TRUE	AGHLEQPQISSTKTLSKTARLECVVS	GCAGGTCACCTAGAGCAACCTCAAATTTCCAGTACTAAAACGCTGTCAAAAACAGCCCGCCTGGAATGTGTGGTGTCT	GITISATS	GGAATAACAATTTCTGCAACATCT	VYWYRERPGEVIQFLVS	GTATATTGGTATCGAGAGAGACCTGGTGAAGTCATACAGTTCCTGGTGTCC	ISYDGTVRKESG	ATTTCATATGACGGCACTGTCAGAAAGGAATCCGGC	IPSGKFEVDRIPETSTSTLTIHNVEKQDIATYY	ATTCCGTCAGGCAAATTTGAGGTGGATAGGATACCTGAAACGTCTACATCCACTCTCACCATTCACAATGTAGAGAAACAGGACATAGCTACCTACTAC	CALWEYELGKKIKVF	TGTGCCTTGTGGGAGTACGAGTTGGGCAAAAAAATCAAGGTATTT	GPGTKLIIT	GGTCCCGGAACAAAGCTTATCATTACAG	2197	3	clonotype9	clonotype9_consensus_2	2
CCACTACGTAGGGTAC-1	TRUE	CCACTACGTAGGGTAC-1_contig_2	TRUE	540	TRD	TRDV2		TRDJ3	TRDC	TRUE	TRUE	IELVPEHQTVPVSIGVPATLRCSMK	ATTGAGTTGGTGCCTGAACACCAAACAGTGCCTGTGTCAATAGGGGTCCCTGCCACCCTCAGGTGCTCCATGAAA	GEAIGNYY	GGAGAAGCGATCGGTAACTACTAT	INWYRKTQGNTMTFIYR	ATCAACTGGTACAGGAAGACCCAAGGTAACACAATGACTTTCATATACCGA	EKDIYG	GAAAAGGACATCTATGGC	PGFKDNFQGDIDIAKNLAVLKILAPSERDEGSYY	CCTGGTTTCAAAGACAATTTCCAAGGTGACATTGATATTGCAAAGAACCTGGCTGTACTTAAGATACTTGCACCATCAGAGAGAGATGAAGGGTCTTACTAC	CACDLLGDIGSGSSRQMFF	TGTGCCTGTGATTTACTGGGGGATATAGGCTCTGGCAGCAGCCGACAGATGTTTTTC	GTGIKLFVEP	GGAACTGGCATCAAACTCTTCGTGGAGCCCC	238	5	clonotype9	clonotype9_consensus_1	2
CCACTACTCAGAAATG-1	TRUE	CCACTACTCAGAAATG-1_contig_1	TRUE	562	TRD	TRDV2	TRDD3	TRDJ1	TRDC	TRUE	TRUE	IELVPEHQTVPVSIGVPATLRCSMK	ATTGAGTTGGTGCCTGAACACCAAACAGTGCCTGTGTCAATAGGGGTCCCTGCCACCCTCAGGTGCTCCATGAAA	GEAIGNYY	GGAGAAGCGATCGGTAACTACTAT	INWYRKTQGNTMTFIYR	ATCAACTGGTACAGGAAGACCCAAGGTAACACAATGACTTTCATATACCGA	EKDIYG	GAAAAGGACATCTATGGC	PGFKDNFQGDIDIAKNLAVLKILAPSERDEGSYY	CCTGGTTTCAAAGACAATTTCCAAGGTGACATTGATATTGCAAAGAACCTGGCTGTACTTAAGATACTTGCACCATCAGAGAGAGATGAAGGGTCTTACTAC	CACDSLPVPYWGIRPLAYTDKLIF	TGTGCCTGTGACAGCCTTCCTGTCCCGTACTGGGGGATACGCCCGCTGGCGTACACCGATAAACTCATCTTT	GKGTRVTVEP	GGAAAAGGAACCCGTGTGACTGTGGAACCAA	4284	15	clonotype277	clonotype277_consensus_1	1
CCAGCGATCGAATCCA-1	TRUE	CCAGCGATCGAATCCA-1_contig_1	TRUE	529	TRD	TRDV2		TRDJ1	TRDC	TRUE	TRUE	IELVPEHQTVPVSIGVPATLRCSMK	ATTGAGTTGGTGCCTGAACACCAAACAGTGCCTGTGTCAATAGGGGTCCCTGCCACCCTCAGGTGCTCCATGAAA	GEAIGNYY	GGAGAAGCGATCGGTAACTACTAT	INWYRKTQGNTMTFIYR	ATCAACTGGTACAGGAAGACCCAAGGTAACACAATGACTTTCATATACCGA	EKDIYG	GAAAAGGACATCTATGGC	PGFKDNFQGDIDIAKNLAVLKILAPSERDEGSYY	CCTGGTTTCAAAGACAATTTCCAAGGTGACATTGATATTGCAAAGAACCTGGCTGTACTTAAGATACTTGCACCATCAGAGAGAGATGAAGGGTCTTACTAC	CACDTGVYWGIAGILTDKLIF	TGTGCCTGTGACACCGGGGTCTACTGGGGGATTGCTGGTATACTGACCGATAAACTCATCTTT	GKGTRVTVEP	GGAAAAGGAACCCGTGTGACTGTGGAACCAA	7870	15	clonotype87	clonotype87_consensus_1	1
CCATGTCCAGCTCGCA-1	TRUE	CCATGTCCAGCTCGCA-1_contig_1	TRUE	547	TRD	TRDV1		TRDJ1	TRDC	TRUE	TRUE	AQKVTQAQSSVSMPVRKAVTLNCLYE	GCCCAGAAGGTTACTCAAGCCCAGTCATCAGTATCCATGCCAGTGAGGAAAGCAGTCACCCTGAACTGCCTGTATGAA	TSWWSYY	ACAAGTTGGTGGTCATATTAT	IFWYKQLPSKEMIFLIR	ATTTTTTGGTACAAGCAACTTCCCAGCAAAGAGATGATTTTCCTTATTCGC	QGSDEQ	CAGGGTTCTGATGAACAG	NAKSGRYSVNFKKAAKSVALTISALQLEDSAKYF	AATGCAAAAAGTGGTCGCTATTCTGTCAACTTCAAGAAAGCAGCGAAATCCGTCGCCTTAACCATTTCAGCCTTACAGCTAGAAGATTCAGCAAAGTACTTT	CALGEPGLLPYWCKLIF	TGTGCTCTTGGGGAACCCGGCCTTCTCCCGTACTGGTGTAAACTCATCTTT	GKGTRVTVEP	GGAAAAGGAACCCGTGTGACTGTGGAACCAA	436	19	clonotype68	clonotype68_consensus_1	1
CCATGTCCAGCTCGCA-1	TRUE	CCATGTCCAGCTCGCA-1_contig_2	TRUE	652	TRG	TRGV2		TRGJ1	TRGC2	TRUE	TRUE	KSVIRQTGSSAEITCDLA	AAGTCAGTCATCAGGCAGACTGGGTCATCTGCTGAAATCACTTGTGATCTTGCT	EGSNGY	GAAGGAAGTAACGGCTAC	IHWYLHQEGKAPQRLQY	ATCCACTGGTACCTACACCAGGAGGGGAAGGCCCCACAGCGTCTTCAGTAC	YDSYNSKVVLES	TATGACTCCTACAACTCCAAGGTTGTGTTGGAATCA	GVSPGKYYTYASTRNNLRLILRNLIENDSGVYY	GGAGTCAGTCCAGGGAAGTATTATACTTACGCAAGCACAAGGAACAACTTGAGATTGATACTGCGAAATCTAATTGAAAATGACTCTGGGGTCTATTAC	CATWDGREYKKLF	TGTGCCACCTGGGACGGGCGGGAATATAAGAAACTCTTT	GSGTTLVVT	GGCAGTGGAACAACACTTGTTGTCACAG	1379	6	clonotype68	clonotype68_consensus_2	1
CCATGTCCATTCGACA-1	TRUE	CCATGTCCATTCGACA-1_contig_1	TRUE	734	TRG	TRGV9		TRGJP	TRGC1	TRUE	TRUE	AGHLEQPQISSTKTLSKTARLECVVS	GCAGGTCACCTAGAGCAACCTCAAATTTCCAGTACTAAAACGCTGTCAAAAACAGCCCGCCTGGAATGTGTGGTGTCT	GITISATS	GGAATAACAATTTCTGCAACATCT	VYWYRERPGEVIQFLVS	GTATATTGGTATCGAGAGAGACCTGGTGAAGTCATACAGTTCCTGGTGTCC	ISYDGTVRKESG	ATTTCATATGACGGCACTGTCAGAAAGGAATCCGGC	IPSGKFEVDRIPETSTSTLTIHNVEKQDIATYY	ATTCCGTCAGGCAAATTTGAGGTGGATAGGATACCTGAAACGTCTACATCCACTCTCACCATTCACAATGTAGAGAAACAGGACATAGCTACCTACTAC	CALWEYELGKKIKVF	TGTGCCTTGTGGGAGTACGAGTTGGGCAAAAAAATCAAGGTATTT	GPGTKLIIT	GGTCCCGGAACAAAGCTTATCATTACAG	97	11	clonotype9	clonotype9_consensus_2	1
CCATGTCCATTCGACA-1	TRUE	CCATGTCCATTCGACA-1_contig_2	TRUE	580	TRD	TRDV2		TRDJ3	TRDC	TRUE	TRUE	IELVPEHQTVPVSIGVPATLRCSMK	ATTGAGTTGGTGCCTGAACACCAAACAGTGCCTGTGTCAATAGGGGTCCCTGCCACCCTCAGGTGCTCCATGAAA	GEAIGNYY	GGAGAAGCGATCGGTAACTACTAT	INWYRKTQGNTMTFIYR	ATCAACTGGTACAGGAAGACCCAAGGTAACACAATGACTTTCATATACCGA	EKDIYG	GAAAAGGACATCTATGGC	PGFKDNFQGDIDIAKNLAVLKILAPSERDEGSYY	CCTGGTTTCAAAGACAATTTCCAAGGTGACATTGATATTGCAAAGAACCTGGCTGTACTTAAGATACTTGCACCATCAGAGAGAGATGAAGGGTCTTACTAC	CACDLLGDIGSGSSRQMFF	TGTGCCTGTGATTTACTGGGGGATATAGGCTCTGGCAGCAGCCGACAGATGTTTTTC	GTGIKLFVEP	GGAACTGGCATCAAACTCTTCGTGGAGCCCC	137	5	clonotype9	clonotype9_consensus_1	1
CCATGTCTCACTTACT-1	TRUE	CCATGTCTCACTTACT-1_contig_1	TRUE	566	TRD	TRDV3	TRDD2	TRDJ1	TRDC	TRUE	TRUE	DKVTQSSPDQTVASGSEVVLLCTYD	GACAAAGTAACCCAGAGTTCCCCGGACCAGACGGTGGCGAGTGGCAGTGAGGTGGTACTGCTCTGCACTTACGAC	TVYSNPD	ACTGTATATTCAAATCCAGAT	LFWYRIRPDYSFQFVFY	TTATTCTGGTACCGGATAAGGCCAGATTATTCCTTTCAGTTTGTCTTTTAT	GDNSRSEGA	GGGGATAACAGCAGATCAGAAGGTGCA	DFTQGRFSVKHILTQKAFHLVISPVRTEDSATYY	GATTTTACTCAAGGACGGTTTTCTGTGAAACACATTCTGACCCAGAAAGCCTTTCACTTGGTGATCTCTCCAGTAAGGACTGAAGACAGTGCCACTTACTAC	CAFPAFLPGGRSELIF	TGTGCCTTCCCTGCCTTCCTACCCGGGGGACGAAGTGAACTCATCTTT	GKGTRVTVEP	GGAAAAGGAACCCGTGTGACTGTGGAACCAA	663	10	clonotype136	clonotype136_consensus_1	1
CCATTCGGTCAAAGAT-1	TRUE	CCATTCGGTCAAAGAT-1_contig_1	TRUE	683	TRG	TRGV9		TRGJP	TRGC1	TRUE	TRUE	AGHLEQPQISSTKTLSKTARLECVVS	GCAGGTCACCTAGAGCAACCTCAAATTTCCAGTACTAAAACGCTGTCAAAAACAGCCCGCCTGGAATGTGTGGTGTCT	GITISATS	GGAATAACAATTTCTGCAACATCT	VYWYRERPGEVIQFLVS	GTATATTGGTATCGAGAGAGACCTGGTGAAGTCATACAGTTCCTGGTGTCC	ISYDGTVRKESG	ATTTCATATGACGGCACTGTCAGAAAGGAATCCGGC	IPSGKFEVDRIPETSTSTLTIHNVEKQDIATYY	ATTCCGTCAGGCAAATTTGAGGTGGATAGGATACCTGAAACGTCTACATCCACTCTCACCATTCACAATGTAGAGAAACAGGACATAGCTACCTACTAC	CALWEVQELGKKIKVF	TGTGCCTTGTGGGAGGTCCAAGAGTTGGGCAAAAAAATCAAGGTATTT	GPGTKLIIT	GGTCCCGGAACAAAGCTTATCATTACAG	121	7	clonotype238	clonotype238_consensus_1	1
CCCAATCGTGCTTCTC-1	TRUE	CCCAATCGTGCTTCTC-1_contig_1	TRUE	551	TRD	TRDV3	TRDD2	TRDJ1	TRDC	TRUE	TRUE	DKVTQSSPDQTVASGSEVVLLCTYD	GACAAAGTAACCCAGAGTTCCCCGGACCAGACGGTGGCGAGTGGCAGTGAGGTGGTACTGCTCTGCACTTACGAC	TVYSNPD	ACTGTATATTCAAATCCAGAT	LFWYRIRPDYSFQFVFY	TTATTCTGGTACCGGATAAGGCCAGATTATTCCTTTCAGTTTGTCTTTTAT	GDNSRSEGA	GGGGATAACAGCAGATCAGAAGGTGCA	DFTQGRFSVKHILTQKAFHLVISPVRTEDSATYY	GATTTTACTCAAGGACGGTTTTCTGTGAAACACATTCTGACCCAGAAAGCCTTTCACTTGGTGATCTCTCCAGTAAGGACTGAAGACAGTGCCACTTACTAC	CAFNAEVPSSRFQLIF	TGTGCCTTTAACGCTGAGGTGCCTTCCTCCCGATTCCAACTCATCTTT	GKGTRVTVEP	GGAAAAGGAACCCGTGTGACTGTGGAACCAA	1080	10	clonotype62	clonotype62_consensus_1	1
CCCAGTTCACGAGGTA-1	TRUE	CCCAGTTCACGAGGTA-1_contig_1	TRUE	550	TRD	TRDV1		TRDJ1	TRDC	TRUE	TRUE	AQKVTQAQSSVSMPVRKAVTLNCLYE	GCCCAGAAGGTTACTCAAGCCCAGTCATCAGTATCCATGCCAGTGAGGAAAGCAGTCACCCTGAACTGCCTGTATGAA	TSWWSYY	ACAAGTTGGTGGTCATATTAT	IFWYKQLPSKEMIFLIR	ATTTTTTGGTACAAGCAACTTCCCAGCAAAGAGATGATTTTCCTTATTCGC	QGSDEQ	CAGGGTTCTGATGAACAG	NAKSGRYSVNFKKAAKSVALTISALQLEDSAKYF	AATGCAAAAAGTGGTCGCTATTCTGTCAACTTCAAGAAAGCAGCGAAATCCGTCGCCTTAACCATTTCAGCCTTACAGCTAGAAGATTCAGCAAAGTACTTT	CALGELLRSSVGDTKLIF	TGTGCTCTTGGGGAACTCCTTCGGTCGAGTGTGGGGGATACTAAACTCATCTTT	GKGTRVTVEP	GGAAAAGGAACCCGTGTGACTGTGGAACCAA	2852	14	clonotype77	clonotype77_consensus_1	1
CCCAGTTCACGAGGTA-1	TRUE	CCCAGTTCACGAGGTA-1_contig_2	TRUE	723	TRG	TRGV5		TRGJ1	TRGC2	TRUE	TRUE	KSSNLEGGTKSVTRPTRSSAEITCDLT	AAATCTTCCAACTTGGAAGGGGGAACGAAGTCAGTCACGAGGCCGACTAGGTCATCTGCTGAAATCACTTGTGACCTTACT	VINAFY	GTAATAAATGCCTTCTAC	IHWYLHQEGKAPQRLLY	ATCCACTGGTACCTACACCAGGAGGGGAAGGCCCCACAGCGTCTTCTGTAC	YDVSNSKDVLES	TATGACGTCTCCAACTCAAAGGATGTGTTGGAATCA	GLSPGKYYTHTPRRWSWILILRNLIENDSGVYY	GGACTCAGTCCAGGAAAGTATTATACTCATACACCCAGGAGGTGGAGCTGGATATTGATACTACGAAATCTAATTGAAAATGATTCTGGGGTCTATTAC	CATWDWYKKLF	TGTGCCACCTGGGACTGGTATAAGAAACTCTTT	GSGTTLVVT	GGCAGTGGAACAACACTTGTTGTCACAG	1643	9	clonotype77	clonotype77_consensus_2	1
CCCTCCTCATAGTAAG-1	TRUE	CCCTCCTCATAGTAAG-1_contig_1	TRUE	554	TRD	TRDV2		TRDJ1	TRDC	TRUE	TRUE	IELVPEHQTVPVSIGVPATLRCSMK	ATTGAGTTGGTGCCTGAACACCAAACAGTGCCTGTGTCAATAGGGGTCCCTGCCACCCTCAGGTGCTCCATGAAA	GEAIGNYY	GGAGAAGCGATCGGTAACTACTAT	INWYRKTQGNTMTFIYR	ATCAACTGGTACAGGAAGACCCAAGGTAACACAATGACTTTCATATACCGA	EKDIYG	GAAAAGGACATCTATGGC	PGFKDNFQGDIDIAKNLAVLKILAPSERDEGSYY	CCTGGTTTCAAAGACAATTTCCAAGGTGACATTGATATTGCAAAGAACCTGGCTGTACTTAAGATACTTGCACCATCAGAGAGAGATGAAGGGTCTTACTAC	CACDGVGIGTDKLIF	TGTGCCTGTGATGGGGTTGGGATTGGAACCGATAAACTCATCTTT	GKGTRVTVEP	GGAAAAGGAACCCGTGTGACTGTGGAACCAA	553	12	clonotype28	clonotype28_consensus_1	1
CCCTCCTCATGCAACT-1	TRUE	CCCTCCTCATGCAACT-1_contig_1	TRUE	557	TRD	TRDV3	TRDD2	TRDJ1	TRDC	TRUE	TRUE	DKVTQSSPDQTVASGSEVVLLCTYD	GACAAAGTAACCCAGAGTTCCCCGGACCAGACGGTGGCGAGTGGCAGTGAGGTGGTACTGCTCTGCACTTACGAC	TVYSNPD	ACTGTATATTCAAATCCAGAT	LFWYRIRPDYSFQFVFY	TTATTCTGGTACCGGATAAGGCCAGATTATTCCTTTCAGTTTGTCTTTTAT	GDNSRSEGA	GGGGATAACAGCAGATCAGAAGGTGCA	DFTQGRFSVKHILTQKAFHLVISPVRTEDSATYY	GATTTTACTCAAGGACGGTTTTCTGTGAAACACATTCTGACCCAGAAAGCCTTTCACTTGGTGATCTCTCCAGTAAGGACTGAAGACAGTGCCACTTACTAC	CASAFLNTDKLIF	TGTGCCTCAGCCTTCCTAAACACCGATAAACTCATCTTT	GKGTRVTVEP	GGAAAAGGAACCCGTGTGACTGTGGAACCAA	1075	28	clonotype4	clonotype4_consensus_1	2
CCGGGATAGTACGTTC-1	TRUE	CCGGGATAGTACGTTC-1_contig_1	TRUE	543	TRD	TRDV3		TRDJ1	TRDC	TRUE	TRUE	DKVTQSSPDQTVASGSEVVLLCTYD	GACAAAGTAACCCAGAGTTCCCCGGACCAGACGGTGGCGAGTGGCAGTGAGGTGGTACTGCTCTGCACTTACGAC	TVYSNPD	ACTGTATATTCAAATCCAGAT	LFWYRIRPDYSFQFVFY	TTATTCTGGTACCGGATAAGGCCAGATTATTCCTTTCAGTTTGTCTTTTAT	GDNSRSEGA	GGGGATAACAGCAGATCAGAAGGTGCA	DFTQGRFSVKHILTQKAFHLVISPVRTEDSATYY	GATTTTACTCAAGGACGGTTTTCTGTGAAACACATTCTGACCCAGAAAGCCTTTCACTTGGTGATCTCTCCAGTAAGGACTGAAGACAGTGCCACTTACTAC	CASHGLGVSDKLIF	TGTGCCTCGCATGGGCTGGGGGTCTCCGATAAACTCATCTTT	GKGTRVTVEP	GGAAAAGGAACCCGTGTGACTGTGGAACCAA	2206	8	clonotype106	clonotype106_consensus_1	1
CCGGGATGTGAGCGAT-1	TRUE	CCGGGATGTGAGCGAT-1_contig_1	TRUE	556	TRD	TRDV1		TRDJ1	TRDC	TRUE	TRUE	AQKVTQAQSSVSMPVRKAVTLNCLYE	GCCCAGAAGGTTACTCAAGCCCAGTCATCAGTATCCATGCCAGTGAGGAAAGCAGTCACCCTGAACTGCCTGTATGAA	TSWWSYY	ACAAGTTGGTGGTCATATTAT	IFWYKQLPSKEMIFLIR	ATTTTTTGGTACAAGCAACTTCCCAGCAAAGAGATGATTTTCCTTATTCGC	QGSDEQ	CAGGGTTCTGATGAACAG	NAKSGRYSVNFKKAAKSVALTISALQLEDSAKYF	AATGCAAAAAGTGGTCGCTATTCTGTCAACTTCAAGAAAGCAGCGAAATCCGTCGCCTTAACCATTTCAGCCTTACAGCTAGAAGATTCAGCAAAGTACTTT	CALGESPAWGIFRYTDKLIF	TGTGCTCTTGGGGAAAGCCCGGCCTGGGGGATATTTAGGTACACCGATAAACTCATCTTT	GKGTRVTVEP	GGAAAAGGAACCCGTGTGACTGTGGAACCAA	1512	24	clonotype49	clonotype49_consensus_1	1
CCGGTAGTCGTCCAGG-1	TRUE	CCGGTAGTCGTCCAGG-1_contig_1	TRUE	550	TRD	TRDV1		TRDJ1	TRDC	TRUE	TRUE	AQKVTQAQSSVSMPVRKAVTLNCLYE	GCCCAGAAGGTTACTCAAGCCCAGTCATCAGTATCCATGCCAGTGAGGAAAGCAGTCACCCTGAACTGCCTGTATGAA	TSWWSYY	ACAAGTTGGTGGTCATATTAT	IFWYKQLPSKEMIFLIR	ATTTTTTGGTACAAGCAACTTCCCAGCAAAGAGATGATTTTCCTTATTCGC	QGSDEQ	CAGGGTTCTGATGAACAG	NAKSGRYSVNFKKAAKSVALTISALQLEDSAKYF	AATGCAAAAAGTGGTCGCTATTCTGTCAACTTCAAGAAAGCAGCGAAATCCGTCGCCTTAACCATTTCAGCCTTACAGCTAGAAGATTCAGCAAAGTACTTT	CALGEPRWGILLYTDKLIF	TGTGCTCTTGGGGAGCCTAGGTGGGGGATACTCTTGTACACCGATAAACTCATCTTT	GKGTRVTVEP	GGAAAAGGAACCCGTGTGACTGTGGAACCAA	980	16	clonotype47	clonotype47_consensus_1	1
CCGGTAGTCGTCCAGG-1	TRUE	CCGGTAGTCGTCCAGG-1_contig_2	TRUE	772	TRG	TRGV4		TRGJP2	TRGC2	TRUE	TRUE	KSVIRQTGSSAEITCDLA	AAGTCAGTCATCAGGCAGACTGGGTCATCTGCTGAAATCACTTGTGATCTTGCT	EGSTGY	GAAGGAAGTACCGGCTAC	IHWYLHQEGKAPQRLLY	ATCCACTGGTACCTACACCAGGAGGGGAAGGCCCCACAGCGTCTTCTGTAC	YDSYTSSVVLES	TATGACTCCTACACCTCCAGCGTTGTGTTGGAATCA	GISPGKYDTYGSTRKNLRMILRNLIENDSGVYY	GGAATCAGCCCAGGGAAGTATGATACTTACGGAAGCACAAGGAAGAACTTGAGAATGATACTGCGAAATCTTATTGAAAATGACTCTGGAGTCTATTAC	CATWDKGDWIKTF	TGTGCCACCTGGGATAAAGGTGATTGGATCAAGACGTTT	AKGTRLIVTSP	GCAAAAGGGACTAGGCTCATAGTAACTTCGCCTG	1084	16	clonotype47	clonotype47_consensus_2	1
CCGTACTTCATCACCC-1	TRUE	CCGTACTTCATCACCC-1_contig_1	TRUE	557	TRD	TRDV3	TRDD2	TRDJ1	TRDC	TRUE	TRUE	DKVTQSSPDQTVASGSEVVLLCTYD	GACAAAGTAACCCAGAGTTCCCCGGACCAGACGGTGGCGAGTGGCAGTGAGGTGGTACTGCTCTGCACTTACGAC	TVYSNPD	ACTGTATATTCAAATCCAGAT	LFWYRIRPDYSFQFVFY	TTATTCTGGTACCGGATAAGGCCAGATTATTCCTTTCAGTTTGTCTTTTAT	GDNSRSEGA	GGGGATAACAGCAGATCAGAAGGTGCA	DFTQGRFSVKHILTQKAFHLVISPVRTEDSATYY	GATTTTACTCAAGGACGGTTTTCTGTGAAACACATTCTGACCCAGAAAGCCTTTCACTTGGTGATCTCTCCAGTAAGGACTGAAGACAGTGCCACTTACTAC	CASAFLNTDKLIF	TGTGCCTCAGCCTTCCTAAACACCGATAAACTCATCTTT	GKGTRVTVEP	GGAAAAGGAACCCGTGTGACTGTGGAACCAA	366	19	clonotype4	clonotype4_consensus_1	2
CCGTACTTCGCGATCG-1	TRUE	CCGTACTTCGCGATCG-1_contig_1	TRUE	565	TRD	TRDV2		TRDJ1	TRDC	TRUE	TRUE	IELVPEHQTVPVSIGVPATLRCSMK	ATTGAGTTGGTGCCTGAACACCAAACAGTGCCTGTGTCAATAGGGGTCCCTGCCACCCTCAGGTGCTCCATGAAA	GEAIGNYY	GGAGAAGCGATCGGTAACTACTAT	INWYRKTQGNTMTFIYR	ATCAACTGGTACAGGAAGACCCAAGGTAACACAATGACTTTCATATACCGA	EKDIYG	GAAAAGGACATCTATGGC	PGFKDNFQGDIDIAKNLAVLKILAPSERDEGSYY	CCTGGTTTCAAAGACAATTTCCAAGGTGACATTGATATTGCAAAGAACCTGGCTGTACTTAAGATACTTGCACCATCAGAGAGAGATGAAGGGTCTTACTAC	CACDTVGGEADKLIF	TGTGCCTGTGACACCGTTGGGGGAGAGGCCGATAAACTCATCTTT	GKGTRVTVEP	GGAAAAGGAACCCGTGTGACTGTGGAACCAA	134	5	clonotype129	clonotype129_consensus_1	1
CCGTTCAGTTGTCGCG-1	TRUE	CCGTTCAGTTGTCGCG-1_contig_1	TRUE	661	TRG	TRGV9		TRGJP	TRGC1	TRUE	TRUE	AGHLEQPQISSTKTLSKTARLECVVS	GCAGGTCACCTAGAGCAACCTCAAATTTCCAGTACTAAAACGCTGTCAAAAACAGCCCGCCTGGAATGTGTGGTGTCT	GITISATS	GGAATAACAATTTCTGCAACATCT	VYWYRERPGEVIQFLVS	GTATATTGGTATCGAGAGAGACCTGGTGAAGTCATACAGTTCCTGGTGTCC	ISYDGTVRKESG	ATTTCATATGACGGCACTGTCAGAAAGGAATCCGGC	IPSGKFEVDRIPETSTSTLTIHNVEKQDIATYY	ATTCCGTCAGGCAAATTTGAGGTGGATAGGATACCTGAAACGTCTACATCCACTCTCACCATTCACAATGTAGAGAAACAGGACATAGCTACCTACTAC	CALWEYRELGKKIKVF	TGTGCCTTGTGGGAATATCGAGAGTTGGGCAAAAAAATCAAGGTATTT	GPGTKLIIT	GGTCCCGGAACAAAGCTTATCATTACAG	1045	8	clonotype1	clonotype1_consensus_2	1
CCGTTCAGTTGTCGCG-1	TRUE	CCGTTCAGTTGTCGCG-1_contig_2	TRUE	571	TRD	TRDV2		TRDJ1	TRDC	TRUE	TRUE	IELVPEHQTVPVSIGVPATLRCSMK	ATTGAGTTGGTGCCTGAACACCAAACAGTGCCTGTGTCAATAGGGGTCCCTGCCACCCTCAGGTGCTCCATGAAA	GEAIGNYY	GGAGAAGCGATCGGTAACTACTAT	INWYRKTQGNTMTFIYR	ATCAACTGGTACAGGAAGACCCAAGGTAACACAATGACTTTCATATACCGA	EKDIYG	GAAAAGGACATCTATGGC	PGFKDNFQGDIDIAKNLAVLKILAPSERDEGSYY	CCTGGTTTCAAAGACAATTTCCAAGGTGACATTGATATTGCAAAGAACCTGGCTGTACTTAAGATACTTGCACCATCAGAGAGAGATGAAGGGTCTTACTAC	CACDPVLGDSYNDKLIF	TGTGCCTGTGATCCGGTACTGGGGGATAGTTATAACGATAAACTCATCTTT	GKGTRVTVEP	GGAAAAGGAACCCGTGTGACTGTGGAACCAA	248	11	clonotype1	clonotype1_consensus_1	1
CCGTTCATCCCGGATG-1	TRUE	CCGTTCATCCCGGATG-1_contig_1	TRUE	549	TRD	TRDV1	TRDD2	TRDJ1	TRDC	TRUE	TRUE	AQKVTQAQSSVSMPVRKAVTLNCLYE	GCCCAGAAGGTTACTCAAGCCCAGTCATCAGTATCCATGCCAGTGAGGAAAGCAGTCACCCTGAACTGCCTGTATGAA	TSWWSYY	ACAAGTTGGTGGTCATATTAT	IFWYKQLPSKEMIFLIR	ATTTTTTGGTACAAGCAACTTCCCAGCAAAGAGATGATTTTCCTTATTCGC	QGSDEQ	CAGGGTTCTGATGAACAG	NAKSGRYSVNFKKAAKSVALTISALQLEDSAKYF	AATGCAAAAAGTGGTCGCTATTCTGTCAACTTCAAGAAAGCAGCGAAATCCGTCGCCTTAACCATTTCAGCCTTACAGCTAGAAGATTCAGCAAAGTACTTT	CALGETFLPKLGPLKLIF	TGTGCTCTTGGGGAAACCTTCCTACCAAAACTGGGGCCTCTTAAACTCATCTTT	GKGTRVTVEP	GGAAAAGGAACCCGTGTGACTGTGGAACCAA	1377	9	clonotype18	clonotype18_consensus_1	1
CCTAAAGCACTGTGTA-1	TRUE	CCTAAAGCACTGTGTA-1_contig_1	TRUE	656	TRD	TRDV2		TRDJ1	TRDC	TRUE	TRUE	IELVPEHQTVPVSIGVPATLRCSMK	ATTGAGTTGGTGCCTGAACACCAAACAGTGCCTGTGTCAATAGGGGTCCCTGCCACCCTCAGGTGCTCCATGAAA	GEAIGNYY	GGAGAAGCGATCGGTAACTACTAT	INWYRKTQGNTMTFIYR	ATCAACTGGTACAGGAAGACCCAAGGTAACACAATGACTTTCATATACCGA	EKDIYG	GAAAAGGACATCTATGGC	PGFKDNFQGDIDIAKNLAVLKILAPSERDEGSYY	CCTGGTTTCAAAGACAATTTCCAAGGTGACATTGATATTGCAAAGAACCTGGCTGTACTTAAGATACTTGCACCATCAGAGAGAGATGAAGGGTCTTACTAC	CACEAEVLGDEFADKLIF	TGTGCCTGTGAAGCCGAAGTACTGGGGGATGAATTTGCCGATAAACTCATCTTT	GKGTRVTVEP	GGAAAAGGAACCCGTGTGACTGTGGAACCAA	1080	5	clonotype66	clonotype66_consensus_2	1
CCTAAAGCACTGTGTA-1	TRUE	CCTAAAGCACTGTGTA-1_contig_2	TRUE	650	TRD	TRDV2	TRDD3	TRDJ1	TRDC	TRUE	TRUE	IELVPEHQTVPVSIGVPATLRCSMK	ATTGAGTTGGTGCCTGAACACCAAACAGTGCCTGTGTCAATAGGGGTCCCTGCCACCCTCAGGTGCTCCATGAAA	GEAIGNYY	GGAGAAGCGATCGGTAACTACTAT	INWYRKTQGNTMTFIYR	ATCAACTGGTACAGGAAGACCCAAGGTAACACAATGACTTTCATATACCGA	EKDIYG	GAAAAGGACATCTATGGC	PGFKDNFQGDIDIAKNLAVLKILAPSERDEGSYY	CCTGGTTTCAAAGACAATTTCCAAGGTGACATTGATATTGCAAAGAACCTGGCTGTACTTAAGATACTTGCACCATCAGAGAGAGATGAAGGGTCTTACTAC	CACDGILGDTRDKLIF	TGTGCCTGTGACGGAATACTGGGGGATACCCGAGATAAACTCATCTTT	GKGTRVTVEP	GGAAAAGGAACCCGTGTGACTGTGGAACCAA	512	15	clonotype66	clonotype66_consensus_1	1
CCTAAAGCACTGTGTA-1	TRUE	CCTAAAGCACTGTGTA-1_contig_3	TRUE	676	TRG	TRGV9		TRGJP	TRGC1	TRUE	TRUE	AGHLEQPQISSTKTLSKTARLECVVS	GCAGGTCACCTAGAGCAACCTCAAATTTCCAGTACTAAAACGCTGTCAAAAACAGCCCGCCTGGAATGTGTGGTGTCT	GITISATS	GGAATAACAATTTCTGCAACATCT	VYWYRERPGEVIQFLVS	GTATATTGGTATCGAGAGAGACCTGGTGAAGTCATACAGTTCCTGGTGTCC	ISYDGTVRKESG	ATTTCATATGACGGCACTGTCAGAAAGGAATCCGGC	IPSGKFEVDRIPETSTSTLTIHNVEKQDIATYY	ATTCCGTCAGGCAAATTTGAGGTGGATAGGATACCTGAAACGTCTACATCCACTCTCACCATTCACAATGTAGAGAAACAGGACATAGCTACCTACTAC	CALWEAVEELGKKIKVF	TGTGCCTTGTGGGAGGCCGTAGAAGAGTTGGGCAAAAAAATCAAGGTATTT	GPGTKLIIT	GGTCCCGGAACAAAGCTTATCATTACAG	151	9	clonotype66	clonotype66_consensus_3	1
CCTAAAGGTTGGTTTG-1	TRUE	CCTAAAGGTTGGTTTG-1_contig_1	TRUE	563	TRD	TRDV1		TRDJ1	TRDC	TRUE	TRUE	AQKVTQAQSSVSMPVRKAVTLNCLYE	GCCCAGAAGGTTACTCAAGCCCAGTCATCAGTATCCATGCCAGTGAGGAAAGCAGTCACCCTGAACTGCCTGTATGAA	TSWWSYY	ACAAGTTGGTGGTCATATTAT	IFWYKQLPSKEMIFLIR	ATTTTTTGGTACAAGCAACTTCCCAGCAAAGAGATGATTTTCCTTATTCGC	QGSDEQ	CAGGGTTCTGATGAACAG	NAKSGRYSVNFKKAAKSVALTISALQLEDSAKYF	AATGCAAAAAGTGGTCGCTATTCTGTCAACTTCAAGAAAGCAGCGAAATCCGTCGCCTTAACCATTTCAGCCTTACAGCTAGAAGATTCAGCAAAGTACTTT	CALGDHYPRGYLIPRYTDKLIF	TGTGCTCTTGGGGACCACTATCCTAGAGGATACCTTATCCCGCGGTACACCGATAAACTCATCTTT	GKGTRVTVEP	GGAAAAGGAACCCGTGTGACTGTGGAACCAA	3716	54	clonotype260	clonotype260_consensus_1	1
CCTAAAGGTTGGTTTG-1	TRUE	CCTAAAGGTTGGTTTG-1_contig_2	TRUE	533	TRG	TRGV3		TRGJ1	TRGC1	TRUE	TRUE	KSVTRQTGSSAEITCDLT	AAGTCAGTCACCAGGCAGACTGGGTCATCTGCTGAAATCACTTGCGATCTTACT	VTNTFY	GTAACAAATACCTTCTAC	IHWYLHQEGKAPQRLLY	ATCCACTGGTACCTACACCAGGAGGGGAAGGCCCCACAGCGTCTTCTGTAC	YDVSTARDVLES	TATGACGTCTCCACCGCAAGGGATGTGTTGGAATCA	GLSPGKYYTHTPRRWSWILRLQNLIENDSGVYY	GGACTCAGTCCAGGAAAGTATTATACTCATACACCCAGGAGGTGGAGCTGGATATTGAGACTGCAAAATCTAATTGAAAATGATTCTGGGGTCTATTAC	CATWDSRYDYYKKLF	TGTGCCACCTGGGACAGTCGTTACGATTATTATAAGAAACTCTTT	GSGTTLVVT	GGCAGTGGAACAACACTTGTTGTCACAG	44	11	clonotype260	clonotype260_consensus_2	1
CCTACACTCTGATTCT-1	TRUE	CCTACACTCTGATTCT-1_contig_1	TRUE	561	TRD	TRDV1		TRDJ1	TRDC	TRUE	TRUE	AQKVTQAQSSVSMPVRKAVTLNCLYE	GCCCAGAAGGTTACTCAAGCCCAGTCATCAGTATCCATGCCAGTGAGGAAAGCAGTCACCCTGAACTGCCTGTATGAA	TSWWSYY	ACAAGTTGGTGGTCATATTAT	IFWYKQLPSKEMIFLIR	ATTTTTTGGTACAAGCAACTTCCCAGCAAAGAGATGATTTTCCTTATTCGC	QGSDEQ	CAGGGTTCTGATGAACAG	NAKSGRYSVNFKKAAKSVALTISALQLEDSAKYF	AATGCAAAAAGTGGTCGCTATTCTGTCAACTTCAAGAAAGCAGCGAAATCCGTCGCCTTAACCATTTCAGCCTTACAGCTAGAAGATTCAGCAAAGTACTTT	CALGEPLLQAGGYTSYTDKLIF	TGTGCTCTTGGGGAACCTCTCCTTCAAGCCGGGGGATACACTTCGTACACCGATAAACTCATCTTT	GKGTRVTVEP	GGAAAAGGAACCCGTGTGACTGTGGAACCAA	2894	13	clonotype5	clonotype5_consensus_1	1
CCTACCAAGACAGAGA-1	TRUE	CCTACCAAGACAGAGA-1_contig_1	TRUE	559	TRD	TRDV1	TRDD3	TRDJ1	TRDC	TRUE	TRUE	AQKVTQAQSSVSMPVRKAVTLNCLYE	GCCCAGAAGGTTACTCAAGCCCAGTCATCAGTATCCATGCCAGTGAGGAAAGCAGTCACCCTGAACTGCCTGTATGAA	TSWWSYY	ACAAGTTGGTGGTCATATTAT	IFWYKQLPSKEMIFLIR	ATTTTTTGGTACAAGCAACTTCCCAGCAAAGAGATGATTTTCCTTATTCGC	QGSDEQ	CAGGGTTCTGATGAACAG	NAKSGRYSVNFKKAAKSVALTISALQLEDSAKYF	AATGCAAAAAGTGGTCGCTATTCTGTCAACTTCAAGAAAGCAGCGAAATCCGTCGCCTTAACCATTTCAGCCTTACAGCTAGAAGATTCAGCAAAGTACTTT	CALGEPSISYSWGIRYTDKLIF	TGTGCTCTTGGGGAACCGTCAATCTCCTACAGCTGGGGGATACGCTACACCGATAAACTCATCTTT	GKGTRVTVEP	GGAAAAGGAACCCGTGTGACTGTGGAACCAA	2419	7	clonotype254	clonotype254_consensus_1	1
CCTACCAGTCGGCACT-1	TRUE	CCTACCAGTCGGCACT-1_contig_1	TRUE	566	TRD	TRDV3	TRDD3	TRDJ3	TRDC	TRUE	TRUE	DKVTQSSPDQTVASGSEVVLLCTYD	GACAAAGTAACCCAGAGTTCCCCGGACCAGACGGTGGCGAGTGGCAGTGAGGTGGTACTGCTCTGCACTTACGAC	TVYSNPD	ACTGTATATTCAAATCCAGAT	LFWYRIRPDYSFQFVFY	TTATTCTGGTACCGGATAAGGCCAGATTATTCCTTTCAGTTTGTCTTTTAT	GDNSRSEGA	GGGGATAACAGCAGATCAGAAGGTGCA	DFTQGRFSVKHILTQKAFHLVISPVRTEDSATYY	GATTTTACTCAAGGACGGTTTTCTGTGAAACACATTCTGACCCAGAAAGCCTTTCACTTGGTGATCTCTCCAGTAAGGACTGAAGACAGTGCCACTTACTAC	CAFEAFPTGGYYSWDTRQMFF	TGTGCCTTTGAGGCCTTCCCTACTGGGGGATACTATTCTTGGGACACCCGACAGATGTTTTTC	GTGIKLFVEP	GGAACTGGCATCAAACTCTTCGTGGAGCCCC	650	10	clonotype50	clonotype50_consensus_1	2
CCTAGCTAGAGACTAT-1	TRUE	CCTAGCTAGAGACTAT-1_contig_1	TRUE	541	TRD	TRDV1		TRDJ1	TRDC	TRUE	TRUE	AQKVTQAQSSVSMPVRKAVTLNCLYE	GCCCAGAAGGTTACTCAAGCCCAGTCATCAGTATCCATGCCAGTGAGGAAAGCAGTCACCCTGAACTGCCTGTATGAA	TSWWSYY	ACAAGTTGGTGGTCATATTAT	IFWYKQLPSKEMIFLIR	ATTTTTTGGTACAAGCAACTTCCCAGCAAAGAGATGATTTTCCTTATTCGC	QGSDEQ	CAGGGTTCTGATGAACAG	NAKSGRYSVNFKKAAKSVALTISALQLEDSAKYF	AATGCAAAAAGTGGTCGCTATTCTGTCAACTTCAAGAAAGCAGCGAAATCCGTCGCCTTAACCATTTCAGCCTTACAGCTAGAAGATTCAGCAAAGTACTTT	CALGETYWGPGDKLIF	TGTGCTCTTGGGGAAACCTACTGGGGGCCTGGTGATAAACTCATCTTT	GKGTRVTVEP	GGAAAAGGAACCCGTGTGACTGTGGAACCAA	4458	18	clonotype6	clonotype6_consensus_1	1
CCTAGCTGTTTAGGAA-1	TRUE	CCTAGCTGTTTAGGAA-1_contig_1	TRUE	556	TRD	TRDV1	TRDD3	TRDJ1	TRDC	TRUE	TRUE	AQKVTQAQSSVSMPVRKAVTLNCLYE	GCCCAGAAGGTTACTCAAGCCCAGTCATCAGTATCCATGCCAGTGAGGAAAGCAGTCACCCTGAACTGCCTGTATGAA	TSWWSYY	ACAAGTTGGTGGTCATATTAT	IFWYKQLPSKEMIFLIR	ATTTTTTGGTACAAGCAACTTCCCAGCAAAGAGATGATTTTCCTTATTCGC	QGSDEQ	CAGGGTTCTGATGAACAG	NAKSGRYSVNFKKAAKSVALTISALQLEDSAKYF	AATGCAAAAAGTGGTCGCTATTCTGTCAACTTCAAGAAAGCAGCGAAATCCGTCGCCTTAACCATTTCAGCCTTACAGCTAGAAGATTCAGCAAAGTACTTT	CALGEGGAQYWGINPPDKLIF	TGTGCTCTTGGGGAAGGAGGGGCTCAGTACTGGGGGATAAATCCTCCCGATAAACTCATCTTT	GKGTRVTVEP	GGAAAAGGAACCCGTGTGACTGTGGAACCAA	2131	15	clonotype242	clonotype242_consensus_1	1
CCTCAGTTCATGTGGT-1	TRUE	CCTCAGTTCATGTGGT-1_contig_1	TRUE	688	TRG	TRGV9		TRGJ1	TRGC2	TRUE	TRUE	AGHLEQPQISSTKTLSKTARLECVVS	GCAGGTCACCTAGAGCAACCTCAAATTTCCAGTACTAAAACGCTGTCAAAAACAGCCCGCCTGGAATGTGTGGTGTCT	GITISATS	GGAATAACAATTTCTGCAACATCT	VYWYRERPGEVIQFLVS	GTATATTGGTATCGAGAGAGACCTGGTGAAGTCATACAGTTCCTGGTGTCC	ISYDGTVRKESG	ATTTCATATGACGGCACTGTCAGAAAGGAATCCGGC	IPSGKFEVDRIPETSTSTLTIHNVEKQDIATYY	ATTCCGTCAGGCAAATTTGAGGTGGATAGGATACCTGAAACGTCTACATCCACTCTCACCATTCACAATGTAGAGAAACAGGACATAGCTACCTACTAC	CALWEVGNYYKKLF	TGTGCCTTGTGGGAGGTGGGGAATTATTATAAGAAACTCTTT	GSGTTLVVT	GGCAGTGGAACAACACTTGTTGTCACAG	3119	6	clonotype13	clonotype13_consensus_3	1
CCTCAGTTCATGTGGT-1	TRUE	CCTCAGTTCATGTGGT-1_contig_2	TRUE	563	TRD	TRDV3		TRDJ1	TRDC	TRUE	TRUE	DKVTQSSPDQTVASGSEVVLLCTYD	GACAAAGTAACCCAGAGTTCCCCGGACCAGACGGTGGCGAGTGGCAGTGAGGTGGTACTGCTCTGCACTTACGAC	TVYSNPD	ACTGTATATTCAAATCCAGAT	LFWYRIRPDYSFQFVFY	TTATTCTGGTACCGGATAAGGCCAGATTATTCCTTTCAGTTTGTCTTTTAT	GDNSRSEGA	GGGGATAACAGCAGATCAGAAGGTGCA	DFTQGRFSVKHILTQKAFHLVISPVRTEDSATYY	GATTTTACTCAAGGACGGTTTTCTGTGAAACACATTCTGACCCAGAAAGCCTTTCACTTGGTGATCTCTCCAGTAAGGACTGAAGACAGTGCCACTTACTAC	CAFRPPLLGIRVGDKLIF	TGTGCCTTTAGACCTCCCCTATTGGGGATACGCGTTGGCGATAAACTCATCTTT	GKGTRVTVEP	GGAAAAGGAACCCGTGTGACTGTGGAACCAA	570	9	clonotype13	clonotype13_consensus_1	1
CCTCAGTTCATGTGGT-1	TRUE	CCTCAGTTCATGTGGT-1_contig_3	TRUE	551	TRD	TRDV3		TRDJ1	TRDC	TRUE	TRUE	DKVTQSSPDQTVASGSEVVLLCTYD	GACAAAGTAACCCAGAGTTCCCCGGACCAGACGGTGGCGAGTGGCAGTGAGGTGGTACTGCTCTGCACTTACGAC	TVYSNPD	ACTGTATATTCAAATCCAGAT	LFWYRIRPDYSFQFVFY	TTATTCTGGTACCGGATAAGGCCAGATTATTCCTTTCAGTTTGTCTTTTAT	GDNSRSEGA	GGGGATAACAGCAGATCAGAAGGTGCA	DFTQGRFSVKHILTQKAFHLVISPVRTEDSATYY	GATTTTACTCAAGGACGGTTTTCTGTGAAACACATTCTGACCCAGAAAGCCTTTCACTTGGTGATCTCTCCAGTAAGGACTGAAGACAGTGCCACTTACTAC	CAFRSLGDTDKLIF	TGTGCCTTTAGGTCGTTGGGTGACACCGATAAACTCATCTTT	GKGTRVTVEP	GGAAAAGGAACCCGTGTGACTGTGGAACCAA	1434	13	clonotype13	clonotype13_consensus_2	1
CCTCTGACACCAGATT-1	TRUE	CCTCTGACACCAGATT-1_contig_1	TRUE	563	TRD	TRDV1		TRDJ1	TRDC	TRUE	TRUE	AQKVTQAQSSVSMPVRKAVTLNCLYE	GCCCAGAAGGTTACTCAAGCCCAGTCATCAGTATCCATGCCAGTGAGGAAAGCAGTCACCCTGAACTGCCTGTATGAA	TSWWSYY	ACAAGTTGGTGGTCATATTAT	IFWYKQLPSKEMIFLIR	ATTTTTTGGTACAAGCAACTTCCCAGCAAAGAGATGATTTTCCTTATTCGC	QGSDEQ	CAGGGTTCTGATGAACAG	NAKSGRYSVNFKKAAKSVALTISALQLEDSAKYF	AATGCAAAAAGTGGTCGCTATTCTGTCAACTTCAAGAAAGCAGCGAAATCCGTCGCCTTAACCATTTCAGCCTTACAGCTAGAAGATTCAGCAAAGTACTTT	CALGYTPDDILSDMGYTRKLIF	TGTGCTCTTGGTTACACACCCGACGATATCCTTTCCGACATGGGATACACGCGGAAACTCATCTTT	GKGTRVTVEP	GGAAAAGGAACCCGTGTGACTGTGGAACCAA	415	10	clonotype36	clonotype36_consensus_1	1
CCTCTGACACCTATCC-1	TRUE	CCTCTGACACCTATCC-1_contig_1	TRUE	566	TRD	TRDV3		TRDJ1	TRDC	TRUE	TRUE	DKVTQSSPDQTVASGSEVVLLCTYD	GACAAAGTAACCCAGAGTTCCCCGGACCAGACGGTGGCGAGTGGCAGTGAGGTGGTACTGCTCTGCACTTACGAC	TVYSNPD	ACTGTATATTCAAATCCAGAT	LFWYRIRPDYSFQFVFY	TTATTCTGGTACCGGATAAGGCCAGATTATTCCTTTCAGTTTGTCTTTTAT	GDNSRSEGA	GGGGATAACAGCAGATCAGAAGGTGCA	DFTQGRFSVKHILTQKAFHLVISPVRTEDSATYY	GATTTTACTCAAGGACGGTTTTCTGTGAAACACATTCTGACCCAGAAAGCCTTTCACTTGGTGATCTCTCCAGTAAGGACTGAAGACAGTGCCACTTACTAC	CASSYEGILYTDKLIF	TGTGCCTCCTCCTACGAGGGGATACTGTACACCGATAAACTCATCTTT	GKGTRVTVEP	GGAAAAGGAACCCGTGTGACTGTGGAACCAA	1301	11	clonotype10	clonotype10_consensus_1	1
CCTCTGAGTAAGTGGC-1	TRUE	CCTCTGAGTAAGTGGC-1_contig_1	TRUE	559	TRD	TRDV1	TRDD3	TRDJ1	TRDC	TRUE	TRUE	AQKVTQAQSSVSMPVRKAVTLNCLYE	GCCCAGAAGGTTACTCAAGCCCAGTCATCAGTATCCATGCCAGTGAGGAAAGCAGTCACCCTGAACTGCCTGTATGAA	TSWWSYY	ACAAGTTGGTGGTCATATTAT	IFWYKQLPSKEMIFLIR	ATTTTTTGGTACAAGCAACTTCCCAGCAAAGAGATGATTTTCCTTATTCGC	QGSDEQ	CAGGGTTCTGATGAACAG	NAKSGRYSVNFKKAAKSVALTISALQLEDSAKYF	AATGCAAAAAGTGGTCGCTATTCTGTCAACTTCAAGAAAGCAGCGAAATCCGTCGCCTTAACCATTTCAGCCTTACAGCTAGAAGATTCAGCAAAGTACTTT	CALGELGRAPHWGILTDKLIF	TGTGCTCTTGGGGAACTAGGACGGGCCCCCCACTGGGGGATACTAACCGATAAACTCATCTTT	GKGTRVTVEP	GGAAAAGGAACCCGTGTGACTGTGGAACCAA	223	12	clonotype53	clonotype53_consensus_1	2
CCTCTGATCCGAATGT-1	TRUE	CCTCTGATCCGAATGT-1_contig_1	TRUE	681	TRG	TRGV9		TRGJ1	TRGC2	TRUE	TRUE	AGHLEQPQISSTKTLSKTARLECVVS	GCAGGTCACCTAGAGCAACCTCAAATTTCCAGTACTAAAACGCTGTCAAAAACAGCCCGCCTGGAATGTGTGGTGTCT	GITISATS	GGAATAACAATTTCTGCAACATCT	VYWYRERPGEVIQFLVS	GTATATTGGTATCGAGAGAGACCTGGTGAAGTCATACAGTTCCTGGTGTCC	ISYDGTVRKESG	ATTTCATATGACGGCACTGTCAGAAAGGAATCCGGC	IPSGKFEVDRIPETSTSTLTIHNVEKQDIATYY	ATTCCGTCAGGCAAATTTGAGGTGGATAGGATACCTGAAACGTCTACATCCACTCTCACCATTCACAATGTAGAGAAACAGGACATAGCTACCTACTAC	CALWEVPNKKLF	TGTGCCTTGTGGGAGGTGCCCAATAAGAAACTCTTT	GSGTTLVVT	GGCAGTGGAACAACACTTGTTGTCACAG	93	4	clonotype3	clonotype3_consensus_2	1
CCTCTGATCCGAATGT-1	TRUE	CCTCTGATCCGAATGT-1_contig_2	TRUE	559	TRD	TRDV1		TRDJ1	TRDC	TRUE	TRUE	AQKVTQAQSSVSMPVRKAVTLNCLYE	GCCCAGAAGGTTACTCAAGCCCAGTCATCAGTATCCATGCCAGTGAGGAAAGCAGTCACCCTGAACTGCCTGTATGAA	TSWWSYY	ACAAGTTGGTGGTCATATTAT	IFWYKQLPSKEMIFLIR	ATTTTTTGGTACAAGCAACTTCCCAGCAAAGAGATGATTTTCCTTATTCGC	QGSDEQ	CAGGGTTCTGATGAACAG	NAKSGRYSVNFKKAAKSVALTISALQLEDSAKYF	AATGCAAAAAGTGGTCGCTATTCTGTCAACTTCAAGAAAGCAGCGAAATCCGTCGCCTTAACCATTTCAGCCTTACAGCTAGAAGATTCAGCAAAGTACTTT	CALGELALPRTKAWGIPTGLIF	TGTGCTCTTGGGGAACTAGCCCTTCCTAGAACGAAGGCCTGGGGGATACCGACTGGGCTCATCTTT	GKGTRVTVEP	GGAAAAGGAACCCGTGTGACTGTGGAACCAA	142	11	clonotype3	clonotype3_consensus_1	1
CCTTACGAGTTACGGG-1	TRUE	CCTTACGAGTTACGGG-1_contig_1	TRUE	563	TRD	TRDV2		TRDJ3	TRDC	TRUE	TRUE	IELVPEHQTVPVSIGVPATLRCSMK	ATTGAGTTGGTGCCTGAACACCAAACAGTGCCTGTGTCAATAGGGGTCCCTGCCACCCTCAGGTGCTCCATGAAA	GEAIGNYY	GGAGAAGCGATCGGTAACTACTAT	INWYRKTQGNTMTFIYR	ATCAACTGGTACAGGAAGACCCAAGGTAACACAATGACTTTCATATACCGA	EKDIYG	GAAAAGGACATCTATGGC	PGFKDNFQGDIDIAKNLAVLKILAPSERDEGSYY	CCTGGTTTCAAAGACAATTTCCAAGGTGACATTGATATTGCAAAGAACCTGGCTGTACTTAAGATACTTGCACCATCAGAGAGAGATGAAGGGTCTTACTAC	CACDLLGDIGSGSSRQMFF	TGTGCCTGTGATTTACTGGGGGATATAGGCTCTGGCAGCAGCCGACAGATGTTTTTC	GTGIKLFVEP	GGAACTGGCATCAAACTCTTCGTGGAGCCCC	1042	10	clonotype9	clonotype9_consensus_1	1
CCTTACGAGTTACGGG-1	TRUE	CCTTACGAGTTACGGG-1_contig_2	TRUE	789	TRG	TRGV9		TRGJP	TRGC1	TRUE	TRUE	AGHLEQPQISSTKTLSKTARLECVVS	GCAGGTCACCTAGAGCAACCTCAAATTTCCAGTACTAAAACGCTGTCAAAAACAGCCCGCCTGGAATGTGTGGTGTCT	GITISATS	GGAATAACAATTTCTGCAACATCT	VYWYRERPGEVIQFLVS	GTATATTGGTATCGAGAGAGACCTGGTGAAGTCATACAGTTCCTGGTGTCC	ISYDGTVRKESG	ATTTCATATGACGGCACTGTCAGAAAGGAATCCGGC	IPSGKFEVDRIPETSTSTLTIHNVEKQDIATYY	ATTCCGTCAGGCAAATTTGAGGTGGATAGGATACCTGAAACGTCTACATCCACTCTCACCATTCACAATGTAGAGAAACAGGACATAGCTACCTACTAC	CALWEYELGKKIKVF	TGTGCCTTGTGGGAGTACGAGTTGGGCAAAAAAATCAAGGTATTT	GPGTKLIIT	GGTCCCGGAACAAAGCTTATCATTACAG	260	23	clonotype9	clonotype9_consensus_2	1
CCTTACGCAATGTAAG-1	TRUE	CCTTACGCAATGTAAG-1_contig_1	TRUE	548	TRD	TRDV1	TRDD3	TRDJ1	TRDC	TRUE	TRUE	AQKVTQAQSSVSMPVRKAVTLNCLYE	GCCCAGAAGGTTACTCAAGCCCAGTCATCAGTATCCATGCCAGTGAGGAAAGCAGTCACCCTGAACTGCCTGTATGAA	TSWWSYY	ACAAGTTGGTGGTCATATTAT	IFWYKQLPSKEMIFLIR	ATTTTTTGGTACAAGCAACTTCCCAGCAAAGAGATGATTTTCCTTATTCGC	QGSDEQ	CAGGGTTCTGATGAACAG	NAKSGRYSVNFKKAAKSVALTISALQLEDSAKYF	AATGCAAAAAGTGGTCGCTATTCTGTCAACTTCAAGAAAGCAGCGAAATCCGTCGCCTTAACCATTTCAGCCTTACAGCTAGAAGATTCAGCAAAGTACTTT	CALGEDGTQYWGMGLIF	TGTGCTCTTGGGGAAGACGGCACCCAGTACTGGGGGATGGGGCTCATCTTT	GKGTRVTVEP	GGAAAAGGAACCCGTGTGACTGTGGAACCAA	465	9	clonotype162	clonotype162_consensus_1	1
CCTTACGCAATGTAAG-1	TRUE	CCTTACGCAATGTAAG-1_contig_2	TRUE	619	TRG	TRGV4		TRGJ1	TRGC2	TRUE	TRUE	KSVIRQTGSSAEITCDLA	AAGTCAGTCATCAGGCAGACTGGGTCATCTGCTGAAATCACTTGTGATCTTGCT	EGSTGY	GAAGGAAGTACCGGCTAC	IHWYLHQEGKAPQRLLY	ATCCACTGGTACCTACACCAGGAGGGGAAGGCCCCACAGCGTCTTCTGTAC	YDSYTSSVVLES	TATGACTCCTACACCTCCAGCGTTGTGTTGGAATCA	GISREKYHTYASTGKSLKFILENLIERDSGVYY	GGAATCAGTCGAGAAAAGTATCATACTTATGCAAGCACAGGGAAGAGCCTTAAATTTATACTGGAAAATCTAATTGAACGTGACTCTGGGGTCTATTAC	CATWDVHYYKKLF	TGTGCCACCTGGGATGTCCATTATTATAAGAAACTCTTT	GSGTTLVVT	GGCAGTGGAACAACACTTGTTGTCACAG	1527	5	clonotype162	clonotype162_consensus_2	1
CCTTACGTCTCGGACG-1	TRUE	CCTTACGTCTCGGACG-1_contig_1	TRUE	533	TRD	TRDV1		TRDJ1	TRDC	TRUE	TRUE	AQKVTQAQSSVSMPVRKAVTLNCLYE	GCCCAGAAGGTTACTCAAGCCCAGTCATCAGTATCCATGCCAGTGAGGAAAGCAGTCACCCTGAACTGCCTGTATGAA	TSWWSYY	ACAAGTTGGTGGTCATATTAT	IFWYKQLPSKEMIFLIR	ATTTTTTGGTACAAGCAACTTCCCAGCAAAGAGATGATTTTCCTTATTCGC	QGSDEQ	CAGGGTTCTGATGAACAG	NAKSGRYSVNFKKAAKSVALTISALQLEDSAKYF	AATGCAAAAAGTGGTCGCTATTCTGTCAACTTCAAGAAAGCAGCGAAATCCGTCGCCTTAACCATTTCAGCCTTACAGCTAGAAGATTCAGCAAAGTACTTT	CALGAYTDKLIF	TGTGCTCTTGGAGCGTACACCGATAAACTCATCTTT	GKGTRVTVEP	GGAAAAGGAACCCGTGTGACTGTGGAACCAA	834	35	clonotype98	clonotype98_consensus_1	1
CCTTACGTCTCGGACG-1	TRUE	CCTTACGTCTCGGACG-1_contig_2	TRUE	670	TRG	TRGV5		TRGJ1	TRGC2	TRUE	TRUE	KSSNLEGGTKSVTRPTRSSAEITCDLT	AAATCTTCCAACTTGGAAGGGGGAACGAAGTCAGTCACGAGGCCGACTAGGTCATCTGCTGAAATCACTTGTGACCTTACT	VINAFY	GTAATAAATGCCTTCTAC	IHWYLHQEGKAPQRLLY	ATCCACTGGTACCTACACCAGGAGGGGAAGGCCCCACAGCGTCTTCTGTAC	YDVSNSKDVLES	TATGACGTCTCCAACTCAAAGGATGTGTTGGAATCA	GLSPGKYYTHTPRRWSWILILRNLIENDSGVYY	GGACTCAGTCCAGGAAAGTATTATACTCATACACCCAGGAGGTGGAGCTGGATATTGATACTACGAAATCTAATTGAAAATGATTCTGGGGTCTATTAC	CATWDRPNYYKKLF	TGTGCCACCTGGGACAGGCCGAATTATTATAAGAAACTCTTT	GSGTTLVVT	GGCAGTGGAACAACACTTGTTGTCACAG	1376	8	clonotype98	clonotype98_consensus_2	1
CCTTCCCGTCCATCCT-1	TRUE	CCTTCCCGTCCATCCT-1_contig_1	TRUE	548	TRD	TRDV1	TRDD3	TRDJ1	TRDC	TRUE	TRUE	AQKVTQAQSSVSMPVRKAVTLNCLYE	GCCCAGAAGGTTACTCAAGCCCAGTCATCAGTATCCATGCCAGTGAGGAAAGCAGTCACCCTGAACTGCCTGTATGAA	TSWWSYY	ACAAGTTGGTGGTCATATTAT	IFWYKQLPSKEMIFLIR	ATTTTTTGGTACAAGCAACTTCCCAGCAAAGAGATGATTTTCCTTATTCGC	QGSDEQ	CAGGGTTCTGATGAACAG	NAKSGRYSVNFKKAAKSVALTISALQLEDSAKYF	AATGCAAAAAGTGGTCGCTATTCTGTCAACTTCAAGAAAGCAGCGAAATCCGTCGCCTTAACCATTTCAGCCTTACAGCTAGAAGATTCAGCAAAGTACTTT	CALGTLLVGDTPYDKLIF	TGTGCTCTTGGGACCCTTCTGGTGGGGGATACGCCGTACGATAAACTCATCTTT	GKGTRVTVEP	GGAAAAGGAACCCGTGTGACTGTGGAACCAA	325	10	clonotype182	clonotype182_consensus_1	1
CCTTCGAAGCCAGAAC-1	TRUE	CCTTCGAAGCCAGAAC-1_contig_1	TRUE	528	TRD	TRDV2	TRDD3	TRDJ1	TRDC	TRUE	TRUE	IELVPEHQTVPVSIGVPATLRCSMK	ATTGAGTTGGTGCCTGAACACCAAACAGTGCCTGTGTCAATAGGGGTCCCTGCCACCCTCAGGTGCTCCATGAAA	GEAIGNYY	GGAGAAGCGATCGGTAACTACTAT	INWYRKTQGNTMTFIYR	ATCAACTGGTACAGGAAGACCCAAGGTAACACAATGACTTTCATATACCGA	EKDIYG	GAAAAGGACATCTATGGC	PGFKDNFQGDIDIAKNLAVLKILAPSERDEGSYY	CCTGGTTTCAAAGACAATTTCCAAGGTGACATTGATATTGCAAAGAACCTGGCTGTACTTAAGATACTTGCACCATCAGAGAGAGATGAAGGGTCTTACTAC	CACDALLGDTNTDKLIF	TGTGCCTGTGACGCTCTACTGGGGGATACGAACACCGATAAACTCATCTTT	GKGTRVTVEP	GGAAAAGGAACCCGTGTGACTGTGGAACCAA	3253	9	clonotype11	clonotype11_consensus_1	1
CCTTCGAGTCTAGCCG-1	TRUE	CCTTCGAGTCTAGCCG-1_contig_1	TRUE	572	TRD	TRDV3	TRDD2	TRDJ1	TRDC	TRUE	TRUE	DKVTQSSPDQTVASGSEVVLLCTYD	GACAAAGTAACCCAGAGTTCCCCGGACCAGACGGTGGCGAGTGGCAGTGAGGTGGTACTGCTCTGCACTTACGAC	TVYSNPD	ACTGTATATTCAAATCCAGAT	LFWYRIRPDYSFQFVFY	TTATTCTGGTACCGGATAAGGCCAGATTATTCCTTTCAGTTTGTCTTTTAT	GDNSRSEGA	GGGGATAACAGCAGATCAGAAGGTGCA	DFTQGRFSVKHILTQKAFHLVISPVRTEDSATYY	GATTTTACTCAAGGACGGTTTTCTGTGAAACACATTCTGACCCAGAAAGCCTTTCACTTGGTGATCTCTCCAGTAAGGACTGAAGACAGTGCCACTTACTAC	CAFIACRVAFLPGFIDKLIF	TGTGCCTTTATAGCTTGTCGTGTCGCCTTCCTACCGGGATTCATCGATAAACTCATCTTT	GKGTRVTVEP	GGAAAAGGAACCCGTGTGACTGTGGAACCAA	916	5	clonotype22	clonotype22_consensus_1	2
CCTTTCTGTCAGAATA-1	TRUE	CCTTTCTGTCAGAATA-1_contig_1	TRUE	549	TRD	TRDV1	TRDD3	TRDJ1	TRDC	TRUE	TRUE	AQKVTQAQSSVSMPVRKAVTLNCLYE	GCCCAGAAGGTTACTCAAGCCCAGTCATCAGTATCCATGCCAGTGAGGAAAGCAGTCACCCTGAACTGCCTGTATGAA	TSWWSYY	ACAAGTTGGTGGTCATATTAT	IFWYKQLPSKEMIFLIR	ATTTTTTGGTACAAGCAACTTCCCAGCAAAGAGATGATTTTCCTTATTCGC	QGSDEQ	CAGGGTTCTGATGAACAG	NAKSGRYSVNFKKAAKSVALTISALQLEDSAKYF	AATGCAAAAAGTGGTCGCTATTCTGTCAACTTCAAGAAAGCAGCGAAATCCGTCGCCTTAACCATTTCAGCCTTACAGCTAGAAGATTCAGCAAAGTACTTT	CALGGIARYWGILKLIF	TGTGCTCTTGGGGGAATTGCCAGGTACTGGGGGATACTTAAACTCATCTTT	GKGTRVTVEP	GGAAAAGGAACCCGTGTGACTGTGGAACCAA	2414	15	clonotype69	clonotype69_consensus_1	1
CGAACATAGAATGTTG-1	TRUE	CGAACATAGAATGTTG-1_contig_1	TRUE	550	TRD	TRDV1		TRDJ1	TRDC	TRUE	TRUE	AQKVTQAQSSVSMPVRKAVTLNCLYE	GCCCAGAAGGTTACTCAAGCCCAGTCATCAGTATCCATGCCAGTGAGGAAAGCAGTCACCCTGAACTGCCTGTATGAA	TSWWSYY	ACAAGTTGGTGGTCATATTAT	IFWYKQLPSKEMIFLIR	ATTTTTTGGTACAAGCAACTTCCCAGCAAAGAGATGATTTTCCTTATTCGC	QGSDEQ	CAGGGTTCTGATGAACAG	NAKSGRYSVNFKKAAKSVALTISALQLEDSAKYF	AATGCAAAAAGTGGTCGCTATTCTGTCAACTTCAAGAAAGCAGCGAAATCCGTCGCCTTAACCATTTCAGCCTTACAGCTAGAAGATTCAGCAAAGTACTTT	CALSSSFTMGLIF	TGTGCTCTTTCCTCAAGTTTTACTATGGGACTCATCTTT	GKGTRVTVEP	GGAAAAGGAACCCGTGTGACTGTGGAACCAA	336	16	clonotype100	clonotype100_consensus_1	1
CGAACATAGCTAGTGG-1	TRUE	CGAACATAGCTAGTGG-1_contig_1	TRUE	562	TRD	TRDV1		TRDJ1	TRDC	TRUE	TRUE	AQKVTQAQSSVSMPVRKAVTLNCLYE	GCCCAGAAGGTTACTCAAGCCCAGTCATCAGTATCCATGCCAGTGAGGAAAGCAGTCACCCTGAACTGCCTGTATGAA	TSWWSYY	ACAAGTTGGTGGTCATATTAT	IFWYKQLPSKEMIFLIR	ATTTTTTGGTACAAGCAACTTCCCAGCAAAGAGATGATTTTCCTTATTCGC	QGSDEQ	CAGGGTTCTGATGAACAG	NAKSGRYSVNFKKAAKSVALTISALQLEDSAKYF	AATGCAAAAAGTGGTCGCTATTCTGTCAACTTCAAGAAAGCAGCGAAATCCGTCGCCTTAACCATTTCAGCCTTACAGCTAGAAGATTCAGCAAAGTACTTT	CALGDLFLVRLLGAHRGTDKLIF	TGTGCTCTTGGGGACCTATTCCTCGTCCGATTACTGGGGGCACACCGGGGCACCGATAAACTCATCTTT	GKGTRVTVEP	GGAAAAGGAACCCGTGTGACTGTGGAACCAA	194	11	clonotype2	clonotype2_consensus_1	2
CGAACATTCACGAAGG-1	TRUE	CGAACATTCACGAAGG-1_contig_1	TRUE	560	TRD	TRDV2	TRDD3	TRDJ1	TRDC	TRUE	TRUE	IELVPEHQTVPVSIGVPATLRCSMK	ATTGAGTTGGTGCCTGAACACCAAACAGTGCCTGTGTCAATAGGGGTCCCTGCCACCCTCAGGTGCTCCATGAAA	GEAIGNYY	GGAGAAGCGATCGGTAACTACTAT	INWYRKTQGNTMTFIYR	ATCAACTGGTACAGGAAGACCCAAGGTAACACAATGACTTTCATATACCGA	EKDIYG	GAAAAGGACATCTATGGC	PGFKDNFQGDIDIAKNLAVLKILAPSERDEGSYY	CCTGGTTTCAAAGACAATTTCCAAGGTGACATTGATATTGCAAAGAACCTGGCTGTACTTAAGATACTTGCACCATCAGAGAGAGATGAAGGGTCTTACTAC	CACDTLTGGAFYTDKLIF	TGTGCCTGTGACACCCTGACTGGGGGAGCCTTTTACACCGATAAACTCATCTTT	GKGTRVTVEP	GGAAAAGGAACCCGTGTGACTGTGGAACCAA	2760	8	clonotype75	clonotype75_consensus_1	1
CGAACATTCACGAAGG-1	TRUE	CGAACATTCACGAAGG-1_contig_2	TRUE	776	TRG	TRGV9		TRGJP	TRGC1	TRUE	TRUE	AGHLEQPQISSTKTLSKTARLECVVS	GCAGGTCACCTAGAGCAACCTCAAATTTCCAGTACTAAAACGCTGTCAAAAACAGCCCGCCTGGAATGTGTGGTGTCT	GITISATS	GGAATAACAATTTCTGCAACATCT	VYWYRERPGEVIQFLVS	GTATATTGGTATCGAGAGAGACCTGGTGAAGTCATACAGTTCCTGGTGTCC	ISYDGTVRKESG	ATTTCATATGACGGCACTGTCAGAAAGGAATCCGGC	IPSGKFEVDRIPETSTSTLTIHNVEKQDIATYY	ATTCCGTCAGGCAAATTTGAGGTGGATAGGATACCTGAAACGTCTACATCCACTCTCACCATTCACAATGTAGAGAAACAGGACATAGCTACCTACTAC	CALWEYRELGKKIKVF	TGTGCCTTGTGGGAATATCGAGAGTTGGGCAAAAAAATCAAGGTATTT	GPGTKLIIT	GGTCCCGGAACAAAGCTTATCATTACAG	106	6	clonotype75	clonotype75_consensus_2	1
CGAATGTTCCCGACTT-1	TRUE	CGAATGTTCCCGACTT-1_contig_1	TRUE	581	TRD	TRDV1		TRDJ1	TRDC	TRUE	TRUE	AQKVTQAQSSVSMPVRKAVTLNCLYE	GCCCAGAAGGTTACTCAAGCCCAGTCATCAGTATCCATGCCAGTGAGGAAAGCAGTCACCCTGAACTGCCTGTATGAA	TSWWSYY	ACAAGTTGGTGGTCATATTAT	IFWYKQLPSKEMIFLIR	ATTTTTTGGTACAAGCAACTTCCCAGCAAAGAGATGATTTTCCTTATTCGC	QGSDEQ	CAGGGTTCTGATGAACAG	NAKSGRYSVNFKKAAKSVALTISALQLEDSAKYF	AATGCAAAAAGTGGTCGCTATTCTGTCAACTTCAAGAAAGCAGCGAAATCCGTCGCCTTAACCATTTCAGCCTTACAGCTAGAAGATTCAGCAAAGTACTTT	CALGALPYETARAFLRYWGMPSYTDKLIF	TGTGCTCTTGGGGCACTTCCATACGAAACAGCCCGAGCCTTCCTACGATACTGGGGGATGCCCTCGTACACCGATAAACTCATCTTT	GKGTRVTVEP	GGAAAAGGAACCCGTGTGACTGTGGAACCAA	3294	25	clonotype94	clonotype94_consensus_1	1
CGAATGTTCTCGATGA-1	TRUE	CGAATGTTCTCGATGA-1_contig_1	TRUE	568	TRD	TRDV1	TRDD3	TRDJ1	TRDC	TRUE	TRUE	AQKVTQAQSSVSMPVRKAVTLNCLYE	GCCCAGAAGGTTACTCAAGCCCAGTCATCAGTATCCATGCCAGTGAGGAAAGCAGTCACCCTGAACTGCCTGTATGAA	TSWWSYY	ACAAGTTGGTGGTCATATTAT	IFWYKQLPSKEMIFLIR	ATTTTTTGGTACAAGCAACTTCCCAGCAAAGAGATGATTTTCCTTATTCGC	QGSDEQ	CAGGGTTCTGATGAACAG	NAKSGRYSVNFKKAAKSVALTISALQLEDSAKYF	AATGCAAAAAGTGGTCGCTATTCTGTCAACTTCAAGAAAGCAGCGAAATCCGTCGCCTTAACCATTTCAGCCTTACAGCTAGAAGATTCAGCAAAGTACTTT	CALGESSFARLVWGILPYTDKLIF	TGTGCTCTTGGGGAAAGCTCTTTCGCTAGGTTGGTCTGGGGGATACTACCGTACACCGATAAACTCATCTTT	GKGTRVTVEP	GGAAAAGGAACCCGTGTGACTGTGGAACCAA	296	15	clonotype278	clonotype278_consensus_1	1
CGACCTTAGCGCTTAT-1	TRUE	CGACCTTAGCGCTTAT-1_contig_1	TRUE	566	TRD	TRDV1		TRDJ1	TRDC	TRUE	TRUE	AQKVTQAQSSVSMPVRKAVTLNCLYE	GCCCAGAAGGTTACTCAAGCCCAGTCATCAGTATCCATGCCAGTGAGGAAAGCAGTCACCCTGAACTGCCTGTATGAA	TSWWSYY	ACAAGTTGGTGGTCATATTAT	IFWYKQLPSKEMIFLIR	ATTTTTTGGTACAAGCAACTTCCCAGCAAAGAGATGATTTTCCTTATTCGC	QGSDEQ	CAGGGTTCTGATGAACAG	NAKSGRYSVNFKKAAKSVALTISALQLEDSAKYF	AATGCAAAAAGTGGTCGCTATTCTGTCAACTTCAAGAAAGCAGCGAAATCCGTCGCCTTAACCATTTCAGCCTTACAGCTAGAAGATTCAGCAAAGTACTTT	CALGGPPLPTTEDWGVPEPDKLIF	TGTGCTCTTGGGGGCCCGCCCCTTCCTACAACCGAAGACTGGGGGGTACCCGAGCCCGATAAACTCATCTTT	GKGTRVTVEP	GGAAAAGGAACCCGTGTGACTGTGGAACCAA	1051	9	clonotype12	clonotype12_consensus_1	1
CGACCTTAGCGCTTAT-1	TRUE	CGACCTTAGCGCTTAT-1_contig_2	TRUE	604	TRG	TRGV9		TRGJ1	TRGC1	TRUE	TRUE	AGHLEQPQISSTKTLSKTARLECVVS	GCAGGTCACCTAGAGCAACCTCAAATTTCCAGTACTAAAACGCTGTCAAAAACAGCCCGCCTGGAATGTGTGGTGTCT	GITISATS	GGAATAACAATTTCTGCAACATCT	VYWYRERPGEVIQFLVS	GTATATTGGTATCGAGAGAGACCTGGTGAAGTCATACAGTTCCTGGTGTCC	ISYDGTVRKESG	ATTTCATATGACGGCACTGTCAGAAAGGAATCCGGC	IPSGKFEVDRIPETSTSTLTIHNVEKQDIATYY	ATTCCGTCAGGCAAATTTGAGGTGGATAGGATACCTGAAACGTCTACATCCACTCTCACCATTCACAATGTAGAGAAACAGGACATAGCTACCTACTAC	CALWEAPRGSKLF	TGTGCCTTGTGGGAGGCCCCAAGGGGATCGAAACTCTTT	GSGTTLVVT	GGCAGTGGAACAACACTTGTTGTCACAG	89	6	clonotype12	clonotype12_consensus_2	1
CGAGCACAGGGTATCG-1	TRUE	CGAGCACAGGGTATCG-1_contig_1	TRUE	754	TRG	TRGV9		TRGJ1	TRDC	TRUE	TRUE	AGHLEQPQISSTKTLSKTARLECVVS	GCAGGTCACCTAGAGCAACCTCAAATTTCCAGTACTAAAACGCTGTCAAAAACAGCCCGCCTGGAATGTGTGGTGTCT	GITISATS	GGAATAACAATTTCTGCAACATCT	VYWYRERPGEVIQFLVS	GTATATTGGTATCGAGAGAGACCTGGTGAAGTCATACAGTTCCTGGTGTCC	ISYDGTVRKESG	ATTTCATATGACGGCACTGTCAGAAAGGAATCCGGC	IPSGKFEVDRIPETSTSTLTIHNVEKQDIATYY	ATTCCGTCAGGCAAATTTGAGGTGGATAGGATACCTGAAACGTCTACATCCACTCTCACCATTCACAATGTAGAGAAACAGGACATAGCTACCTACTAC	CALWEAPLYYKKLF	TGTGCCTTGTGGGAGGCGCCGCTTTATTATAAGAAACTCTTT	GSGTTLVVT	GGCAGTGGAACAACACTTGTTGTCACAG	1534	13	clonotype32	clonotype32_consensus_2	4
CGAGCCACATGTCCTC-1	TRUE	CGAGCCACATGTCCTC-1_contig_1	TRUE	584	TRD	TRDV1	TRDD3	TRDJ1	TRDC	TRUE	TRUE	AQKVTQAQSSVSMPVRKAVTLNCLYE	GCCCAGAAGGTTACTCAAGCCCAGTCATCAGTATCCATGCCAGTGAGGAAAGCAGTCACCCTGAACTGCCTGTATGAA	TSWWSYY	ACAAGTTGGTGGTCATATTAT	IFWYKQLPSKEMIFLIR	ATTTTTTGGTACAAGCAACTTCCCAGCAAAGAGATGATTTTCCTTATTCGC	QGSDEQ	CAGGGTTCTGATGAACAG	NAKSGRYSVNFKKAAKSVALTISALQLEDSAKYF	AATGCAAAAAGTGGTCGCTATTCTGTCAACTTCAAGAAAGCAGCGAAATCCGTCGCCTTAACCATTTCAGCCTTACAGCTAGAAGATTCAGCAAAGTACTTT	CALGELSAGGYPLRYTDKLIF	TGTGCTCTTGGGGAACTTTCGGCTGGGGGATACCCGTTACGGTACACCGATAAACTCATCTTT	GKGTRVTVEP	GGAAAAGGAACCCGTGTGACTGTGGAACCAA	11656	24	clonotype241	clonotype241_consensus_1	1
CGAGCCATCATTCACT-1	TRUE	CGAGCCATCATTCACT-1_contig_1	TRUE	571	TRD	TRDV2	TRDD3	TRDJ1	TRDC	TRUE	TRUE	IELVPEHQTVPVSIGVPATLRCSMK	ATTGAGTTGGTGCCTGAACACCAAACAGTGCCTGTGTCAATAGGGGTCCCTGCCACCCTCAGGTGCTCCATGAAA	GEAIGNYY	GGAGAAGCGATCGGTAACTACTAT	INWYRKTQGNTMTFIYR	ATCAACTGGTACAGGAAGACCCAAGGTAACACAATGACTTTCATATACCGA	EKDIYG	GAAAAGGACATCTATGGC	PGFKDNFQGDIDIAKNLAVLKILAPSERDEGSYY	CCTGGTTTCAAAGACAATTTCCAAGGTGACATTGATATTGCAAAGAACCTGGCTGTACTTAAGATACTTGCACCATCAGAGAGAGATGAAGGGTCTTACTAC	CACDTVWVGDTRGYTDKLIF	TGTGCCTGTGACACCGTCTGGGTGGGGGATACGCGGGGCTACACCGATAAACTCATCTTT	GKGTRVTVEP	GGAAAAGGAACCCGTGTGACTGTGGAACCAA	1938	10	clonotype219	clonotype219_consensus_1	1
CGATGTACATCTCCCA-1	TRUE	CGATGTACATCTCCCA-1_contig_1	TRUE	571	TRD	TRDV2	TRDD3	TRDJ1	TRDC	TRUE	TRUE	IELVPEHQTVPVSIGVPATLRCSMK	ATTGAGTTGGTGCCTGAACACCAAACAGTGCCTGTGTCAATAGGGGTCCCTGCCACCCTCAGGTGCTCCATGAAA	GEAIGNYY	GGAGAAGCGATCGGTAACTACTAT	INWYRKTQGNTMTFIYR	ATCAACTGGTACAGGAAGACCCAAGGTAACACAATGACTTTCATATACCGA	EKDIYG	GAAAAGGACATCTATGGC	PGFKDNFQGDIDIAKNLAVLKILAPSERDEGSYY	CCTGGTTTCAAAGACAATTTCCAAGGTGACATTGATATTGCAAAGAACCTGGCTGTACTTAAGATACTTGCACCATCAGAGAGAGATGAAGGGTCTTACTAC	CACDALLGDTNTDKLIF	TGTGCCTGTGACGCTCTACTGGGGGATACGAACACCGATAAACTCATCTTT	GKGTRVTVEP	GGAAAAGGAACCCGTGTGACTGTGGAACCAA	1813	10	clonotype11	clonotype11_consensus_1	1
CGATTGACACACCGAC-1	TRUE	CGATTGACACACCGAC-1_contig_1	TRUE	577	TRD	TRDV2		TRDJ3	TRDC	TRUE	TRUE	IELVPEHQTVPVSIGVPATLRCSMK	ATTGAGTTGGTGCCTGAACACCAAACAGTGCCTGTGTCAATAGGGGTCCCTGCCACCCTCAGGTGCTCCATGAAA	GEAIGNYY	GGAGAAGCGATCGGTAACTACTAT	INWYRKTQGNTMTFIYR	ATCAACTGGTACAGGAAGACCCAAGGTAACACAATGACTTTCATATACCGA	EKDIYG	GAAAAGGACATCTATGGC	PGFKDNFQGDIDIAKNLAVLKILAPSERDEGSYY	CCTGGTTTCAAAGACAATTTCCAAGGTGACATTGATATTGCAAAGAACCTGGCTGTACTTAAGATACTTGCACCATCAGAGAGAGATGAAGGGTCTTACTAC	CACDLLGDIGSGSSRQMFF	TGTGCCTGTGATTTACTGGGGGATATAGGCTCTGGCAGCAGCCGACAGATGTTTTTC	GTGIKLFVEP	GGAACTGGCATCAAACTCTTCGTGGAGCCCC	1041	11	clonotype9	clonotype9_consensus_1	3
CGATTGACACACCGCA-1	TRUE	CGATTGACACACCGCA-1_contig_1	TRUE	541	TRD	TRDV1		TRDJ1	TRDC	TRUE	TRUE	AQKVTQAQSSVSMPVRKAVTLNCLYE	GCCCAGAAGGTTACTCAAGCCCAGTCATCAGTATCCATGCCAGTGAGGAAAGCAGTCACCCTGAACTGCCTGTATGAA	TSWWSYY	ACAAGTTGGTGGTCATATTAT	IFWYKQLPSKEMIFLIR	ATTTTTTGGTACAAGCAACTTCCCAGCAAAGAGATGATTTTCCTTATTCGC	QGSDEQ	CAGGGTTCTGATGAACAG	NAKSGRYSVNFKKAAKSVALTISALQLEDSAKYF	AATGCAAAAAGTGGTCGCTATTCTGTCAACTTCAAGAAAGCAGCGAAATCCGTCGCCTTAACCATTTCAGCCTTACAGCTAGAAGATTCAGCAAAGTACTTT	CALGEIQDTLAEKLIF	TGTGCTCTTGGGGAAATTCAGGATACGCTAGCGGAAAAACTCATCTTT	GKGTRVTVEP	GGAAAAGGAACCCGTGTGACTGTGGAACCAA	521	17	clonotype141	clonotype141_consensus_1	1
CGCGTTTAGGGAACGG-1	TRUE	CGCGTTTAGGGAACGG-1_contig_1	TRUE	545	TRD	TRDV3	TRDD3	TRDJ1	TRDC	TRUE	TRUE	DKVTQSSPDQTVASGSEVVLLCTYD	GACAAAGTAACCCAGAGTTCCCCGGACCAGACGGTGGCGAGTGGCAGTGAGGTGGTACTGCTCTGCACTTACGAC	TVYSNPD	ACTGTATATTCAAATCCAGAT	LFWYRIRPDYSFQFVFY	TTATTCTGGTACCGGATAAGGCCAGATTATTCCTTTCAGTTTGTCTTTTAT	GDNSRSEGA	GGGGATAACAGCAGATCAGAAGGTGCA	DFTQGRFSVKHILTQKAFHLVISPVRTEDSATYY	GATTTTACTCAAGGACGGTTTTCTGTGAAACACATTCTGACCCAGAAAGCCTTTCACTTGGTGATCTCTCCAGTAAGGACTGAAGACAGTGCCACTTACTAC	CAFKPLLGDTDKLIF	TGTGCCTTTAAACCTTTACTGGGGGATACCGATAAACTCATCTTT	GKGTRVTVEP	GGAAAAGGAACCCGTGTGACTGTGGAACCAA	5563	9	clonotype124	clonotype124_consensus_1	1
CGCTATCAGATGGCGT-1	TRUE	CGCTATCAGATGGCGT-1_contig_1	TRUE	551	TRD	TRDV3	TRDD2	TRDJ1	TRDC	TRUE	TRUE	DKVTQSSPDQTVASGSEVVLLCTYD	GACAAAGTAACCCAGAGTTCCCCGGACCAGACGGTGGCGAGTGGCAGTGAGGTGGTACTGCTCTGCACTTACGAC	TVYSNPD	ACTGTATATTCAAATCCAGAT	LFWYRIRPDYSFQFVFY	TTATTCTGGTACCGGATAAGGCCAGATTATTCCTTTCAGTTTGTCTTTTAT	GDNSRSEGA	GGGGATAACAGCAGATCAGAAGGTGCA	DFTQGRFSVKHILTQKAFHLVISPVRTEDSATYY	GATTTTACTCAAGGACGGTTTTCTGTGAAACACATTCTGACCCAGAAAGCCTTTCACTTGGTGATCTCTCCAGTAAGGACTGAAGACAGTGCCACTTACTAC	CASAFLNTDKLIF	TGTGCCTCAGCCTTCCTAAACACCGATAAACTCATCTTT	GKGTRVTVEP	GGAAAAGGAACCCGTGTGACTGTGGAACCAA	911	13	clonotype4	clonotype4_consensus_1	1
CGCTATCAGATGGCGT-1	TRUE	CGCTATCAGATGGCGT-1_contig_2	TRUE	876	TRG	TRGV4		TRGJ1	TRGC2	TRUE	TRUE	KSVIRQTGSSAEITCDLA	AAGTCAGTCATCAGGCAGACTGGGTCATCTGCTGAAATCACTTGTGATCTTGCT	EGSTGY	GAAGGAAGTACCGGCTAC	IHWYLHQEGKAPQRLLY	ATCCACTGGTACCTACACCAGGAGGGGAAGGCCCCACAGCGTCTTCTGTAC	YDSYTSSVVLES	TATGACTCCTACACCTCCAGCGTTGTGTTGGAATCA	GISPGKYDTYGSTRKNLRMILRNLIENDSGVYY	GGAATCAGCCCAGGGAAGTATGATACTTACGGAAGCACAAGGAAGAACTTGAGAATGATACTGCGAAATCTTATTGAAAATGACTCTGGAGTCTATTAC	CATWDGHEWGKLF	TGTGCCACCTGGGATGGCCATGAATGGGGGAAACTCTTT	GSGTTLVVT	GGCAGTGGAACAACACTTGTTGTCACAG	201	9	clonotype4	clonotype4_consensus_2	1
CGCTATCAGGTGTTAA-1	TRUE	CGCTATCAGGTGTTAA-1_contig_1	TRUE	550	TRD	TRDV1	TRDD2	TRDJ1	TRDC	TRUE	TRUE	AQKVTQAQSSVSMPVRKAVTLNCLYE	GCCCAGAAGGTTACTCAAGCCCAGTCATCAGTATCCATGCCAGTGAGGAAAGCAGTCACCCTGAACTGCCTGTATGAA	TSWWSYY	ACAAGTTGGTGGTCATATTAT	IFWYKQLPSKEMIFLIR	ATTTTTTGGTACAAGCAACTTCCCAGCAAAGAGATGATTTTCCTTATTCGC	QGSDEQ	CAGGGTTCTGATGAACAG	NAKSGRYSVNFKKAAKSVALTISALQLEDSAKYF	AATGCAAAAAGTGGTCGCTATTCTGTCAACTTCAAGAAAGCAGCGAAATCCGTCGCCTTAACCATTTCAGCCTTACAGCTAGAAGATTCAGCAAAGTACTTT	CALGETFLPKLGPLKLIF	TGTGCTCTTGGGGAAACCTTCCTACCAAAACTGGGGCCTCTTAAACTCATCTTT	GKGTRVTVEP	GGAAAAGGAACCCGTGTGACTGTGGAACCAA	418	15	clonotype18	clonotype18_consensus_1	1
CGCTGGACACCATGTA-1	TRUE	CGCTGGACACCATGTA-1_contig_1	TRUE	763	TRG	TRGV5		TRGJ1	TRGC2	TRUE	TRUE	KSSNLEGGTKSVTRPTRSSAEITCDLT	AAATCTTCCAACTTGGAAGGGGGAACGAAGTCAGTCACGAGGCCGACTAGGTCATCTGCTGAAATCACTTGTGACCTTACT	VINAFY	GTAATAAATGCCTTCTAC	IHWYLHQEGKAPQRLLY	ATCCACTGGTACCTACACCAGGAGGGGAAGGCCCCACAGCGTCTTCTGTAC	YDVSNSKDVLES	TATGACGTCTCCAACTCAAAGGATGTGTTGGAATCA	GLSPGKYYTHTPRRWSWILILRNLIENDSGVYY	GGACTCAGTCCAGGAAAGTATTATACTCATACACCCAGGAGGTGGAGCTGGATATTGATACTACGAAATCTAATTGAAAATGATTCTGGGGTCTATTAC	CATWDSRHYKKLF	TGTGCCACCTGGGACTCGCGGCATTATAAGAAACTCTTT	GSGTTLVVT	GGCAGTGGAACAACACTTGTTGTCACAG	3219	10	clonotype26	clonotype26_consensus_2	3
CGCTGGAGTAATTGGA-1	TRUE	CGCTGGAGTAATTGGA-1_contig_1	TRUE	560	TRD	TRDV3		TRDJ1	TRDC	TRUE	TRUE	DKVTQSSPDQTVASGSEVVLLCTYD	GACAAAGTAACCCAGAGTTCCCCGGACCAGACGGTGGCGAGTGGCAGTGAGGTGGTACTGCTCTGCACTTACGAC	TVYSNPD	ACTGTATATTCAAATCCAGAT	LFWYRIRPDYSFQFVFY	TTATTCTGGTACCGGATAAGGCCAGATTATTCCTTTCAGTTTGTCTTTTAT	GDNSRSEGA	GGGGATAACAGCAGATCAGAAGGTGCA	DFTQGRFSVKHILTQKAFHLVISPVRTEDSATYY	GATTTTACTCAAGGACGGTTTTCTGTGAAACACATTCTGACCCAGAAAGCCTTTCACTTGGTGATCTCTCCAGTAAGGACTGAAGACAGTGCCACTTACTAC	CAFRAHSWRIEHWCTDKLIF	TGTGCCTTTAGGGCTCATTCTTGGCGGATAGAGCATTGGTGCACCGATAAACTCATCTTT	GKGTRVTVEP	GGAAAAGGAACCCGTGTGACTGTGGAACCAA	1103	15	clonotype84	clonotype84_consensus_1	2
CGCTGGATCCACTGGG-1	TRUE	CGCTGGATCCACTGGG-1_contig_1	TRUE	554	TRD	TRDV1		TRDJ1	TRDC	TRUE	TRUE	AQKVTQAQSSVSMPVRKAVTLNCLYE	GCCCAGAAGGTTACTCAAGCCCAGTCATCAGTATCCATGCCAGTGAGGAAAGCAGTCACCCTGAACTGCCTGTATGAA	TSWWSYY	ACAAGTTGGTGGTCATATTAT	IFWYKQLPSKEMIFLIR	ATTTTTTGGTACAAGCAACTTCCCAGCAAAGAGATGATTTTCCTTATTCGC	QGSDEQ	CAGGGTTCTGATGAACAG	NAKSGRYSVNFKKAAKSVALTISALQLEDSAKYF	AATGCAAAAAGTGGTCGCTATTCTGTCAACTTCAAGAAAGCAGCGAAATCCGTCGCCTTAACCATTTCAGCCTTACAGCTAGAAGATTCAGCAAAGTACTTT	CALGELPLYWGLTTDKLIF	TGTGCTCTTGGGGAACTTCCGCTATACTGGGGGCTCACTACAGATAAACTCATCTTT	GKGTRVTVEP	GGAAAAGGAACCCGTGTGACTGTGGAACCAA	2982	11	clonotype33	clonotype33_consensus_1	1
CGCTTCATCTAACTCT-1	TRUE	CGCTTCATCTAACTCT-1_contig_1	TRUE	518	TRD	TRDV1		TRDJ1	TRDC	TRUE	TRUE	AQKVTQAQSSVSMPVRKAVTLNCLYE	GCCCAGAAGGTTACTCAAGCCCAGTCATCAGTATCCATGCCAGTGAGGAAAGCAGTCACCCTGAACTGCCTGTATGAA	TSWWSYY	ACAAGTTGGTGGTCATATTAT	IFWYKQLPSKEMIFLIR	ATTTTTTGGTACAAGCAACTTCCCAGCAAAGAGATGATTTTCCTTATTCGC	QGSDEQ	CAGGGTTCTGATGAACAG	NAKSGRYSVNFKKAAKSVALTISALQLEDSAKYF	AATGCAAAAAGTGGTCGCTATTCTGTCAACTTCAAGAAAGCAGCGAAATCCGTCGCCTTAACCATTTCAGCCTTACAGCTAGAAGATTCAGCAAAGTACTTT	CALGALLPTVLGGTDKLIF	TGTGCTCTTGGGGCTCTCCTTCCTACAGTACTGGGGGGGACCGATAAACTCATCTTT	GKGTRVTVEP	GGAAAAGGAACCCGTGTGACTGTGGAACCAA	1205	10	clonotype82	clonotype82_consensus_1	1
CGGACGTAGCCATCGC-1	TRUE	CGGACGTAGCCATCGC-1_contig_1	TRUE	562	TRD	TRDV1		TRDJ1	TRDC	TRUE	TRUE	AQKVTQAQSSVSMPVRKAVTLNCLYE	GCCCAGAAGGTTACTCAAGCCCAGTCATCAGTATCCATGCCAGTGAGGAAAGCAGTCACCCTGAACTGCCTGTATGAA	TSWWSYY	ACAAGTTGGTGGTCATATTAT	IFWYKQLPSKEMIFLIR	ATTTTTTGGTACAAGCAACTTCCCAGCAAAGAGATGATTTTCCTTATTCGC	QGSDEQ	CAGGGTTCTGATGAACAG	NAKSGRYSVNFKKAAKSVALTISALQLEDSAKYF	AATGCAAAAAGTGGTCGCTATTCTGTCAACTTCAAGAAAGCAGCGAAATCCGTCGCCTTAACCATTTCAGCCTTACAGCTAGAAGATTCAGCAAAGTACTTT	CALGDLFLVRLLGAHRGTDKLIF	TGTGCTCTTGGGGACCTATTCCTCGTCCGATTACTGGGGGCACACCGGGGCACCGATAAACTCATCTTT	GKGTRVTVEP	GGAAAAGGAACCCGTGTGACTGTGGAACCAA	957	13	clonotype2	clonotype2_consensus_1	2
CGGACTGAGACAAGCC-1	TRUE	CGGACTGAGACAAGCC-1_contig_1	TRUE	553	TRD	TRDV1		TRDJ1	TRDC	TRUE	TRUE	AQKVTQAQSSVSMPVRKAVTLNCLYE	GCCCAGAAGGTTACTCAAGCCCAGTCATCAGTATCCATGCCAGTGAGGAAAGCAGTCACCCTGAACTGCCTGTATGAA	TSWWSYY	ACAAGTTGGTGGTCATATTAT	IFWYKQLPSKEMIFLIR	ATTTTTTGGTACAAGCAACTTCCCAGCAAAGAGATGATTTTCCTTATTCGC	QGSDEQ	CAGGGTTCTGATGAACAG	NAKSGRYSVNFKKAAKSVALTISALQLEDSAKYF	AATGCAAAAAGTGGTCGCTATTCTGTCAACTTCAAGAAAGCAGCGAAATCCGTCGCCTTAACCATTTCAGCCTTACAGCTAGAAGATTCAGCAAAGTACTTT	CALGESPAWGIFRYTDKLIF	TGTGCTCTTGGGGAAAGCCCGGCCTGGGGGATATTTAGGTACACCGATAAACTCATCTTT	GKGTRVTVEP	GGAAAAGGAACCCGTGTGACTGTGGAACCAA	120	6	clonotype49	clonotype49_consensus_1	1
CGGACTGAGACTGGGT-1	TRUE	CGGACTGAGACTGGGT-1_contig_1	TRUE	553	TRD	TRDV1		TRDJ1	TRDC	TRUE	TRUE	AQKVTQAQSSVSMPVRKAVTLNCLYE	GCCCAGAAGGTTACTCAAGCCCAGTCATCAGTATCCATGCCAGTGAGGAAAGCAGTCACCCTGAACTGCCTGTATGAA	TSWWSYY	ACAAGTTGGTGGTCATATTAT	IFWYKQLPSKEMIFLIR	ATTTTTTGGTACAAGCAACTTCCCAGCAAAGAGATGATTTTCCTTATTCGC	QGSDEQ	CAGGGTTCTGATGAACAG	NAKSGRYSVNFKKAAKSVALTISALQLEDSAKYF	AATGCAAAAAGTGGTCGCTATTCTGTCAACTTCAAGAAAGCAGCGAAATCCGTCGCCTTAACCATTTCAGCCTTACAGCTAGAAGATTCAGCAAAGTACTTT	CALGESPAWGIFRYTDKLIF	TGTGCTCTTGGGGAAAGCCCGGCCTGGGGGATATTTAGGTACACCGATAAACTCATCTTT	GKGTRVTVEP	GGAAAAGGAACCCGTGTGACTGTGGAACCAA	2624	14	clonotype225	clonotype225_consensus_1	1
CGGACTGAGACTGGGT-1	TRUE	CGGACTGAGACTGGGT-1_contig_2	TRUE	729	TRG	TRGV2		TRGJ1	TRGC2	TRUE	TRUE	KSVIRQTGSSAEITCDLA	AAGTCAGTCATCAGGCAGACTGGGTCATCTGCTGAAATCACTTGTGATCTTGCT	EGSNGY	GAAGGAAGTAACGGCTAC	IHWYLHQEGKAPQRLQY	ATCCACTGGTACCTACACCAGGAGGGGAAGGCCCCACAGCGTCTTCAGTAC	YDSYNSKVVLES	TATGACTCCTACAACTCCAAGGTTGTGTTGGAATCA	GVSPGKYYTYASTRNNLRLILRNLIENDSGVYY	GGAGTCAGTCCAGGGAAGTATTATACTTACGCAAGCACAAGGAACAACTTGAGATTGATACTGCGAAATCTAATTGAAAATGACTCTGGGGTCTATTAC	CATWDGLRYYKKLF	TGTGCCACCTGGGACGGGCTGAGATATTATAAGAAACTCTTT	GSGTTLVVT	GGCAGTGGAACAACACTTGTTGTCACAG	787	5	clonotype225	clonotype225_consensus_2	1
CGGACTGCAACTGCGC-1	TRUE	CGGACTGCAACTGCGC-1_contig_1	TRUE	648	TRG	TRGV9		TRGJ1	TRGC2	TRUE	TRUE	AGHLEQPQISSTKTLSKTARLECVVS	GCAGGTCACCTAGAGCAACCTCAAATTTCCAGTACTAAAACGCTGTCAAAAACAGCCCGCCTGGAATGTGTGGTGTCT	GITISATS	GGAATAACAATTTCTGCAACATCT	VYWYRERPGEVIQFLVS	GTATATTGGTATCGAGAGAGACCTGGTGAAGTCATACAGTTCCTGGTGTCC	ISYDGTVRKESG	ATTTCATATGACGGCACTGTCAGAAAGGAATCCGGC	IPSGKFEVDRIPETSTSTLTIHNVEKQDIATYY	ATTCCGTCAGGCAAATTTGAGGTGGATAGGATACCTGAAACGTCTACATCCACTCTCACCATTCACAATGTAGAGAAACAGGACATAGCTACCTACTAC	CALWEDYYKKLF	TGTGCCTTGTGGGAGGATTATTATAAGAAACTCTTT	GSGTTLVVT	GGCAGTGGAACAACACTTGTTGTCACAG	182	11	clonotype57	clonotype57_consensus_2	1
CGGACTGCAACTGCGC-1	TRUE	CGGACTGCAACTGCGC-1_contig_2	TRUE	566	TRD	TRDV1		TRDJ1	TRDC	TRUE	TRUE	AQKVTQAQSSVSMPVRKAVTLNCLYE	GCCCAGAAGGTTACTCAAGCCCAGTCATCAGTATCCATGCCAGTGAGGAAAGCAGTCACCCTGAACTGCCTGTATGAA	TSWWSYY	ACAAGTTGGTGGTCATATTAT	IFWYKQLPSKEMIFLIR	ATTTTTTGGTACAAGCAACTTCCCAGCAAAGAGATGATTTTCCTTATTCGC	QGSDEQ	CAGGGTTCTGATGAACAG	NAKSGRYSVNFKKAAKSVALTISALQLEDSAKYF	AATGCAAAAAGTGGTCGCTATTCTGTCAACTTCAAGAAAGCAGCGAAATCCGTCGCCTTAACCATTTCAGCCTTACAGCTAGAAGATTCAGCAAAGTACTTT	CALGELPPRTFVRYWGLHTDKLIF	TGTGCTCTTGGGGAGTTGCCCCCCCGAACCTTTGTACGGTACTGGGGGTTACACACCGATAAACTCATCTTT	GKGTRVTVEP	GGAAAAGGAACCCGTGTGACTGTGGAACCAA	1643	11	clonotype57	clonotype57_consensus_1	1
CGGACTGCAAGAGTCG-1	TRUE	CGGACTGCAAGAGTCG-1_contig_1	TRUE	558	TRD	TRDV1		TRDJ1	TRDC	TRUE	TRUE	AQKVTQAQSSVSMPVRKAVTLNCLYE	GCCCAGAAGGTTACTCAAGCCCAGTCATCAGTATCCATGCCAGTGAGGAAAGCAGTCACCCTGAACTGCCTGTATGAA	TSWWSYY	ACAAGTTGGTGGTCATATTAT	IFWYKQLPSKEMIFLIR	ATTTTTTGGTACAAGCAACTTCCCAGCAAAGAGATGATTTTCCTTATTCGC	QGSDEQ	CAGGGTTCTGATGAACAG	NAKSGRYSVNFKKAAKSVALTISALQLEDSAKYF	AATGCAAAAAGTGGTCGCTATTCTGTCAACTTCAAGAAAGCAGCGAAATCCGTCGCCTTAACCATTTCAGCCTTACAGCTAGAAGATTCAGCAAAGTACTTT	CALGGRFPPGIRPYTDKLIF	TGTGCTCTTGGGGGACGATTTCCTCCGGGGATACGCCCGTACACCGATAAACTCATCTTT	GKGTRVTVEP	GGAAAAGGAACCCGTGTGACTGTGGAACCAA	5996	16	clonotype224	clonotype224_consensus_1	1
CGGACTGCAGTATAAG-1	TRUE	CGGACTGCAGTATAAG-1_contig_1	TRUE	651	TRD	TRDV1		TRDJ1	TRDC	TRUE	TRUE	AQKVTQAQSSVSMPVRKAVTLNCLYE	GCCCAGAAGGTTACTCAAGCCCAGTCATCAGTATCCATGCCAGTGAGGAAAGCAGTCACCCTGAACTGCCTGTATGAA	TSWWSYY	ACAAGTTGGTGGTCATATTAT	IFWYKQLPSKEMIFLIR	ATTTTTTGGTACAAGCAACTTCCCAGCAAAGAGATGATTTTCCTTATTCGC	QGSDEQ	CAGGGTTCTGATGAACAG	NAKSGRYSVNFKKAAKSVALTISALQLEDSAKYF	AATGCAAAAAGTGGTCGCTATTCTGTCAACTTCAAGAAAGCAGCGAAATCCGTCGCCTTAACCATTTCAGCCTTACAGCTAGAAGATTCAGCAAAGTACTTT	CALGGIFPLVGDNDKLIF	TGTGCTCTTGGGGGGATTTTCCCCCTGGTGGGGGATAACGATAAACTCATCTTT	GKGTRVTVEP	GGAAAAGGAACCCGTGTGACTGTGGAACCAA	14304	34	clonotype19	clonotype19_consensus_1	1
CGGACTGCAGTATAAG-1	TRUE	CGGACTGCAGTATAAG-1_contig_2	TRUE	681	TRG	TRGV2		TRGJ1	TRGC2	TRUE	TRUE	KSVIRQTGSSAEITCDLA	AAGTCAGTCATCAGGCAGACTGGGTCATCTGCTGAAATCACTTGTGATCTTGCT	EGSNGY	GAAGGAAGTAACGGCTAC	IHWYLHQEGKAPQRLQY	ATCCACTGGTACCTACACCAGGAGGGGAAGGCCCCACAGCGTCTTCAGTAC	YDSYNSKVVLES	TATGACTCCTACAACTCCAAGGTTGTGTTGGAATCA	GVSPGKYYTYASTRNNLRLILRNLIENDSGVYY	GGAGTCAGTCCAGGGAAGTATTATACTTACGCAAGCACAAGGAACAACTTGAGATTGATACTGCGAAATCTAATTGAAAATGACTCTGGGGTCTATTAC	CATWTNYYKKLF	TGTGCCACCTGGACGAATTATTATAAGAAACTCTTT	GSGTTLVVT	GGCAGTGGAACAACACTTGTTGTCACAG	156	4	clonotype19	clonotype19_consensus_2	1
CGGACTGCATCACCCT-1	TRUE	CGGACTGCATCACCCT-1_contig_1	TRUE	565	TRD	TRDV1		TRDJ1	TRDC	TRUE	TRUE	AQKVTQAQSSVSMPVRKAVTLNCLYE	GCCCAGAAGGTTACTCAAGCCCAGTCATCAGTATCCATGCCAGTGAGGAAAGCAGTCACCCTGAACTGCCTGTATGAA	TSWWSYY	ACAAGTTGGTGGTCATATTAT	IFWYKQLPSKEMIFLIR	ATTTTTTGGTACAAGCAACTTCCCAGCAAAGAGATGATTTTCCTTATTCGC	QGSDEQ	CAGGGTTCTGATGAACAG	NAKSGRYSVNFKKAAKSVALTISALQLEDSAKYF	AATGCAAAAAGTGGTCGCTATTCTGTCAACTTCAAGAAAGCAGCGAAATCCGTCGCCTTAACCATTTCAGCCTTACAGCTAGAAGATTCAGCAAAGTACTTT	CALGGPPLPTTEDWGVPEPDKLIF	TGTGCTCTTGGGGGCCCGCCCCTTCCTACAACCGAAGACTGGGGGGTACCCGAGCCCGATAAACTCATCTTT	GKGTRVTVEP	GGAAAAGGAACCCGTGTGACTGTGGAACCAA	273	16	clonotype12	clonotype12_consensus_1	1
CGGACTGCATCACCCT-1	TRUE	CGGACTGCATCACCCT-1_contig_2	TRUE	740	TRG	TRGV9		TRGJ1	TRGC1	TRUE	TRUE	AGHLEQPQISSTKTLSKTARLECVVS	GCAGGTCACCTAGAGCAACCTCAAATTTCCAGTACTAAAACGCTGTCAAAAACAGCCCGCCTGGAATGTGTGGTGTCT	GITISATS	GGAATAACAATTTCTGCAACATCT	VYWYRERPGEVIQFLVS	GTATATTGGTATCGAGAGAGACCTGGTGAAGTCATACAGTTCCTGGTGTCC	ISYDGTVRKESG	ATTTCATATGACGGCACTGTCAGAAAGGAATCCGGC	IPSGKFEVDRIPETSTSTLTIHNVEKQDIATYY	ATTCCGTCAGGCAAATTTGAGGTGGATAGGATACCTGAAACGTCTACATCCACTCTCACCATTCACAATGTAGAGAAACAGGACATAGCTACCTACTAC	CALWEAPRGSKLF	TGTGCCTTGTGGGAGGCCCCAAGGGGATCGAAACTCTTT	GSGTTLVVT	GGCAGTGGAACAACACTTGTTGTCACAG	93	6	clonotype12	clonotype12_consensus_2	1
CGGAGCTGTTCAGGCC-1	TRUE	CGGAGCTGTTCAGGCC-1_contig_1	TRUE	522	TRG	TRGV9		TRGJP		TRUE	TRUE	AGHLEQPQISSTKTLSKTARLECVVS	GCAGGTCACCTAGAGCAACCTCAAATTTCCAGTACTAAAACGCTGTCAAAAACAGCCCGCCTGGAATGTGTGGTGTCT	GITISATS	GGAATAACAATTTCTGCAACATCT	VYWYRERPGEVIQFLVS	GTATATTGGTATCGAGAGAGACCTGGTGAAGTCATACAGTTCCTGGTGTCC	ISYDGTVRKESG	ATTTCATATGACGGCACTGTCAGAAAGGAATCCGGC	IPSGKFEVDRIPETSTSTLTIHNVEKQDIATYY	ATTCCGTCAGGCAAATTTGAGGTGGATAGGATACCTGAAACGTCTACATCCACTCTCACCATTCACAATGTAGAGAAACAGGACATAGCTACCTACTAC	CALWEYRELGKKIKVF	TGTGCCTTGTGGGAATATCGAGAGTTGGGCAAAAAAATCAAGGTATTT	GPGTKLIIT	GGTCCCGGAACAAAGCTTATCATTACAG	45	6	clonotype1	clonotype1_consensus_2	3
CGGAGCTGTTCAGGCC-1	TRUE	CGGAGCTGTTCAGGCC-1_contig_2	TRUE	565	TRD	TRDV2		TRDJ1	TRDC	TRUE	TRUE	IELVPEHQTVPVSIGVPATLRCSMK	ATTGAGTTGGTGCCTGAACACCAAACAGTGCCTGTGTCAATAGGGGTCCCTGCCACCCTCAGGTGCTCCATGAAA	GEAIGNYY	GGAGAAGCGATCGGTAACTACTAT	INWYRKTQGNTMTFIYR	ATCAACTGGTACAGGAAGACCCAAGGTAACACAATGACTTTCATATACCGA	EKDIYG	GAAAAGGACATCTATGGC	PGFKDNFQGDIDIAKNLAVLKILAPSERDEGSYY	CCTGGTTTCAAAGACAATTTCCAAGGTGACATTGATATTGCAAAGAACCTGGCTGTACTTAAGATACTTGCACCATCAGAGAGAGATGAAGGGTCTTACTAC	CACDPVLGDSYNDKLIF	TGTGCCTGTGATCCGGTACTGGGGGATAGTTATAACGATAAACTCATCTTT	GKGTRVTVEP	GGAAAAGGAACCCGTGTGACTGTGGAACCAA	476	15	clonotype1	clonotype1_consensus_1	3
CGGAGCTTCACCGTAA-1	TRUE	CGGAGCTTCACCGTAA-1_contig_1	TRUE	780	TRG	TRGV9		TRGJ1	TRGC1	TRUE	TRUE	AGHLEQPQISSTKTLSKTARLECVVS	GCAGGTCACCTAGAGCAACCTCAAATTTCCAGTACTAAAACGCTGTCAAAAACAGCCCGCCTGGAATGTGTGGTGTCT	GITISATS	GGAATAACAATTTCTGCAACATCT	VYWYRERPGEVIQFLVS	GTATATTGGTATCGAGAGAGACCTGGTGAAGTCATACAGTTCCTGGTGTCC	ISYDGTVRKESG	ATTTCATATGACGGCACTGTCAGAAAGGAATCCGGC	IPSGKFEVDRIPETSTSTLTIHNVEKQDIATYY	ATTCCGTCAGGCAAATTTGAGGTGGATAGGATACCTGAAACGTCTACATCCACTCTCACCATTCACAATGTAGAGAAACAGGACATAGCTACCTACTAC	CALWENYYKKLF	TGTGCCTTGTGGGAAAATTATTATAAGAAACTCTTT	GSGTTLVVT	GGCAGTGGAACAACACTTGTTGTCACAG	128	16	clonotype284	clonotype284_consensus_2	1
CGGAGCTTCACCGTAA-1	TRUE	CGGAGCTTCACCGTAA-1_contig_2	TRUE	566	TRD	TRDV1		TRDJ1	TRDC	TRUE	TRUE	AQKVTQAQSSVSMPVRKAVTLNCLYE	GCCCAGAAGGTTACTCAAGCCCAGTCATCAGTATCCATGCCAGTGAGGAAAGCAGTCACCCTGAACTGCCTGTATGAA	TSWWSYY	ACAAGTTGGTGGTCATATTAT	IFWYKQLPSKEMIFLIR	ATTTTTTGGTACAAGCAACTTCCCAGCAAAGAGATGATTTTCCTTATTCGC	QGSDEQ	CAGGGTTCTGATGAACAG	NAKSGRYSVNFKKAAKSVALTISALQLEDSAKYF	AATGCAAAAAGTGGTCGCTATTCTGTCAACTTCAAGAAAGCAGCGAAATCCGTCGCCTTAACCATTTCAGCCTTACAGCTAGAAGATTCAGCAAAGTACTTT	CALGGPPLPTTEDWGVPEPDKLIF	TGTGCTCTTGGGGGCCCGCCCCTTCCTACAACCGAAGACTGGGGGGTACCCGAGCCCGATAAACTCATCTTT	GKGTRVTVEP	GGAAAAGGAACCCGTGTGACTGTGGAACCAA	4936	10	clonotype284	clonotype284_consensus_1	1
CGGAGTCTCACTGGGC-1	TRUE	CGGAGTCTCACTGGGC-1_contig_1	TRUE	677	TRG	TRGV9		TRGJ1	TRGC1	TRUE	TRUE	AGHLEQPQISSTKTLSKTARLECVVS	GCAGGTCACCTAGAGCAACCTCAAATTTCCAGTACTAAAACGCTGTCAAAAACAGCCCGCCTGGAATGTGTGGTGTCT	GITISATS	GGAATAACAATTTCTGCAACATCT	VYWYRERPGEVIQFLVS	GTATATTGGTATCGAGAGAGACCTGGTGAAGTCATACAGTTCCTGGTGTCC	ISYDGTVRKESG	ATTTCATATGACGGCACTGTCAGAAAGGAATCCGGC	IPSGKFEVDRIPETSTSTLTIHNVEKQDIATYY	ATTCCGTCAGGCAAATTTGAGGTGGATAGGATACCTGAAACGTCTACATCCACTCTCACCATTCACAATGTAGAGAAACAGGACATAGCTACCTACTAC	CALWEDYYKKLF	TGTGCCTTGTGGGAGGATTATTATAAGAAACTCTTT	GSGTTLVVT	GGCAGTGGAACAACACTTGTTGTCACAG	1131	7	clonotype59	clonotype59_consensus_2	1
CGGAGTCTCACTGGGC-1	TRUE	CGGAGTCTCACTGGGC-1_contig_2	TRUE	557	TRD	TRDV3		TRDJ1	TRDC	TRUE	TRUE	DKVTQSSPDQTVASGSEVVLLCTYD	GACAAAGTAACCCAGAGTTCCCCGGACCAGACGGTGGCGAGTGGCAGTGAGGTGGTACTGCTCTGCACTTACGAC	TVYSNPD	ACTGTATATTCAAATCCAGAT	LFWYRIRPDYSFQFVFY	TTATTCTGGTACCGGATAAGGCCAGATTATTCCTTTCAGTTTGTCTTTTAT	GDNSRSEGA	GGGGATAACAGCAGATCAGAAGGTGCA	DFTQGRFSVKHILTQKAFHLVISPVRTEDSATYY	GATTTTACTCAAGGACGGTTTTCTGTGAAACACATTCTGACCCAGAAAGCCTTTCACTTGGTGATCTCTCCAGTAAGGACTGAAGACAGTGCCACTTACTAC	CASARLITDKLIF	TGTGCCTCTGCCCGGTTAATCACCGATAAACTCATCTTT	GKGTRVTVEP	GGAAAAGGAACCCGTGTGACTGTGGAACCAA	1137	18	clonotype59	clonotype59_consensus_1	1
CGGCTAGTCTCTGCTG-1	TRUE	CGGCTAGTCTCTGCTG-1_contig_1	TRUE	562	TRD	TRDV1	TRDD3	TRDJ1	TRDC	TRUE	TRUE	AQKVTQAQSSVSMPVRKAVTLNCLYE	GCCCAGAAGGTTACTCAAGCCCAGTCATCAGTATCCATGCCAGTGAGGAAAGCAGTCACCCTGAACTGCCTGTATGAA	TSWWSYY	ACAAGTTGGTGGTCATATTAT	IFWYKQLPSKEMIFLIR	ATTTTTTGGTACAAGCAACTTCCCAGCAAAGAGATGATTTTCCTTATTCGC	QGSDEQ	CAGGGTTCTGATGAACAG	NAKSGRYSVNFKKAAKSVALTISALQLEDSAKYF	AATGCAAAAAGTGGTCGCTATTCTGTCAACTTCAAGAAAGCAGCGAAATCCGTCGCCTTAACCATTTCAGCCTTACAGCTAGAAGATTCAGCAAAGTACTTT	CALGELSEFLNWGIRPYTDKLIF	TGTGCTCTTGGGGAACTTTCCGAATTCTTGAACTGGGGGATACGTCCCTACACCGATAAACTCATCTTT	GKGTRVTVEP	GGAAAAGGAACCCGTGTGACTGTGGAACCAA	357	8	clonotype275	clonotype275_consensus_1	1
CGGCTAGTCTCTGCTG-1	TRUE	CGGCTAGTCTCTGCTG-1_contig_2	TRUE	689	TRG	TRGV3		TRGJ1	TRGC1	TRUE	TRUE	KSVTRQTGSSAEITCDLT	AAGTCAGTCACCAGGCAGACTGGGTCATCTGCTGAAATCACTTGCGATCTTACT	VTNTFY	GTAACAAATACCTTCTAC	IHWYLHQEGKAPQRLLY	ATCCACTGGTACCTACACCAGGAGGGGAAGGCCCCACAGCGTCTTCTGTAC	YDVSTARDVLES	TATGACGTCTCCACCGCAAGGGATGTGTTGGAATCA	GLSPGKYYTHTPRRWSWILRLQNLIENDSGVYY	GGACTCAGTCCAGGAAAGTATTATACTCATACACCCAGGAGGTGGAGCTGGATATTGAGACTGCAAAATCTAATTGAAAATGATTCTGGGGTCTATTAC	CATWDRPNYYKKLF	TGTGCCACCTGGGACAGGCCGAATTATTATAAGAAACTCTTT	GSGTTLVVT	GGCAGTGGAACAACACTTGTTGTCACAG	177	8	clonotype275	clonotype275_consensus_2	1
CGGGTCAGTTAAGTAG-1	TRUE	CGGGTCAGTTAAGTAG-1_contig_1	TRUE	528	TRD	TRDV1	TRDD3	TRDJ1	TRDC	TRUE	TRUE	AQKVTQAQSSVSMPVRKAVTLNCLYE	GCCCAGAAGGTTACTCAAGCCCAGTCATCAGTATCCATGCCAGTGAGGAAAGCAGTCACCCTGAACTGCCTGTATGAA	TSWWSYY	ACAAGTTGGTGGTCATATTAT	IFWYKQLPSKEMIFLIR	ATTTTTTGGTACAAGCAACTTCCCAGCAAAGAGATGATTTTCCTTATTCGC	QGSDEQ	CAGGGTTCTGATGAACAG	NAKSGRYSVNFKKAAKSVALTISALQLEDSAKYF	AATGCAAAAAGTGGTCGCTATTCTGTCAACTTCAAGAAAGCAGCGAAATCCGTCGCCTTAACCATTTCAGCCTTACAGCTAGAAGATTCAGCAAAGTACTTT	CALGESRRCCTWGIPTDKLIF	TGTGCTCTTGGGGAATCCCGTCGGTGTTGTACCTGGGGGATACCCACCGATAAACTCATCTTT	GKGTRVTVEP	GGAAAAGGAACCCGTGTGACTGTGGAACCAA	169	9	clonotype54	clonotype54_consensus_1	1
CGGGTCAGTTCTGGTA-1	TRUE	CGGGTCAGTTCTGGTA-1_contig_1	TRUE	561	TRD	TRDV2		TRDJ1	TRDC	TRUE	TRUE	IELVPEHQTVPVSIGVPATLRCSMK	ATTGAGTTGGTGCCTGAACACCAAACAGTGCCTGTGTCAATAGGGGTCCCTGCCACCCTCAGGTGCTCCATGAAA	GEAIGNYY	GGAGAAGCGATCGGTAACTACTAT	INWYRKTQGNTMTFIYR	ATCAACTGGTACAGGAAGACCCAAGGTAACACAATGACTTTCATATACCGA	EKDIYG	GAAAAGGACATCTATGGC	PGFKDNFQGDIDIAKNLAVLKILAPSERDEGSYY	CCTGGTTTCAAAGACAATTTCCAAGGTGACATTGATATTGCAAAGAACCTGGCTGTACTTAAGATACTTGCACCATCAGAGAGAGATGAAGGGTCTTACTAC	CACDTVGGGQNTDKLIF	TGTGCCTGTGACACGGTTGGTGGGGGACAGAACACCGATAAACTCATCTTT	GKGTRVTVEP	GGAAAAGGAACCCGTGTGACTGTGGAACCAA	7579	26	clonotype158	clonotype158_consensus_1	1
CGGGTCAGTTCTGGTA-1	TRUE	CGGGTCAGTTCTGGTA-1_contig_2	TRUE	706	TRG	TRGV5		TRGJ1	TRGC2	TRUE	TRUE	KSSNLEGGTKSVTRPTRSSAEITCDLT	AAATCTTCCAACTTGGAAGGGGGAACGAAGTCAGTCACGAGGCCGACTAGGTCATCTGCTGAAATCACTTGTGACCTTACT	VINAFY	GTAATAAATGCCTTCTAC	IHWYLHQEGKAPQRLLY	ATCCACTGGTACCTACACCAGGAGGGGAAGGCCCCACAGCGTCTTCTGTAC	YDVSNSKDVLES	TATGACGTCTCCAACTCAAAGGATGTGTTGGAATCA	GLSPGKYYTHTPRRWSWILILRNLIENDSGVYY	GGACTCAGTCCAGGAAAGTATTATACTCATACACCCAGGAGGTGGAGCTGGATATTGATACTACGAAATCTAATTGAAAATGATTCTGGGGTCTATTAC	CATWDRPEGF	TGTGCCACCTGGGACAGGCCTGAGGGCTTT	GSGTTLVVT	GGCAGTGGAACAACACTTGTTGTCACAG	47	11	clonotype158	clonotype158_consensus_2	1
CGGTTAACACATCCGG-1	TRUE	CGGTTAACACATCCGG-1_contig_1	TRUE	725	TRG	TRGV3		TRGJ1	TRGC2	TRUE	TRUE	KSVTRQTGSSAEITCDLT	AAGTCAGTCACCAGGCAGACTGGGTCATCTGCTGAAATCACTTGCGATCTTACT	VTNTFY	GTAACAAATACCTTCTAC	IHWYLHQEGKAPQRLLY	ATCCACTGGTACCTACACCAGGAGGGGAAGGCCCCACAGCGTCTTCTGTAC	YDVSTARDVLES	TATGACGTCTCCACCGCAAGGGATGTGTTGGAATCA	GLSPGKYYTHTPRRWSWILRLQNLIENDSGVYY	GGACTCAGTCCAGGAAAGTATTATACTCATACACCCAGGAGGTGGAGCTGGATATTGAGACTGCAAAATCTAATTGAAAATGATTCTGGGGTCTATTAC	CATWDSYYYKKLF	TGTGCCACCTGGGACAGCTATTATTATAAGAAACTCTTT	GSGTTLVVT	GGCAGTGGAACAACACTTGTTGTCACAG	1159	10	clonotype112	clonotype112_consensus_1	1
CGTAGCGTCACTGGGC-1	TRUE	CGTAGCGTCACTGGGC-1_contig_1	TRUE	650	TRD	TRDV1		TRDJ1	TRDC	TRUE	TRUE	AQKVTQAQSSVSMPVRKAVTLNCLYE	GCCCAGAAGGTTACTCAAGCCCAGTCATCAGTATCCATGCCAGTGAGGAAAGCAGTCACCCTGAACTGCCTGTATGAA	TSWWSYY	ACAAGTTGGTGGTCATATTAT	IFWYKQLPSKEMIFLIR	ATTTTTTGGTACAAGCAACTTCCCAGCAAAGAGATGATTTTCCTTATTCGC	QGSDEQ	CAGGGTTCTGATGAACAG	NAKSGRYSVNFKKAAKSVALTISALQLEDSAKYF	AATGCAAAAAGTGGTCGCTATTCTGTCAACTTCAAGAAAGCAGCGAAATCCGTCGCCTTAACCATTTCAGCCTTACAGCTAGAAGATTCAGCAAAGTACTTT	CALGELYYLYTDKLIF	TGTGCTCTTGGGGAACTATATTACCTGTACACCGATAAACTCATCTTT	GKGTRVTVEP	GGAAAAGGAACCCGTGTGACTGTGGAACCAA	2732	15	clonotype16	clonotype16_consensus_1	3
CGTAGGCTCCTAAGTG-1	TRUE	CGTAGGCTCCTAAGTG-1_contig_1	TRUE	528	TRD	TRDV2	TRDD3	TRDJ1	TRDC	TRUE	TRUE	IELVPEHQTVPVSIGVPATLRCSMK	ATTGAGTTGGTGCCTGAACACCAAACAGTGCCTGTGTCAATAGGGGTCCCTGCCACCCTCAGGTGCTCCATGAAA	GEAIGNYY	GGAGAAGCGATCGGTAACTACTAT	INWYRKTQGNTMTFIYR	ATCAACTGGTACAGGAAGACCCAAGGTAACACAATGACTTTCATATACCGA	EKDIYG	GAAAAGGACATCTATGGC	PGFKDNFQGDIDIAKNLAVLKILAPSERDEGSYY	CCTGGTTTCAAAGACAATTTCCAAGGTGACATTGATATTGCAAAGAACCTGGCTGTACTTAAGATACTTGCACCATCAGAGAGAGATGAAGGGTCTTACTAC	CACDALLGDTNTDKLIF	TGTGCCTGTGACGCTCTACTGGGGGATACGAACACCGATAAACTCATCTTT	GKGTRVTVEP	GGAAAAGGAACCCGTGTGACTGTGGAACCAA	85	4	clonotype11	clonotype11_consensus_1	1
CGTCACTAGGCAGTCA-1	TRUE	CGTCACTAGGCAGTCA-1_contig_1	TRUE	557	TRD	TRDV1		TRDJ1	TRDC	TRUE	TRUE	AQKVTQAQSSVSMPVRKAVTLNCLYE	GCCCAGAAGGTTACTCAAGCCCAGTCATCAGTATCCATGCCAGTGAGGAAAGCAGTCACCCTGAACTGCCTGTATGAA	TSWWSYY	ACAAGTTGGTGGTCATATTAT	IFWYKQLPSKEMIFLIR	ATTTTTTGGTACAAGCAACTTCCCAGCAAAGAGATGATTTTCCTTATTCGC	QGSDEQ	CAGGGTTCTGATGAACAG	NAKSGRYSVNFKKAAKSVALTISALQLEDSAKYF	AATGCAAAAAGTGGTCGCTATTCTGTCAACTTCAAGAAAGCAGCGAAATCCGTCGCCTTAACCATTTCAGCCTTACAGCTAGAAGATTCAGCAAAGTACTTT	CALGELDFPTVGDTDTDKLIF	TGTGCTCTTGGGGAACTAGACTTTCCTACTGTGGGGGATACGGATACCGATAAACTCATCTTT	GKGTRVTVEP	GGAAAAGGAACCCGTGTGACTGTGGAACCAA	3198	9	clonotype52	clonotype52_consensus_1	1
CGTCACTAGGCAGTCA-1	TRUE	CGTCACTAGGCAGTCA-1_contig_2	TRUE	713	TRG	TRGV5		TRGJ1	TRGC2	TRUE	TRUE	KSSNLEGGTKSVTRPTRSSAEITCDLT	AAATCTTCCAACTTGGAAGGGGGAACGAAGTCAGTCACGAGGCCGACTAGGTCATCTGCTGAAATCACTTGTGACCTTACT	VINAFY	GTAATAAATGCCTTCTAC	IHWYLHQEGKAPQRLLY	ATCCACTGGTACCTACACCAGGAGGGGAAGGCCCCACAGCGTCTTCTGTAC	YDVSNSKDVLES	TATGACGTCTCCAACTCAAAGGATGTGTTGGAATCA	GLSPGKYYTHTPRRWSWILILRNLIENDSGVYY	GGACTCAGTCCAGGAAAGTATTATACTCATACACCCAGGAGGTGGAGCTGGATATTGATACTACGAAATCTAATTGAAAATGATTCTGGGGTCTATTAC	CATWDRGGYKKLF	TGTGCCACCTGGGACAGGGGGGGATATAAGAAACTCTTT	GSGTTLVVT	GGCAGTGGAACAACACTTGTTGTCACAG	1548	5	clonotype52	clonotype52_consensus_2	1
CGTCAGGAGCTAGTTC-1	TRUE	CGTCAGGAGCTAGTTC-1_contig_1	TRUE	547	TRD	TRDV1	TRDD3	TRDJ1	TRDC	TRUE	TRUE	AQKVTQAQSSVSMPVRKAVTLNCLYE	GCCCAGAAGGTTACTCAAGCCCAGTCATCAGTATCCATGCCAGTGAGGAAAGCAGTCACCCTGAACTGCCTGTATGAA	TSWWSYY	ACAAGTTGGTGGTCATATTAT	IFWYKQLPSKEMIFLIR	ATTTTTTGGTACAAGCAACTTCCCAGCAAAGAGATGATTTTCCTTATTCGC	QGSDEQ	CAGGGTTCTGATGAACAG	NAKSGRYSVNFKKAAKSVALTISALQLEDSAKYF	AATGCAAAAAGTGGTCGCTATTCTGTCAACTTCAAGAAAGCAGCGAAATCCGTCGCCTTAACCATTTCAGCCTTACAGCTAGAAGATTCAGCAAAGTACTTT	CALGGIARYWGILKLIF	TGTGCTCTTGGGGGAATTGCCAGGTACTGGGGGATACTTAAACTCATCTTT	GKGTRVTVEP	GGAAAAGGAACCCGTGTGACTGTGGAACCAA	2228	14	clonotype69	clonotype69_consensus_1	1
CGTCAGGAGCTTCGCG-1	TRUE	CGTCAGGAGCTTCGCG-1_contig_1	TRUE	529	TRD	TRDV3		TRDJ1	TRDC	TRUE	TRUE	DKVTQSSPDQTVASGSEVVLLCTYD	GACAAAGTAACCCAGAGTTCCCCGGACCAGACGGTGGCGAGTGGCAGTGAGGTGGTACTGCTCTGCACTTACGAC	TVYSNPD	ACTGTATATTCAAATCCAGAT	LFWYRIRPDYSFQFVFY	TTATTCTGGTACCGGATAAGGCCAGATTATTCCTTTCAGTTTGTCTTTTAT	GDNSRSEGA	GGGGATAACAGCAGATCAGAAGGTGCA	DFTQGRFSVKHILTQKAFHLVISPVRTEDSATYY	GATTTTACTCAAGGACGGTTTTCTGTGAAACACATTCTGACCCAGAAAGCCTTTCACTTGGTGATCTCTCCAGTAAGGACTGAAGACAGTGCCACTTACTAC	CASSYEGILYTDKLIF	TGTGCCTCCTCCTACGAGGGGATACTGTACACCGATAAACTCATCTTT	GKGTRVTVEP	GGAAAAGGAACCCGTGTGACTGTGGAACCAA	96	6	clonotype10	clonotype10_consensus_1	1
CGTCCATTCAAGCCTA-1	TRUE	CGTCCATTCAAGCCTA-1_contig_1	TRUE	571	TRD	TRDV2	TRDD3	TRDJ1	TRDC	TRUE	TRUE	IELVPEHQTVPVSIGIPATLRCSMK	ATTGAGTTGGTGCCTGAACACCAAACAGTGCCTGTGTCAATAGGGATCCCTGCCACCCTCAGGTGCTCCATGAAA	GEAIGNYY	GGAGAAGCGATCGGTAACTACTAT	INWYRKTQGNTITFIYR	ATCAACTGGTACAGGAAGACCCAAGGTAACACAATCACTTTCATATACCGA	EKDIYG	GAAAAGGACATCTATGGC	PGFKDNFQGDIDIAKNLAVLKILAPSERDEGSYY	CCTGGTTTCAAAGACAATTTCCAAGGTGACATTGATATTGCAAAGAACCTGGCTGTACTTAAGATACTTGCACCATCAGAGAGAGATGAAGGGTCTTACTAC	CACDTGTPYGWGILNDKLIF	TGTGCCTGTGACACCGGAACGCCTTACGGCTGGGGGATACTAAACGATAAACTCATCTTT	GKGTRVTVEP	GGAAAAGGAACCCGTGTGACTGTGGAACCAA	3292	18	clonotype23	clonotype23_consensus_1	3
CGTCTACAGTATTGGA-1	TRUE	CGTCTACAGTATTGGA-1_contig_1	TRUE	549	TRD	TRDV1		TRDJ1	TRDC	TRUE	TRUE	AQKVTQAQSSVSMPVRKAVTLNCLYE	GCCCAGAAGGTTACTCAAGCCCAGTCATCAGTATCCATGCCAGTGAGGAAAGCAGTCACCCTGAACTGCCTGTATGAA	TSWWSYY	ACAAGTTGGTGGTCATATTAT	IFWYKQLPSKEMIFLIR	ATTTTTTGGTACAAGCAACTTCCCAGCAAAGAGATGATTTTCCTTATTCGC	QGSDEQ	CAGGGTTCTGATGAACAG	NAKSGRYSVNFKKAAKSVALTISALQLEDSAKYF	AATGCAAAAAGTGGTCGCTATTCTGTCAACTTCAAGAAAGCAGCGAAATCCGTCGCCTTAACCATTTCAGCCTTACAGCTAGAAGATTCAGCAAAGTACTTT	CALGERVYWTWYTDKLIF	TGTGCTCTTGGGGAACGTGTGTACTGGACGTGGTACACCGATAAACTCATCTTT	GKGTRVTVEP	GGAAAAGGAACCCGTGTGACTGTGGAACCAA	3482	17	clonotype191	clonotype191_consensus_1	1
CGTCTACAGTATTGGA-1	TRUE	CGTCTACAGTATTGGA-1_contig_2	TRUE	725	TRG	TRGV8		TRGJ1	TRGC2	TRUE	TRUE	KSSNLEGRTKSVTRPTGSSAVITCDLP	AAATCTTCCAACTTGGAAGGGAGAACAAAGTCAGTCACCAGGCCAACTGGGTCATCAGCTGTAATCACTTGTGATCTTCCT	VENAVY	GTAGAAAATGCCGTCTAC	THWYLHQEGKAPQRLLY	ACCCACTGGTACCTACACCAGGAGGGGAAGGCCCCACAGCGTCTTCTGTAC	YDSYNSRVVLE	TATGACTCCTACAACTCCAGGGTTGTGTTGGAA	SGISREKYHTYASTGKSLKFILENLIERDSGVYY	TCAGGAATCAGTCGAGAAAAGTATCATACTTATGCAAGCACAGGGAAGAGCCTTAAATTTATACTGGAAAATCTAATTGAACGTGACTCTGGGGTCTATTAC	CATWERKSNYYKKLF	TGTGCCACCTGGGAAAGGAAATCGAATTATTATAAGAAACTCTTT	GSGTTLVVT	GGCAGTGGAACAACACTTGTTGTCACAG	81	11	clonotype191	clonotype191_consensus_2	1
CGTCTACCAGTAACGG-1	TRUE	CGTCTACCAGTAACGG-1_contig_1	TRUE	666	TRD	TRDV1		TRDJ1	TRDC	TRUE	TRUE	AQKVTQAQSSVSMPVRKAVTLNCLYE	GCCCAGAAGGTTACTCAAGCCCAGTCATCAGTATCCATGCCAGTGAGGAAAGCAGTCACCCTGAACTGCCTGTATGAA	TSWWSYY	ACAAGTTGGTGGTCATATTAT	IFWYKQLPSKEMIFLIR	ATTTTTTGGTACAAGCAACTTCCCAGCAAAGAGATGATTTTCCTTATTCGC	QGSDEQ	CAGGGTTCTGATGAACAG	NAKSGRYSVNFKKAAKSVALTISALQLEDSAKYF	AATGCAAAAAGTGGTCGCTATTCTGTCAACTTCAAGAAAGCAGCGAAATCCGTCGCCTTAACCATTTCAGCCTTACAGCTAGAAGATTCAGCAAAGTACTTT	CALGEPLLQAGGYTSYTDKLIF	TGTGCTCTTGGGGAACCTCTCCTTCAAGCCGGGGGATACACTTCGTACACCGATAAACTCATCTTT	GKGTRVTVEP	GGAAAAGGAACCCGTGTGACTGTGGAACCAA	3669	11	clonotype5	clonotype5_consensus_1	1
CGTGTCTTCCGTACAA-1	TRUE	CGTGTCTTCCGTACAA-1_contig_1	TRUE	531	TRD	TRDV1		TRDJ1	TRDC	TRUE	TRUE	AQKVTQAQSSVSMPVRKAVTLNCLYE	GCCCAGAAGGTTACTCAAGCCCAGTCATCAGTATCCATGCCAGTGAGGAAAGCAGTCACCCTGAACTGCCTGTATGAA	TSWWSYY	ACAAGTTGGTGGTCATATTAT	IFWYKQLPSKEMIFLIR	ATTTTTTGGTACAAGCAACTTCCCAGCAAAGAGATGATTTTCCTTATTCGC	QGSDEQ	CAGGGTTCTGATGAACAG	NAKSGRYSVNFKKAAKSVALTISALQLEDSAKYF	AATGCAAAAAGTGGTCGCTATTCTGTCAACTTCAAGAAAGCAGCGAAATCCGTCGCCTTAACCATTTCAGCCTTACAGCTAGAAGATTCAGCAAAGTACTTT	CALGESPAWGIFRYTDKLIF	TGTGCTCTTGGGGAAAGCCCGGCCTGGGGGATATTTAGGTACACCGATAAACTCATCTTT	GKGTRVTVEP	GGAAAAGGAACCCGTGTGACTGTGGAACCAA	763	3	clonotype227	clonotype227_consensus_2	1
CGTGTCTTCCGTACAA-1	TRUE	CGTGTCTTCCGTACAA-1_contig_2	TRUE	546	TRD	TRDV1	TRDD3	TRDJ1	TRDC	TRUE	TRUE	AQKVTQAQSSVSMPVRKAVTLNCLYE	GCCCAGAAGGTTACTCAAGCCCAGTCATCAGTATCCATGCCAGTGAGGAAAGCAGTCACCCTGAACTGCCTGTATGAA	TSWWSYY	ACAAGTTGGTGGTCATATTAT	IFWYKQLPSKEMIFLIR	ATTTTTTGGTACAAGCAACTTCCCAGCAAAGAGATGATTTTCCTTATTCGC	QGSDEQ	CAGGGTTCTGATGAACAG	NAKSGRYSVNFKKAAKSVALTISALQLEDSAKYF	AATGCAAAAAGTGGTCGCTATTCTGTCAACTTCAAGAAAGCAGCGAAATCCGTCGCCTTAACCATTTCAGCCTTACAGCTAGAAGATTCAGCAAAGTACTTT	CALGELGDPPAPYWGIRLYTDKLIF	TGTGCTCTTGGGGAACTAGGGGACCCACCCGCACCTTACTGGGGGATACGTCTCTACACCGATAAACTCATCTTT	GKGTRVTVEP	GGAAAAGGAACCCGTGTGACTGTGGAACCAA	2840	10	clonotype227	clonotype227_consensus_1	1
CGTGTCTTCCGTACAA-1	TRUE	CGTGTCTTCCGTACAA-1_contig_3	TRUE	662	TRG	TRGV9		TRGJ1	TRGC1	TRUE	TRUE	AGHLEQPQISSTKTLSKTARLECVVS	GCAGGTCACCTAGAGCAACCTCAAATTTCCAGTACTAAAACGCTGTCAAAAACAGCCCGCCTGGAATGTGTGGTGTCT	GITISATS	GGAATAACAATTTCTGCAACATCT	VYWYRERPGEVIQFLVS	GTATATTGGTATCGAGAGAGACCTGGTGAAGTCATACAGTTCCTGGTGTCC	ISYDGTVRKESG	ATTTCATATGACGGCACTGTCAGAAAGGAATCCGGC	IPSGKFEVDRIPETSTSTLTIHNVEKQDIATYY	ATTCCGTCAGGCAAATTTGAGGTGGATAGGATACCTGAAACGTCTACATCCACTCTCACCATTCACAATGTAGAGAAACAGGACATAGCTACCTACTAC	CALWEANYYKKLF	TGTGCCTTGTGGGAGGCGAATTATTATAAGAAACTCTTT	GSGTTLVVT	GGCAGTGGAACAACACTTGTTGTCACAG	931	6	clonotype227	clonotype227_consensus_3	1
CGTTCTGAGCGCCTTG-1	TRUE	CGTTCTGAGCGCCTTG-1_contig_1	TRUE	587	TRD	TRDV1		TRDJ1	TRDC	TRUE	TRUE	AQKVTQAQSSVSMPVRKAVTLNCLYE	GCCCAGAAGGTTACTCAAGCCCAGTCATCAGTATCCATGCCAGTGAGGAAAGCAGTCACCCTGAACTGCCTGTATGAA	TSWWSYY	ACAAGTTGGTGGTCATATTAT	IFWYKQLPSKEMIFLIR	ATTTTTTGGTACAAGCAACTTCCCAGCAAAGAGATGATTTTCCTTATTCGC	QGSDEQ	CAGGGTTCTGATGAACAG	NAKSGRYSVNFKKAAKSVALTISALQLEDSAKYF	AATGCAAAAAGTGGTCGCTATTCTGTCAACTTCAAGAAAGCAGCGAAATCCGTCGCCTTAACCATTTCAGCCTTACAGCTAGAAGATTCAGCAAAGTACTTT	CALGDLFLVRLLGAHRGTDKLIF	TGTGCTCTTGGGGACCTATTCCTCGTCCGATTACTGGGGGCACACCGGGGCACCGATAAACTCATCTTT	GKGTRVTVEP	GGAAAAGGAACCCGTGTGACTGTGGAACCAA	805	14	clonotype2	clonotype2_consensus_1	2
CGTTGGGTCCTGTAGA-1	TRUE	CGTTGGGTCCTGTAGA-1_contig_1	TRUE	542	TRG	TRGV9		TRGJ1	TRGC1	TRUE	TRUE	AGHLEQPQISSTKTLSKTARLECVVS	GCAGGTCACCTAGAGCAACCTCAAATTTCCAGTACTAAAACGCTGTCAAAAACAGCCCGCCTGGAATGTGTGGTGTCT	GITISATS	GGAATAACAATTTCTGCAACATCT	VYWYRERPGEVIQFLVS	GTATATTGGTATCGAGAGAGACCTGGTGAAGTCATACAGTTCCTGGTGTCC	ISYDGTVRKESG	ATTTCATATGACGGCACTGTCAGAAAGGAATCCGGC	IPSGKFEVDRIPETSTSTLTIHNVEKQDIATYY	ATTCCGTCAGGCAAATTTGAGGTGGATAGGATACCTGAAACGTCTACATCCACTCTCACCATTCACAATGTAGAGAAACAGGACATAGCTACCTACTAC	CALWEENYYKKLF	TGTGCCTTGTGGGAAGAGAATTATTATAAGAAACTCTTT	GSGTTLVVT	GGCAGTGGAACAACACTTGTTGTCACAG	53	6	clonotype228	clonotype228_consensus_2	1
CGTTGGGTCCTGTAGA-1	TRUE	CGTTGGGTCCTGTAGA-1_contig_2	TRUE	557	TRD	TRDV1	TRDD3	TRDJ1	TRDC	TRUE	TRUE	AQKVTQAQSSVSMPVRKAVTLNCLYE	GCCCAGAAGGTTACTCAAGCCCAGTCATCAGTATCCATGCCAGTGAGGAAAGCAGTCACCCTGAACTGCCTGTATGAA	TSWWSYY	ACAAGTTGGTGGTCATATTAT	IFWYKQLPSKEMIFLIR	ATTTTTTGGTACAAGCAACTTCCCAGCAAAGAGATGATTTTCCTTATTCGC	QGSDEQ	CAGGGTTCTGATGAACAG	NAKSGRYSVNFKKAAKSVALTISALQLEDSAKYF	AATGCAAAAAGTGGTCGCTATTCTGTCAACTTCAAGAAAGCAGCGAAATCCGTCGCCTTAACCATTTCAGCCTTACAGCTAGAAGATTCAGCAAAGTACTTT	CALGEFSYDRALGDTDKLIF	TGTGCTCTTGGGGAATTTTCCTACGACCGCGCGCTGGGGGATACGGATAAACTCATCTTT	GKGTRVTVEP	GGAAAAGGAACCCGTGTGACTGTGGAACCAA	68	10	clonotype228	clonotype228_consensus_1	1
CTAACTTAGTTGCAGG-1	TRUE	CTAACTTAGTTGCAGG-1_contig_1	TRUE	768	TRG	TRGV4		TRGJP2	TRGC2	TRUE	TRUE	KSVIRQTGSSAEITCDLA	AAGTCAGTCATCAGGCAGACTGGGTCATCTGCTGAAATCACTTGTGATCTTGCT	EGSTGY	GAAGGAAGTACCGGCTAC	IHWYLHQEGKAPQRLLY	ATCCACTGGTACCTACACCAGGAGGGGAAGGCCCCACAGCGTCTTCTGTAC	YDSYTSSVVLES	TATGACTCCTACACCTCCAGCGTTGTGTTGGAATCA	GISPGKYDTYGSTRKNLRMILRNLIENDSGVYY	GGAATCAGCCCAGGGAAGTATGATACTTACGGAAGCACAAGGAAGAACTTGAGAATGATACTGCGAAATCTTATTGAAAATGACTCTGGAGTCTATTAC	CATWDEFSDWIKTF	TGTGCCACCTGGGATGAGTTTAGTGATTGGATCAAGACGTTT	AKGTRLIVTSP	GCAAAAGGGACTAGGCTCATAGTAACTTCGCCTG	2140	6	clonotype226	clonotype226_consensus_2	1
CTAACTTAGTTGCAGG-1	TRUE	CTAACTTAGTTGCAGG-1_contig_2	TRUE	569	TRD	TRDV3		TRDJ1	TRDC	TRUE	TRUE	DKVTQSSPDQTVASGSEVVLLCTYD	GACAAAGTAACCCAGAGTTCCCCGGACCAGACGGTGGCGAGTGGCAGTGAGGTGGTACTGCTCTGCACTTACGAC	TVYSNPD	ACTGTATATTCAAATCCAGAT	LFWYRIRPDYSFQFVFY	TTATTCTGGTACCGGATAAGGCCAGATTATTCCTTTCAGTTTGTCTTTTAT	GDNSRSEGA	GGGGATAACAGCAGATCAGAAGGTGCA	DFTQGRFSVKHILTQKAFHLVISPVRTEDSATYY	GATTTTACTCAAGGACGGTTTTCTGTGAAACACATTCTGACCCAGAAAGCCTTTCACTTGGTGATCTCTCCAGTAAGGACTGAAGACAGTGCCACTTACTAC	CASGLLPRGWGPLHTDKLIF	TGTGCCTCTGGTCTGCTTCCTAGAGGCTGGGGGCCTCTCCACACCGATAAACTCATCTTT	GKGTRVTVEP	GGAAAAGGAACCCGTGTGACTGTGGAACCAA	6813	13	clonotype226	clonotype226_consensus_1	1
CTAACTTTCAGGTAAA-1	TRUE	CTAACTTTCAGGTAAA-1_contig_1	TRUE	551	TRD	TRDV1		TRDJ1	TRDC	TRUE	TRUE	AQKVTQAQSSVSMPVRKAVTLNCLYE	GCCCAGAAGGTTACTCAAGCCCAGTCATCAGTATCCATGCCAGTGAGGAAAGCAGTCACCCTGAACTGCCTGTATGAA	TSWWSYY	ACAAGTTGGTGGTCATATTAT	IFWYKQLPSKEMIFLIR	ATTTTTTGGTACAAGCAACTTCCCAGCAAAGAGATGATTTTCCTTATTCGC	QGSDEQ	CAGGGTTCTGATGAACAG	NAKSGRYSVNFKKAAKSVALTISALQLEDSAKYF	AATGCAAAAAGTGGTCGCTATTCTGTCAACTTCAAGAAAGCAGCGAAATCCGTCGCCTTAACCATTTCAGCCTTACAGCTAGAAGATTCAGCAAAGTACTTT	CALGELPLYWGLTTDKLIF	TGTGCTCTTGGGGAACTTCCGCTATACTGGGGGCTCACTACAGATAAACTCATCTTT	GKGTRVTVEP	GGAAAAGGAACCCGTGTGACTGTGGAACCAA	2555	12	clonotype33	clonotype33_consensus_1	1
CTAATGGGTCTCCATC-1	TRUE	CTAATGGGTCTCCATC-1_contig_1	TRUE	594	TRD	TRDV1	TRDD2	TRDJ1	TRDC	TRUE	TRUE	AQKVTQAQSSVSMPVRKAVTLNCLYE	GCCCAGAAGGTTACTCAAGCCCAGTCATCAGTATCCATGCCAGTGAGGAAAGCAGTCACCCTGAACTGCCTGTATGAA	TSWWSYY	ACAAGTTGGTGGTCATATTAT	IFWYKQLPSKEMIFLIR	ATTTTTTGGTACAAGCAACTTCCCAGCAAAGAGATGATTTTCCTTATTCGC	QGSDEQ	CAGGGTTCTGATGAACAG	NAKSGRYSVNFKKAAKSVALTISALQLEDSAKYF	AATGCAAAAAGTGGTCGCTATTCTGTCAACTTCAAGAAAGCAGCGAAATCCGTCGCCTTAACCATTTCAGCCTTACAGCTAGAAGATTCAGCAAAGTACTTT	CALGPPSYVVVGETSPYTDKLIF	TGTGCTCTTGGGCCACCTTCCTACGTAGTGGTGGGGGAAACTTCCCCGTACACCGATAAACTCATCTTT	GKGTRVTVEP	GGAAAAGGAACCCGTGTGACTGTGGAACCAA	3547	11	clonotype274	clonotype274_consensus_1	1
CTAATGGGTCTCCATC-1	TRUE	CTAATGGGTCTCCATC-1_contig_2	TRUE	729	TRG	TRGV4		TRGJ1	TRGC2	TRUE	TRUE	KSVIRQTGSSAEITCDLA	AAGTCAGTCATCAGGCAGACTGGGTCATCTGCTGAAATCACTTGTGATCTTGCT	EGSTGY	GAAGGAAGTACCGGCTAC	IHWYLHQEGKAPQRLLY	ATCCACTGGTACCTACACCAGGAGGGGAAGGCCCCACAGCGTCTTCTGTAC	YDSYTSSVVLES	TATGACTCCTACACCTCCAGCGTTGTGTTGGAATCA	GISPGKYDTYGSTRKNLRMILRNLIENDSGVYY	GGAATCAGCCCAGGGAAGTATGATACTTACGGAAGCACAAGGAAGAACTTGAGAATGATACTGCGAAATCTTATTGAAAATGACTCTGGAGTCTATTAC	CATWDASNYYKKLF	TGTGCCACCTGGGATGCTTCGAATTATTATAAGAAACTCTTT	GSGTTLVVT	GGCAGTGGAACAACACTTGTTGTCACAG	1239	8	clonotype274	clonotype274_consensus_2	1
CTACACCTCTAGAGTC-1	TRUE	CTACACCTCTAGAGTC-1_contig_1	TRUE	561	TRD	TRDV1		TRDJ1	TRDC	TRUE	TRUE	AQKVTQAQSSVSMPVRKAVTLNCLYE	GCCCAGAAGGTTACTCAAGCCCAGTCATCAGTATCCATGCCAGTGAGGAAAGCAGTCACCCTGAACTGCCTGTATGAA	TSWWSYY	ACAAGTTGGTGGTCATATTAT	IFWYKQLPSKEMIFLIR	ATTTTTTGGTACAAGCAACTTCCCAGCAAAGAGATGATTTTCCTTATTCGC	QGSDEQ	CAGGGTTCTGATGAACAG	NAKSGRYSVNFKKAAKSVALTISALQLEDSAKYF	AATGCAAAAAGTGGTCGCTATTCTGTCAACTTCAAGAAAGCAGCGAAATCCGTCGCCTTAACCATTTCAGCCTTACAGCTAGAAGATTCAGCAAAGTACTTT	CALGEPLLQAGGYTSYTDKLIF	TGTGCTCTTGGGGAACCTCTCCTTCAAGCCGGGGGATACACTTCGTACACCGATAAACTCATCTTT	GKGTRVTVEP	GGAAAAGGAACCCGTGTGACTGTGGAACCAA	4183	9	clonotype5	clonotype5_consensus_1	1
CTACATTAGGAATGGA-1	TRUE	CTACATTAGGAATGGA-1_contig_1	TRUE	557	TRD	TRDV3	TRDD2	TRDJ1	TRDC	TRUE	TRUE	DKVTQSSPDQTVASGSEVVLLCTYD	GACAAAGTAACCCAGAGTTCCCCGGACCAGACGGTGGCGAGTGGCAGTGAGGTGGTACTGCTCTGCACTTACGAC	TVYSNPD	ACTGTATATTCAAATCCAGAT	LFWYRIRPDYSFQFVFY	TTATTCTGGTACCGGATAAGGCCAGATTATTCCTTTCAGTTTGTCTTTTAT	GDNSRSEGA	GGGGATAACAGCAGATCAGAAGGTGCA	DFTQGRFSVKHILTQKAFHLVISPVRTEDSATYY	GATTTTACTCAAGGACGGTTTTCTGTGAAACACATTCTGACCCAGAAAGCCTTTCACTTGGTGATCTCTCCAGTAAGGACTGAAGACAGTGCCACTTACTAC	CASAFLNTDKLIF	TGTGCCTCAGCCTTCCTAAACACCGATAAACTCATCTTT	GKGTRVTVEP	GGAAAAGGAACCCGTGTGACTGTGGAACCAA	342	17	clonotype4	clonotype4_consensus_1	2
CTACATTTCTAACTTC-1	TRUE	CTACATTTCTAACTTC-1_contig_1	TRUE	720	TRG	TRGV8		TRGJ1	TRGC1	TRUE	TRUE	KSSNLEGRTKSVTRPTGSSAVITCDLP	AAATCTTCCAACTTGGAAGGGAGAACAAAGTCAGTCACCAGGCCAACTGGGTCATCAGCTGTAATCACTTGTGATCTTCCT	VENAVY	GTAGAAAATGCCGTCTAC	THWYLHQEGKAPQRLLY	ACCCACTGGTACCTACACCAGGAGGGGAAGGCCCCACAGCGTCTTCTGTAC	YDSYNSRVVLE	TATGACTCCTACAACTCCAGGGTTGTGTTGGAA	SGISREKYHTYASTGKSLKFILENLIERDSGVYY	TCAGGAATCAGTCGAGAAAAGTATCATACTTATGCAAGCACAGGGAAGAGCCTTAAATTTATACTGGAAAATCTAATTGAACGTGACTCTGGGGTCTATTAC	CATWATNYYKKLF	TGTGCCACCTGGGCCACGAATTATTATAAGAAACTCTTT	GSGTTLVVT	GGCAGTGGAACAACACTTGTTGTCACAG	1739	5	clonotype16	clonotype16_consensus_2	2
CTACATTTCTAACTTC-1	TRUE	CTACATTTCTAACTTC-1_contig_2	TRUE	541	TRD	TRDV1		TRDJ1	TRDC	TRUE	TRUE	AQKVTQAQSSVSMPVRKAVTLNCLYE	GCCCAGAAGGTTACTCAAGCCCAGTCATCAGTATCCATGCCAGTGAGGAAAGCAGTCACCCTGAACTGCCTGTATGAA	TSWWSYY	ACAAGTTGGTGGTCATATTAT	IFWYKQLPSKEMIFLIR	ATTTTTTGGTACAAGCAACTTCCCAGCAAAGAGATGATTTTCCTTATTCGC	QGSDEQ	CAGGGTTCTGATGAACAG	NAKSGRYSVNFKKAAKSVALTISALQLEDSAKYF	AATGCAAAAAGTGGTCGCTATTCTGTCAACTTCAAGAAAGCAGCGAAATCCGTCGCCTTAACCATTTCAGCCTTACAGCTAGAAGATTCAGCAAAGTACTTT	CALGELYYLYTDKLIF	TGTGCTCTTGGGGAACTATATTACCTGTACACCGATAAACTCATCTTT	GKGTRVTVEP	GGAAAAGGAACCCGTGTGACTGTGGAACCAA	2679	8	clonotype16	clonotype16_consensus_1	2
CTAGAGTCAATCAGAA-1	TRUE	CTAGAGTCAATCAGAA-1_contig_1	TRUE	769	TRG	TRGV9		TRGJ1	TRGC2	TRUE	TRUE	AGHLEQPQISSTKTLSKTARLECVVS	GCAGGTCACCTAGAGCAACCTCAAATTTCCAGTACTAAAACGCTGTCAAAAACAGCCCGCCTGGAATGTGTGGTGTCT	GITISATS	GGAATAACAATTTCTGCAACATCT	VYWYRERPGEVIQFLVS	GTATATTGGTATCGAGAGAGACCTGGTGAAGTCATACAGTTCCTGGTGTCC	ISYDGTVRKESG	ATTTCATATGACGGCACTGTCAGAAAGGAATCCGGC	IPSGKFEVDRIPETSTSTLTIHNVEKQDIATYY	ATTCCGTCAGGCAAATTTGAGGTGGATAGGATACCTGAAACGTCTACATCCACTCTCACCATTCACAATGTAGAGAAACAGGACATAGCTACCTACTAC	CALWEVNYYKKLF	TGTGCCTTGTGGGAGGTCAATTATTATAAGAAACTCTTT	GSGTTLVVT	GGCAGTGGAACAACACTTGTTGTCACAG	217	13	clonotype45	clonotype45_consensus_2	2
CTAGCCTAGATGTAAC-1	TRUE	CTAGCCTAGATGTAAC-1_contig_1	TRUE	518	TRD	TRDV2		TRDJ1	TRDC	TRUE	TRUE	IELVPEHQTVPVSIGVPATLRCSMK	ATTGAGTTGGTGCCTGAACACCAAACAGTGCCTGTGTCAATAGGGGTCCCTGCCACCCTCAGGTGCTCCATGAAA	GEAIGNYY	GGAGAAGCGATCGGTAACTACTAT	INWYRKTQGNTMTFIYR	ATCAACTGGTACAGGAAGACCCAAGGTAACACAATGACTTTCATATACCGA	EKDIYG	GAAAAGGACATCTATGGC	PGFKDNFQGDIDIAKNLAVLKILAPSERDEGSYY	CCTGGTTTCAAAGACAATTTCCAAGGTGACATTGATATTGCAAAGAACCTGGCTGTACTTAAGATACTTGCACCATCAGAGAGAGATGAAGGGTCTTACTAC	CACDGLAGRDTRQGVTDKLIF	TGTGCCTGTGACGGCCTAGCTGGGAGGGATACGCGCCAGGGGGTTACCGATAAACTCATCTTT	GKGTRVTVEP	GGAAAAGGAACCCGTGTGACTGTGGAACCAA	1186	5	clonotype250	clonotype250_consensus_1	1
CTAGCCTAGATGTAAC-1	TRUE	CTAGCCTAGATGTAAC-1_contig_2	TRUE	637	TRG	TRGV9		TRGJP	TRGC2	TRUE	TRUE	AGHLEQPQISSTKTLSKTARLECVVS	GCAGGTCACCTAGAGCAACCTCAAATTTCCAGTACTAAAACGCTGTCAAAAACAGCCCGCCTGGAATGTGTGGTGTCT	GITISATS	GGAATAACAATTTCTGCAACATCT	VYWYRERPGEVIQFLVS	GTATATTGGTATCGAGAGAGACCTGGTGAAGTCATACAGTTCCTGGTGTCC	ISYDGTVRKESG	ATTTCATATGACGGCACTGTCAGAAAGGAATCCGGC	IPSGKFEVDRIPETSTSTLTIHNVEKQDIATYY	ATTCCGTCAGGCAAATTTGAGGTGGATAGGATACCTGAAACGTCTACATCCACTCTCACCATTCACAATGTAGAGAAACAGGACATAGCTACCTACTAC	CALWEVQELGKKIKVF	TGTGCCTTGTGGGAGGTCCAAGAGTTGGGCAAAAAAATCAAGGTATTT	GPGTKLIIT	GGTCCCGGAACAAAGCTTATCATTACAG	142	7	clonotype250	clonotype250_consensus_2	1
CTAGTGAAGTGGTAGC-1	TRUE	CTAGTGAAGTGGTAGC-1_contig_1	TRUE	550	TRD	TRDV1		TRDJ1	TRDC	TRUE	TRUE	AQKVTQAQSSVSMPVRKAVTLNCLYE	GCCCAGAAGGTTACTCAAGCCCAGTCATCAGTATCCATGCCAGTGAGGAAAGCAGTCACCCTGAACTGCCTGTATGAA	TSWWSYY	ACAAGTTGGTGGTCATATTAT	IFWYKQLPSKEMIFLIR	ATTTTTTGGTACAAGCAACTTCCCAGCAAAGAGATGATTTTCCTTATTCGC	QGSDEQ	CAGGGTTCTGATGAACAG	NAKSGRYSVNFKKAAKSVALTISALQLEDSAKYF	AATGCAAAAAGTGGTCGCTATTCTGTCAACTTCAAGAAAGCAGCGAAATCCGTCGCCTTAACCATTTCAGCCTTACAGCTAGAAGATTCAGCAAAGTACTTT	CALGEPGGPGWSGTDKLIF	TGTGCTCTTGGGGAACCCGGCGGTCCCGGCTGGTCCGGAACCGATAAACTCATCTTT	GKGTRVTVEP	GGAAAAGGAACCCGTGTGACTGTGGAACCAA	524	18	clonotype205	clonotype205_consensus_1	1
CTAGTGACACGACGAA-1	TRUE	CTAGTGACACGACGAA-1_contig_1	TRUE	637	TRG	TRGV9		TRGJP	TRGC1	TRUE	TRUE	AGHLEQPQISSTKTLSKTARLECVVS	GCAGGTCACCTAGAGCAACCTCAAATTTCCAGTACTAAAACGCTGTCAAAAACAGCCCGCCTGGAATGTGTGGTGTCT	GITISATS	GGAATAACAATTTCTGCAACATCT	VYWYRERPGEVIQFLVS	GTATATTGGTATCGAGAGAGACCTGGTGAAGTCATACAGTTCCTGGTGTCC	ISYDGTVRKESG	ATTTCATATGACGGCACTGTCAGAAAGGAATCCGGC	IPSGKFEVDRIPETSTSTLTIHNVEKQDIATYY	ATTCCGTCAGGCAAATTTGAGGTGGATAGGATACCTGAAACGTCTACATCCACTCTCACCATTCACAATGTAGAGAAACAGGACATAGCTACCTACTAC	CALWEVTELGKKIKVF	TGTGCCTTGTGGGAGGTGACAGAGTTGGGCAAAAAAATCAAGGTATTT	GPGTKLIIT	GGTCCCGGAACAAAGCTTATCATTACAG	1590	3	clonotype39	clonotype39_consensus_2	1
CTAGTGACACGACGAA-1	TRUE	CTAGTGACACGACGAA-1_contig_2	TRUE	562	TRD	TRDV2		TRDJ1	TRDC	TRUE	TRUE	IELVPEHQTVPVSIGIPATLRCSMK	ATTGAGTTGGTGCCTGAACACCAAACAGTGCCTGTGTCAATAGGGATCCCTGCCACCCTCAGGTGCTCCATGAAA	GEAIGNYY	GGAGAAGCGATCGGTAACTACTAT	INWYRKTQGNTITFIYR	ATCAACTGGTACAGGAAGACCCAAGGTAACACAATCACTTTCATATACCGA	EKDIYG	GAAAAGGACATCTATGGC	PGFKDNFQGDIDIAKNLAVLKILAPSERDEGSYY	CCTGGTTTCAAAGACAATTTCCAAGGTGACATTGATATTGCAAAGAACCTGGCTGTACTTAAGATACTTGCACCATCAGAGAGAGATGAAGGGTCTTACTAC	CACDPVANTDKLIF	TGTGCCTGTGACCCGGTTGCGAACACCGATAAACTCATCTTT	GKGTRVTVEP	GGAAAAGGAACCCGTGTGACTGTGGAACCAA	3234	17	clonotype39	clonotype39_consensus_1	1
CTAGTGAGTTTGACTG-1	TRUE	CTAGTGAGTTTGACTG-1_contig_1	TRUE	569	TRD	TRDV3		TRDJ1	TRDC	TRUE	TRUE	DKVTQSSPDQTVASGSEVVLLCTYD	GACAAAGTAACCCAGAGTTCCCCGGACCAGACGGTGGCGAGTGGCAGTGAGGTGGTACTGCTCTGCACTTACGAC	TVYSNPD	ACTGTATATTCAAATCCAGAT	LFWYRIRPDYSFQFVFY	TTATTCTGGTACCGGATAAGGCCAGATTATTCCTTTCAGTTTGTCTTTTAT	GDNSRSEGA	GGGGATAACAGCAGATCAGAAGGTGCA	DFTQGRFSVKHILTQKAFHLVISPVRTEDSATYY	GATTTTACTCAAGGACGGTTTTCTGTGAAACACATTCTGACCCAGAAAGCCTTTCACTTGGTGATCTCTCCAGTAAGGACTGAAGACAGTGCCACTTACTAC	CAFLALGDTIWADKLIF	TGTGCCTTTTTGGCTTTGGGGGATACAATATGGGCCGATAAACTCATCTTT	GKGTRVTVEP	GGAAAAGGAACCCGTGTGACTGTGGAACCAA	1158	8	clonotype151	clonotype151_consensus_1	1
CTCACACAGATCGATA-1	TRUE	CTCACACAGATCGATA-1_contig_1	TRUE	551	TRG	TRGV9		TRGJP	TRGC1	TRUE	TRUE	AGHLEQPQISSTKTLSKTARLECVVS	GCAGGTCACCTAGAGCAACCTCAAATTTCCAGTACTAAAACGCTGTCAAAAACAGCCCGCCTGGAATGTGTGGTGTCT	GITISATS	GGAATAACAATTTCTGCAACATCT	VYWYRERPGEVIQFLVS	GTATATTGGTATCGAGAGAGACCTGGTGAAGTCATACAGTTCCTGGTGTCC	ISYDGTVRKESG	ATTTCATATGACGGCACTGTCAGAAAGGAATCCGGC	IPSGKFEVDRIPETSTSTLTIHNVEKQDIATYY	ATTCCGTCAGGCAAATTTGAGGTGGATAGGATACCTGAAACGTCTACATCCACTCTCACCATTCACAATGTAGAGAAACAGGACATAGCTACCTACTAC	CALWGAEVELGKKIKVF	TGTGCCTTGTGGGGCGCCGAAGTGGAGTTGGGCAAAAAAATCAAGGTATTT	GPGTKLIIT	GGTCCCGGAACAAAGCTTATCATTACAG	56	7	clonotype195	clonotype195_consensus_2	1
CTCACACAGATCGATA-1	TRUE	CTCACACAGATCGATA-1_contig_2	TRUE	531	TRD	TRDV2		TRDJ1	TRDC	TRUE	TRUE	IELVPEHQTVPVSIGVPATLRCSMK	ATTGAGTTGGTGCCTGAACACCAAACAGTGCCTGTGTCAATAGGGGTCCCTGCCACCCTCAGGTGCTCCATGAAA	GEAIGNYY	GGAGAAGCGATCGGTAACTACTAT	INWYRKTQGNTMTFIYR	ATCAACTGGTACAGGAAGACCCAAGGTAACACAATGACTTTCATATACCGA	EKDIYG	GAAAAGGACATCTATGGC	PGFKDNFQGDIDIAKNLAVLKILAPSERDEGSYY	CCTGGTTTCAAAGACAATTTCCAAGGTGACATTGATATTGCAAAGAACCTGGCTGTACTTAAGATACTTGCACCATCAGAGAGAGATGAAGGGTCTTACTAC	CACDTVGGAGGYPDKLIF	TGTGCCTGTGACACCGTAGGAGGGGCCGGGGGATACCCCGATAAACTCATCTTT	GKGTRVTVEP	GGAAAAGGAACCCGTGTGACTGTGGAACCAA	2894	12	clonotype195	clonotype195_consensus_1	1
CTCACACAGTAAGTAC-1	TRUE	CTCACACAGTAAGTAC-1_contig_1	TRUE	651	TRD	TRDV1	TRDD3	TRDJ1	TRDC	TRUE	TRUE	AQKVTQAQSSVSMPVRKAVTLNCLYE	GCCCAGAAGGTTACTCAAGCCCAGTCATCAGTATCCATGCCAGTGAGGAAAGCAGTCACCCTGAACTGCCTGTATGAA	TSWWSYY	ACAAGTTGGTGGTCATATTAT	IFWYKQLPSKEMIFLIR	ATTTTTTGGTACAAGCAACTTCCCAGCAAAGAGATGATTTTCCTTATTCGC	QGSDEQ	CAGGGTTCTGATGAACAG	NAKSGRYSVNFKKAAKSVALTISALQLEDSAKYF	AATGCAAAAAGTGGTCGCTATTCTGTCAACTTCAAGAAAGCAGCGAAATCCGTCGCCTTAACCATTTCAGCCTTACAGCTAGAAGATTCAGCAAAGTACTTT	CALGEDGTQYWGMGLIF	TGTGCTCTTGGGGAAGACGGCACCCAGTACTGGGGGATGGGGCTCATCTTT	GKGTRVTVEP	GGAAAAGGAACCCGTGTGACTGTGGAACCAA	4594	13	clonotype7	clonotype7_consensus_1	1
CTCAGAACAAGCGTAG-1	TRUE	CTCAGAACAAGCGTAG-1_contig_1	TRUE	552	TRD	TRDV1		TRDJ1	TRDC	TRUE	TRUE	AQKVTQAQSSVSMPVRKAVTLNCLYE	GCCCAGAAGGTTACTCAAGCCCAGTCATCAGTATCCATGCCAGTGAGGAAAGCAGTCACCCTGAACTGCCTGTATGAA	TSWWSYY	ACAAGTTGGTGGTCATATTAT	IFWYKQLPSKEMIFLIR	ATTTTTTGGTACAAGCAACTTCCCAGCAAAGAGATGATTTTCCTTATTCGC	QGSDEQ	CAGGGTTCTGATGAACAG	NAKSGRYSVNFKKAAKSVALTISALQLEDSAKYF	AATGCAAAAAGTGGTCGCTATTCTGTCAACTTCAAGAAAGCAGCGAAATCCGTCGCCTTAACCATTTCAGCCTTACAGCTAGAAGATTCAGCAAAGTACTTT	CALGDPLPPGIHYTDKLIF	TGTGCTCTTGGGGATCCTCTTCCGCCGGGGATCCATTACACCGATAAACTCATCTTT	GKGTRVTVEP	GGAAAAGGAACCCGTGTGACTGTGGAACCAA	1372	11	clonotype48	clonotype48_consensus_1	1
CTCAGAACAAGCGTAG-1	TRUE	CTCAGAACAAGCGTAG-1_contig_2	TRUE	759	TRG	TRGV4		TRGJ1	TRGC2	TRUE	TRUE	KSVIRQTGSSAEITCDLA	AAGTCAGTCATCAGGCAGACTGGGTCATCTGCTGAAATCACTTGTGATCTTGCT	EGSTGY	GAAGGAAGTACCGGCTAC	IHWYLHQEGKAPQRLLY	ATCCACTGGTACCTACACCAGGAGGGGAAGGCCCCACAGCGTCTTCTGTAC	YDSYTSSVVLES	TATGACTCCTACACCTCCAGCGTTGTGTTGGAATCA	GISPGKYDTYGSTRKNLRMILRNLIENDSGVYY	GGAATCAGCCCAGGGAAGTATGATACTTACGGAAGCACAAGGAAGAACTTGAGAATGATACTGCGAAATCTTATTGAAAATGACTCTGGAGTCTATTAC	CATWGNYYKKLF	TGTGCCACCTGGGGGAATTATTATAAGAAACTCTTT	GSGTTLVVT	GGCAGTGGAACAACACTTGTTGTCACAG	161	20	clonotype48	clonotype48_consensus_2	1
CTCATTATCGTCCAGG-1	TRUE	CTCATTATCGTCCAGG-1_contig_1	TRUE	557	TRD	TRDV1		TRDJ1	TRDC	TRUE	TRUE	AQKVTQAQSSVSMPVRKAVTLNCLYE	GCCCAGAAGGTTACTCAAGCCCAGTCATCAGTATCCATGCCAGTGAGGAAAGCAGTCACCCTGAACTGCCTGTATGAA	TSWWSYY	ACAAGTTGGTGGTCATATTAT	IFWYKQLPSKEMIFLIR	ATTTTTTGGTACAAGCAACTTCCCAGCAAAGAGATGATTTTCCTTATTCGC	QGSDEQ	CAGGGTTCTGATGAACAG	NAKSGRYSVNFKKAAKSVALTISALQLEDSAKYF	AATGCAAAAAGTGGTCGCTATTCTGTCAACTTCAAGAAAGCAGCGAAATCCGTCGCCTTAACCATTTCAGCCTTACAGCTAGAAGATTCAGCAAAGTACTTT	CALGELPLYWGLTTDKLIF	TGTGCTCTTGGGGAACTTCCGCTATACTGGGGGCTCACTACAGATAAACTCATCTTT	GKGTRVTVEP	GGAAAAGGAACCCGTGTGACTGTGGAACCAA	4145	16	clonotype33	clonotype33_consensus_1	1
CTCGAAAAGATGTTAG-1	TRUE	CTCGAAAAGATGTTAG-1_contig_1	TRUE	561	TRD	TRDV3	TRDD2	TRDJ1	TRDC	TRUE	TRUE	DKVTQSSPDQTVASGSEVVLLCTYD	GACAAAGTAACCCAGAGTTCCCCGGACCAGACGGTGGCGAGTGGCAGTGAGGTGGTACTGCTCTGCACTTACGAC	TVYSNPD	ACTGTATATTCAAATCCAGAT	LFWYRIRPDYSFQFVFY	TTATTCTGGTACCGGATAAGGCCAGATTATTCCTTTCAGTTTGTCTTTTAT	GDNSRSEGA	GGGGATAACAGCAGATCAGAAGGTGCA	DFTQGRFSVKHILTQKAFHLVISPVRTEDSATYY	GATTTTACTCAAGGACGGTTTTCTGTGAAACACATTCTGACCCAGAAAGCCTTTCACTTGGTGATCTCTCCAGTAAGGACTGAAGACAGTGCCACTTACTAC	CAPRPSYTSRSDKLIF	TGTGCCCCCAGGCCTTCCTATACATCCCGGTCCGATAAACTCATCTTT	GKGTRVTVEP	GGAAAAGGAACCCGTGTGACTGTGGAACCAA	6116	12	clonotype134	clonotype134_consensus_1	1
CTCGAGGTCTACGAGT-1	TRUE	CTCGAGGTCTACGAGT-1_contig_1	TRUE	555	TRD	TRDV3		TRDJ1	TRDC	TRUE	TRUE	DKVTQSSPDQTVASGSEVVLLCTYD	GACAAAGTAACCCAGAGTTCCCCGGACCAGACGGTGGCGAGTGGCAGTGAGGTGGTACTGCTCTGCACTTACGAC	TVYSNPD	ACTGTATATTCAAATCCAGAT	LFWYRIRPDYSFQFVFY	TTATTCTGGTACCGGATAAGGCCAGATTATTCCTTTCAGTTTGTCTTTTAT	GDNSRSEGA	GGGGATAACAGCAGATCAGAAGGTGCA	DFTQGRFSVKHILTQKAFHLVISPVRTEDSATYY	GATTTTACTCAAGGACGGTTTTCTGTGAAACACATTCTGACCCAGAAAGCCTTTCACTTGGTGATCTCTCCAGTAAGGACTGAAGACAGTGCCACTTACTAC	CACSGVGGYKKLIF	TGTGCCTGTTCGGGTGTTGGGGGATATAAGAAACTCATCTTT	GKGTRVTVEP	GGAAAAGGAACCCGTGTGACTGTGGAACCAA	1108	9	clonotype115	clonotype115_consensus_1	1
CTCGAGGTCTACGAGT-1	TRUE	CTCGAGGTCTACGAGT-1_contig_2	TRUE	573	TRG	TRGV8		TRGJ1	TRGC1	TRUE	TRUE	KSSNLEGRTKSVTRPTGSSAVITCDLP	AAATCTTCCAACTTGGAAGGGAGAACAAAGTCAGTCACCAGGCCAACTGGGTCATCAGCTGTAATCACTTGTGATCTTCCT	VENAVY	GTAGAAAATGCCGTCTAC	THWYLHQEGKAPQRLLY	ACCCACTGGTACCTACACCAGGAGGGGAAGGCCCCACAGCGTCTTCTGTAC	YDSYNSRVVLE	TATGACTCCTACAACTCCAGGGTTGTGTTGGAA	SGISREKYHTYASTGKSLKFILENLIERDSGVYY	TCAGGAATCAGTCGAGAAAAGTATCATACTTATGCAAGCACAGGGAAGAGCCTTAAATTTATACTGGAAAATCTAATTGAACGTGACTCTGGGGTCTATTAC	CATWDRYYKKLF	TGTGCCACCTGGGACCGTTATTATAAGAAACTCTTT	GSGTTLVVT	GGCAGTGGAACAACACTTGTTGTCACAG	51	9	clonotype115	clonotype115_consensus_2	1
CTCGGAGGTGGCGAAT-1	TRUE	CTCGGAGGTGGCGAAT-1_contig_1	TRUE	545	TRD	TRDV3	TRDD3	TRDJ1	TRDC	TRUE	TRUE	DKVTQSSPDQTVASGSEVVLLCTYD	GACAAAGTAACCCAGAGTTCCCCGGACCAGACGGTGGCGAGTGGCAGTGAGGTGGTACTGCTCTGCACTTACGAC	TVYSNPD	ACTGTATATTCAAATCCAGAT	LFWYRIRPDYSFQFVFY	TTATTCTGGTACCGGATAAGGCCAGATTATTCCTTTCAGTTTGTCTTTTAT	GDNSRSEGA	GGGGATAACAGCAGATCAGAAGGTGCA	DFTQGRFSVKHILTQKAFHLVISPVRTEDSATYY	GATTTTACTCAAGGACGGTTTTCTGTGAAACACATTCTGACCCAGAAAGCCTTTCACTTGGTGATCTCTCCAGTAAGGACTGAAGACAGTGCCACTTACTAC	CASTSALGDTRKLIF	TGTGCCTCAACGTCGGCTCTGGGGGATACGCGTAAACTCATCTTT	GKGTRVTVEP	GGAAAAGGAACCCGTGTGACTGTGGAACCAA	11795	19	clonotype27	clonotype27_consensus_1	1
CTCGGGAAGGTAGCTG-1	TRUE	CTCGGGAAGGTAGCTG-1_contig_1	TRUE	541	TRD	TRDV1		TRDJ1	TRDC	TRUE	TRUE	AQKVTQAQSSVSMPVRKAVTLNCLYE	GCCCAGAAGGTTACTCAAGCCCAGTCATCAGTATCCATGCCAGTGAGGAAAGCAGTCACCCTGAACTGCCTGTATGAA	TSWWSYY	ACAAGTTGGTGGTCATATTAT	IFWYKQLPSKEMIFLIR	ATTTTTTGGTACAAGCAACTTCCCAGCAAAGAGATGATTTTCCTTATTCGC	QGSDEQ	CAGGGTTCTGATGAACAG	NAKSGRYSVNFKKAAKSVALTISALQLEDSAKYF	AATGCAAAAAGTGGTCGCTATTCTGTCAACTTCAAGAAAGCAGCGAAATCCGTCGCCTTAACCATTTCAGCCTTACAGCTAGAAGATTCAGCAAAGTACTTT	CALGETYWGPGDKLIF	TGTGCTCTTGGGGAAACCTACTGGGGGCCTGGTGATAAACTCATCTTT	GKGTRVTVEP	GGAAAAGGAACCCGTGTGACTGTGGAACCAA	1035	10	clonotype6	clonotype6_consensus_1	1
CTCGTACTCCAGATCA-1	TRUE	CTCGTACTCCAGATCA-1_contig_1	TRUE	562	TRD	TRDV1		TRDJ1	TRDC	TRUE	TRUE	AQKVTQAQSSVSMPVRKAVTLNCLYE	GCCCAGAAGGTTACTCAAGCCCAGTCATCAGTATCCATGCCAGTGAGGAAAGCAGTCACCCTGAACTGCCTGTATGAA	TSWWSYY	ACAAGTTGGTGGTCATATTAT	IFWYKQLPSKEMIFLIR	ATTTTTTGGTACAAGCAACTTCCCAGCAAAGAGATGATTTTCCTTATTCGC	QGSDEQ	CAGGGTTCTGATGAACAG	NAKSGRYSVNFKKAAKSVALTISALQLEDSAKYF	AATGCAAAAAGTGGTCGCTATTCTGTCAACTTCAAGAAAGCAGCGAAATCCGTCGCCTTAACCATTTCAGCCTTACAGCTAGAAGATTCAGCAAAGTACTTT	CALGELPYVVWGSHPLYTDKLIF	TGTGCTCTTGGGGAACTACCCTACGTTGTCTGGGGATCTCATCCACTCTACACCGATAAACTCATCTTT	GKGTRVTVEP	GGAAAAGGAACCCGTGTGACTGTGGAACCAA	244	12	clonotype56	clonotype56_consensus_1	1
CTCGTACTCCAGATCA-1	TRUE	CTCGTACTCCAGATCA-1_contig_2	TRUE	610	TRG	TRGV5		TRGJ1	TRGC2	TRUE	TRUE	KSSNLEGGTKSVTRPTRSSAEITCDLT	AAATCTTCCAACTTGGAAGGGGGAACGAAGTCAGTCACGAGGCCGACTAGGTCATCTGCTGAAATCACTTGTGACCTTACT	VINAFY	GTAATAAATGCCTTCTAC	IHWYLHQEGKAPQRLLY	ATCCACTGGTACCTACACCAGGAGGGGAAGGCCCCACAGCGTCTTCTGTAC	YDVSNSKDVLES	TATGACGTCTCCAACTCAAAGGATGTGTTGGAATCA	GLSPGKYYTHTPRRWSWILILRNLIENDSGVYY	GGACTCAGTCCAGGAAAGTATTATACTCATACACCCAGGAGGTGGAGCTGGATATTGATACTACGAAATCTAATTGAAAATGATTCTGGGGTCTATTAC	CATWDRRGSNYYKKLF	TGTGCCACCTGGGACAGGCGGGGGAGCAATTATTATAAGAAACTCTTT	GSGTTLVVT	GGCAGTGGAACAACACTTGTTGTCACAG	380	17	clonotype56	clonotype56_consensus_2	1
CTCTAATGTCTAAAGA-1	TRUE	CTCTAATGTCTAAAGA-1_contig_1	TRUE	557	TRD	TRDV3	TRDD2	TRDJ1	TRDC	TRUE	TRUE	DKVTQSSPDQTVASGSEVVLLCTYD	GACAAAGTAACCCAGAGTTCCCCGGACCAGACGGTGGCGAGTGGCAGTGAGGTGGTACTGCTCTGCACTTACGAC	TVYSNPD	ACTGTATATTCAAATCCAGAT	LFWYRIRPDYSFQFVFY	TTATTCTGGTACCGGATAAGGCCAGATTATTCCTTTCAGTTTGTCTTTTAT	GDNSRSEGA	GGGGATAACAGCAGATCAGAAGGTGCA	DFTQGRFSVKHILTQKAFHLVISPVRTEDSATYY	GATTTTACTCAAGGACGGTTTTCTGTGAAACACATTCTGACCCAGAAAGCCTTTCACTTGGTGATCTCTCCAGTAAGGACTGAAGACAGTGCCACTTACTAC	CASKAFLGITDKLIF	TGTGCCTCGAAGGCCTTCCTAGGGATCACCGATAAACTCATCTTT	GKGTRVTVEP	GGAAAAGGAACCCGTGTGACTGTGGAACCAA	4570	24	clonotype122	clonotype122_consensus_1	1
CTCTAATGTGGCTCCA-1	TRUE	CTCTAATGTGGCTCCA-1_contig_1	TRUE	710	TRG	TRGV9		TRGJ1	TRGC2	TRUE	TRUE	AGHLEQPQISSTKTLSKTARLECVVS	GCAGGTCACCTAGAGCAACCTCAAATTTCCAGTACTAAAACGCTGTCAAAAACAGCCCGCCTGGAATGTGTGGTGTCT	GITISATS	GGAATAACAATTTCTGCAACATCT	VYWYRERPGEVIQFLVS	GTATATTGGTATCGAGAGAGACCTGGTGAAGTCATACAGTTCCTGGTGTCC	ISYDGTVRKESG	ATTTCATATGACGGCACTGTCAGAAAGGAATCCGGC	IPSGKFEVDRIPETSTSTLTIHNVEKQDIATYY	ATTCCGTCAGGCAAATTTGAGGTGGATAGGATACCTGAAACGTCTACATCCACTCTCACCATTCACAATGTAGAGAAACAGGACATAGCTACCTACTAC	CALWEDYYYKKLF	TGTGCCTTGTGGGAGGACTATTATTATAAGAAACTCTTT	GSGTTLVVT	GGCAGTGGAACAACACTTGTTGTCACAG	685	16	clonotype34	clonotype34_consensus_2	1
CTCTAATGTGGCTCCA-1	TRUE	CTCTAATGTGGCTCCA-1_contig_2	TRUE	569	TRD	TRDV3		TRDJ1	TRDC	TRUE	TRUE	DKVTQSSPDQTVASGSEVVLLCTYD	GACAAAGTAACCCAGAGTTCCCCGGACCAGACGGTGGCGAGTGGCAGTGAGGTGGTACTGCTCTGCACTTACGAC	TVYSNPD	ACTGTATATTCAAATCCAGAT	LFWYRIRPDYSFQFVFY	TTATTCTGGTACCGGATAAGGCCAGATTATTCCTTTCAGTTTGTCTTTTAT	GDNSRSEGA	GGGGATAACAGCAGATCAGAAGGTGCA	DFTQGRFSVKHILTQKAFHLVISPVRTEDSATYY	GATTTTACTCAAGGACGGTTTTCTGTGAAACACATTCTGACCCAGAAAGCCTTTCACTTGGTGATCTCTCCAGTAAGGACTGAAGACAGTGCCACTTACTAC	CAFRCPWYWGISDTDKLIF	TGTGCCTTTAGATGCCCTTGGTACTGGGGGATCTCCGACACCGATAAACTCATCTTT	GKGTRVTVEP	GGAAAAGGAACCCGTGTGACTGTGGAACCAA	2488	11	clonotype34	clonotype34_consensus_1	1
CTCTACGGTGGTCCGT-1	TRUE	CTCTACGGTGGTCCGT-1_contig_1	TRUE	712	TRG	TRGV9		TRGJP	TRGC1	TRUE	TRUE	AGHLEQPQISSTKTLSKTARLECVVS	GCAGGTCACCTAGAGCAACCTCAAATTTCCAGTACTAAAACGCTGTCAAAAACAGCCCGCCTGGAATGTGTGGTGTCT	GITISATS	GGAATAACAATTTCTGCAACATCT	VYWYRERPGEVIQFLVS	GTATATTGGTATCGAGAGAGACCTGGTGAAGTCATACAGTTCCTGGTGTCC	ISYDGTVRKESG	ATTTCATATGACGGCACTGTCAGAAAGGAATCCGGC	IPSGKFEVDRIPETSTSTLTIHNVEKQDIATYY	ATTCCGTCAGGCAAATTTGAGGTGGATAGGATACCTGAAACGTCTACATCCACTCTCACCATTCACAATGTAGAGAAACAGGACATAGCTACCTACTAC	CALWEVQELGKKIKVF	TGTGCCTTGTGGGAGGTGCAAGAGTTGGGCAAAAAAATCAAGGTATTT	GPGTKLIIT	GGTCCCGGAACAAAGCTTATCATTACAG	74	6	clonotype168	clonotype168_consensus_2	1
CTCTACGGTGGTCCGT-1	TRUE	CTCTACGGTGGTCCGT-1_contig_2	TRUE	571	TRD	TRDV2	TRDD3	TRDJ1	TRDC	TRUE	TRUE	IELVPEHQTVPVSIGVPATLRCSMK	ATTGAGTTGGTGCCTGAACACCAAACAGTGCCTGTGTCAATAGGGGTCCCTGCCACCCTCAGGTGCTCCATGAAA	GEAIGNYY	GGAGAAGCGATCGGTAACTACTAT	INWYRKTQGNTMTFIYR	ATCAACTGGTACAGGAAGACCCAAGGTAACACAATGACTTTCATATACCGA	EKDIYG	GAAAAGGACATCTATGGC	PGFKDNFQGDIDIAKNLAVLKILAPSERDEGSYY	CCTGGTTTCAAAGACAATTTCCAAGGTGACATTGATATTGCAAAGAACCTGGCTGTACTTAAGATACTTGCACCATCAGAGAGAGATGAAGGGTCTTACTAC	CACDALLGDTNTDKLIF	TGTGCCTGTGACGCTCTACTGGGGGATACGAACACCGATAAACTCATCTTT	GKGTRVTVEP	GGAAAAGGAACCCGTGTGACTGTGGAACCAA	4822	16	clonotype168	clonotype168_consensus_1	1
CTCTGGTAGAGGTAGA-1	TRUE	CTCTGGTAGAGGTAGA-1_contig_1	TRUE	556	TRD	TRDV1	TRDD3	TRDJ1	TRDC	TRUE	TRUE	AQKVTQAQSSVSMPVRKAVTLNCLYE	GCCCAGAAGGTTACTCAAGCCCAGTCATCAGTATCCATGCCAGTGAGGAAAGCAGTCACCCTGAACTGCCTGTATGAA	TSWWSYY	ACAAGTTGGTGGTCATATTAT	IFWYKQLPSKEMIFLIR	ATTTTTTGGTACAAGCAACTTCCCAGCAAAGAGATGATTTTCCTTATTCGC	QGSDEQ	CAGGGTTCTGATGAACAG	NAKSGRYSVNFKKAAKSVALTISALQLEDSAKYF	AATGCAAAAAGTGGTCGCTATTCTGTCAACTTCAAGAAAGCAGCGAAATCCGTCGCCTTAACCATTTCAGCCTTACAGCTAGAAGATTCAGCAAAGTACTTT	CALGELGRAPHWGILTDKLIF	TGTGCTCTTGGGGAACTAGGACGGGCCCCCCACTGGGGGATACTAACCGATAAACTCATCTTT	GKGTRVTVEP	GGAAAAGGAACCCGTGTGACTGTGGAACCAA	5889	13	clonotype53	clonotype53_consensus_1	2
CTGAAACAGGGAACGG-1	TRUE	CTGAAACAGGGAACGG-1_contig_1	TRUE	563	TRD	TRDV1	TRDD3	TRDJ2	TRDC	TRUE	TRUE	AQKVTQAQSSVSMPVRKAVTLNCLYE	GCCCAGAAGGTTACTCAAGCCCAGTCATCAGTATCCATGCCAGTGAGGAAAGCAGTCACCCTGAACTGCCTGTATGAA	TSWWSYY	ACAAGTTGGTGGTCATATTAT	IFWYKQLPSKEMIFLIR	ATTTTTTGGTACAAGCAACTTCCCAGCAAAGAGATGATTTTCCTTATTCGC	QGSDEQ	CAGGGTTCTGATGAACAG	NAKSGRYSVNFKKAAKSVALTISALQLEDSAKYF	AATGCAAAAAGTGGTCGCTATTCTGTCAACTTCAAGAAAGCAGCGAAATCCGTCGCCTTAACCATTTCAGCCTTACAGCTAGAAGATTCAGCAAAGTACTTT	CALGELAPLYWGIHALTAQLFF	TGTGCTCTTGGGGAACTTGCCCCCCTGTACTGGGGGATACATGCTTTGACAGCACAACTCTTCTTT	GKGTQLIVEP	GGAAAGGGAACACAACTCATCGTGGAACCAG	1772	59	clonotype25	clonotype25_consensus_1	2
CTGAAGTGTCTGATTG-1	TRUE	CTGAAGTGTCTGATTG-1_contig_1	TRUE	559	TRD	TRDV1	TRDD3	TRDJ2	TRDC	TRUE	TRUE	AQKVTQAQSSVSMPVRKAVTLNCLYE	GCCCAGAAGGTTACTCAAGCCCAGTCATCAGTATCCATGCCAGTGAGGAAAGCAGTCACCCTGAACTGCCTGTATGAA	TSWWSYY	ACAAGTTGGTGGTCATATTAT	IFWYKQLPSKEMIFLIR	ATTTTTTGGTACAAGCAACTTCCCAGCAAAGAGATGATTTTCCTTATTCGC	QGSDEQ	CAGGGTTCTGATGAACAG	NAKSGRYSVNFKKAAKSVALTISALQLEDSAKYF	AATGCAAAAAGTGGTCGCTATTCTGTCAACTTCAAGAAAGCAGCGAAATCCGTCGCCTTAACCATTTCAGCCTTACAGCTAGAAGATTCAGCAAAGTACTTT	CALGELAPLYWGIHALTAQLFF	TGTGCTCTTGGGGAACTTGCCCCCCTGTACTGGGGGATACATGCTTTGACAGCACAACTCTTCTTT	GKGTQLIVEP	GGAAAGGGAACACAACTCATCGTGGAACCAG	362	10	clonotype25	clonotype25_consensus_1	2
CTGATAGGTAATCACC-1	TRUE	CTGATAGGTAATCACC-1_contig_1	TRUE	601	TRD	TRDV3	TRDD2	TRDJ1	TRDC	TRUE	TRUE	DKVTQSSPDQTVASGSEVVLLCTYD	GACAAAGTAACCCAGAGTTCCCCGGACCAGACGGTGGCGAGTGGCAGTGAGGTGGTACTGCTCTGCACTTACGAC	TVYSNPD	ACTGTATATTCAAATCCAGAT	LFWYRIRPDYSFQFVFY	TTATTCTGGTACCGGATAAGGCCAGATTATTCCTTTCAGTTTGTCTTTTAT	GDNSRSEGA	GGGGATAACAGCAGATCAGAAGGTGCA	DFTQGRFSVKHILTQKAFHLVISPVRTEDSATYY	GATTTTACTCAAGGACGGTTTTCTGTGAAACACATTCTGACCCAGAAAGCCTTTCACTTGGTGATCTCTCCAGTAAGGACTGAAGACAGTGCCACTTACTAC	CAYTSFLRVWVTDKLIF	TGTGCCTATACATCATTCCTACGAGTTTGGGTCACCGATAAACTCATCTTT	GKGTRVTVEP	GGAAAAGGAACCCGTGTGACTGTGGAACCAA	3939	21	clonotype149	clonotype149_consensus_1	1
CTGATCCCACGACGAA-1	TRUE	CTGATCCCACGACGAA-1_contig_1	TRUE	584	TRD	TRDV1		TRDJ1	TRDC	TRUE	TRUE	AQKVTQAQSSVSMPVRKAVTLNCLYE	GCCCAGAAGGTTACTCAAGCCCAGTCATCAGTATCCATGCCAGTGAGGAAAGCAGTCACCCTGAACTGCCTGTATGAA	TSWWSYY	ACAAGTTGGTGGTCATATTAT	IFWYKQLPSKEMIFLIR	ATTTTTTGGTACAAGCAACTTCCCAGCAAAGAGATGATTTTCCTTATTCGC	QGSDEQ	CAGGGTTCTGATGAACAG	NAKSGRYSVNFKKAAKSVALTISALQLEDSAKYF	AATGCAAAAAGTGGTCGCTATTCTGTCAACTTCAAGAAAGCAGCGAAATCCGTCGCCTTAACCATTTCAGCCTTACAGCTAGAAGATTCAGCAAAGTACTTT	CALGPRPLPTFPPWGIRTYTDKLIF	TGTGCTCTTGGGCCCCGGCCCCTTCCTACCTTCCCCCCCTGGGGGATACGGACCTACACCGATAAACTCATCTTT	GKGTRVTVEP	GGAAAAGGAACCCGTGTGACTGTGGAACCAA	3708	17	clonotype286	clonotype286_consensus_1	1
CTGCCTACACCTTGTC-1	TRUE	CTGCCTACACCTTGTC-1_contig_1	TRUE	607	TRG	TRGV9		TRGJP	TRGC1	TRUE	TRUE	AGHLEQPQISSTKTLSKTARLECVVS	GCAGGTCACCTAGAGCAACCTCAAATTTCCAGTACTAAAACGCTGTCAAAAACAGCCCGCCTGGAATGTGTGGTGTCT	GITISATS	GGAATAACAATTTCTGCAACATCT	VYWYRERPGEVIQFLVS	GTATATTGGTATCGAGAGAGACCTGGTGAAGTCATACAGTTCCTGGTGTCC	ISYDGTVRKESG	ATTTCATATGACGGCACTGTCAGAAAGGAATCCGGC	IPSGKFEVDRIPETSTSTLTIHNVEKQDIATYY	ATTCCGTCAGGCAAATTTGAGGTGGATAGGATACCTGAAACGTCTACATCCACTCTCACCATTCACAATGTAGAGAAACAGGACATAGCTACCTACTAC	CALWEVGELGKKIKVF	TGTGCCTTGTGGGAGGTGGGGGAGTTGGGCAAAAAAATCAAGGTATTT	GPGTKLIIT	GGTCCCGGAACAAAGCTTATCATTACAG	59	3	clonotype76	clonotype76_consensus_3	1
CTGCCTACACCTTGTC-1	TRUE	CTGCCTACACCTTGTC-1_contig_2	TRUE	756	TRG	TRGV10		TRGJ1	TRGC2	TRUE	TRUE	LSKVEQFQLSISTEVKKSIDIPCKIS	TTATCAAAAGTGGAGCAGTTCCAGCTATCCATTTCCACGGAAGTCAAGAAAAGTATTGACATACCTTGCAAGATATCG	STRFETDV	AGCACAAGGTTTGAAACAGATGTC	IHWYRQKPNQALEHLIY	ATTCACTGGTACCGGCAGAAACCAAATCAGGCTTTGGAGCACCTGATCTAT	IVSTKSAARRSMG	ATTGTCTCAACAAAATCCGCAGCTCGACGCAGCATGGGT	KTSNKVEARKNSQTLTSILTIKSVEKEDMAVYY	AAGACAAGCAACAAAGTGGAGGCAAGAAAGAATTCTCAAACTCTCACTTCAATCCTTACCATCAAGTCCGTAGAGAAAGAAGACATGGCCGTTTACTAC	CAAWDSEKLF	TGTGCTGCGTGGGATTCTGAGAAACTCTTT	GSGTTLVVT	GGCAGTGGAACAACACTTGTTGTCACAG	2995	7	clonotype76	clonotype76_consensus_2	1
CTGCCTACACCTTGTC-1	TRUE	CTGCCTACACCTTGTC-1_contig_3	TRUE	577	TRD	TRDV1		TRDJ1	TRDC	TRUE	TRUE	AQKVTQAQSSVSMPVRKAVTLNCLYE	GCCCAGAAGGTTACTCAAGCCCAGTCATCAGTATCCATGCCAGTGAGGAAAGCAGTCACCCTGAACTGCCTGTATGAA	TSWWSYY	ACAAGTTGGTGGTCATATTAT	IFWYKQLPSKEMIFLIR	ATTTTTTGGTACAAGCAACTTCCCAGCAAAGAGATGATTTTCCTTATTCGC	QGSDEQ	CAGGGTTCTGATGAACAG	NAKSGRYSVNFKKAAKSVALTISALQLEDSAKYF	AATGCAAAAAGTGGTCGCTATTCTGTCAACTTCAAGAAAGCAGCGAAATCCGTCGCCTTAACCATTTCAGCCTTACAGCTAGAAGATTCAGCAAAGTACTTT	CALGESSLLMGGPDKLIF	TGTGCTCTTGGGGAATCTTCCTTACTCATGGGAGGGCCCGATAAACTCATCTTT	GKGTRVTVEP	GGAAAAGGAACCCGTGTGACTGTGGAACCAA	179	9	clonotype76	clonotype76_consensus_1	1
CTGCCTATCGGTTAAC-1	TRUE	CTGCCTATCGGTTAAC-1_contig_1	TRUE	541	TRD	TRDV1	TRDD2	TRDJ1	TRDC	TRUE	TRUE	AQKVTQAQSSVSMPVRKAVTLNCLYE	GCCCAGAAGGTTACTCAAGCCCAGTCATCAGTATCCATGCCAGTGAGGAAAGCAGTCACCCTGAACTGCCTGTATGAA	TSWWSYY	ACAAGTTGGTGGTCATATTAT	IFWYKQLPSKEMIFLIR	ATTTTTTGGTACAAGCAACTTCCCAGCAAAGAGATGATTTTCCTTATTCGC	QGSDEQ	CAGGGTTCTGATGAACAG	NAKSGRYSVNFKKAAKSVALTISALQLEDSAKYF	AATGCAAAAAGTGGTCGCTATTCTGTCAACTTCAAGAAAGCAGCGAAATCCGTCGCCTTAACCATTTCAGCCTTACAGCTAGAAGATTCAGCAAAGTACTTT	CALGDPSYVRKLKLIF	TGTGCTCTTGGGGACCCTTCCTATGTCAGGAAACTTAAACTCATCTTT	GKGTRVTVEP	GGAAAAGGAACCCGTGTGACTGTGGAACCAA	592	11	clonotype64	clonotype64_consensus_1	1
CTGCCTATCGGTTAAC-1	TRUE	CTGCCTATCGGTTAAC-1_contig_2	TRUE	715	TRG	TRGV5		TRGJ1	TRGC2	TRUE	TRUE	KSSNLEGGTKSVTRPTRSSAEITCDLT	AAATCTTCCAACTTGGAAGGGGGAACGAAGTCAGTCACGAGGCCGACTAGGTCATCTGCTGAAATCACTTGTGACCTTACT	VINAFY	GTAATAAATGCCTTCTAC	IHWYLHQEGKAPQRLLY	ATCCACTGGTACCTACACCAGGAGGGGAAGGCCCCACAGCGTCTTCTGTAC	YDVSNSKDVLES	TATGACGTCTCCAACTCAAAGGATGTGTTGGAATCA	GLSPGKYYTHTPRRWSWILILRNLIENDSGVYY	GGACTCAGTCCAGGAAAGTATTATACTCATACACCCAGGAGGTGGAGCTGGATATTGATACTACGAAATCTAATTGAAAATGATTCTGGGGTCTATTAC	CATWDHGMNYYKKLF	TGTGCCACCTGGGACCATGGAATGAATTATTATAAGAAACTCTTT	GSGTTLVVT	GGCAGTGGAACAACACTTGTTGTCACAG	1263	13	clonotype64	clonotype64_consensus_2	1
CTGCGGAAGCTAACAA-1	TRUE	CTGCGGAAGCTAACAA-1_contig_1	TRUE	571	TRD	TRDV2		TRDJ1	TRDC	TRUE	TRUE	IELVPEHQTVPVSIGVPATLRCSMK	ATTGAGTTGGTGCCTGAACACCAAACAGTGCCTGTGTCAATAGGGGTCCCTGCCACCCTCAGGTGCTCCATGAAA	GEAIGNYY	GGAGAAGCGATCGGTAACTACTAT	INWYRKTQGNTMTFIYR	ATCAACTGGTACAGGAAGACCCAAGGTAACACAATGACTTTCATATACCGA	EKDIYG	GAAAAGGACATCTATGGC	PGFKDNFQGDIDIAKNLAVLKILAPSERDEGSYY	CCTGGTTTCAAAGACAATTTCCAAGGTGACATTGATATTGCAAAGAACCTGGCTGTACTTAAGATACTTGCACCATCAGAGAGAGATGAAGGGTCTTACTAC	CACDPVLGDSYNDKLIF	TGTGCCTGTGATCCGGTACTGGGGGATAGTTATAACGATAAACTCATCTTT	GKGTRVTVEP	GGAAAAGGAACCCGTGTGACTGTGGAACCAA	754	11	clonotype1	clonotype1_consensus_1	4
CTGCGGAGTAAGTTCC-1	TRUE	CTGCGGAGTAAGTTCC-1_contig_1	TRUE	562	TRD	TRDV1		TRDJ1	TRDC	TRUE	TRUE	AQKVTQAQSSVSMPVRKAVTLNCLYE	GCCCAGAAGGTTACTCAAGCCCAGTCATCAGTATCCATGCCAGTGAGGAAAGCAGTCACCCTGAACTGCCTGTATGAA	TSWWSYY	ACAAGTTGGTGGTCATATTAT	IFWYKQLPSKEMIFLIR	ATTTTTTGGTACAAGCAACTTCCCAGCAAAGAGATGATTTTCCTTATTCGC	QGSDEQ	CAGGGTTCTGATGAACAG	NAKSGRYSVNFKKAAKSVALTISALQLEDSAKYF	AATGCAAAAAGTGGTCGCTATTCTGTCAACTTCAAGAAAGCAGCGAAATCCGTCGCCTTAACCATTTCAGCCTTACAGCTAGAAGATTCAGCAAAGTACTTT	CALGGRLFPRRRRGAYYTDKLIF	TGTGCTCTTGGGGGCCGCCTCTTCCCCCGCAGGAGAAGGGGGGCTTACTACACCGATAAACTCATCTTT	GKGTRVTVEP	GGAAAAGGAACCCGTGTGACTGTGGAACCAA	3361	17	clonotype268	clonotype268_consensus_1	1
CTGCTGTCAGGATTGG-1	TRUE	CTGCTGTCAGGATTGG-1_contig_1	TRUE	549	TRD	TRDV3		TRDJ1	TRDC	TRUE	TRUE	DKVTQSSPDQTVASGSEVVLLCTYD	GACAAAGTAACCCAGAGTTCCCCGGACCAGACGGTGGCGAGTGGCAGTGAGGTGGTACTGCTCTGCACTTACGAC	TVYSNPD	ACTGTATATTCAAATCCAGAT	LFWYRIRPDYSFQFVFY	TTATTCTGGTACCGGATAAGGCCAGATTATTCCTTTCAGTTTGTCTTTTAT	GDNSRSEGA	GGGGATAACAGCAGATCAGAAGGTGCA	DFTQGRFSVKHILTQKAFHLVISPVRTEDSATYY	GATTTTACTCAAGGACGGTTTTCTGTGAAACACATTCTGACCCAGAAAGCCTTTCACTTGGTGATCTCTCCAGTAAGGACTGAAGACAGTGCCACTTACTAC	CAFKCLLRAGGSIIF	TGTGCCTTTAAGTGTCTTCTACGTGCCGGGGGATCGATCATCTTT	GKGTRVTVEP	GGAAAAGGAACCCGTGTGACTGTGGAACCAA	3784	11	clonotype40	clonotype40_consensus_1	2
CTGGTCTAGATCGGGT-1	TRUE	CTGGTCTAGATCGGGT-1_contig_1	TRUE	539	TRD	TRDV1	TRDD2	TRDJ1	TRDC	TRUE	TRUE	AQKVTQAQSSVSMPVRKAVTLNCLYE	GCCCAGAAGGTTACTCAAGCCCAGTCATCAGTATCCATGCCAGTGAGGAAAGCAGTCACCCTGAACTGCCTGTATGAA	TSWWSYY	ACAAGTTGGTGGTCATATTAT	IFWYKQLPSKEMIFLIR	ATTTTTTGGTACAAGCAACTTCCCAGCAAAGAGATGATTTTCCTTATTCGC	QGSDEQ	CAGGGTTCTGATGAACAG	NAKSGRYSVNFKKAAKSVALTISALQLEDSAKYF	AATGCAAAAAGTGGTCGCTATTCTGTCAACTTCAAGAAAGCAGCGAAATCCGTCGCCTTAACCATTTCAGCCTTACAGCTAGAAGATTCAGCAAAGTACTTT	CALGEFPRTDKLIF	TGTGCTCTTGGGGAATTCCCCCGTACCGATAAACTCATCTTT	GKGTRVTVEP	GGAAAAGGAACCCGTGTGACTGTGGAACCAA	6888	21	clonotype114	clonotype114_consensus_1	1
CTGGTCTAGGACATTA-1	TRUE	CTGGTCTAGGACATTA-1_contig_1	TRUE	686	TRG	TRGV8		TRGJ1	TRGC2	TRUE	TRUE	KSSNLEGRTKSVTRPTGSSAVITCDLP	AAATCTTCCAACTTGGAAGGGAGAACAAAGTCAGTCACCAGGCCAACTGGGTCATCAGCTGTAATCACTTGTGATCTTCCT	VENAVY	GTAGAAAATGCCGTCTAC	THWYLHQEGKAPQRLLY	ACCCACTGGTACCTACACCAGGAGGGGAAGGCCCCACAGCGTCTTCTGTAC	YDSYNSRVVLE	TATGACTCCTACAACTCCAGGGTTGTGTTGGAA	SGISREKYHTYASTGKSLKFILENLIERDSGVYY	TCAGGAATCAGTCGAGAAAAGTATCATACTTATGCAAGCACAGGGAAGAGCCTTAAATTTATACTGGAAAATCTAATTGAACGTGACTCTGGGGTCTATTAC	CATWDVHYYKKLF	TGTGCCACCTGGGATGTCCATTATTATAAGAAACTCTTT	GSGTTLVVT	GGCAGTGGAACAACACTTGTTGTCACAG	59	7	clonotype72	clonotype72_consensus_2	2
CTGGTCTAGGACATTA-1	TRUE	CTGGTCTAGGACATTA-1_contig_2	TRUE	514	TRD	TRDV1	TRDD3	TRDJ1	TRDC	TRUE	TRUE	AQKVTQAQSSVSMPVRKAVTLNCLYE	GCCCAGAAGGTTACTCAAGCCCAGTCATCAGTATCCATGCCAGTGAGGAAAGCAGTCACCCTGAACTGCCTGTATGAA	TSWWSYY	ACAAGTTGGTGGTCATATTAT	IFWYKQLPSKEMIFLIR	ATTTTTTGGTACAAGCAACTTCCCAGCAAAGAGATGATTTTCCTTATTCGC	QGSDEQ	CAGGGTTCTGATGAACAG	NAKSGRYSVNFKKAAKSVALTISALQLEDSAKYF	AATGCAAAAAGTGGTCGCTATTCTGTCAACTTCAAGAAAGCAGCGAAATCCGTCGCCTTAACCATTTCAGCCTTACAGCTAGAAGATTCAGCAAAGTACTTT	CALGEDGTQYWGMGLIF	TGTGCTCTTGGGGAAGACGGCACCCAGTACTGGGGGATGGGGCTCATCTTT	GKGTRVTVEP	GGAAAAGGAACCCGTGTGACTGTGGAACCAA	1261	5	clonotype72	clonotype72_consensus_1	2
CTGGTCTTCTGGGCCA-1	TRUE	CTGGTCTTCTGGGCCA-1_contig_1	TRUE	546	TRD	TRDV2		TRDJ2	TRDC	TRUE	TRUE	IELVPEHQTVPVSIGVPATLRCSMK	ATTGAGTTGGTGCCTGAACACCAAACAGTGCCTGTGTCAATAGGGGTCCCTGCCACCCTCAGGTGCTCCATGAAA	GEAIGNYY	GGAGAAGCGATCGGTAACTACTAT	INWYRKTQGNTMTFIYR	ATCAACTGGTACAGGAAGACCCAAGGTAACACAATGACTTTCATATACCGA	EKDIYG	GAAAAGGACATCTATGGC	PGFKDNFQGDIDIAKNLAVLKILAPSERDEGSYY	CCTGGTTTCAAAGACAATTTCCAAGGTGACATTGATATTGCAAAGAACCTGGCTGTACTTAAGATACTTGCACCATCAGAGAGAGATGAAGGGTCTTACTAC	CACMVLTAQLFF	TGTGCCTGTATGGTTTTGACAGCACAACTCTTCTTT	GKGTQLIVEP	GGAAAGGGAACACAACTCATCGTGGAACCAG	900	4	clonotype95	clonotype95_consensus_1	1
CTGTGCTAGGCTCAGA-1	TRUE	CTGTGCTAGGCTCAGA-1_contig_1	TRUE	551	TRD	TRDV1		TRDJ1	TRDC	TRUE	TRUE	AQKVTQAQSSVSMPVRKAVTLNCLYE	GCCCAGAAGGTTACTCAAGCCCAGTCATCAGTATCCATGCCAGTGAGGAAAGCAGTCACCCTGAACTGCCTGTATGAA	TSWWSYY	ACAAGTTGGTGGTCATATTAT	IFWYKQLPSKEMIFLIR	ATTTTTTGGTACAAGCAACTTCCCAGCAAAGAGATGATTTTCCTTATTCGC	QGSDEQ	CAGGGTTCTGATGAACAG	NAKSGRYSVNFKKAAKSVALTISALQLEDSAKYF	AATGCAAAAAGTGGTCGCTATTCTGTCAACTTCAAGAAAGCAGCGAAATCCGTCGCCTTAACCATTTCAGCCTTACAGCTAGAAGATTCAGCAAAGTACTTT	CALGDGGPSYYPYTDKLIF	TGTGCTCTTGGGGACGGCGGACCCTCCTACTACCCATACACCGATAAACTCATCTTT	GKGTRVTVEP	GGAAAAGGAACCCGTGTGACTGTGGAACCAA	2288	22	clonotype207	clonotype207_consensus_1	1
CTGTGCTCAAGTAATG-1	TRUE	CTGTGCTCAAGTAATG-1_contig_1	TRUE	554	TRD	TRDV1		TRDJ1	TRDC	TRUE	TRUE	AQKVTQAQSSVSMPVRKAVTLNCLYE	GCCCAGAAGGTTACTCAAGCCCAGTCATCAGTATCCATGCCAGTGAGGAAAGCAGTCACCCTGAACTGCCTGTATGAA	TSWWSYY	ACAAGTTGGTGGTCATATTAT	IFWYKQLPSKEMIFLIR	ATTTTTTGGTACAAGCAACTTCCCAGCAAAGAGATGATTTTCCTTATTCGC	QGSDEQ	CAGGGTTCTGATGAACAG	NAKSGRYSVNFKKAAKSVALTISALQLEDSAKYF	AATGCAAAAAGTGGTCGCTATTCTGTCAACTTCAAGAAAGCAGCGAAATCCGTCGCCTTAACCATTTCAGCCTTACAGCTAGAAGATTCAGCAAAGTACTTT	CALGDPGFPNWPYTDKLIF	TGTGCTCTTGGGGACCCTGGATTTCCTAACTGGCCGTACACCGATAAACTCATCTTT	GKGTRVTVEP	GGAAAAGGAACCCGTGTGACTGTGGAACCAA	3372	20	clonotype42	clonotype42_consensus_1	1
CTGTGCTCAAGTAATG-1	TRUE	CTGTGCTCAAGTAATG-1_contig_2	TRUE	728	TRG	TRGV9		TRGJ1	TRGC1	TRUE	TRUE	AGHLEQPQISSTKTLSKTARLECVVS	GCAGGTCACCTAGAGCAACCTCAAATTTCCAGTACTAAAACGCTGTCAAAAACAGCCCGCCTGGAATGTGTGGTGTCT	GITISATS	GGAATAACAATTTCTGCAACATCT	VYWYRERPGEVIQFLVS	GTATATTGGTATCGAGAGAGACCTGGTGAAGTCATACAGTTCCTGGTGTCC	ISYDGTVRKESG	ATTTCATATGACGGCACTGTCAGAAAGGAATCCGGC	IPSGKFEVDRIPETSTSTLTIHNVEKQDIATYY	ATTCCGTCAGGCAAATTTGAGGTGGATAGGATACCTGAAACGTCTACATCCACTCTCACCATTCACAATGTAGAGAAACAGGACATAGCTACCTACTAC	CALWAYYKKLF	TGTGCCTTGTGGGCTTATTATAAGAAACTCTTT	GSGTTLVVT	GGCAGTGGAACAACACTTGTTGTCACAG	89	12	clonotype42	clonotype42_consensus_2	1
CTGTGCTCATCCTAGA-1	TRUE	CTGTGCTCATCCTAGA-1_contig_1	TRUE	594	TRG	TRGV5		TRGJ1	TRGC2	TRUE	TRUE	KSSNLEGGTKSVTRPTRSSAEITCDLT	AAATCTTCCAACTTGGAAGGGGGAACGAAGTCAGTCACGAGGCCGACTAGGTCATCTGCTGAAATCACTTGTGACCTTACT	VINAFY	GTAATAAATGCCTTCTAC	IHWYLHQEGKAPQRLLY	ATCCACTGGTACCTACACCAGGAGGGGAAGGCCCCACAGCGTCTTCTGTAC	YDVSNSKDVLES	TATGACGTCTCCAACTCAAAGGATGTGTTGGAATCA	GLSPGKYYTHTPRRWSWILILRNLIENDSGVYY	GGACTCAGTCCAGGAAAGTATTATACTCATACACCCAGGAGGTGGAGCTGGATATTGATACTACGAAATCTAATTGAAAATGATTCTGGGGTCTATTAC	CATWDWYKKLF	TGTGCCACCTGGGACTGGTATAAGAAACTCTTT	GSGTTLVVT	GGCAGTGGAACAACACTTGTTGTCACAG	79	9	clonotype77	clonotype77_consensus_2	1
CTGTGCTCATCCTAGA-1	TRUE	CTGTGCTCATCCTAGA-1_contig_2	TRUE	544	TRD	TRDV1		TRDJ1	TRDC	TRUE	TRUE	AQKVTQAQSSVSMPVRKAVTLNCLYE	GCCCAGAAGGTTACTCAAGCCCAGTCATCAGTATCCATGCCAGTGAGGAAAGCAGTCACCCTGAACTGCCTGTATGAA	TSWWSYY	ACAAGTTGGTGGTCATATTAT	IFWYKQLPSKEMIFLIR	ATTTTTTGGTACAAGCAACTTCCCAGCAAAGAGATGATTTTCCTTATTCGC	QGSDEQ	CAGGGTTCTGATGAACAG	NAKSGRYSVNFKKAAKSVALTISALQLEDSAKYF	AATGCAAAAAGTGGTCGCTATTCTGTCAACTTCAAGAAAGCAGCGAAATCCGTCGCCTTAACCATTTCAGCCTTACAGCTAGAAGATTCAGCAAAGTACTTT	CALGELLRSSVGDTKLIF	TGTGCTCTTGGGGAACTCCTTCGGTCGAGTGTGGGGGATACTAAACTCATCTTT	GKGTRVTVEP	GGAAAAGGAACCCGTGTGACTGTGGAACCAA	588	11	clonotype77	clonotype77_consensus_1	1
CTGTGCTGTCTGGAGA-1	TRUE	CTGTGCTGTCTGGAGA-1_contig_1	TRUE	564	TRD	TRDV2		TRDJ1	TRDC	TRUE	TRUE	IELVPEHQTVPVSIGVPATLRCSMK	ATTGAGTTGGTGCCTGAACACCAAACAGTGCCTGTGTCAATAGGGGTCCCTGCCACCCTCAGGTGCTCCATGAAA	GEAIGNYY	GGAGAAGCGATCGGTAACTACTAT	INWYRKTQGNTMTFIYR	ATCAACTGGTACAGGAAGACCCAAGGTAACACAATGACTTTCATATACCGA	EKDIYG	GAAAAGGACATCTATGGC	PGFKDNFQGDIDIAKNLAVLKILAPSERDEGSYY	CCTGGTTTCAAAGACAATTTCCAAGGTGACATTGATATTGCAAAGAACCTGGCTGTACTTAAGATACTTGCACCATCAGAGAGAGATGAAGGGTCTTACTAC	CACDTLDPQNPYTDKLIF	TGTGCCTGTGACACGCTTGACCCCCAAAACCCGTACACCGATAAACTCATCTTT	GKGTRVTVEP	GGAAAAGGAACCCGTGTGACTGTGGAACCAA	585	17	clonotype177	clonotype177_consensus_1	1
CTGTTTAAGTACCGGA-1	TRUE	CTGTTTAAGTACCGGA-1_contig_1	TRUE	643	TRG	TRGV9		TRGJP	TRGC1	TRUE	TRUE	AGHLEQPQISSTKTLSKTARLECVVS	GCAGGTCACCTAGAGCAACCTCAAATTTCCAGTACTAAAACGCTGTCAAAAACAGCCCGCCTGGAATGTGTGGTGTCT	GITISATS	GGAATAACAATTTCTGCAACATCT	VYWYRERPGEVIQFLVS	GTATATTGGTATCGAGAGAGACCTGGTGAAGTCATACAGTTCCTGGTGTCC	ISYDGTVRKESG	ATTTCATATGACGGCACTGTCAGAAAGGAATCCGGC	IPSGKFEVDRIPETSTSTLTIHNVEKQDIATYY	ATTCCGTCAGGCAAATTTGAGGTGGATAGGATACCTGAAACGTCTACATCCACTCTCACCATTCACAATGTAGAGAAACAGGACATAGCTACCTACTAC	CALWEVLFRGGELGKKIKVF	TGTGCCTTGTGGGAGGTGCTTTTTCGAGGAGGAGAGTTGGGCAAAAAAATCAAGGTATTT	GPGTKLIIT	GGTCCCGGAACAAAGCTTATCATTACAG	253	7	clonotype20	clonotype20_consensus_3	2
CTGTTTAAGTACCGGA-1	TRUE	CTGTTTAAGTACCGGA-1_contig_2	TRUE	575	TRD	TRDV3	TRDD2	TRDJ1	TRDC	TRUE	TRUE	DKVTQSSPDQTVASGSEVVLLCTYD	GACAAAGTAACCCAGAGTTCCCCGGACCAGACGGTGGCGAGTGGCAGTGAGGTGGTACTGCTCTGCACTTACGAC	TVYSNPD	ACTGTATATTCAAATCCAGAT	LFWYRIRPDYSFQFVFY	TTATTCTGGTACCGGATAAGGCCAGATTATTCCTTTCAGTTTGTCTTTTAT	GDNSRSEGA	GGGGATAACAGCAGATCAGAAGGTGCA	DFTQGRFSVKHILTQKAFHLVISPVRTEDSATYY	GATTTTACTCAAGGACGGTTTTCTGTGAAACACATTCTGACCCAGAAAGCCTTTCACTTGGTGATCTCTCCAGTAAGGACTGAAGACAGTGCCACTTACTAC	CASTQAFLRSGLYTDKLIF	TGTGCCTCCACTCAGGCCTTCCTACGATCTGGGTTGTACACCGATAAACTCATCTTT	GKGTRVTVEP	GGAAAAGGAACCCGTGTGACTGTGGAACCAA	1473	17	clonotype20	clonotype20_consensus_2	2
CTTAACTGTAGCTTGT-1	TRUE	CTTAACTGTAGCTTGT-1_contig_1	TRUE	569	TRD	TRDV1	TRDD3	TRDJ1	TRDC	TRUE	TRUE	AQKVTQAQSSVSMPVRKAVTLNCLYE	GCCCAGAAGGTTACTCAAGCCCAGTCATCAGTATCCATGCCAGTGAGGAAAGCAGTCACCCTGAACTGCCTGTATGAA	TSWWSYY	ACAAGTTGGTGGTCATATTAT	IFWYKQLPSKEMIFLIR	ATTTTTTGGTACAAGCAACTTCCCAGCAAAGAGATGATTTTCCTTATTCGC	QGSDEQ	CAGGGTTCTGATGAACAG	NAKSGRYSVNFKKAAKSVALTISALQLEDSAKYF	AATGCAAAAAGTGGTCGCTATTCTGTCAACTTCAAGAAAGCAGCGAAATCCGTCGCCTTAACCATTTCAGCCTTACAGCTAGAAGATTCAGCAAAGTACTTT	CALGEPHTFRIPPFTGGWGTDKLIF	TGTGCTCTTGGGGAACCCCACACCTTCCGCATACCACCCTTTACTGGGGGATGGGGCACCGATAAACTCATCTTT	GKGTRVTVEP	GGAAAAGGAACCCGTGTGACTGTGGAACCAA	2035	9	clonotype289	clonotype289_consensus_1	1
CTTAACTGTAGCTTGT-1	TRUE	CTTAACTGTAGCTTGT-1_contig_2	TRUE	671	TRG	TRGV9		TRGJ1	TRGC2	TRUE	TRUE	AGHLEQPQISSTKTLSKTARLECVVS	GCAGGTCACCTAGAGCAACCTCAAATTTCCAGTACTAAAACGCTGTCAAAAACAGCCCGCCTGGAATGTGTGGTGTCT	GITISATS	GGAATAACAATTTCTGCAACATCT	VYWYRERPGEVIQFLVS	GTATATTGGTATCGAGAGAGACCTGGTGAAGTCATACAGTTCCTGGTGTCC	ISYDGTVRKESG	ATTTCATATGACGGCACTGTCAGAAAGGAATCCGGC	IPSGKFEVDRIPETSTSTLTIHNVEKQDIATYY	ATTCCGTCAGGCAAATTTGAGGTGGATAGGATACCTGAAACGTCTACATCCACTCTCACCATTCACAATGTAGAGAAACAGGACATAGCTACCTACTAC	CALWENYYKKLF	TGTGCCTTGTGGGAAAATTATTATAAGAAACTCTTT	GSGTTLVVT	GGCAGTGGAACAACACTTGTTGTCACAG	165	8	clonotype289	clonotype289_consensus_2	1
CTTAACTGTTTCCACC-1	TRUE	CTTAACTGTTTCCACC-1_contig_1	TRUE	544	TRD	TRDV1	TRDD3	TRDJ1	TRDC	TRUE	TRUE	AQKVTQAQSSVSMPVRKAVTLNCLYE	GCCCAGAAGGTTACTCAAGCCCAGTCATCAGTATCCATGCCAGTGAGGAAAGCAGTCACCCTGAACTGCCTGTATGAA	TSWWSYY	ACAAGTTGGTGGTCATATTAT	IFWYKQLPSKEMIFLIR	ATTTTTTGGTACAAGCAACTTCCCAGCAAAGAGATGATTTTCCTTATTCGC	QGSDEQ	CAGGGTTCTGATGAACAG	NAKSGRYSVNFKKAAKSVALTISALQLEDSAKYF	AATGCAAAAAGTGGTCGCTATTCTGTCAACTTCAAGAAAGCAGCGAAATCCGTCGCCTTAACCATTTCAGCCTTACAGCTAGAAGATTCAGCAAAGTACTTT	CALGEDGTQYWGMGLIF	TGTGCTCTTGGGGAAGACGGCACCCAGTACTGGGGGATGGGGCTCATCTTT	GKGTRVTVEP	GGAAAAGGAACCCGTGTGACTGTGGAACCAA	499	6	clonotype71	clonotype71_consensus_1	1
CTTAACTGTTTCCACC-1	TRUE	CTTAACTGTTTCCACC-1_contig_2	TRUE	685	TRG	TRGV4		TRGJ1	TRGC2	TRUE	TRUE	KSVIRQTGSSAEITCDLA	AAGTCAGTCATCAGGCAGACTGGGTCATCTGCTGAAATCACTTGTGATCTTGCT	EGSTGY	GAAGGAAGTACCGGCTAC	IHWYLHQEGKAPQRLLY	ATCCACTGGTACCTACACCAGGAGGGGAAGGCCCCACAGCGTCTTCTGTAC	YDSYTSSVVLES	TATGACTCCTACACCTCCAGCGTTGTGTTGGAATCA	GISPGKYDTYGSTRKNLRMILRNLIENDSGVYY	GGAATCAGCCCAGGGAAGTATGATACTTACGGAAGCACAAGGAAGAACTTGAGAATGATACTGCGAAATCTTATTGAAAATGACTCTGGAGTCTATTAC	CATWDVHYYKKLF	TGTGCCACCTGGGATGTCCATTATTATAAGAAACTCTTT	GSGTTLVVT	GGCAGTGGAACAACACTTGTTGTCACAG	429	6	clonotype71	clonotype71_consensus_4	1
CTTAACTGTTTCCACC-1	TRUE	CTTAACTGTTTCCACC-1_contig_3	TRUE	544	TRD	TRDV1	TRDD3	TRDJ1	TRDC	TRUE	TRUE	AQKVTQAQSSVSMPVRKAVTLNCLYE	GCCCAGAAGGTTACTCAAGCCCAGTCATCAGTATCCATGCCAGTGAGGAAAGCAGTCACCCTGAACTGCCTGTATGAA	TSWWSYY	ACAAGTTGGTGGTCATATTAT	IFWYKQLPSKEMIFLIR	ATTTTTTGGTACAAGCAACTTCCCAGCAAAGAGATGATTTTCCTTATTCGC	QGSDEQ	CAGGGTTCTGATGAACAG	NAKSGRYSVNFKKAAKSVALTISALQLEDSAKYF	AATGCAAAAAGTGGTCGCTATTCTGTCAACTTCAAGAAAGCAGCGAAATCCGTCGCCTTAACCATTTCAGCCTTACAGCTAGAAGATTCAGCAAAGTACTTT	CALGPPYWGIPTDKLIF	TGTGCTCTTGGGCCTCCGTACTGGGGGATACCCACCGATAAACTCATCTTT	GKGTRVTVEP	GGAAAAGGAACCCGTGTGACTGTGGAACCAA	452	3	clonotype71	clonotype71_consensus_2	1
CTTAACTTCTCAAGTG-1	TRUE	CTTAACTTCTCAAGTG-1_contig_1	TRUE	572	TRD	TRDV3		TRDJ1	TRDC	TRUE	TRUE	DKVTQSSPDQTVASGSEVVLLCTYD	GACAAAGTAACCCAGAGTTCCCCGGACCAGACGGTGGCGAGTGGCAGTGAGGTGGTACTGCTCTGCACTTACGAC	TVYSNPD	ACTGTATATTCAAATCCAGAT	LFWYRIRPDYSFQFVFY	TTATTCTGGTACCGGATAAGGCCAGATTATTCCTTTCAGTTTGTCTTTTAT	GDNSRSEGA	GGGGATAACAGCAGATCAGAAGGTGCA	DFTQGRFSVKHILTQKAFHLVISPVRTEDSATYY	GATTTTACTCAAGGACGGTTTTCTGTGAAACACATTCTGACCCAGAAAGCCTTTCACTTGGTGATCTCTCCAGTAAGGACTGAAGACAGTGCCACTTACTAC	CAFRPPLLGIRVGDKLIF	TGTGCCTTTAGACCTCCCCTATTGGGGATACGCGTTGGCGATAAACTCATCTTT	GKGTRVTVEP	GGAAAAGGAACCCGTGTGACTGTGGAACCAA	675	15	clonotype13	clonotype13_consensus_1	2
CTTAACTTCTCAAGTG-1	TRUE	CTTAACTTCTCAAGTG-1_contig_2	TRUE	794	TRG	TRGV9		TRGJ1	TRGC2	TRUE	TRUE	AGHLEQPQISSTKTLSKTARLECVVS	GCAGGTCACCTAGAGCAACCTCAAATTTCCAGTACTAAAACGCTGTCAAAAACAGCCCGCCTGGAATGTGTGGTGTCT	GITISATS	GGAATAACAATTTCTGCAACATCT	VYWYRERPGEVIQFLVS	GTATATTGGTATCGAGAGAGACCTGGTGAAGTCATACAGTTCCTGGTGTCC	ISYDGTVRKESG	ATTTCATATGACGGCACTGTCAGAAAGGAATCCGGC	IPSGKFEVDRIPETSTSTLTIHNVEKQDIATYY	ATTCCGTCAGGCAAATTTGAGGTGGATAGGATACCTGAAACGTCTACATCCACTCTCACCATTCACAATGTAGAGAAACAGGACATAGCTACCTACTAC	CALWEVGNYYKKLF	TGTGCCTTGTGGGAGGTGGGGAATTATTATAAGAAACTCTTT	GSGTTLVVT	GGCAGTGGAACAACACTTGTTGTCACAG	1040	15	clonotype13	clonotype13_consensus_3	2
CTTACCGCACATGGGA-1	TRUE	CTTACCGCACATGGGA-1_contig_1	TRUE	566	TRD	TRDV3	TRDD3	TRDJ1	TRDC	TRUE	TRUE	DKVTQSSPDQTVASGSEVVLLCTYD	GACAAAGTAACCCAGAGTTCCCCGGACCAGACGGTGGCGAGTGGCAGTGAGGTGGTACTGCTCTGCACTTACGAC	TVYSNPD	ACTGTATATTCAAATCCAGAT	LFWYRIRPDYSFQFVFY	TTATTCTGGTACCGGATAAGGCCAGATTATTCCTTTCAGTTTGTCTTTTAT	GDNSRSEGA	GGGGATAACAGCAGATCAGAAGGTGCA	DFTQGRFSVKHILTQKAFHLVISPVRTEDSATYY	GATTTTACTCAAGGACGGTTTTCTGTGAAACACATTCTGACCCAGAAAGCCTTTCACTTGGTGATCTCTCCAGTAAGGACTGAAGACAGTGCCACTTACTAC	CAHSVPANWGILTDKLIF	TGTGCCCACAGCGTTCCCGCCAACTGGGGGATACTCACCGATAAACTCATCTTT	GKGTRVTVEP	GGAAAAGGAACCCGTGTGACTGTGGAACCAA	1071	25	clonotype8	clonotype8_consensus_1	2
CTTACCGGTTCACCTC-1	TRUE	CTTACCGGTTCACCTC-1_contig_1	TRUE	563	TRD	TRDV1		TRDJ1	TRDC	TRUE	TRUE	AQKVTQAQSSVSMPVRKAVTLNCLYE	GCCCAGAAGGTTACTCAAGCCCAGTCATCAGTATCCATGCCAGTGAGGAAAGCAGTCACCCTGAACTGCCTGTATGAA	TSWWSYY	ACAAGTTGGTGGTCATATTAT	IFWYKQLPSKEMIFLIR	ATTTTTTGGTACAAGCAACTTCCCAGCAAAGAGATGATTTTCCTTATTCGC	QGSDEQ	CAGGGTTCTGATGAACAG	NAKSGRYSVNFKKAAKSVALTISALQLEDSAKYF	AATGCAAAAAGTGGTCGCTATTCTGTCAACTTCAAGAAAGCAGCGAAATCCGTCGCCTTAACCATTTCAGCCTTACAGCTAGAAGATTCAGCAAAGTACTTT	CALGDLFLVRLLGAHRGTDKLIF	TGTGCTCTTGGGGACCTATTCCTCGTCCGATTACTGGGGGCACACCGGGGCACCGATAAACTCATCTTT	GKGTRVTVEP	GGAAAAGGAACCCGTGTGACTGTGGAACCAA	380	21	clonotype2	clonotype2_consensus_1	2
CTTACCGTCAGTCCCT-1	TRUE	CTTACCGTCAGTCCCT-1_contig_1	TRUE	562	TRD	TRDV1		TRDJ1	TRDC	TRUE	TRUE	AQKVTQAQSSVSMPVRKAVTLNCLYE	GCCCAGAAGGTTACTCAAGCCCAGTCATCAGTATCCATGCCAGTGAGGAAAGCAGTCACCCTGAACTGCCTGTATGAA	TSWWSYY	ACAAGTTGGTGGTCATATTAT	IFWYKQLPSKEMIFLIR	ATTTTTTGGTACAAGCAACTTCCCAGCAAAGAGATGATTTTCCTTATTCGC	QGSDEQ	CAGGGTTCTGATGAACAG	NAKSGRYSVNFKKAAKSVALTISALQLEDSAKYF	AATGCAAAAAGTGGTCGCTATTCTGTCAACTTCAAGAAAGCAGCGAAATCCGTCGCCTTAACCATTTCAGCCTTACAGCTAGAAGATTCAGCAAAGTACTTT	CALGEPILSFRGFWGTLTDKLIF	TGTGCTCTTGGGGAACCCATCTTAAGCTTCCGTGGGTTCTGGGGGACCCTAACCGATAAACTCATCTTT	GKGTRVTVEP	GGAAAAGGAACCCGTGTGACTGTGGAACCAA	463	20	clonotype264	clonotype264_consensus_1	1
CTTAGGAAGTTCGATC-1	TRUE	CTTAGGAAGTTCGATC-1_contig_1	TRUE	565	TRD	TRDV2		TRDJ1	TRDC	TRUE	TRUE	IELVPEHQTVPVSIGVPATLRCSMK	ATTGAGTTGGTGCCTGAACACCAAACAGTGCCTGTGTCAATAGGGGTCCCTGCCACCCTCAGGTGCTCCATGAAA	GEAIGNYY	GGAGAAGCGATCGGTAACTACTAT	INWYRKTQGNTMTFIYR	ATCAACTGGTACAGGAAGACCCAAGGTAACACAATGACTTTCATATACCGA	EKDIYG	GAAAAGGACATCTATGGC	PGFKDNFQGDIDIAKNLAVLKILAPSERDEGSYY	CCTGGTTTCAAAGACAATTTCCAAGGTGACATTGATATTGCAAAGAACCTGGCTGTACTTAAGATACTTGCACCATCAGAGAGAGATGAAGGGTCTTACTAC	CACDGVGIGTDKLIF	TGTGCCTGTGATGGGGTTGGGATTGGAACCGATAAACTCATCTTT	GKGTRVTVEP	GGAAAAGGAACCCGTGTGACTGTGGAACCAA	1094	20	clonotype28	clonotype28_consensus_1	1
CTTGGCTCAAAGCAAT-1	TRUE	CTTGGCTCAAAGCAAT-1_contig_1	TRUE	550	TRD	TRDV1		TRDJ1	TRDC	TRUE	TRUE	AQKVTQAQSSVSMPVRKAVTLNCLYE	GCCCAGAAGGTTACTCAAGCCCAGTCATCAGTATCCATGCCAGTGAGGAAAGCAGTCACCCTGAACTGCCTGTATGAA	TSWWSYY	ACAAGTTGGTGGTCATATTAT	IFWYKQLPSKEMIFLIR	ATTTTTTGGTACAAGCAACTTCCCAGCAAAGAGATGATTTTCCTTATTCGC	QGSDEQ	CAGGGTTCTGATGAACAG	NAKSGRYSVNFKKAAKSVALTISALQLEDSAKYF	AATGCAAAAAGTGGTCGCTATTCTGTCAACTTCAAGAAAGCAGCGAAATCCGTCGCCTTAACCATTTCAGCCTTACAGCTAGAAGATTCAGCAAAGTACTTT	CALGDPLPPGIHYTDKLIF	TGTGCTCTTGGGGATCCTCTTCCGCCGGGGATCCATTACACCGATAAACTCATCTTT	GKGTRVTVEP	GGAAAAGGAACCCGTGTGACTGTGGAACCAA	1606	11	clonotype83	clonotype83_consensus_1	1
CTTGGCTCAAAGCAAT-1	TRUE	CTTGGCTCAAAGCAAT-1_contig_2	TRUE	736	TRG	TRGV5		TRGJ1	TRGC2	TRUE	TRUE	KSSNLEGGTKSVTRPTRSSAEITCDLT	AAATCTTCCAACTTGGAAGGGGGAACGAAGTCAGTCACGAGGCCGACTAGGTCATCTGCTGAAATCACTTGTGACCTTACT	VINAFY	GTAATAAATGCCTTCTAC	IHWYLHQEGKAPQRLLY	ATCCACTGGTACCTACACCAGGAGGGGAAGGCCCCACAGCGTCTTCTGTAC	YDVSNSKDVLES	TATGACGTCTCCAACTCAAAGGATGTGTTGGAATCA	GLSPGKYYTHTPRRWSWILILRNLIENDSGVYY	GGACTCAGTCCAGGAAAGTATTATACTCATACACCCAGGAGGTGGAGCTGGATATTGATACTACGAAATCTAATTGAAAATGATTCTGGGGTCTATTAC	CATWGNYYKKLF	TGTGCCACCTGGGGGAATTATTATAAGAAACTCTTT	GSGTTLVVT	GGCAGTGGAACAACACTTGTTGTCACAG	71	8	clonotype83	clonotype83_consensus_2	1
CTTGGCTTCTTAACCT-1	TRUE	CTTGGCTTCTTAACCT-1_contig_1	TRUE	579	TRD	TRDV2	TRDD3	TRDJ1	TRDC	TRUE	TRUE	IELVPEHQTVPVSIGIPATLRCSMK	ATTGAGTTGGTGCCTGAACACCAAACAGTGCCTGTGTCAATAGGGATCCCTGCCACCCTCAGGTGCTCCATGAAA	GEAIGNYY	GGAGAAGCGATCGGTAACTACTAT	INWYRKTQGNTITFIYR	ATCAACTGGTACAGGAAGACCCAAGGTAACACAATCACTTTCATATACCGA	EKDIYG	GAAAAGGACATCTATGGC	PGFKDNFQGDIDIAKNLAVLKILAPSERDEGSYY	CCTGGTTTCAAAGACAATTTCCAAGGTGACATTGATATTGCAAAGAACCTGGCTGTACTTAAGATACTTGCACCATCAGAGAGAGATGAAGGGTCTTACTAC	CACDTVWSPHTGGSDTDKLIF	TGTGCCTGTGACACCGTGTGGTCCCCCCATACTGGGGGATCCGACACCGATAAACTCATCTTT	GKGTRVTVEP	GGAAAAGGAACCCGTGTGACTGTGGAACCAA	4307	15	clonotype231	clonotype231_consensus_1	1
CTTTGCGTCGGCCGAT-1	TRUE	CTTTGCGTCGGCCGAT-1_contig_1	TRUE	555	TRD	TRDV3		TRDJ1	TRDC	TRUE	TRUE	DKVTQSSPDQTVASGSEVVLLCTYD	GACAAAGTAACCCAGAGTTCCCCGGACCAGACGGTGGCGAGTGGCAGTGAGGTGGTACTGCTCTGCACTTACGAC	TVYSNPD	ACTGTATATTCAAATCCAGAT	LFWYRIRPDYSFQFVFY	TTATTCTGGTACCGGATAAGGCCAGATTATTCCTTTCAGTTTGTCTTTTAT	GDNSRSEGA	GGGGATAACAGCAGATCAGAAGGTGCA	DFTQGRFSVKHILTQKAFHLVISPVRTEDSATYY	GATTTTACTCAAGGACGGTTTTCTGTGAAACACATTCTGACCCAGAAAGCCTTTCACTTGGTGATCTCTCCAGTAAGGACTGAAGACAGTGCCACTTACTAC	CAFNPLLLGEKLIF	TGTGCCTTTAACCCCCTTCTCCTGGGGGAGAAACTCATCTTT	GKGTRVTVEP	GGAAAAGGAACCCGTGTGACTGTGGAACCAA	1663	8	clonotype107	clonotype107_consensus_1	1
GAAGCAGTCCTTTCGG-1	TRUE	GAAGCAGTCCTTTCGG-1_contig_1	TRUE	557	TRD	TRDV3		TRDJ1	TRDC	TRUE	TRUE	DKVTQSSPDQTVASGSEVVLLCTYD	GACAAAGTAACCCAGAGTTCCCCGGACCAGACGGTGGCGAGTGGCAGTGAGGTGGTACTGCTCTGCACTTACGAC	TVYSNPD	ACTGTATATTCAAATCCAGAT	LFWYRIRPDYSFQFVFY	TTATTCTGGTACCGGATAAGGCCAGATTATTCCTTTCAGTTTGTCTTTTAT	GDNSRSEGA	GGGGATAACAGCAGATCAGAAGGTGCA	DFTQGRFSVKHILTQKAFHLVISPVRTEDSATYY	GATTTTACTCAAGGACGGTTTTCTGTGAAACACATTCTGACCCAGAAAGCCTTTCACTTGGTGATCTCTCCAGTAAGGACTGAAGACAGTGCCACTTACTAC	CAFVPFLDRYWGTTDKLIF	TGTGCCTTTGTTCCCTTCCTCGACCGGTACTGGGGGACAACCGATAAACTCATCTTT	GKGTRVTVEP	GGAAAAGGAACCCGTGTGACTGTGGAACCAA	447	7	clonotype14	clonotype14_consensus_1	1
GAAGCAGTCGACCAGC-1	TRUE	GAAGCAGTCGACCAGC-1_contig_1	TRUE	702	TRG	TRGV9		TRGJ1	TRGC2	TRUE	TRUE	AGHLEQPQISSTKTLSKTARLECVVS	GCAGGTCACCTAGAGCAACCTCAAATTTCCAGTACTAAAACGCTGTCAAAAACAGCCCGCCTGGAATGTGTGGTGTCT	GITISATS	GGAATAACAATTTCTGCAACATCT	VYWYRERPGEVIQFLVS	GTATATTGGTATCGAGAGAGACCTGGTGAAGTCATACAGTTCCTGGTGTCC	ISYDGTVRKESG	ATTTCATATGACGGCACTGTCAGAAAGGAATCCGGC	IPSGKFEVDRIPETSTSTLTIHNVEKQDIATYY	ATTCCGTCAGGCAAATTTGAGGTGGATAGGATACCTGAAACGTCTACATCCACTCTCACCATTCACAATGTAGAGAAACAGGACATAGCTACCTACTAC	CALWTYYKKLF	TGTGCCTTGTGGACTTATTATAAGAAACTCTTT	GSGTTLVVT	GGCAGTGGAACAACACTTGTTGTCACAG	3497	14	clonotype140	clonotype140_consensus_1	1
GAATAAGAGACTTGAA-1	TRUE	GAATAAGAGACTTGAA-1_contig_1	TRUE	651	TRD	TRDV1	TRDD3	TRDJ1	TRDC	TRUE	TRUE	AQKVTQAQSSVSMPVRKAVTLNCLYE	GCCCAGAAGGTTACTCAAGCCCAGTCATCAGTATCCATGCCAGTGAGGAAAGCAGTCACCCTGAACTGCCTGTATGAA	TSWWSYY	ACAAGTTGGTGGTCATATTAT	IFWYKQLPSKEMIFLIR	ATTTTTTGGTACAAGCAACTTCCCAGCAAAGAGATGATTTTCCTTATTCGC	QGSDEQ	CAGGGTTCTGATGAACAG	NAKSGRYSVNFKKAAKSVALTISALQLEDSAKYF	AATGCAAAAAGTGGTCGCTATTCTGTCAACTTCAAGAAAGCAGCGAAATCCGTCGCCTTAACCATTTCAGCCTTACAGCTAGAAGATTCAGCAAAGTACTTT	CALGEDGTQYWGMGLIF	TGTGCTCTTGGGGAAGACGGCACCCAGTACTGGGGGATGGGGCTCATCTTT	GKGTRVTVEP	GGAAAAGGAACCCGTGTGACTGTGGAACCAA	7202	16	clonotype7	clonotype7_consensus_1	1
GAATAAGTCCGCATAA-1	TRUE	GAATAAGTCCGCATAA-1_contig_1	TRUE	559	TRD	TRDV1		TRDJ1	TRDC	TRUE	TRUE	AQKVTQAQSSVSMPVRKAVTLNCLYE	GCCCAGAAGGTTACTCAAGCCCAGTCATCAGTATCCATGCCAGTGAGGAAAGCAGTCACCCTGAACTGCCTGTATGAA	TSWWSYY	ACAAGTTGGTGGTCATATTAT	IFWYKQLPSKEMIFLIR	ATTTTTTGGTACAAGCAACTTCCCAGCAAAGAGATGATTTTCCTTATTCGC	QGSDEQ	CAGGGTTCTGATGAACAG	NAKSGRYSVNFKKAAKSVALTISALQLEDSAKYF	AATGCAAAAAGTGGTCGCTATTCTGTCAACTTCAAGAAAGCAGCGAAATCCGTCGCCTTAACCATTTCAGCCTTACAGCTAGAAGATTCAGCAAAGTACTTT	CALGELALPRTKAWGIPTGLIF	TGTGCTCTTGGGGAACTAGCCCTTCCTAGAACGAAGGCCTGGGGGATACCGACTGGGCTCATCTTT	GKGTRVTVEP	GGAAAAGGAACCCGTGTGACTGTGGAACCAA	437	9	clonotype3	clonotype3_consensus_1	1
GAATAAGTCCGCATAA-1	TRUE	GAATAAGTCCGCATAA-1_contig_2	TRUE	705	TRG	TRGV9		TRGJ1	TRGC2	TRUE	TRUE	AGHLEQPQISSTKTLSKTARLECVVS	GCAGGTCACCTAGAGCAACCTCAAATTTCCAGTACTAAAACGCTGTCAAAAACAGCCCGCCTGGAATGTGTGGTGTCT	GITISATS	GGAATAACAATTTCTGCAACATCT	VYWYRERPGEVIQFLVS	GTATATTGGTATCGAGAGAGACCTGGTGAAGTCATACAGTTCCTGGTGTCC	ISYDGTVRKESG	ATTTCATATGACGGCACTGTCAGAAAGGAATCCGGC	IPSGKFEVDRIPETSTSTLTIHNVEKQDIATYY	ATTCCGTCAGGCAAATTTGAGGTGGATAGGATACCTGAAACGTCTACATCCACTCTCACCATTCACAATGTAGAGAAACAGGACATAGCTACCTACTAC	CALWEVPNKKLF	TGTGCCTTGTGGGAGGTGCCCAATAAGAAACTCTTT	GSGTTLVVT	GGCAGTGGAACAACACTTGTTGTCACAG	747	7	clonotype3	clonotype3_consensus_2	1
GACACGCAGAAACCAT-1	TRUE	GACACGCAGAAACCAT-1_contig_1	TRUE	641	TRG	TRGV8		TRGJP1	TRGC1	TRUE	TRUE	KSSNLEGRTKSVTRPTGSSAVITCDLP	AAATCTTCCAACTTGGAAGGGAGAACAAAGTCAGTCACCAGGCCAACTGGGTCATCAGCTGTAATCACTTGTGATCTTCCT	VENAVY	GTAGAAAATGCCGTCTAC	THWYLHQEGKAPQRLLY	ACCCACTGGTACCTACACCAGGAGGGGAAGGCCCCACAGCGTCTTCTGTAC	YDSYNSRVVLE	TATGACTCCTACAACTCCAGGGTTGTGTTGGAA	SGISREKYHTYASTGKSLKFILENLIERDSGVYY	TCAGGAATCAGTCGAGAAAAGTATCATACTTATGCAAGCACAGGGAAGAGCCTTAAATTTATACTGGAAAATCTAATTGAACGTGACTCTGGGGTCTATTAC	CATWDRNSGWFKIF	TGTGCCACCTGGGATCGTAATTCTGGTTGGTTCAAGATATTT	AEGTKLIVTSP	GCTGAAGGGACTAAGCTCATAGTAACTTCACCTG	1077	5	clonotype145	clonotype145_consensus_2	1
GACACGCAGAAACCAT-1	TRUE	GACACGCAGAAACCAT-1_contig_2	TRUE	561	TRD	TRDV3	TRDD2	TRDJ1	TRDC	TRUE	TRUE	DKVTQSSPDQTVASGSEVVLLCTYD	GACAAAGTAACCCAGAGTTCCCCGGACCAGACGGTGGCGAGTGGCAGTGAGGTGGTACTGCTCTGCACTTACGAC	TVYSNPD	ACTGTATATTCAAATCCAGAT	LFWYRIRPDYSFQFVFY	TTATTCTGGTACCGGATAAGGCCAGATTATTCCTTTCAGTTTGTCTTTTAT	GDNSRSEGA	GGGGATAACAGCAGATCAGAAGGTGCA	DFTQGRFSVKHILTQKAFHLVISPVRTEDSATYY	GATTTTACTCAAGGACGGTTTTCTGTGAAACACATTCTGACCCAGAAAGCCTTTCACTTGGTGATCTCTCCAGTAAGGACTGAAGACAGTGCCACTTACTAC	CAFSDTLPVYTDKLIF	TGTGCCTTTTCGGACACTTTACCCGTCTACACCGATAAACTCATCTTT	GKGTRVTVEP	GGAAAAGGAACCCGTGTGACTGTGGAACCAA	3560	10	clonotype145	clonotype145_consensus_1	1
GACACGCAGCCGTCGT-1	TRUE	GACACGCAGCCGTCGT-1_contig_1	TRUE	676	TRD	TRDV2	TRDD3	TRDJ1	TRDC	TRUE	TRUE	IELVPEHQTVPVSIGIPATLRCSMK	ATTGAGTTGGTGCCTGAACACCAAACAGTGCCTGTGTCAATAGGGATCCCTGCCACCCTCAGGTGCTCCATGAAA	GEAIGNYY	GGAGAAGCGATCGGTAACTACTAT	INWYRKTQGNTITFIYR	ATCAACTGGTACAGGAAGACCCAAGGTAACACAATCACTTTCATATACCGA	EKDIYG	GAAAAGGACATCTATGGC	PGFKDNFQGDIDIAKNLAVLKILAPSERDEGSYY	CCTGGTTTCAAAGACAATTTCCAAGGTGACATTGATATTGCAAAGAACCTGGCTGTACTTAAGATACTTGCACCATCAGAGAGAGATGAAGGGTCTTACTAC	CACDTVGGYADKLIF	TGTGCCTGTGACACCGTTGGGGGATACGCCGATAAACTCATCTTT	GKGTRVTVEP	GGAAAAGGAACCCGTGTGACTGTGGAACCAA	584	10	clonotype127	clonotype127_consensus_1	1
GACACGCCACCTCGGA-1	TRUE	GACACGCCACCTCGGA-1_contig_1	TRUE	559	TRD	TRDV1	TRDD3	TRDJ2	TRDC	TRUE	TRUE	AQKVTQAQSSVSMPVRKAVTLNCLYE	GCCCAGAAGGTTACTCAAGCCCAGTCATCAGTATCCATGCCAGTGAGGAAAGCAGTCACCCTGAACTGCCTGTATGAA	TSWWSYY	ACAAGTTGGTGGTCATATTAT	IFWYKQLPSKEMIFLIR	ATTTTTTGGTACAAGCAACTTCCCAGCAAAGAGATGATTTTCCTTATTCGC	QGSDEQ	CAGGGTTCTGATGAACAG	NAKSGRYSVNFKKAAKSVALTISALQLEDSAKYF	AATGCAAAAAGTGGTCGCTATTCTGTCAACTTCAAGAAAGCAGCGAAATCCGTCGCCTTAACCATTTCAGCCTTACAGCTAGAAGATTCAGCAAAGTACTTT	CALGELAPLYWGIHALTAQLFF	TGTGCTCTTGGGGAACTTGCCCCCCTGTACTGGGGGATACATGCTTTGACAGCACAACTCTTCTTT	GKGTQLIVEP	GGAAAGGGAACACAACTCATCGTGGAACCAG	1356	22	clonotype25	clonotype25_consensus_1	2
GACACGCTCGCCTGTT-1	TRUE	GACACGCTCGCCTGTT-1_contig_1	TRUE	562	TRD	TRDV1		TRDJ1	TRDC	TRUE	TRUE	AQKVTQAQSSVSMPVRKAVTLNCLYE	GCCCAGAAGGTTACTCAAGCCCAGTCATCAGTATCCATGCCAGTGAGGAAAGCAGTCACCCTGAACTGCCTGTATGAA	TSWWSYY	ACAAGTTGGTGGTCATATTAT	IFWYKQLPSKEMIFLIR	ATTTTTTGGTACAAGCAACTTCCCAGCAAAGAGATGATTTTCCTTATTCGC	QGSDEQ	CAGGGTTCTGATGAACAG	NAKSGRYSVNFKKAAKSVALTISALQLEDSAKYF	AATGCAAAAAGTGGTCGCTATTCTGTCAACTTCAAGAAAGCAGCGAAATCCGTCGCCTTAACCATTTCAGCCTTACAGCTAGAAGATTCAGCAAAGTACTTT	CALGDRTFGLPPMYWGISDKLIF	TGTGCTCTTGGGGACAGAACTTTCGGCCTTCCCCCCATGTACTGGGGGATATCCGATAAACTCATCTTT	GKGTRVTVEP	GGAAAAGGAACCCGTGTGACTGTGGAACCAA	1843	7	clonotype90	clonotype90_consensus_1	1
GACAGAGAGTGTGAAT-1	TRUE	GACAGAGAGTGTGAAT-1_contig_1	TRUE	544	TRD	TRDV1	TRDD3	TRDJ1	TRDC	TRUE	TRUE	AQKVTQAQSSVSMPVRKAVTLNCLYE	GCCCAGAAGGTTACTCAAGCCCAGTCATCAGTATCCATGCCAGTGAGGAAAGCAGTCACCCTGAACTGCCTGTATGAA	TSWWSYY	ACAAGTTGGTGGTCATATTAT	IFWYKQLPSKEMIFLIR	ATTTTTTGGTACAAGCAACTTCCCAGCAAAGAGATGATTTTCCTTATTCGC	QGSDEQ	CAGGGTTCTGATGAACAG	NAKSGRYSVNFKKAAKSVALTISALQLEDSAKYF	AATGCAAAAAGTGGTCGCTATTCTGTCAACTTCAAGAAAGCAGCGAAATCCGTCGCCTTAACCATTTCAGCCTTACAGCTAGAAGATTCAGCAAAGTACTTT	CALGEDGTQYWGMGLIF	TGTGCTCTTGGGGAAGACGGCACCCAGTACTGGGGGATGGGGCTCATCTTT	GKGTRVTVEP	GGAAAAGGAACCCGTGTGACTGTGGAACCAA	5194	13	clonotype7	clonotype7_consensus_1	1
GACCAATAGCAGGCTA-1	TRUE	GACCAATAGCAGGCTA-1_contig_1	TRUE	602	TRG	TRGV5		TRGJ1	TRGC2	TRUE	TRUE	KSSNLEGGTKSVTRPTRSSAEITCDLT	AAATCTTCCAACTTGGAAGGGGGAACGAAGTCAGTCACGAGGCCGACTAGGTCATCTGCTGAAATCACTTGTGACCTTACT	VINAFY	GTAATAAATGCCTTCTAC	IHWYLHQEGKAPQRLLY	ATCCACTGGTACCTACACCAGGAGGGGAAGGCCCCACAGCGTCTTCTGTAC	YDVSNSKDVLES	TATGACGTCTCCAACTCAAAGGATGTGTTGGAATCA	GLSPGKYYTHTPRRWSWILILRNLIENDSGVYY	GGACTCAGTCCAGGAAAGTATTATACTCATACACCCAGGAGGTGGAGCTGGATATTGATACTACGAAATCTAATTGAAAATGATTCTGGGGTCTATTAC	CATWDRLGKLF	TGTGCCACCTGGGACAGGCTAGGGAAACTCTTT	GSGTTLVVT	GGCAGTGGAACAACACTTGTTGTCACAG	1072	7	clonotype97	clonotype97_consensus_1	1
GACCAATTCTTACCTA-1	TRUE	GACCAATTCTTACCTA-1_contig_1	TRUE	708	TRG	TRGV9		TRGJP	TRGC1	TRUE	TRUE	AGHLEQPQISSTKTLSKTARLECVVS	GCAGGTCACCTAGAGCAACCTCAAATTTCCAGTACTAAAACGCTGTCAAAAACAGCCCGCCTGGAATGTGTGGTGTCT	GITISATS	GGAATAACAATTTCTGCAACATCT	VYWYRERPGEVIQFLVS	GTATATTGGTATCGAGAGAGACCTGGTGAAGTCATACAGTTCCTGGTGTCC	ISYDGTVRKESG	ATTTCATATGACGGCACTGTCAGAAAGGAATCCGGC	IPSGKFEVDRIPETSTSTLTIHNVEKQDIATYY	ATTCCGTCAGGCAAATTTGAGGTGGATAGGATACCTGAAACGTCTACATCCACTCTCACCATTCACAATGTAGAGAAACAGGACATAGCTACCTACTAC	CALWEVSELGKKIKVF	TGTGCCTTGTGGGAGGTTTCAGAGTTGGGCAAAAAAATCAAGGTATTT	GPGTKLIIT	GGTCCCGGAACAAAGCTTATCATTACAG	59	9	clonotype23	clonotype23_consensus_2	1
GACCAATTCTTACCTA-1	TRUE	GACCAATTCTTACCTA-1_contig_2	TRUE	580	TRD	TRDV2	TRDD3	TRDJ1	TRDC	TRUE	TRUE	IELVPEHQTVPVSIGIPATLRCSMK	ATTGAGTTGGTGCCTGAACACCAAACAGTGCCTGTGTCAATAGGGATCCCTGCCACCCTCAGGTGCTCCATGAAA	GEAIGNYY	GGAGAAGCGATCGGTAACTACTAT	INWYRKTQGNTITFIYR	ATCAACTGGTACAGGAAGACCCAAGGTAACACAATCACTTTCATATACCGA	EKDIYG	GAAAAGGACATCTATGGC	PGFKDNFQGDIDIAKNLAVLKILAPSERDEGSYY	CCTGGTTTCAAAGACAATTTCCAAGGTGACATTGATATTGCAAAGAACCTGGCTGTACTTAAGATACTTGCACCATCAGAGAGAGATGAAGGGTCTTACTAC	CACDTGTPYGWGILNDKLIF	TGTGCCTGTGACACCGGAACGCCTTACGGCTGGGGGATACTAAACGATAAACTCATCTTT	GKGTRVTVEP	GGAAAAGGAACCCGTGTGACTGTGGAACCAA	2456	16	clonotype23	clonotype23_consensus_1	1
GACGGCTGTTTGTTGG-1	TRUE	GACGGCTGTTTGTTGG-1_contig_1	TRUE	526	TRD	TRDV3		TRDJ1	TRDC	TRUE	TRUE	DKVTQSSPDQTVASGSEVVLLCTYD	GACAAAGTAACCCAGAGTTCCCCGGACCAGACGGTGGCGAGTGGCAGTGAGGTGGTACTGCTCTGCACTTACGAC	TVYSNPD	ACTGTATATTCAAATCCAGAT	LFWYRIRPDYSFQFVFY	TTATTCTGGTACCGGATAAGGCCAGATTATTCCTTTCAGTTTGTCTTTTAT	GDNSRSEGA	GGGGATAACAGCAGATCAGAAGGTGCA	DFTQGRFSVKHILTQKAFHLVISPVRTEDSATYY	GATTTTACTCAAGGACGGTTTTCTGTGAAACACATTCTGACCCAGAAAGCCTTTCACTTGGTGATCTCTCCAGTAAGGACTGAAGACAGTGCCACTTACTAC	CAFKCLLRAGGSIIF	TGTGCCTTTAAGTGTCTTCTACGTGCCGGGGGATCGATCATCTTT	GKGTRVTVEP	GGAAAAGGAACCCGTGTGACTGTGGAACCAA	9216	15	clonotype40	clonotype40_consensus_1	1
GACGGCTGTTTGTTGG-1	TRUE	GACGGCTGTTTGTTGG-1_contig_2	TRUE	692	TRG	TRGV4		TRGJ1	TRGC2	TRUE	TRUE	KSVIRQTGSSAEITCDLA	AAGTCAGTCATCAGGCAGACTGGGTCATCTGCTGAAATCACTTGTGATCTTGCT	EGSTGY	GAAGGAAGTACCGGCTAC	IHWYLHQEGKAPQRLLY	ATCCACTGGTACCTACACCAGGAGGGGAAGGCCCCACAGCGTCTTCTGTAC	YDSYTSSVVLES	TATGACTCCTACACCTCCAGCGTTGTGTTGGAATCA	GISPGKYDTYGSTRKNLRMILRNLIENDSGVYY	GGAATCAGCCCAGGGAAGTATGATACTTACGGAAGCACAAGGAAGAACTTGAGAATGATACTGCGAAATCTTATTGAAAATGACTCTGGAGTCTATTAC	CATWDADNYYKKLF	TGTGCCACCTGGGATGCCGATAATTATTATAAGAAACTCTTT	GSGTTLVVT	GGCAGTGGAACAACACTTGTTGTCACAG	1433	7	clonotype40	clonotype40_consensus_2	1
GACGTGCAGAGGTAGA-1	TRUE	GACGTGCAGAGGTAGA-1_contig_1	TRUE	732	TRG	TRGV2		TRGJ1	TRGC1	TRUE	TRUE	KSVIRQTGSSAEITCDLA	AAGTCAGTCATCAGGCAGACTGGGTCATCTGCTGAAATCACTTGTGATCTTGCT	EGSNGY	GAAGGAAGTAACGGCTAC	IHWYLHQEGKAPQRLQY	ATCCACTGGTACCTACACCAGGAGGGGAAGGCCCCACAGCGTCTTCAGTAC	YDSYNSKVVLES	TATGACTCCTACAACTCCAAGGTTGTGTTGGAATCA	GVSPGKYYTYASTRNNLRLILRNLIENDSGVYY	GGAGTCAGTCCAGGGAAGTATTATACTTACGCAAGCACAAGGAACAACTTGAGATTGATACTGCGAAATCTAATTGAAAATGACTCTGGGGTCTATTAC	CATWDGPLGYKKLF	TGTGCCACCTGGGACGGCCCCTTGGGCTATAAGAAACTCTTT	GSGTTLVVT	GGCAGTGGAACAACACTTGTTGTCACAG	347	10	clonotype130	clonotype130_consensus_1	1
GACGTGCCACCAACCG-1	TRUE	GACGTGCCACCAACCG-1_contig_1	TRUE	527	TRD	TRDV2		TRDJ1	TRDC	TRUE	TRUE	IELVPEHQTVPVSIGVPATLRCSMK	ATTGAGTTGGTGCCTGAACACCAAACAGTGCCTGTGTCAATAGGGGTCCCTGCCACCCTCAGGTGCTCCATGAAA	GEAIGNYY	GGAGAAGCGATCGGTAACTACTAT	INWYRKTQGNTMTFIYR	ATCAACTGGTACAGGAAGACCCAAGGTAACACAATGACTTTCATATACCGA	EKDIYG	GAAAAGGACATCTATGGC	PGFKDNFQGDIDIAKNLAVLKILAPSERDEGSYY	CCTGGTTTCAAAGACAATTTCCAAGGTGACATTGATATTGCAAAGAACCTGGCTGTACTTAAGATACTTGCACCATCAGAGAGAGATGAAGGGTCTTACTAC	CACDKLGTGVLADKLIF	TGTGCCTGTGACAAATTAGGAACTGGGGTCTTGGCCGATAAACTCATCTTT	GKGTRVTVEP	GGAAAAGGAACCCGTGTGACTGTGGAACCAA	1137	5	clonotype153	clonotype153_consensus_1	1
GACGTGCCATGTAGTC-1	TRUE	GACGTGCCATGTAGTC-1_contig_1	TRUE	554	TRD	TRDV3		TRDJ1	TRDC	TRUE	TRUE	DKVTQSSPDQTVASGSEVVLLCTYD	GACAAAGTAACCCAGAGTTCCCCGGACCAGACGGTGGCGAGTGGCAGTGAGGTGGTACTGCTCTGCACTTACGAC	TVYSNPD	ACTGTATATTCAAATCCAGAT	LFWYRIRPDYSFQFVFY	TTATTCTGGTACCGGATAAGGCCAGATTATTCCTTTCAGTTTGTCTTTTAT	GDNSRSEGA	GGGGATAACAGCAGATCAGAAGGTGCA	DFTQGRFSVKHILTQKAFHLVISPVRTEDSATYY	GATTTTACTCAAGGACGGTTTTCTGTGAAACACATTCTGACCCAGAAAGCCTTTCACTTGGTGATCTCTCCAGTAAGGACTGAAGACAGTGCCACTTACTAC	CASKGYLTFTDKLIF	TGTGCCTCCAAAGGATACCTAACTTTCACCGATAAACTCATCTTT	GKGTRVTVEP	GGAAAAGGAACCCGTGTGACTGTGGAACCAA	5243	18	clonotype61	clonotype61_consensus_1	1
GACGTGCCATGTAGTC-1	TRUE	GACGTGCCATGTAGTC-1_contig_2	TRUE	700	TRG	TRGV8		TRGJ1	TRGC2	TRUE	TRUE	KSSNLEGRTKSVTRPTGSSAVITCDLP	AAATCTTCCAACTTGGAAGGGAGAACAAAGTCAGTCACCAGGCCAACTGGGTCATCAGCTGTAATCACTTGTGATCTTCCT	VENAVY	GTAGAAAATGCCGTCTAC	THWYLHQEGKAPQRLLY	ACCCACTGGTACCTACACCAGGAGGGGAAGGCCCCACAGCGTCTTCTGTAC	YDSYNSRVVLE	TATGACTCCTACAACTCCAGGGTTGTGTTGGAA	SGISREKYHTYASTGKSLKFILENLIERDSGVYY	TCAGGAATCAGTCGAGAAAAGTATCATACTTATGCAAGCACAGGGAAGAGCCTTAAATTTATACTGGAAAATCTAATTGAACGTGACTCTGGGGTCTATTAC	CATWDSRNYYKKLF	TGTGCCACCTGGGATAGTCGAAATTATTATAAGAAACTCTTT	GSGTTLVVT	GGCAGTGGAACAACACTTGTTGTCACAG	849	8	clonotype61	clonotype61_consensus_2	1
GACGTGCGTTATCACG-1	TRUE	GACGTGCGTTATCACG-1_contig_1	TRUE	535	TRD	TRDV1		TRDJ1	TRDC	TRUE	TRUE	AQKVTQAQSSVSMPVRKAVTLNCLYE	GCCCAGAAGGTTACTCAAGCCCAGTCATCAGTATCCATGCCAGTGAGGAAAGCAGTCACCCTGAACTGCCTGTATGAA	TSWWSYY	ACAAGTTGGTGGTCATATTAT	IFWYKQLPSKEMIFLIR	ATTTTTTGGTACAAGCAACTTCCCAGCAAAGAGATGATTTTCCTTATTCGC	QGSDEQ	CAGGGTTCTGATGAACAG	NAKSGRYSVNFKKAAKSVALTISALQLEDSAKYF	AATGCAAAAAGTGGTCGCTATTCTGTCAACTTCAAGAAAGCAGCGAAATCCGTCGCCTTAACCATTTCAGCCTTACAGCTAGAAGATTCAGCAAAGTACTTT	CALGGPPLPTTEDWGVPEPDKLIF	TGTGCTCTTGGGGGCCCGCCCCTTCCTACAACCGAAGACTGGGGGGTACCCGAGCCCGATAAACTCATCTTT	GKGTRVTVEP	GGAAAAGGAACCCGTGTGACTGTGGAACCAA	4397	9	clonotype281	clonotype281_consensus_1	1
GACGTTACAAATCCGT-1	TRUE	GACGTTACAAATCCGT-1_contig_1	TRUE	780	TRG	TRGV9		TRGJP	TRGC1	TRUE	TRUE	AGHLEQPQISSTKTLSKTARLECVVS	GCAGGTCACCTAGAGCAACCTCAAATTTCCAGTACTAAAACGCTGTCAAAAACAGCCCGCCTGGAATGTGTGGTGTCT	GITISATS	GGAATAACAATTTCTGCAACATCT	VYWYRERPGEVIQFLVS	GTATATTGGTATCGAGAGAGACCTGGTGAAGTCATACAGTTCCTGGTGTCC	ISYDGTVRKESG	ATTTCATATGACGGCACTGTCAGAAAGGAATCCGGC	IPSGKFEVDRIPETSTSTLTIHNVEKQDIATYY	ATTCCGTCAGGCAAATTTGAGGTGGATAGGATACCTGAAACGTCTACATCCACTCTCACCATTCACAATGTAGAGAAACAGGACATAGCTACCTACTAC	CALWEYELGKKIKVF	TGTGCCTTGTGGGAGTACGAGTTGGGCAAAAAAATCAAGGTATTT	GPGTKLIIT	GGTCCCGGAACAAAGCTTATCATTACAG	74	10	clonotype9	clonotype9_consensus_2	1
GACGTTACAAATCCGT-1	TRUE	GACGTTACAAATCCGT-1_contig_2	TRUE	586	TRD	TRDV2		TRDJ3	TRDC	TRUE	TRUE	IELVPEHQTVPVSIGVPATLRCSMK	ATTGAGTTGGTGCCTGAACACCAAACAGTGCCTGTGTCAATAGGGGTCCCTGCCACCCTCAGGTGCTCCATGAAA	GEAIGNYY	GGAGAAGCGATCGGTAACTACTAT	INWYRKTQGNTMTFIYR	ATCAACTGGTACAGGAAGACCCAAGGTAACACAATGACTTTCATATACCGA	EKDIYG	GAAAAGGACATCTATGGC	PGFKDNFQGDIDIAKNLAVLKILAPSERDEGSYY	CCTGGTTTCAAAGACAATTTCCAAGGTGACATTGATATTGCAAAGAACCTGGCTGTACTTAAGATACTTGCACCATCAGAGAGAGATGAAGGGTCTTACTAC	CACDLLGDIGSGSSRQMFF	TGTGCCTGTGATTTACTGGGGGATATAGGCTCTGGCAGCAGCCGACAGATGTTTTTC	GTGIKLFVEP	GGAACTGGCATCAAACTCTTCGTGGAGCCCC	324	9	clonotype9	clonotype9_consensus_1	1
GACTAACAGAACAATC-1	TRUE	GACTAACAGAACAATC-1_contig_1	TRUE	541	TRD	TRDV1		TRDJ1	TRDC	TRUE	TRUE	AQKVTQAQSSVSMPVRKAVTLNCLYE	GCCCAGAAGGTTACTCAAGCCCAGTCATCAGTATCCATGCCAGTGAGGAAAGCAGTCACCCTGAACTGCCTGTATGAA	TSWWSYY	ACAAGTTGGTGGTCATATTAT	IFWYKQLPSKEMIFLIR	ATTTTTTGGTACAAGCAACTTCCCAGCAAAGAGATGATTTTCCTTATTCGC	QGSDEQ	CAGGGTTCTGATGAACAG	NAKSGRYSVNFKKAAKSVALTISALQLEDSAKYF	AATGCAAAAAGTGGTCGCTATTCTGTCAACTTCAAGAAAGCAGCGAAATCCGTCGCCTTAACCATTTCAGCCTTACAGCTAGAAGATTCAGCAAAGTACTTT	CALGETYWGPGDKLIF	TGTGCTCTTGGGGAAACCTACTGGGGGCCTGGTGATAAACTCATCTTT	GKGTRVTVEP	GGAAAAGGAACCCGTGTGACTGTGGAACCAA	1242	14	clonotype6	clonotype6_consensus_1	1
GACTAACGTAGCTAAA-1	TRUE	GACTAACGTAGCTAAA-1_contig_1	TRUE	767	TRG	TRGV9		TRGJP	TRGC1	TRUE	TRUE	AGHLEQPQISSTKTLSKTARLECVVS	GCAGGTCACCTAGAGCAACCTCAAATTTCCAGTACTAAAACGCTGTCAAAAACAGCCCGCCTGGAATGTGTGGTGTCT	GITISATS	GGAATAACAATTTCTGCAACATCT	VYWYRERPGEVIQFLVS	GTATATTGGTATCGAGAGAGACCTGGTGAAGTCATACAGTTCCTGGTGTCC	ISYDGTVRKESG	ATTTCATATGACGGCACTGTCAGAAAGGAATCCGGC	IPSGKFEVDRIPETSTSTLTIHNVEKQDIATYY	ATTCCGTCAGGCAAATTTGAGGTGGATAGGATACCTGAAACGTCTACATCCACTCTCACCATTCACAATGTAGAGAAACAGGACATAGCTACCTACTAC	CALWEPQELGKKIKVF	TGTGCCTTGTGGGAGCCGCAAGAGTTGGGCAAAAAAATCAAGGTATTT	GPGTKLIIT	GGTCCCGGAACAAAGCTTATCATTACAG	178	20	clonotype119	clonotype119_consensus_2	1
GACTAACGTAGCTAAA-1	TRUE	GACTAACGTAGCTAAA-1_contig_2	TRUE	552	TRD	TRDV2		TRDJ1	TRDC	TRUE	TRUE	IELVPEHQTVPVSIGVPATLRCSMK	ATTGAGTTGGTGCCTGAACACCAAACAGTGCCTGTGTCAATAGGGGTCCCTGCCACCCTCAGGTGCTCCATGAAA	GEAIGNYY	GGAGAAGCGATCGGTAACTACTAT	INWYRKTQGNTMTFIYR	ATCAACTGGTACAGGAAGACCCAAGGTAACACAATGACTTTCATATACCGA	EKDIYG	GAAAAGGACATCTATGGC	PGFKDNFQGDIDIAKNLAVLKILAPSERDEGSYY	CCTGGTTTCAAAGACAATTTCCAAGGTGACATTGATATTGCAAAGAACCTGGCTGTACTTAAGATACTTGCACCATCAGAGAGAGATGAAGGGTCTTACTAC	CACDPIGGIDKLIF	TGTGCCTGTGACCCAATTGGGGGTATCGATAAACTCATCTTT	GKGTRVTVEP	GGAAAAGGAACCCGTGTGACTGTGGAACCAA	2004	15	clonotype119	clonotype119_consensus_1	1
GACTACAGTTCGCGAC-1	TRUE	GACTACAGTTCGCGAC-1_contig_1	TRUE	771	TRG	TRGV9		TRGJ1	TRGC2	TRUE	TRUE	AGHLEQPQISSTKTLSKTARLECVVS	GCAGGTCACCTAGAGCAACCTCAAATTTCCAGTACTAAAACGCTGTCAAAAACAGCCCGCCTGGAATGTGTGGTGTCT	GITISATS	GGAATAACAATTTCTGCAACATCT	VYWYRERPGEVIQFLVS	GTATATTGGTATCGAGAGAGACCTGGTGAAGTCATACAGTTCCTGGTGTCC	ISYDGTVRKESG	ATTTCATATGACGGCACTGTCAGAAAGGAATCCGGC	IPSGKFEVDRIPETSTSTLTIHNVEKQDIATYY	ATTCCGTCAGGCAAATTTGAGGTGGATAGGATACCTGAAACGTCTACATCCACTCTCACCATTCACAATGTAGAGAAACAGGACATAGCTACCTACTAC	CALWEDYYKKLF	TGTGCCTTGTGGGAGGATTATTATAAGAAACTCTTT	GSGTTLVVT	GGCAGTGGAACAACACTTGTTGTCACAG	127	9	clonotype156	clonotype156_consensus_1	1
GACTGCGTCCCTAACC-1	TRUE	GACTGCGTCCCTAACC-1_contig_1	TRUE	575	TRD	TRDV3	TRDD3	TRDJ1	TRDC	TRUE	TRUE	DKVTQSSPDQTVASGSEVVLLCTYD	GACAAAGTAACCCAGAGTTCCCCGGACCAGACGGTGGCGAGTGGCAGTGAGGTGGTACTGCTCTGCACTTACGAC	TVYSNPD	ACTGTATATTCAAATCCAGAT	LFWYRIRPDYSFQFVFY	TTATTCTGGTACCGGATAAGGCCAGATTATTCCTTTCAGTTTGTCTTTTAT	GDNSRSEGA	GGGGATAACAGCAGATCAGAAGGTGCA	DFTQGRFSVKHILTQKAFHLVISPVRTEDSATYY	GATTTTACTCAAGGACGGTTTTCTGTGAAACACATTCTGACCCAGAAAGCCTTTCACTTGGTGATCTCTCCAGTAAGGACTGAAGACAGTGCCACTTACTAC	CASRFPVNWGIWGTDKLIF	TGTGCCTCCAGGTTTCCTGTAAACTGGGGGATATGGGGCACCGATAAACTCATCTTT	GKGTRVTVEP	GGAAAAGGAACCCGTGTGACTGTGGAACCAA	673	11	clonotype79	clonotype79_consensus_1	2
GAGGTGAAGTGAAGTT-1	TRUE	GAGGTGAAGTGAAGTT-1_contig_1	TRUE	559	TRD	TRDV1		TRDJ1	TRDC	TRUE	TRUE	AQKVTQAQSSVSMPVRKAVTLNCLYE	GCCCAGAAGGTTACTCAAGCCCAGTCATCAGTATCCATGCCAGTGAGGAAAGCAGTCACCCTGAACTGCCTGTATGAA	TSWWSYY	ACAAGTTGGTGGTCATATTAT	IFWYKQLPSKEMIFLIR	ATTTTTTGGTACAAGCAACTTCCCAGCAAAGAGATGATTTTCCTTATTCGC	QGSDEQ	CAGGGTTCTGATGAACAG	NAKSGRYSVNFKKAAKSVALTISALQLEDSAKYF	AATGCAAAAAGTGGTCGCTATTCTGTCAACTTCAAGAAAGCAGCGAAATCCGTCGCCTTAACCATTTCAGCCTTACAGCTAGAAGATTCAGCAAAGTACTTT	CALGEPLLQAGGYTSYTDKLIF	TGTGCTCTTGGGGAACCTCTCCTTCAAGCCGGGGGATACACTTCGTACACCGATAAACTCATCTTT	GKGTRVTVEP	GGAAAAGGAACCCGTGTGACTGTGGAACCAA	7569	18	clonotype37	clonotype37_consensus_1	2
GAGGTGAAGTGAAGTT-1	TRUE	GAGGTGAAGTGAAGTT-1_contig_2	TRUE	740	TRG	TRGV3		TRGJP2	TRGC2	TRUE	TRUE	KSVTRQTGSSAEITCDLT	AAGTCAGTCACCAGGCAGACTGGGTCATCTGCTGAAATCACTTGCGATCTTACT	VTNTFY	GTAACAAATACCTTCTAC	IHWYLHQEGKAPQRLLY	ATCCACTGGTACCTACACCAGGAGGGGAAGGCCCCACAGCGTCTTCTGTAC	YDVSTARDVLES	TATGACGTCTCCACCGCAAGGGATGTGTTGGAATCA	GLSPGKYYTHTPRRWSWILRLQNLIENDSGVYY	GGACTCAGTCCAGGAAAGTATTATACTCATACACCCAGGAGGTGGAGCTGGATATTGAGACTGCAAAATCTAATTGAAAATGATTCTGGGGTCTATTAC	CATWDRLSSDWIKTF	TGTGCCACCTGGGACAGACTTAGTAGTGATTGGATCAAGACGTTT	AKGTRLIVTSP	GCAAAAGGGACTAGGCTCATAGTAACTTCGCCTG	264	17	clonotype37	clonotype37_consensus_3	2
GAGGTGACAGCTGGCT-1	TRUE	GAGGTGACAGCTGGCT-1_contig_1	TRUE	559	TRD	TRDV1		TRDJ1	TRDC	TRUE	TRUE	AQKVTQAQSSVSMPVRKAVTLNCLYE	GCCCAGAAGGTTACTCAAGCCCAGTCATCAGTATCCATGCCAGTGAGGAAAGCAGTCACCCTGAACTGCCTGTATGAA	TSWWSYY	ACAAGTTGGTGGTCATATTAT	IFWYKQLPSKEMIFLIR	ATTTTTTGGTACAAGCAACTTCCCAGCAAAGAGATGATTTTCCTTATTCGC	QGSDEQ	CAGGGTTCTGATGAACAG	NAKSGRYSVNFKKAAKSVALTISALQLEDSAKYF	AATGCAAAAAGTGGTCGCTATTCTGTCAACTTCAAGAAAGCAGCGAAATCCGTCGCCTTAACCATTTCAGCCTTACAGCTAGAAGATTCAGCAAAGTACTTT	CALGEPLLQAGGYTSYTDKLIF	TGTGCTCTTGGGGAACCTCTCCTTCAAGCCGGGGGATACACTTCGTACACCGATAAACTCATCTTT	GKGTRVTVEP	GGAAAAGGAACCCGTGTGACTGTGGAACCAA	212	7	clonotype5	clonotype5_consensus_1	1
GAGGTGAGTTATTCTC-1	TRUE	GAGGTGAGTTATTCTC-1_contig_1	TRUE	546	TRD	TRDV1		TRDJ1	TRDC	TRUE	TRUE	AQKVTQAQSSVSMPVRKAVTLNCLYE	GCCCAGAAGGTTACTCAAGCCCAGTCATCAGTATCCATGCCAGTGAGGAAAGCAGTCACCCTGAACTGCCTGTATGAA	TSWWSYY	ACAAGTTGGTGGTCATATTAT	IFWYKQLPSKEMIFLIR	ATTTTTTGGTACAAGCAACTTCCCAGCAAAGAGATGATTTTCCTTATTCGC	QGSDEQ	CAGGGTTCTGATGAACAG	NAKSGRYSVNFKKAAKSVALTISALQLEDSAKYF	AATGCAAAAAGTGGTCGCTATTCTGTCAACTTCAAGAAAGCAGCGAAATCCGTCGCCTTAACCATTTCAGCCTTACAGCTAGAAGATTCAGCAAAGTACTTT	CALGEPGLLPYWCKLIF	TGTGCTCTTGGGGAACCCGGCCTTCTCCCGTACTGGTGTAAACTCATCTTT	GKGTRVTVEP	GGAAAAGGAACCCGTGTGACTGTGGAACCAA	1504	18	clonotype68	clonotype68_consensus_1	2
GAGGTGAGTTCAGACT-1	TRUE	GAGGTGAGTTCAGACT-1_contig_1	TRUE	552	TRD	TRDV3	TRDD2	TRDJ1	TRDC	TRUE	TRUE	DKVTQSSPDQTVASGSEVVLLCTYD	GACAAAGTAACCCAGAGTTCCCCGGACCAGACGGTGGCGAGTGGCAGTGAGGTGGTACTGCTCTGCACTTACGAC	TVYSNPD	ACTGTATATTCAAATCCAGAT	LFWYRIRPDYSFQFVFY	TTATTCTGGTACCGGATAAGGCCAGATTATTCCTTTCAGTTTGTCTTTTAT	GDNSRSEGA	GGGGATAACAGCAGATCAGAAGGTGCA	DFTQGRFSVKHILTQKAFHLVISPVRTEDSATYY	GATTTTACTCAAGGACGGTTTTCTGTGAAACACATTCTGACCCAGAAAGCCTTTCACTTGGTGATCTCTCCAGTAAGGACTGAAGACAGTGCCACTTACTAC	CASAFLNTDKLIF	TGTGCCTCAGCCTTCCTAAACACCGATAAACTCATCTTT	GKGTRVTVEP	GGAAAAGGAACCCGTGTGACTGTGGAACCAA	905	12	clonotype4	clonotype4_consensus_1	2
GAGGTGATCATAAAGG-1	TRUE	GAGGTGATCATAAAGG-1_contig_1	TRUE	712	TRG	TRGV5		TRGJP2	TRGC2	TRUE	TRUE	KSSNLEGGTKSVTRPTRSSAEITCDLT	AAATCTTCCAACTTGGAAGGGGGAACGAAGTCAGTCACGAGGCCGACTAGGTCATCTGCTGAAATCACTTGTGACCTTACT	VINAFY	GTAATAAATGCCTTCTAC	IHWYLHQEGKAPQRLLY	ATCCACTGGTACCTACACCAGGAGGGGAAGGCCCCACAGCGTCTTCTGTAC	YDVSNSKDVLES	TATGACGTCTCCAACTCAAAGGATGTGTTGGAATCA	GLSPGKYYTHTPRRWSWILILRNLIENDSGVYY	GGACTCAGTCCAGGAAAGTATTATACTCATACACCCAGGAGGTGGAGCTGGATATTGATACTACGAAATCTAATTGAAAATGATTCTGGGGTCTATTAC	CATWDSNHSSDWIKTF	TGTGCCACCTGGGACAGTAATCATAGTAGTGATTGGATCAAGACGTTT	AKGTRLIVTSP	GCAAAAGGGACTAGGCTCATAGTAACTTCGCCTG	1877	9	clonotype203	clonotype203_consensus_1	1
GAGGTGATCATTATCC-1	TRUE	GAGGTGATCATTATCC-1_contig_1	TRUE	547	TRD	TRDV1		TRDJ1	TRDC	TRUE	TRUE	AQKVTQAQSSVSMPVRKAVTLNCLYE	GCCCAGAAGGTTACTCAAGCCCAGTCATCAGTATCCATGCCAGTGAGGAAAGCAGTCACCCTGAACTGCCTGTATGAA	TSWWSYY	ACAAGTTGGTGGTCATATTAT	IFWYKQLPSKEMIFLIR	ATTTTTTGGTACAAGCAACTTCCCAGCAAAGAGATGATTTTCCTTATTCGC	QGSDEQ	CAGGGTTCTGATGAACAG	NAKSGRYSVNFKKAAKSVALTISALQLEDSAKYF	AATGCAAAAAGTGGTCGCTATTCTGTCAACTTCAAGAAAGCAGCGAAATCCGTCGCCTTAACCATTTCAGCCTTACAGCTAGAAGATTCAGCAAAGTACTTT	CALGELLRSSVGDTKLIF	TGTGCTCTTGGGGAACTCCTTCGGTCGAGTGTGGGGGATACTAAACTCATCTTT	GKGTRVTVEP	GGAAAAGGAACCCGTGTGACTGTGGAACCAA	289	13	clonotype31	clonotype31_consensus_1	1
GAGTCCGAGCTTCGCG-1	TRUE	GAGTCCGAGCTTCGCG-1_contig_1	TRUE	540	TRD	TRDV2		TRDJ1	TRDC	TRUE	TRUE	IELVPEHQTVPVSIGVPATLRCSMK	ATTGAGTTGGTGCCTGAACACCAAACAGTGCCTGTGTCAATAGGGGTCCCTGCCACCCTCAGGTGCTCCATGAAA	GEAIGNYY	GGAGAAGCGATCGGTAACTACTAT	INWYRKTQGNTMTFIYR	ATCAACTGGTACAGGAAGACCCAAGGTAACACAATGACTTTCATATACCGA	EKDIYG	GAAAAGGACATCTATGGC	PGFKDNFQGDIDIAKNLAVLKILAPSERDEGSYY	CCTGGTTTCAAAGACAATTTCCAAGGTGACATTGATATTGCAAAGAACCTGGCTGTACTTAAGATACTTGCACCATCAGAGAGAGATGAAGGGTCTTACTAC	CACDTVGGGQNTDKLIF	TGTGCCTGTGACACGGTTGGTGGGGGACAGAACACCGATAAACTCATCTTT	GKGTRVTVEP	GGAAAAGGAACCCGTGTGACTGTGGAACCAA	1005	7	clonotype167	clonotype167_consensus_1	1
GAGTCCGAGCTTCGCG-1	TRUE	GAGTCCGAGCTTCGCG-1_contig_2	TRUE	668	TRG	TRGV9		TRGJP	TRGC1	TRUE	TRUE	AGHLEQPQISSTKTLSKTARLECVVS	GCAGGTCACCTAGAGCAACCTCAAATTTCCAGTACTAAAACGCTGTCAAAAACAGCCCGCCTGGAATGTGTGGTGTCT	GITISATS	GGAATAACAATTTCTGCAACATCT	VYWYRERPGEVIQFLVS	GTATATTGGTATCGAGAGAGACCTGGTGAAGTCATACAGTTCCTGGTGTCC	ISYDGTVRKESG	ATTTCATATGACGGCACTGTCAGAAAGGAATCCGGC	IPSGKFEVDRIPETSTSTLTIHNVEKQDIATYY	ATTCCGTCAGGCAAATTTGAGGTGGATAGGATACCTGAAACGTCTACATCCACTCTCACCATTCACAATGTAGAGAAACAGGACATAGCTACCTACTAC	CALWELWELGKKIKVF	TGTGCCTTGTGGGAGCTGTGGGAGTTGGGCAAAAAAATCAAGGTATTT	GPGTKLIIT	GGTCCCGGAACAAAGCTTATCATTACAG	1507	3	clonotype167	clonotype167_consensus_2	1
GATCAGTGTACCCAAT-1	TRUE	GATCAGTGTACCCAAT-1_contig_1	TRUE	557	TRD	TRDV3	TRDD3	TRDJ1	TRDC	TRUE	TRUE	DKVTQSSPDQTVASGSEVVLLCTYD	GACAAAGTAACCCAGAGTTCCCCGGACCAGACGGTGGCGAGTGGCAGTGAGGTGGTACTGCTCTGCACTTACGAC	TVYSNPD	ACTGTATATTCAAATCCAGAT	LFWYRIRPDYSFQFVFY	TTATTCTGGTACCGGATAAGGCCAGATTATTCCTTTCAGTTTGTCTTTTAT	GDNSRSEGA	GGGGATAACAGCAGATCAGAAGGTGCA	DFTQGRFSVKHILTQKAFHLVISPVRTEDSATYY	GATTTTACTCAAGGACGGTTTTCTGTGAAACACATTCTGACCCAGAAAGCCTTTCACTTGGTGATCTCTCCAGTAAGGACTGAAGACAGTGCCACTTACTAC	CAHSVPANWGILTDKLIF	TGTGCCCACAGCGTTCCCGCCAACTGGGGGATACTCACCGATAAACTCATCTTT	GKGTRVTVEP	GGAAAAGGAACCCGTGTGACTGTGGAACCAA	1990	6	clonotype8	clonotype8_consensus_1	2
GATCGCGAGACTCGGA-1	TRUE	GATCGCGAGACTCGGA-1_contig_1	TRUE	918	TRG	TRGV4		TRGJ1	TRGC2	TRUE	TRUE	KSVIRQTGSSAEITCDLA	AAGTCAGTCATCAGGCAGACTGGGTCATCTGCTGAAATCACTTGTGATCTTGCT	EGSTGY	GAAGGAAGTACCGGCTAC	IHWYLHQEGKAPQRLLY	ATCCACTGGTACCTACACCAGGAGGGGAAGGCCCCACAGCGTCTTCTGTAC	YDSYTSSVVLES	TATGACTCCTACACCTCCAGCGTTGTGTTGGAATCA	GISPGKYDTYGSTRKNLRMILRNLIENDSGVYY	GGAATCAGCCCAGGGAAGTATGATACTTACGGAAGCACAAGGAAGAACTTGAGAATGATACTGCGAAATCTTATTGAAAATGACTCTGGAGTCTATTAC	CAAGNYYKKLF	TGTGCCGCTGGGAATTATTATAAGAAACTCTTT	GSGTTLVVT	GGCAGTGGAACAACACTTGTTGTCACAG	1616	15	clonotype58	clonotype58_consensus_2	2
GATCGCGCATACAGCT-1	TRUE	GATCGCGCATACAGCT-1_contig_1	TRUE	574	TRD	TRDV2		TRDJ1	TRDC	TRUE	TRUE	IELVPEHQTVPVSIGVPATLRCSMK	ATTGAGTTGGTGCCTGAACACCAAACAGTGCCTGTGTCAATAGGGGTCCCTGCCACCCTCAGGTGCTCCATGAAA	GEAIGNYY	GGAGAAGCGATCGGTAACTACTAT	INWYRKTQGNTMTFIYR	ATCAACTGGTACAGGAAGACCCAAGGTAACACAATGACTTTCATATACCGA	EKDIYG	GAAAAGGACATCTATGGC	PGFKDNFQGDIDIAKNLAVLKILAPSERDEGSYY	CCTGGTTTCAAAGACAATTTCCAAGGTGACATTGATATTGCAAAGAACCTGGCTGTACTTAAGATACTTGCACCATCAGAGAGAGATGAAGGGTCTTACTAC	CACDTVHTGGLAGDKLIF	TGTGCCTGTGACACCGTGCACACTGGGGGACTAGCGGGGGATAAACTCATCTTT	GKGTRVTVEP	GGAAAAGGAACCCGTGTGACTGTGGAACCAA	111	4	clonotype176	clonotype176_consensus_1	1
GATCGTAAGCTACCTA-1	TRUE	GATCGTAAGCTACCTA-1_contig_1	TRUE	561	TRD	TRDV2		TRDJ1	TRDC	TRUE	TRUE	IELVPEHQTVPVSIGVPATLRCSMK	ATTGAGTTGGTGCCTGAACACCAAACAGTGCCTGTGTCAATAGGGGTCCCTGCCACCCTCAGGTGCTCCATGAAA	GEAIGNYY	GGAGAAGCGATCGGTAACTACTAT	INWYRKTQGNTMTFIYR	ATCAACTGGTACAGGAAGACCCAAGGTAACACAATGACTTTCATATACCGA	EKDIYG	GAAAAGGACATCTATGGC	PGFKDNFQGDIDIAKNLAVLKILAPSERDEGSYY	CCTGGTTTCAAAGACAATTTCCAAGGTGACATTGATATTGCAAAGAACCTGGCTGTACTTAAGATACTTGCACCATCAGAGAGAGATGAAGGGTCTTACTAC	CACDPVLGDSYNDKLIF	TGTGCCTGTGATCCGGTACTGGGGGATAGTTATAACGATAAACTCATCTTT	GKGTRVTVEP	GGAAAAGGAACCCGTGTGACTGTGGAACCAA	2055	22	clonotype1	clonotype1_consensus_1	1
GATCGTAAGCTACCTA-1	TRUE	GATCGTAAGCTACCTA-1_contig_2	TRUE	677	TRG	TRGV9		TRGJP	TRGC1	TRUE	TRUE	AGHLEQPQISSTKTLSKTARLECVVS	GCAGGTCACCTAGAGCAACCTCAAATTTCCAGTACTAAAACGCTGTCAAAAACAGCCCGCCTGGAATGTGTGGTGTCT	GITISATS	GGAATAACAATTTCTGCAACATCT	VYWYRERPGEVIQFLVS	GTATATTGGTATCGAGAGAGACCTGGTGAAGTCATACAGTTCCTGGTGTCC	ISYDGTVRKESG	ATTTCATATGACGGCACTGTCAGAAAGGAATCCGGC	IPSGKFEVDRIPETSTSTLTIHNVEKQDIATYY	ATTCCGTCAGGCAAATTTGAGGTGGATAGGATACCTGAAACGTCTACATCCACTCTCACCATTCACAATGTAGAGAAACAGGACATAGCTACCTACTAC	CALWEYRELGKKIKVF	TGTGCCTTGTGGGAATATCGAGAGTTGGGCAAAAAAATCAAGGTATTT	GPGTKLIIT	GGTCCCGGAACAAAGCTTATCATTACAG	494	5	clonotype1	clonotype1_consensus_2	1
GATCGTACACATGACT-1	TRUE	GATCGTACACATGACT-1_contig_1	TRUE	704	TRG	TRGV9		TRGJP	TRGC1	TRUE	TRUE	AGHLEQPQISSTKTLSKTARLECVVS	GCAGGTCACCTAGAGCAACCTCAAATTTCCAGTACTAAAACGCTGTCAAAAACAGCCCGCCTGGAATGTGTGGTGTCT	GITISATS	GGAATAACAATTTCTGCAACATCT	VYWYRERPGEVIQFLVS	GTATATTGGTATCGAGAGAGACCTGGTGAAGTCATACAGTTCCTGGTGTCC	ISYDGTVRKESG	ATTTCATATGACGGCACTGTCAGAAAGGAATCCGGC	IPSGKFEVDRIPETSTSTLTIHNVEKQDIATYY	ATTCCGTCAGGCAAATTTGAGGTGGATAGGATACCTGAAACGTCTACATCCACTCTCACCATTCACAATGTAGAGAAACAGGACATAGCTACCTACTAC	CALWEAHMELGKKKKIKVF	TGTGCCTTGTGGGAGGCCCATATGGAGTTGGGCAAAAAAAAAAAAATCAAGGTATTT	GPGTKLIIT	GGTCCCGGAACAAAGCTTATCATTACAG	173	18	clonotype170	clonotype170_consensus_2	1
GATCGTACACATGACT-1	TRUE	GATCGTACACATGACT-1_contig_2	TRUE	560	TRD	TRDV2	TRDD3	TRDJ1	TRDC	TRUE	TRUE	IELVPEHQTVPVSIGVPATLRCSMK	ATTGAGTTGGTGCCTGAACACCAAACAGTGCCTGTGTCAATAGGGGTCCCTGCCACCCTCAGGTGCTCCATGAAA	GEAIGNYY	GGAGAAGCGATCGGTAACTACTAT	INWYRKTQGNTMTFIYR	ATCAACTGGTACAGGAAGACCCAAGGTAACACAATGACTTTCATATACCGA	EKDIYG	GAAAAGGACATCTATGGC	PGFKDNFQGDIDIAKNLAVLKILAPSERDEGSYY	CCTGGTTTCAAAGACAATTTCCAAGGTGACATTGATATTGCAAAGAACCTGGCTGTACTTAAGATACTTGCACCATCAGAGAGAGATGAAGGGTCTTACTAC	CACDALLGDTNTDKLIF	TGTGCCTGTGACGCTCTACTGGGGGATACGAACACCGATAAACTCATCTTT	GKGTRVTVEP	GGAAAAGGAACCCGTGTGACTGTGGAACCAA	5655	13	clonotype170	clonotype170_consensus_1	1
GATCGTACATCCGCGA-1	TRUE	GATCGTACATCCGCGA-1_contig_1	TRUE	570	TRD	TRDV1		TRDJ1	TRDC	TRUE	TRUE	AQKVTQAQSSVSMPVRKAVTLNCLYE	GCCCAGAAGGTTACTCAAGCCCAGTCATCAGTATCCATGCCAGTGAGGAAAGCAGTCACCCTGAACTGCCTGTATGAA	TSWWSYY	ACAAGTTGGTGGTCATATTAT	IFWYKQLPSKEMIFLIR	ATTTTTTGGTACAAGCAACTTCCCAGCAAAGAGATGATTTTCCTTATTCGC	QGSDEQ	CAGGGTTCTGATGAACAG	NAKSGRYSVNFKKAAKSVALTISALQLEDSAKYF	AATGCAAAAAGTGGTCGCTATTCTGTCAACTTCAAGAAAGCAGCGAAATCCGTCGCCTTAACCATTTCAGCCTTACAGCTAGAAGATTCAGCAAAGTACTTT	CALGDLFLVRLLGAHRGTDKLIF	TGTGCTCTTGGGGACCTATTCCTCGTCCGATTACTGGGGGCACACCGGGGCACCGATAAACTCATCTTT	GKGTRVTVEP	GGAAAAGGAACCCGTGTGACTGTGGAACCAA	1186	19	clonotype2	clonotype2_consensus_1	2
GATCGTAGTGAAAGAG-1	TRUE	GATCGTAGTGAAAGAG-1_contig_1	TRUE	539	TRD	TRDV3		TRDJ1	TRDC	TRUE	TRUE	DKVTQSSPDQTVASGSEVVLLCTYD	GACAAAGTAACCCAGAGTTCCCCGGACCAGACGGTGGCGAGTGGCAGTGAGGTGGTACTGCTCTGCACTTACGAC	TVYSNPD	ACTGTATATTCAAATCCAGAT	LFWYRIRPDYSFQFVFY	TTATTCTGGTACCGGATAAGGCCAGATTATTCCTTTCAGTTTGTCTTTTAT	GDNSRSEGA	GGGGATAACAGCAGATCAGAAGGTGCA	DFTQGRFSVKHILTQKAFHLVISPVRTEDSATYY	GATTTTACTCAAGGACGGTTTTCTGTGAAACACATTCTGACCCAGAAAGCCTTTCACTTGGTGATCTCTCCAGTAAGGACTGAAGACAGTGCCACTTACTAC	CASARLITDKLIF	TGTGCCTCTGCCCGGTTAATCACCGATAAACTCATCTTT	GKGTRVTVEP	GGAAAAGGAACCCGTGTGACTGTGGAACCAA	118	5	clonotype59	clonotype59_consensus_1	2
GATCGTATCGTCCAGG-1	TRUE	GATCGTATCGTCCAGG-1_contig_1	TRUE	581	TRD	TRDV1		TRDJ1	TRDC	TRUE	TRUE	AQKVTQAQSSVSMPVRKAVTLNCLYE	GCCCAGAAGGTTACTCAAGCCCAGTCATCAGTATCCATGCCAGTGAGGAAAGCAGTCACCCTGAACTGCCTGTATGAA	TSWWSYY	ACAAGTTGGTGGTCATATTAT	IFWYKQLPSKEMIFLIR	ATTTTTTGGTACAAGCAACTTCCCAGCAAAGAGATGATTTTCCTTATTCGC	QGSDEQ	CAGGGTTCTGATGAACAG	NAKSGRYSVNFKKAAKSVALTISALQLEDSAKYF	AATGCAAAAAGTGGTCGCTATTCTGTCAACTTCAAGAAAGCAGCGAAATCCGTCGCCTTAACCATTTCAGCCTTACAGCTAGAAGATTCAGCAAAGTACTTT	CALGETYWGPGDKLIF	TGTGCTCTTGGGGAAACCTACTGGGGGCCTGGTGATAAACTCATCTTT	GKGTRVTVEP	GGAAAAGGAACCCGTGTGACTGTGGAACCAA	3786	20	clonotype65	clonotype65_consensus_1	2
GATCGTATCGTCCAGG-1	TRUE	GATCGTATCGTCCAGG-1_contig_2	TRUE	752	TRG	TRGV3		TRGJ1	TRGC2	TRUE	TRUE	KSVTRQTGSSAEITCDLT	AAGTCAGTCACCAGGCAGACTGGGTCATCTGCTGAAATCACTTGCGATCTTACT	VTNTFY	GTAACAAATACCTTCTAC	IHWYLHQEGKAPQRLLY	ATCCACTGGTACCTACACCAGGAGGGGAAGGCCCCACAGCGTCTTCTGTAC	YDVSTARDVLES	TATGACGTCTCCACCGCAAGGGATGTGTTGGAATCA	GLSPGKYYTHTPRRWSWILRLQNLIENDSGVYY	GGACTCAGTCCAGGAAAGTATTATACTCATACACCCAGGAGGTGGAGCTGGATATTGAGACTGCAAAATCTAATTGAAAATGATTCTGGGGTCTATTAC	CATWDGREKLF	TGTGCCACCTGGGACGGGCGGGAGAAACTCTTT	GSGTTLVVT	GGCAGTGGAACAACACTTGTTGTCACAG	2166	8	clonotype65	clonotype65_consensus_2	2
GATCTAGAGACCGGAT-1	TRUE	GATCTAGAGACCGGAT-1_contig_1	TRUE	575	TRD	TRDV3	TRDD3	TRDJ1	TRDC	TRUE	TRUE	DKVTQSSPDQTVASGSEVVLLCTYD	GACAAAGTAACCCAGAGTTCCCCGGACCAGACGGTGGCGAGTGGCAGTGAGGTGGTACTGCTCTGCACTTACGAC	TVYSNPD	ACTGTATATTCAAATCCAGAT	LFWYRIRPDYSFQFVFY	TTATTCTGGTACCGGATAAGGCCAGATTATTCCTTTCAGTTTGTCTTTTAT	GDNSRSEGA	GGGGATAACAGCAGATCAGAAGGTGCA	DFTQGRFSVKHILTQKAFHLVISPVRTEDSATYY	GATTTTACTCAAGGACGGTTTTCTGTGAAACACATTCTGACCCAGAAAGCCTTTCACTTGGTGATCTCTCCAGTAAGGACTGAAGACAGTGCCACTTACTAC	CASRFPVNWGIWGTDKLIF	TGTGCCTCCAGGTTTCCTGTAAACTGGGGGATATGGGGCACCGATAAACTCATCTTT	GKGTRVTVEP	GGAAAAGGAACCCGTGTGACTGTGGAACCAA	919	16	clonotype79	clonotype79_consensus_1	1
GATCTAGAGACCGGAT-1	TRUE	GATCTAGAGACCGGAT-1_contig_2	TRUE	953	TRG	TRGV2		TRGJ1	TRGC2	TRUE	TRUE	KSVIRQTGSSAEITCDLA	AAGTCAGTCATCAGGCAGACTGGGTCATCTGCTGAAATCACTTGTGATCTTGCT	EGSNGY	GAAGGAAGTAACGGCTAC	IHWYLHQEGKAPQRLQY	ATCCACTGGTACCTACACCAGGAGGGGAAGGCCCCACAGCGTCTTCAGTAC	YDSYNSKVVLES	TATGACTCCTACAACTCCAAGGTTGTGTTGGAATCA	GVSPGKYYTYASTRNNLRLILRNLIENDSGVYY	GGAGTCAGTCCAGGGAAGTATTATACTTACGCAAGCACAAGGAACAACTTGAGATTGATACTGCGAAATCTAATTGAAAATGACTCTGGGGTCTATTAC	CATWDGPYKKLF	TGTGCCACCTGGGACGGGCCTTATAAGAAACTCTTT	GSGTTLVVT	GGCAGTGGAACAACACTTGTTGTCACAG	1099	15	clonotype79	clonotype79_consensus_2	1
GATGAAATCACTTCAT-1	TRUE	GATGAAATCACTTCAT-1_contig_1	TRUE	763	TRG	TRGV9		TRGJP	TRGC1	TRUE	TRUE	AGHLEQPQISSTKTLSKTARLECVVS	GCAGGTCACCTAGAGCAACCTCAAATTTCCAGTACTAAAACGCTGTCAAAAACAGCCCGCCTGGAATGTGTGGTGTCT	GITISATS	GGAATAACAATTTCTGCAACATCT	VYWYRERPGEVIQFLVS	GTATATTGGTATCGAGAGAGACCTGGTGAAGTCATACAGTTCCTGGTGTCC	ISYDGTVRKESG	ATTTCATATGACGGCACTGTCAGAAAGGAATCCGGC	IPSGKFEVDRIPETSTSTLTIHNVEKQDIATYY	ATTCCGTCAGGCAAATTTGAGGTGGATAGGATACCTGAAACGTCTACATCCACTCTCACCATTCACAATGTAGAGAAACAGGACATAGCTACCTACTAC	CALWEVIWELGKKIKVF	TGTGCCTTGTGGGAGGTGATTTGGGAGTTGGGCAAAAAAATCAAGGTATTT	GPGTKLIIT	GGTCCCGGAACAAAGCTTATCATTACAG	130	16	clonotype74	clonotype74_consensus_2	1
GATGAAATCACTTCAT-1	TRUE	GATGAAATCACTTCAT-1_contig_2	TRUE	569	TRD	TRDV3		TRDJ1	TRDC	TRUE	TRUE	DKVTQSSPDQTVASGSEVVLLCTYD	GACAAAGTAACCCAGAGTTCCCCGGACCAGACGGTGGCGAGTGGCAGTGAGGTGGTACTGCTCTGCACTTACGAC	TVYSNPD	ACTGTATATTCAAATCCAGAT	LFWYRIRPDYSFQFVFY	TTATTCTGGTACCGGATAAGGCCAGATTATTCCTTTCAGTTTGTCTTTTAT	GDNSRSEGA	GGGGATAACAGCAGATCAGAAGGTGCA	DFTQGRFSVKHILTQKAFHLVISPVRTEDSATYY	GATTTTACTCAAGGACGGTTTTCTGTGAAACACATTCTGACCCAGAAAGCCTTTCACTTGGTGATCTCTCCAGTAAGGACTGAAGACAGTGCCACTTACTAC	CAFRVLGDLPYTDKLIF	TGTGCCTTTAGGGTACTGGGGGATCTCCCCTACACCGATAAACTCATCTTT	GKGTRVTVEP	GGAAAAGGAACCCGTGTGACTGTGGAACCAA	738	15	clonotype74	clonotype74_consensus_1	1
GATGAGGAGAGACTAT-1	TRUE	GATGAGGAGAGACTAT-1_contig_1	TRUE	562	TRD	TRDV1		TRDJ1	TRDC	TRUE	TRUE	AQKVTQAQSSVSMPVRKAVTLNCLYE	GCCCAGAAGGTTACTCAAGCCCAGTCATCAGTATCCATGCCAGTGAGGAAAGCAGTCACCCTGAACTGCCTGTATGAA	TSWWSYY	ACAAGTTGGTGGTCATATTAT	IFWYKQLPSKEMIFLIR	ATTTTTTGGTACAAGCAACTTCCCAGCAAAGAGATGATTTTCCTTATTCGC	QGSDEQ	CAGGGTTCTGATGAACAG	NAKSGRYSVNFKKAAKSVALTISALQLEDSAKYF	AATGCAAAAAGTGGTCGCTATTCTGTCAACTTCAAGAAAGCAGCGAAATCCGTCGCCTTAACCATTTCAGCCTTACAGCTAGAAGATTCAGCAAAGTACTTT	CALGDLFLVRLLGAHRGTDKLIF	TGTGCTCTTGGGGACCTATTCCTCGTCCGATTACTGGGGGCACACCGGGGCACCGATAAACTCATCTTT	GKGTRVTVEP	GGAAAAGGAACCCGTGTGACTGTGGAACCAA	301	18	clonotype2	clonotype2_consensus_1	1
GATGAGGAGAGACTAT-1	TRUE	GATGAGGAGAGACTAT-1_contig_2	TRUE	600	TRG	TRGV4		TRGJ1	TRGC1	TRUE	TRUE	KSVIRQTGSSAEITCDLA	AAGTCAGTCATCAGGCAGACTGGGTCATCTGCTGAAATCACTTGTGATCTTGCT	EGSTGY	GAAGGAAGTACCGGCTAC	IHWYLHQEGKAPQRLLY	ATCCACTGGTACCTACACCAGGAGGGGAAGGCCCCACAGCGTCTTCTGTAC	YDSYTSSVVLES	TATGACTCCTACACCTCCAGCGTTGTGTTGGAATCA	GISPGKYDTYGSTRKNLRMILRNLIENDSGVYY	GGAATCAGCCCAGGGAAGTATGATACTTACGGAAGCACAAGGAAGAACTTGAGAATGATACTGCGAAATCTTATTGAAAATGACTCTGGAGTCTATTAC	CATWVHYYKKLF	TGTGCCACCTGGGTGCATTATTATAAGAAACTCTTT	GSGTTLVVT	GGCAGTGGAACAACACTTGTTGTCACAG	844	8	clonotype2	clonotype2_consensus_2	1
GATGAGGAGTAGCCGA-1	TRUE	GATGAGGAGTAGCCGA-1_contig_1	TRUE	583	TRD	TRDV2	TRDD3	TRDJ1	TRDC	TRUE	TRUE	IELVPEHQTVPVSIGVPATLRCSMK	ATTGAGTTGGTGCCTGAACACCAAACAGTGCCTGTGTCAATAGGGGTCCCTGCCACCCTCAGGTGCTCCATGAAA	GEAIGNYY	GGAGAAGCGATCGGTAACTACTAT	INWYRKTQGNTMTFIYR	ATCAACTGGTACAGGAAGACCCAAGGTAACACAATGACTTTCATATACCGA	EKDIYG	GAAAAGGACATCTATGGC	PGFKDNFQGDIDIAKNLAVLKILAPSERDEGSYY	CCTGGTTTCAAAGACAATTTCCAAGGTGACATTGATATTGCAAAGAACCTGGCTGTACTTAAGATACTTGCACCATCAGAGAGAGATGAAGGGTCTTACTAC	CACDTVSGEKTSGGYTDKLIF	TGTGCCTGTGACACCGTTTCTGGCGAGAAGACGTCTGGGGGATACACCGATAAACTCATCTTT	GKGTRVTVEP	GGAAAAGGAACCCGTGTGACTGTGGAACCAA	2529	12	clonotype234	clonotype234_consensus_1	1
GATGCTAAGAGCTTCT-1	TRUE	GATGCTAAGAGCTTCT-1_contig_1	TRUE	545	TRD	TRDV3	TRDD3	TRDJ1	TRDC	TRUE	TRUE	DKVTQSSPDQTVASGSEVVLLCTYD	GACAAAGTAACCCAGAGTTCCCCGGACCAGACGGTGGCGAGTGGCAGTGAGGTGGTACTGCTCTGCACTTACGAC	TVYSNPD	ACTGTATATTCAAATCCAGAT	LFWYRIRPDYSFQFVFY	TTATTCTGGTACCGGATAAGGCCAGATTATTCCTTTCAGTTTGTCTTTTAT	GDNSRSEGA	GGGGATAACAGCAGATCAGAAGGTGCA	DFTQGRFSVKHILTQKAFHLVISPVRTEDSATYY	GATTTTACTCAAGGACGGTTTTCTGTGAAACACATTCTGACCCAGAAAGCCTTTCACTTGGTGATCTCTCCAGTAAGGACTGAAGACAGTGCCACTTACTAC	CASTSALGDTRKLIF	TGTGCCTCAACGTCGGCTCTGGGGGATACGCGTAAACTCATCTTT	GKGTRVTVEP	GGAAAAGGAACCCGTGTGACTGTGGAACCAA	10478	16	clonotype27	clonotype27_consensus_1	1
GATGCTAAGGCGTACA-1	TRUE	GATGCTAAGGCGTACA-1_contig_1	TRUE	563	TRD	TRDV1		TRDJ1	TRDC	TRUE	TRUE	AQKVTQAQSSVSMPVRKAVTLNCLYE	GCCCAGAAGGTTACTCAAGCCCAGTCATCAGTATCCATGCCAGTGAGGAAAGCAGTCACCCTGAACTGCCTGTATGAA	TSWWSYY	ACAAGTTGGTGGTCATATTAT	IFWYKQLPSKEMIFLIR	ATTTTTTGGTACAAGCAACTTCCCAGCAAAGAGATGATTTTCCTTATTCGC	QGSDEQ	CAGGGTTCTGATGAACAG	NAKSGRYSVNFKKAAKSVALTISALQLEDSAKYF	AATGCAAAAAGTGGTCGCTATTCTGTCAACTTCAAGAAAGCAGCGAAATCCGTCGCCTTAACCATTTCAGCCTTACAGCTAGAAGATTCAGCAAAGTACTTT	CALGELPYVVWGSHPLYTDKLIF	TGTGCTCTTGGGGAACTACCCTACGTTGTCTGGGGATCTCATCCACTCTACACCGATAAACTCATCTTT	GKGTRVTVEP	GGAAAAGGAACCCGTGTGACTGTGGAACCAA	8358	22	clonotype56	clonotype56_consensus_1	1
GATGCTAAGGCGTACA-1	TRUE	GATGCTAAGGCGTACA-1_contig_2	TRUE	616	TRG	TRGV5		TRGJ1	TRGC2	TRUE	TRUE	KSSNLEGGTKSVTRPTRSSAEITCDLT	AAATCTTCCAACTTGGAAGGGGGAACGAAGTCAGTCACGAGGCCGACTAGGTCATCTGCTGAAATCACTTGTGACCTTACT	VINAFY	GTAATAAATGCCTTCTAC	IHWYLHQEGKAPQRLLY	ATCCACTGGTACCTACACCAGGAGGGGAAGGCCCCACAGCGTCTTCTGTAC	YDVSNSKDVLES	TATGACGTCTCCAACTCAAAGGATGTGTTGGAATCA	GLSPGKYYTHTPRRWSWILILRNLIENDSGVYY	GGACTCAGTCCAGGAAAGTATTATACTCATACACCCAGGAGGTGGAGCTGGATATTGATACTACGAAATCTAATTGAAAATGATTCTGGGGTCTATTAC	CATWDRRGSNYYKKLF	TGTGCCACCTGGGACAGGCGGGGGAGCAATTATTATAAGAAACTCTTT	GSGTTLVVT	GGCAGTGGAACAACACTTGTTGTCACAG	388	23	clonotype56	clonotype56_consensus_2	1
GCAATCACACATCCGG-1	TRUE	GCAATCACACATCCGG-1_contig_1	TRUE	567	TRD	TRDV1		TRDJ1	TRDC	TRUE	TRUE	AQKVTQAQSSVSMPVRKAVTLNCLYE	GCCCAGAAGGTTACTCAAGCCCAGTCATCAGTATCCATGCCAGTGAGGAAAGCAGTCACCCTGAACTGCCTGTATGAA	TSWWSYY	ACAAGTTGGTGGTCATATTAT	IFWYKQLPSKEMIFLIR	ATTTTTTGGTACAAGCAACTTCCCAGCAAAGAGATGATTTTCCTTATTCGC	QGSDEQ	CAGGGTTCTGATGAACAG	NAKSGRYSVNFKKAAKSVALTISALQLEDSAKYF	AATGCAAAAAGTGGTCGCTATTCTGTCAACTTCAAGAAAGCAGCGAAATCCGTCGCCTTAACCATTTCAGCCTTACAGCTAGAAGATTCAGCAAAGTACTTT	CALGDLFLVRLLGAHRGTDKLIF	TGTGCTCTTGGGGACCTATTCCTCGTCCGATTACTGGGGGCACACCGGGGCACCGATAAACTCATCTTT	GKGTRVTVEP	GGAAAAGGAACCCGTGTGACTGTGGAACCAA	168	10	clonotype2	clonotype2_consensus_1	2
GCACTCTTCTTGGGTA-1	TRUE	GCACTCTTCTTGGGTA-1_contig_1	TRUE	562	TRD	TRDV1		TRDJ1	TRDC	TRUE	TRUE	AQKVTQAQSSVSMPVRKAVTLNCLYE	GCCCAGAAGGTTACTCAAGCCCAGTCATCAGTATCCATGCCAGTGAGGAAAGCAGTCACCCTGAACTGCCTGTATGAA	TSWWSYY	ACAAGTTGGTGGTCATATTAT	IFWYKQLPSKEMIFLIR	ATTTTTTGGTACAAGCAACTTCCCAGCAAAGAGATGATTTTCCTTATTCGC	QGSDEQ	CAGGGTTCTGATGAACAG	NAKSGRYSVNFKKAAKSVALTISALQLEDSAKYF	AATGCAAAAAGTGGTCGCTATTCTGTCAACTTCAAGAAAGCAGCGAAATCCGTCGCCTTAACCATTTCAGCCTTACAGCTAGAAGATTCAGCAAAGTACTTT	CALGDLFLVRLLGAHRGTDKLIF	TGTGCTCTTGGGGACCTATTCCTCGTCCGATTACTGGGGGCACACCGGGGCACCGATAAACTCATCTTT	GKGTRVTVEP	GGAAAAGGAACCCGTGTGACTGTGGAACCAA	493	21	clonotype2	clonotype2_consensus_1	2
GCAGTTACACACGCTG-1	TRUE	GCAGTTACACACGCTG-1_contig_1	TRUE	569	TRD	TRDV3	TRDD3	TRDJ1	TRDC	TRUE	TRUE	DKVTQSSPDQTVASGSEVVLLCTYD	GACAAAGTAACCCAGAGTTCCCCGGACCAGACGGTGGCGAGTGGCAGTGAGGTGGTACTGCTCTGCACTTACGAC	TVYSNPD	ACTGTATATTCAAATCCAGAT	LFWYRIRPDYSFQFVFY	TTATTCTGGTACCGGATAAGGCCAGATTATTCCTTTCAGTTTGTCTTTTAT	GDNSRSEGA	GGGGATAACAGCAGATCAGAAGGTGCA	DFTQGRFSVKHILTQKAFHLVISPVRTEDSATYY	GATTTTACTCAAGGACGGTTTTCTGTGAAACACATTCTGACCCAGAAAGCCTTTCACTTGGTGATCTCTCCAGTAAGGACTGAAGACAGTGCCACTTACTAC	CALRMVKIPFWGIRGYTDKLIF	TGTGCCTTACGGATGGTTAAAATCCCGTTCTGGGGGATACGGGGGTACACCGATAAACTCATCTTT	GKGTRVTVEP	GGAAAAGGAACCCGTGTGACTGTGGAACCAA	2967	14	clonotype35	clonotype35_consensus_1	1
GCAGTTACACACGCTG-1	TRUE	GCAGTTACACACGCTG-1_contig_2	TRUE	592	TRG	TRGV5		TRGJ1		TRUE	TRUE	KSSNLEGGTKSVTRPTRSSAEITCDLT	AAATCTTCCAACTTGGAAGGGGGAACGAAGTCAGTCACGAGGCCGACTAGGTCATCTGCTGAAATCACTTGTGACCTTACT	VINAFY	GTAATAAATGCCTTCTAC	IHWYLHQEGKAPQRLLY	ATCCACTGGTACCTACACCAGGAGGGGAAGGCCCCACAGCGTCTTCTGTAC	YDVSTARDVLES	TATGACGTCTCCACCGCAAGGGATGTGTTGGAATCA	GLSPGKYYTHTPRRWSWILRLQNLIENDSGVYY	GGACTCAGTCCAGGAAAGTATTATACTCATACACCCAGGAGGTGGAGCTGGATATTGAGACTGCAAAATCTAATTGAAAATGATTCTGGGGTCTATTAC	CATWDGYYKKLF	TGTGCCACCTGGGACGGGTATTATAAGAAACTCTTT	GSGTKLVVT	GGCAGTGGAACAAAACTTGTTGTCACAT	33	8	clonotype35	clonotype35_consensus_2	1
GCAGTTATCAGAGGTG-1	TRUE	GCAGTTATCAGAGGTG-1_contig_1	TRUE	615	TRG	TRGV9		TRGJP	TRGC1	TRUE	TRUE	AGHLEQPQISSTKTLSKTARLECVVS	GCAGGTCACCTAGAGCAACCTCAAATTTCCAGTACTAAAACGCTGTCAAAAACAGCCCGCCTGGAATGTGTGGTGTCT	GITISATS	GGAATAACAATTTCTGCAACATCT	VYWYRERPGEVIQFLVS	GTATATTGGTATCGAGAGAGACCTGGTGAAGTCATACAGTTCCTGGTGTCC	ISYDGTVRKESG	ATTTCATATGACGGCACTGTCAGAAAGGAATCCGGC	IPSGKFEVDRIPETSTSTLTIHNVEKQDIATYY	ATTCCGTCAGGCAAATTTGAGGTGGATAGGATACCTGAAACGTCTACATCCACTCTCACCATTCACAATGTAGAGAAACAGGACATAGCTACCTACTAC	CALWEVQELGKKIKVF	TGTGCCTTGTGGGAGGTGCAAGAGTTGGGCAAAAAAATCAAGGTATTT	GPGTKLIIT	GGTCCCGGAACAAAGCTTATCATTACAG	152	15	clonotype147	clonotype147_consensus_2	1
GCAGTTATCAGAGGTG-1	TRUE	GCAGTTATCAGAGGTG-1_contig_2	TRUE	537	TRD	TRDV2		TRDJ1	TRDC	TRUE	TRUE	IELVPEHQTVPVSIGVPATLRCSMK	ATTGAGTTGGTGCCTGAACACCAAACAGTGCCTGTGTCAATAGGGGTCCCTGCCACCCTCAGGTGCTCCATGAAA	GEAIGNYY	GGAGAAGCGATCGGTAACTACTAT	INWYRKTQGNTMTFIYR	ATCAACTGGTACAGGAAGACCCAAGGTAACACAATGACTTTCATATACCGA	EKDIYG	GAAAAGGACATCTATGGC	PGFKDNFQGDIDIAKNLAVLKILAPSERDEGSYY	CCTGGTTTCAAAGACAATTTCCAAGGTGACATTGATATTGCAAAGAACCTGGCTGTACTTAAGATACTTGCACCATCAGAGAGAGATGAAGGGTCTTACTAC	CACDTLGAQYTDKLIF	TGTGCCTGTGACACTTTGGGGGCTCAGTACACCGATAAACTCATCTTT	GKGTRVTVEP	GGAAAAGGAACCCGTGTGACTGTGGAACCAA	3438	10	clonotype147	clonotype147_consensus_1	1
GCATGATCAATCAGAA-1	TRUE	GCATGATCAATCAGAA-1_contig_1	TRUE	518	TRD	TRDV2		TRDJ1	TRDC	TRUE	TRUE	IELVPEHQTVPVSIGVPATLRCSMK	ATTGAGTTGGTGCCTGAACACCAAACAGTGCCTGTGTCAATAGGGGTCCCTGCCACCCTCAGGTGCTCCATGAAA	GEAIGNYY	GGAGAAGCGATCGGTAACTACTAT	INWYRKTQGNTMTFIYR	ATCAACTGGTACAGGAAGACCCAAGGTAACACAATGACTTTCATATACCGA	EKDIYG	GAAAAGGACATCTATGGC	PGFKDNFQGDIDIAKNLAVLKILAPSERDEGSYY	CCTGGTTTCAAAGACAATTTCCAAGGTGACATTGATATTGCAAAGAACCTGGCTGTACTTAAGATACTTGCACCATCAGAGAGAGATGAAGGGTCTTACTAC	CACDTEWVGGYGSRFTDKLIF	TGTGCCTGTGACACCGAGTGGGTTGGGGGATATGGGAGTCGGTTCACCGATAAACTCATCTTT	GKGTRVTVEP	GGAAAAGGAACCCGTGTGACTGTGGAACCAA	4996	10	clonotype232	clonotype232_consensus_1	1
GCATGATCAGTAACGG-1	TRUE	GCATGATCAGTAACGG-1_contig_1	TRUE	660	TRG	TRGV9		TRGJP	TRGC2	TRUE	TRUE	AGHLEQPQISSTKTLSKTARLECVVS	GCAGGTCACCTAGAGCAACCTCAAATTTCCAGTACTAAAACGCTGTCAAAAACAGCCCGCCTGGAATGTGTGGTGTCT	GITISATS	GGAATAACAATTTCTGCAACATCT	VYWYRERPGEVIQFLVS	GTATATTGGTATCGAGAGAGACCTGGTGAAGTCATACAGTTCCTGGTGTCC	ISYDGTVRKESG	ATTTCATATGACGGCACTGTCAGAAAGGAATCCGGC	IPSGKFEVDRIPETSTSTLTIHNVEKQDIATYY	ATTCCGTCAGGCAAATTTGAGGTGGATAGGATACCTGAAACGTCTACATCCACTCTCACCATTCACAATGTAGAGAAACAGGACATAGCTACCTACTAC	CALWEVRELGKKIKVF	TGTGCCTTGTGGGAGGTGCGGGAGTTGGGCAAAAAAATCAAGGTATTT	GPGTKLIIT	GGTCCCGGAACAAAGCTTATCATTACAG	138	6	clonotype192	clonotype192_consensus_2	1
GCATGATCAGTAACGG-1	TRUE	GCATGATCAGTAACGG-1_contig_2	TRUE	522	TRD	TRDV2		TRDJ3	TRDC	TRUE	TRUE	IELVPEHQTVPVSIGVPATLRCSMK	ATTGAGTTGGTGCCTGAACACCAAACAGTGCCTGTGTCAATAGGGGTCCCTGCCACCCTCAGGTGCTCCATGAAA	GEAIGNYY	GGAGAAGCGATCGGTAACTACTAT	INWYRKTQGNTMTFIYR	ATCAACTGGTACAGGAAGACCCAAGGTAACACAATGACTTTCATATACCGA	EKDIYG	GAAAAGGACATCTATGGC	PGFKDNFQGDIDIAKNLAVLKILAPSERDEGSYY	CCTGGTTTCAAAGACAATTTCCAAGGTGACATTGATATTGCAAAGAACCTGGCTGTACTTAAGATACTTGCACCATCAGAGAGAGATGAAGGGTCTTACTAC	CACDTGGYRSWDTRQMFF	TGTGCCTGTGACACCGGGGGATATCGCTCCTGGGACACCCGACAGATGTTTTTC	GTGIKLFVEP	GGAACTGGCATCAAACTCTTCGTGGAGCCCC	1679	5	clonotype192	clonotype192_consensus_1	1
GCATGCGGTTATCCGA-1	TRUE	GCATGCGGTTATCCGA-1_contig_1	TRUE	517	TRD	TRDV1	TRDD3	TRDJ1	TRDC	TRUE	TRUE	AQKVTQAQSSVSMPVRKAVTLNCLYE	GCCCAGAAGGTTACTCAAGCCCAGTCATCAGTATCCATGCCAGTGAGGAAAGCAGTCACCCTGAACTGCCTGTATGAA	TSWWSYY	ACAAGTTGGTGGTCATATTAT	IFWYKQLPSKEMIFLIR	ATTTTTTGGTACAAGCAACTTCCCAGCAAAGAGATGATTTTCCTTATTCGC	QGSDEQ	CAGGGTTCTGATGAACAG	NAKSGRYSVNFKKAAKSVALTISALQLEDSAKYF	AATGCAAAAAGTGGTCGCTATTCTGTCAACTTCAAGAAAGCAGCGAAATCCGTCGCCTTAACCATTTCAGCCTTACAGCTAGAAGATTCAGCAAAGTACTTT	CALGEDGTQYWGMGLIF	TGTGCTCTTGGGGAAGACGGCACCCAGTACTGGGGGATGGGGCTCATCTTT	GKGTRVTVEP	GGAAAAGGAACCCGTGTGACTGTGGAACCAA	2245	8	clonotype7	clonotype7_consensus_1	1
GCATGTAGTAAACGCG-1	TRUE	GCATGTAGTAAACGCG-1_contig_1	TRUE	576	TRD	TRDV3		TRDJ1	TRDC	TRUE	TRUE	DKVTQSSPDQTVASGSEVVLLCTYD	GACAAAGTAACCCAGAGTTCCCCGGACCAGACGGTGGCGAGTGGCAGTGAGGTGGTACTGCTCTGCACTTACGAC	TVYSNPD	ACTGTATATTCAAATCCAGAT	LFWYRIRPDYSFQFVFY	TTATTCTGGTACCGGATAAGGCCAGATTATTCCTTTCAGTTTGTCTTTTAT	GDNSRSEGA	GGGGATAACAGCAGATCAGAAGGTGCA	DFTQGRFSVKHILTQKAFHLVISPVRTEDSATYY	GATTTTACTCAAGGACGGTTTTCTGTGAAACACATTCTGACCCAGAAAGCCTTTCACTTGGTGATCTCTCCAGTAAGGACTGAAGACAGTGCCACTTACTAC	CAFVPFLDRYWGTTDKLIF	TGTGCCTTTGTTCCCTTCCTCGACCGGTACTGGGGGACAACCGATAAACTCATCTTT	GKGTRVTVEP	GGAAAAGGAACCCGTGTGACTGTGGAACCAA	2146	11	clonotype14	clonotype14_consensus_1	1
GCCAAATGTACTCAAC-1	TRUE	GCCAAATGTACTCAAC-1_contig_1	TRUE	584	TRD	TRDV2		TRDJ1	TRDC	TRUE	TRUE	IELVPEHQTVPVSIGVPATLRCSMK	ATTGAGTTGGTGCCTGAACACCAAACAGTGCCTGTGTCAATAGGGGTCCCTGCCACCCTCAGGTGCTCCATGAAA	GEAIGNYY	GGAGAAGCGATCGGTAACTACTAT	INWYRKTQGNTMTFIYR	ATCAACTGGTACAGGAAGACCCAAGGTAACACAATGACTTTCATATACCGA	EKDIYG	GAAAAGGACATCTATGGC	PGFKDNFQGDIDIAKNLAVLKILAPSERDEGSYY	CCTGGTTTCAAAGACAATTTCCAAGGTGACATTGATATTGCAAAGAACCTGGCTGTACTTAAGATACTTGCACCATCAGAGAGAGATGAAGGGTCTTACTAC	CACDTGLSGGTAALLTDKLIF	TGTGCCTGTGACACCGGATTGAGTGGGGGAACCGCAGCGCTGCTCACCGATAAACTCATCTTT	GKGTRVTVEP	GGAAAAGGAACCCGTGTGACTGTGGAACCAA	2813	9	clonotype86	clonotype86_consensus_1	1
GCCTCTAAGCCCAATT-1	TRUE	GCCTCTAAGCCCAATT-1_contig_1	TRUE	494	TRD	TRDV2		TRDJ1	TRDC	TRUE	TRUE	IELVPEHQTVPVSIGVPATLRCSMK	ATTGAGTTGGTGCCTGAACACCAAACAGTGCCTGTGTCAATAGGGGTCCCTGCCACCCTCAGGTGCTCCATGAAA	GEAIGNYY	GGAGAAGCGATCGGTAACTACTAT	INWYRKTQGNTMTFIYR	ATCAACTGGTACAGGAAGACCCAAGGTAACACAATGACTTTCATATACCGA	EKDIYG	GAAAAGGACATCTATGGC	PGFKDNFQGDIDIAKNLAVLKILAPSERDEGSYY	CCTGGTTTCAAAGACAATTTCCAAGGTGACATTGATATTGCAAAGAACCTGGCTGTACTTAAGATACTTGCACCATCAGAGAGAGATGAAGGGTCTTACTAC	CACDKYWGDKLIF	TGTGCCTGTGACAAGTACTGGGGCGATAAACTCATCTTT	GKGTRVTVEP	GGAAAAGGAACCCGTGTGACTGTGGAACCAA	2011	12	clonotype102	clonotype102_consensus_1	1
GCCTCTAAGCCCAATT-1	TRUE	GCCTCTAAGCCCAATT-1_contig_2	TRUE	648	TRG	TRGV9		TRGJP	TRGC1	TRUE	TRUE	AGHLEQPQISSTKTLSKTARLECVVS	GCAGGTCACCTAGAGCAACCTCAAATTTCCAGTACTAAAACGCTGTCAAAAACAGCCCGCCTGGAATGTGTGGTGTCT	GITISATS	GGAATAACAATTTCTGCAACATCT	VYWYRERPGEVIQFLVS	GTATATTGGTATCGAGAGAGACCTGGTGAAGTCATACAGTTCCTGGTGTCC	ISYDGTVRKESG	ATTTCATATGACGGCACTGTCAGAAAGGAATCCGGC	IPSGKFEVDRIPETSTSTLTIHNVEKQDIATYY	ATTCCGTCAGGCAAATTTGAGGTGGATAGGATACCTGAAACGTCTACATCCACTCTCACCATTCACAATGTAGAGAAACAGGACATAGCTACCTACTAC	CALWESQLGKKIKVF	TGTGCCTTGTGGGAGTCCCAGTTGGGCAAAAAAATCAAGGTATTT	GPGTKLIIT	GGTCCCGGAACAAAGCTTATCATTACAG	67	7	clonotype102	clonotype102_consensus_2	1
GCGAGAACATTGGCGC-1	TRUE	GCGAGAACATTGGCGC-1_contig_1	TRUE	661	TRG	TRGV9		TRGJP	TRGC1	TRUE	TRUE	AGHLEQPQISSTKTLSKTARLECVVS	GCAGGTCACCTAGAGCAACCTCAAATTTCCAGTACTAAAACGCTGTCAAAAACAGCCCGCCTGGAATGTGTGGTGTCT	GITISATS	GGAATAACAATTTCTGCAACATCT	VYWYRERPGEVIQFLVS	GTATATTGGTATCGAGAGAGACCTGGTGAAGTCATACAGTTCCTGGTGTCC	ISYDGTVRKESG	ATTTCATATGACGGCACTGTCAGAAAGGAATCCGGC	IPSGKFEVDRIPETSTSTLTIHNVEKQDIATYY	ATTCCGTCAGGCAAATTTGAGGTGGATAGGATACCTGAAACGTCTACATCCACTCTCACCATTCACAATGTAGAGAAACAGGACATAGCTACCTACTAC	CALWEYRELGKKIKVF	TGTGCCTTGTGGGAATATCGAGAGTTGGGCAAAAAAATCAAGGTATTT	GPGTKLIIT	GGTCCCGGAACAAAGCTTATCATTACAG	121	12	clonotype1	clonotype1_consensus_2	1
GCGAGAACATTGGCGC-1	TRUE	GCGAGAACATTGGCGC-1_contig_2	TRUE	575	TRD	TRDV2		TRDJ1	TRDC	TRUE	TRUE	IELVPEHQTVPVSIGVPATLRCSMK	ATTGAGTTGGTGCCTGAACACCAAACAGTGCCTGTGTCAATAGGGGTCCCTGCCACCCTCAGGTGCTCCATGAAA	GEAIGNYY	GGAGAAGCGATCGGTAACTACTAT	INWYRKTQGNTMTFIYR	ATCAACTGGTACAGGAAGACCCAAGGTAACACAATGACTTTCATATACCGA	EKDIYG	GAAAAGGACATCTATGGC	PGFKDNFQGDIDIAKNLAVLKILAPSERDEGSYY	CCTGGTTTCAAAGACAATTTCCAAGGTGACATTGATATTGCAAAGAACCTGGCTGTACTTAAGATACTTGCACCATCAGAGAGAGATGAAGGGTCTTACTAC	CACDPVLGDSYNDKLIF	TGTGCCTGTGATCCGGTACTGGGGGATAGTTATAACGATAAACTCATCTTT	GKGTRVTVEP	GGAAAAGGAACCCGTGTGACTGTGGAACCAA	557	9	clonotype1	clonotype1_consensus_1	1
GCGAGAATCAACTCTT-1	TRUE	GCGAGAATCAACTCTT-1_contig_1	TRUE	668	TRG	TRGV9		TRGJP	TRGC1	TRUE	TRUE	AGHLEQPQISSTKTLSKTARLECVVS	GCAGGTCACCTAGAGCAACCTCAAATTTCCAGTACTAAAACGCTGTCAAAAACAGCCCGCCTGGAATGTGTGGTGTCT	GITISATS	GGAATAACAATTTCTGCAACATCT	VYWYRERPGEVIQFLVS	GTATATTGGTATCGAGAGAGACCTGGTGAAGTCATACAGTTCCTGGTGTCC	ISYDGTVRKESG	ATTTCATATGACGGCACTGTCAGAAAGGAATCCGGC	IPSGKFEVDRIPETSTSTLTIHNVEKQDIATYY	ATTCCGTCAGGCAAATTTGAGGTGGATAGGATACCTGAAACGTCTACATCCACTCTCACCATTCACAATGTAGAGAAACAGGACATAGCTACCTACTAC	CALWEVQELGKKIKVF	TGTGCCTTGTGGGAGGTCCAAGAGTTGGGCAAAAAAATCAAGGTATTT	GPGTKLIIT	GGTCCCGGAACAAAGCTTATCATTACAG	963	13	clonotype193	clonotype193_consensus_2	1
GCGAGAATCAACTCTT-1	TRUE	GCGAGAATCAACTCTT-1_contig_2	TRUE	574	TRD	TRDV2	TRDD3	TRDJ1	TRDC	TRUE	TRUE	IELVPEHQTVPVSIGVPATLRCSMK	ATTGAGTTGGTGCCTGAACACCAAACAGTGCCTGTGTCAATAGGGGTCCCTGCCACCCTCAGGTGCTCCATGAAA	GEAIGNYY	GGAGAAGCGATCGGTAACTACTAT	INWYRKTQGNTMTFIYR	ATCAACTGGTACAGGAAGACCCAAGGTAACACAATGACTTTCATATACCGA	EKDIYG	GAAAAGGACATCTATGGC	PGFKDNFQGDIDIAKNLAVLKILAPSERDEGSYY	CCTGGTTTCAAAGACAATTTCCAAGGTGACATTGATATTGCAAAGAACCTGGCTGTACTTAAGATACTTGCACCATCAGAGAGAGATGAAGGGTCTTACTAC	CACDVTGGYGPKTDKLIF	TGTGCCTGTGACGTAACTGGGGGATACGGCCCCAAGACCGATAAACTCATCTTT	GKGTRVTVEP	GGAAAAGGAACCCGTGTGACTGTGGAACCAA	908	14	clonotype193	clonotype193_consensus_1	1
GCGCCAAAGCGATCCC-1	TRUE	GCGCCAAAGCGATCCC-1_contig_1	TRUE	548	TRD	TRDV1	TRDD2	TRDJ1	TRDC	TRUE	TRUE	AQKVTQAQSSVSMPVRKAVTLNCLYE	GCCCAGAAGGTTACTCAAGCCCAGTCATCAGTATCCATGCCAGTGAGGAAAGCAGTCACCCTGAACTGCCTGTATGAA	TSWWSYY	ACAAGTTGGTGGTCATATTAT	IFWYKQLPSKEMIFLIR	ATTTTTTGGTACAAGCAACTTCCCAGCAAAGAGATGATTTTCCTTATTCGC	QGSDEQ	CAGGGTTCTGATGAACAG	NAKSGRYSVNFKKAAKSVALTISALQLEDSAKYF	AATGCAAAAAGTGGTCGCTATTCTGTCAACTTCAAGAAAGCAGCGAAATCCGTCGCCTTAACCATTTCAGCCTTACAGCTAGAAGATTCAGCAAAGTACTTT	CALGETFLPKLGPLKLIF	TGTGCTCTTGGGGAAACCTTCCTACCAAAACTGGGGCCTCTTAAACTCATCTTT	GKGTRVTVEP	GGAAAAGGAACCCGTGTGACTGTGGAACCAA	1475	15	clonotype186	clonotype186_consensus_1	1
GCGCCAAAGCGATCCC-1	TRUE	GCGCCAAAGCGATCCC-1_contig_2	TRUE	664	TRG	TRGV5		TRGJ1	TRGC2	TRUE	TRUE	KSSNLEGGTKSVTRPTRSSAEITCDLT	AAATCTTCCAACTTGGAAGGGGGAACGAAGTCAGTCACGAGGCCGACTAGGTCATCTGCTGAAATCACTTGTGACCTTACT	VINAFY	GTAATAAATGCCTTCTAC	IHWYLHQEGKAPQRLLY	ATCCACTGGTACCTACACCAGGAGGGGAAGGCCCCACAGCGTCTTCTGTAC	YDVSNSKDVLES	TATGACGTCTCCAACTCAAAGGATGTGTTGGAATCA	GLSPGKYYTHTPRRWSWILILRNLIENDSGVYY	GGACTCAGTCCAGGAAAGTATTATACTCATACACCCAGGAGGTGGAGCTGGATATTGATACTACGAAATCTAATTGAAAATGATTCTGGGGTCTATTAC	CATWDYYKKLF	TGTGCCACCTGGGATTATTATAAGAAACTCTTT	GSGTTLVVT	GGCAGTGGAACAACACTTGTTGTCACAG	877	11	clonotype186	clonotype186_consensus_2	1
GCGCCAAAGGACAGCT-1	TRUE	GCGCCAAAGGACAGCT-1_contig_1	TRUE	667	TRD	TRDV1	TRDD3	TRDJ2	TRDC	TRUE	TRUE	AQKVTQAQSSVSMPVRKAVTLNCLYE	GCCCAGAAGGTTACTCAAGCCCAGTCATCAGTATCCATGCCAGTGAGGAAAGCAGTCACCCTGAACTGCCTGTATGAA	TSWWSYY	ACAAGTTGGTGGTCATATTAT	IFWYKQLPSKEMIFLIR	ATTTTTTGGTACAAGCAACTTCCCAGCAAAGAGATGATTTTCCTTATTCGC	QGSDEQ	CAGGGTTCTGATGAACAG	NAKSGRYSVNFKKAAKSVALTISALQLEDSAKYF	AATGCAAAAAGTGGTCGCTATTCTGTCAACTTCAAGAAAGCAGCGAAATCCGTCGCCTTAACCATTTCAGCCTTACAGCTAGAAGATTCAGCAAAGTACTTT	CALGELAPLYWGIHALTAQLFF	TGTGCTCTTGGGGAACTTGCCCCCCTGTACTGGGGGATACATGCTTTGACAGCACAACTCTTCTTT	GKGTQLIVEP	GGAAAGGGAACACAACTCATCGTGGAACCAG	2030	15	clonotype25	clonotype25_consensus_1	1
GCGCCAAAGGACAGCT-1	TRUE	GCGCCAAAGGACAGCT-1_contig_2	TRUE	644	TRG	TRGV3		TRGJP2	TRGC2	TRUE	TRUE	KSVTRQTGSSAEITCDLT	AAGTCAGTCACCAGGCAGACTGGGTCATCTGCTGAAATCACTTGCGATCTTACT	VTNTFY	GTAACAAATACCTTCTAC	IHWYLHQEGKAPQRLLY	ATCCACTGGTACCTACACCAGGAGGGGAAGGCCCCACAGCGTCTTCTGTAC	YDVSTARDVLES	TATGACGTCTCCACCGCAAGGGATGTGTTGGAATCA	GLSPGKYYTHTPRRWSWILRLQNLIENDSGVYY	GGACTCAGTCCAGGAAAGTATTATACTCATACACCCAGGAGGTGGAGCTGGATATTGAGACTGCAAAATCTAATTGAAAATGATTCTGGGGTCTATTAC	CATWKISDWIKTF	TGTGCCACCTGGAAAATTAGTGATTGGATCAAGACGTTT	AKGTRLIVTSP	GCAAAAGGGACTAGGCTCATAGTAACTTCGCCTG	2536	4	clonotype25	clonotype25_consensus_2	1
GCTCCTACAACGCACC-1	TRUE	GCTCCTACAACGCACC-1_contig_1	TRUE	739	TRG	TRGV4		TRGJ1	TRGC2	TRUE	TRUE	KSVTRPTGSSAVITCDLP	AAGTCAGTCACCAGGCCAACTGGGTCATCAGCTGTAATCACTTGTGATCTTCCT	VENAVY	GTAGAAAATGCCGTCTAC	THWYLHQEGKAPQRLLY	ACCCACTGGTACCTACACCAGGAGGGGAAGGCCCCACAGCGTCTTCTGTAC	YDSYTSSVVLES	TATGACTCCTACACCTCCAGCGTTGTGTTGGAATCA	GISPGKYDTYGSTRKNLRMILRNLIENDSGVYY	GGAATCAGCCCAGGGAAGTATGATACTTACGGAAGCACAAGGAAGAACTTGAGAATGATACTGCGAAATCTTATTGAAAATGACTCTGGAGTCTATTAC	CATWDVHYYKKLF	TGTGCCACCTGGGATGTCCATTATTATAAGAAACTCTTT	GSGTTLVVT	GGCAGTGGAACAACACTTGTTGTCACAG	816	9	clonotype73	clonotype73_consensus_2	1
GCTCCTACAACGCACC-1	TRUE	GCTCCTACAACGCACC-1_contig_2	TRUE	544	TRD	TRDV1	TRDD3	TRDJ1	TRDC	TRUE	TRUE	AQKVTQAQSSVSMPVRKAVTLNCLYE	GCCCAGAAGGTTACTCAAGCCCAGTCATCAGTATCCATGCCAGTGAGGAAAGCAGTCACCCTGAACTGCCTGTATGAA	TSWWSYY	ACAAGTTGGTGGTCATATTAT	IFWYKQLPSKEMIFLIR	ATTTTTTGGTACAAGCAACTTCCCAGCAAAGAGATGATTTTCCTTATTCGC	QGSDEQ	CAGGGTTCTGATGAACAG	NAKSGRYSVNFKKAAKSVALTISALQLEDSAKYF	AATGCAAAAAGTGGTCGCTATTCTGTCAACTTCAAGAAAGCAGCGAAATCCGTCGCCTTAACCATTTCAGCCTTACAGCTAGAAGATTCAGCAAAGTACTTT	CALGEDGTQYWGMGLIF	TGTGCTCTTGGGGAAGACGGCACCCAGTACTGGGGGATGGGGCTCATCTTT	GKGTRVTVEP	GGAAAAGGAACCCGTGTGACTGTGGAACCAA	4349	14	clonotype73	clonotype73_consensus_1	1
GCTCTGTCATTTCAGG-1	TRUE	GCTCTGTCATTTCAGG-1_contig_1	TRUE	565	TRD	TRDV1	TRDD3	TRDJ1	TRDC	TRUE	TRUE	AQKVTQAQSSVSMPVRKAVTLNCLYE	GCCCAGAAGGTTACTCAAGCCCAGTCATCAGTATCCATGCCAGTGAGGAAAGCAGTCACCCTGAACTGCCTGTATGAA	TSWWSYY	ACAAGTTGGTGGTCATATTAT	IFWYKQLPSKEMIFLIR	ATTTTTTGGTACAAGCAACTTCCCAGCAAAGAGATGATTTTCCTTATTCGC	QGSDEQ	CAGGGTTCTGATGAACAG	NAKSGRYSVNFKKAAKSVALTISALQLEDSAKYF	AATGCAAAAAGTGGTCGCTATTCTGTCAACTTCAAGAAAGCAGCGAAATCCGTCGCCTTAACCATTTCAGCCTTACAGCTAGAAGATTCAGCAAAGTACTTT	CALGERAAPGFNWGIRPYTDKLIF	TGTGCTCTTGGGGAACGCGCAGCCCCTGGTTTTAACTGGGGGATACGACCGTACACCGATAAACTCATCTTT	GKGTRVTVEP	GGAAAAGGAACCCGTGTGACTGTGGAACCAA	930	13	clonotype282	clonotype282_consensus_1	1
GCTCTGTCATTTCAGG-1	TRUE	GCTCTGTCATTTCAGG-1_contig_2	TRUE	729	TRG	TRGV5		TRGJ1	TRGC2	TRUE	TRUE	KSSNLEGGTKSVTRPTRSSAEITCDLT	AAATCTTCCAACTTGGAAGGGGGAACGAAGTCAGTCACGAGGCCGACTAGGTCATCTGCTGAAATCACTTGTGACCTTACT	VINAFY	GTAATAAATGCCTTCTAC	IHWYLHQEGKAPQRLLY	ATCCACTGGTACCTACACCAGGAGGGGAAGGCCCCACAGCGTCTTCTGTAC	YDVSNSKDVLES	TATGACGTCTCCAACTCAAAGGATGTGTTGGAATCA	GLSPGKYYTHTPRRWSWILILRNLIENDSGVYY	GGACTCAGTCCAGGAAAGTATTATACTCATACACCCAGGAGGTGGAGCTGGATATTGATACTACGAAATCTAATTGAAAATGATTCTGGGGTCTATTAC	CATWDRRDYKKLF	TGTGCCACCTGGGACAGGCGGGATTATAAGAAACTCTTT	GSGTTLVVT	GGCAGTGGAACAACACTTGTTGTCACAG	148	7	clonotype282	clonotype282_consensus_2	1
GCTGCAGGTTGAACTC-1	TRUE	GCTGCAGGTTGAACTC-1_contig_1	TRUE	783	TRG	TRGV9		TRGJ1	TRGC2	TRUE	TRUE	AGHLEQPQISSTKTLSKTARLECVVS	GCAGGTCACCTAGAGCAACCTCAAATTTCCAGTACTAAAACGCTGTCAAAAACAGCCCGCCTGGAATGTGTGGTGTCT	GITISATS	GGAATAACAATTTCTGCAACATCT	VYWYRERPGEVIQFLVS	GTATATTGGTATCGAGAGAGACCTGGTGAAGTCATACAGTTCCTGGTGTCC	ISYDGTVRKESG	ATTTCATATGACGGCACTGTCAGAAAGGAATCCGGC	IPSGKFEVDRIPETSTSTLTIHNVEKQDIATYY	ATTCCGTCAGGCAAATTTGAGGTGGATAGGATACCTGAAACGTCTACATCCACTCTCACCATTCACAATGTAGAGAAACAGGACATAGCTACCTACTAC	CALWEVNYYKKLF	TGTGCCTTGTGGGAGGTCAATTATTATAAGAAACTCTTT	GSGTTLVVT	GGCAGTGGAACAACACTTGTTGTCACAG	184	12	clonotype45	clonotype45_consensus_2	2
GCTGCGATCCTTTCGG-1	TRUE	GCTGCGATCCTTTCGG-1_contig_1	TRUE	550	TRD	TRDV1		TRDJ1	TRDC	TRUE	TRUE	AQKVTQAQSSVSMPVRKAVTLNCLYE	GCCCAGAAGGTTACTCAAGCCCAGTCATCAGTATCCATGCCAGTGAGGAAAGCAGTCACCCTGAACTGCCTGTATGAA	TSWWSYY	ACAAGTTGGTGGTCATATTAT	IFWYKQLPSKEMIFLIR	ATTTTTTGGTACAAGCAACTTCCCAGCAAAGAGATGATTTTCCTTATTCGC	QGSDEQ	CAGGGTTCTGATGAACAG	NAKSGRYSVNFKKAAKSVALTISALQLEDSAKYF	AATGCAAAAAGTGGTCGCTATTCTGTCAACTTCAAGAAAGCAGCGAAATCCGTCGCCTTAACCATTTCAGCCTTACAGCTAGAAGATTCAGCAAAGTACTTT	CALGDPLPPGIHYTDKLIF	TGTGCTCTTGGGGATCCTCTTCCGCCGGGGATCCATTACACCGATAAACTCATCTTT	GKGTRVTVEP	GGAAAAGGAACCCGTGTGACTGTGGAACCAA	1344	6	clonotype21	clonotype21_consensus_1	1
GGAAAGCTCGTTTATC-1	TRUE	GGAAAGCTCGTTTATC-1_contig_1	TRUE	559	TRD	TRDV1		TRDJ1	TRDC	TRUE	TRUE	AQKVTQAQSSVSMPVRKAVTLNCLYE	GCCCAGAAGGTTACTCAAGCCCAGTCATCAGTATCCATGCCAGTGAGGAAAGCAGTCACCCTGAACTGCCTGTATGAA	TSWWSYY	ACAAGTTGGTGGTCATATTAT	IFWYKQLPSKEMIFLIR	ATTTTTTGGTACAAGCAACTTCCCAGCAAAGAGATGATTTTCCTTATTCGC	QGSDEQ	CAGGGTTCTGATGAACAG	NAKSGRYSVNFKKAAKSVALTISALQLEDSAKYF	AATGCAAAAAGTGGTCGCTATTCTGTCAACTTCAAGAAAGCAGCGAAATCCGTCGCCTTAACCATTTCAGCCTTACAGCTAGAAGATTCAGCAAAGTACTTT	CALGEPLLQAGGYTSYTDKLIF	TGTGCTCTTGGGGAACCTCTCCTTCAAGCCGGGGGATACACTTCGTACACCGATAAACTCATCTTT	GKGTRVTVEP	GGAAAAGGAACCCGTGTGACTGTGGAACCAA	4094	20	clonotype37	clonotype37_consensus_1	1
GGAAAGCTCGTTTATC-1	TRUE	GGAAAGCTCGTTTATC-1_contig_2	TRUE	559	TRD	TRDV1		TRDJ1	TRDC	TRUE	TRUE	AQKVTQAQSSVSMPVRKAVTLNCLYE	GCCCAGAAGGTTACTCAAGCCCAGTCATCAGTATCCATGCCAGTGAGGAAAGCAGTCACCCTGAACTGCCTGTATGAA	TSWWSYY	ACAAGTTGGTGGTCATATTAT	IFWYKQLPSKEMIFLIR	ATTTTTTGGTACAAGCAACTTCCCAGCAAAGAGATGATTTTCCTTATTCGC	QGSDEQ	CAGGGTTCTGATGAACAG	NAKSGRYSVNFKKAAKSVALTISALQLEDSAKYF	AATGCAAAAAGTGGTCGCTATTCTGTCAACTTCAAGAAAGCAGCGAAATCCGTCGCCTTAACCATTTCAGCCTTACAGCTAGAAGATTCAGCAAAGTACTTT	CALGYTPDDILSDMGYTRKLIF	TGTGCTCTTGGTTACACACCCGACGATATCCTTTCCGACATGGGATACACGCGGAAACTCATCTTT	GKGTRVTVEP	GGAAAAGGAACCCGTGTGACTGTGGAACCAA	212	6	clonotype37	clonotype37_consensus_2	1
GGAAAGCTCGTTTATC-1	TRUE	GGAAAGCTCGTTTATC-1_contig_3	TRUE	741	TRG	TRGV3		TRGJP2	TRGC2	TRUE	TRUE	KSVTRQTGSSAEITCDLT	AAGTCAGTCACCAGGCAGACTGGGTCATCTGCTGAAATCACTTGCGATCTTACT	VTNTFY	GTAACAAATACCTTCTAC	IHWYLHQEGKAPQRLLY	ATCCACTGGTACCTACACCAGGAGGGGAAGGCCCCACAGCGTCTTCTGTAC	YDVSTARDVLES	TATGACGTCTCCACCGCAAGGGATGTGTTGGAATCA	GLSPGKYYTHTPRRWSWILRLQNLIENDSGVYY	GGACTCAGTCCAGGAAAGTATTATACTCATACACCCAGGAGGTGGAGCTGGATATTGAGACTGCAAAATCTAATTGAAAATGATTCTGGGGTCTATTAC	CATWDRLSSDWIKTF	TGTGCCACCTGGGACAGACTTAGTAGTGATTGGATCAAGACGTTT	AKGTRLIVTSP	GCAAAAGGGACTAGGCTCATAGTAACTTCGCCTG	1051	22	clonotype37	clonotype37_consensus_3	1
GGAACTTGTAGCCTCG-1	TRUE	GGAACTTGTAGCCTCG-1_contig_1	TRUE	571	TRD	TRDV1	TRDD3	TRDJ1	TRDC	TRUE	TRUE	AQKVTQAQSSVSMPVRKAVTLNCLYE	GCCCAGAAGGTTACTCAAGCCCAGTCATCAGTATCCATGCCAGTGAGGAAAGCAGTCACCCTGAACTGCCTGTATGAA	TSWWSYY	ACAAGTTGGTGGTCATATTAT	IFWYKQLPSKEMIFLIR	ATTTTTTGGTACAAGCAACTTCCCAGCAAAGAGATGATTTTCCTTATTCGC	QGSDEQ	CAGGGTTCTGATGAACAG	NAKSGRYSVNFKKAAKSVALTISALQLEDSAKYF	AATGCAAAAAGTGGTCGCTATTCTGTCAACTTCAAGAAAGCAGCGAAATCCGTCGCCTTAACCATTTCAGCCTTACAGCTAGAAGATTCAGCAAAGTACTTT	CALGDYPFRSDYWGILREYTDKLIF	TGTGCTCTTGGGGACTACCCTTTCCGATCTGATTATTGGGGGATACTGAGGGAGTACACCGATAAACTCATCTTT	GKGTRVTVEP	GGAAAAGGAACCCGTGTGACTGTGGAACCAA	529	20	clonotype287	clonotype287_consensus_1	1
GGAATAATCGTGGGAA-1	TRUE	GGAATAATCGTGGGAA-1_contig_1	TRUE	554	TRD	TRDV3		TRDJ1	TRDC	TRUE	TRUE	DKVTQSSPDQTVASGSEVVLLCTYD	GACAAAGTAACCCAGAGTTCCCCGGACCAGACGGTGGCGAGTGGCAGTGAGGTGGTACTGCTCTGCACTTACGAC	TVYSNPD	ACTGTATATTCAAATCCAGAT	LFWYRIRPDYSFQFVFY	TTATTCTGGTACCGGATAAGGCCAGATTATTCCTTTCAGTTTGTCTTTTAT	GDNSRSEGA	GGGGATAACAGCAGATCAGAAGGTGCA	DFTQGRFSVKHILTQKAFHLVISPVRTEDSATYY	GATTTTACTCAAGGACGGTTTTCTGTGAAACACATTCTGACCCAGAAAGCCTTTCACTTGGTGATCTCTCCAGTAAGGACTGAAGACAGTGCCACTTACTAC	CAVRDSHLLGYTDKLIF	TGTGCCGTTAGGGACTCCCACTTACTGGGATACACCGATAAACTCATCTTT	GKGTRVTVEP	GGAAAAGGAACCCGTGTGACTGTGGAACCAA	1099	14	clonotype29	clonotype29_consensus_1	2
GGACAAGAGACACGAC-1	TRUE	GGACAAGAGACACGAC-1_contig_1	TRUE	656	TRD	TRDV3	TRDD3	TRDJ1	TRDC	TRUE	TRUE	DKVTQSSPDQTVASGSEVVLLCTYD	GACAAAGTAACCCAGAGTTCCCCGGACCAGACGGTGGCGAGTGGCAGTGAGGTGGTACTGCTCTGCACTTACGAC	TVYSNPD	ACTGTATATTCAAATCCAGAT	LFWYRIRPDYSFQFVFY	TTATTCTGGTACCGGATAAGGCCAGATTATTCCTTTCAGTTTGTCTTTTAT	GDNSRSEGA	GGGGATAACAGCAGATCAGAAGGTGCA	DFTQGRFSVKHILTQKAFHLVISPVRTEDSATYY	GATTTTACTCAAGGACGGTTTTCTGTGAAACACATTCTGACCCAGAAAGCCTTTCACTTGGTGATCTCTCCAGTAAGGACTGAAGACAGTGCCACTTACTAC	CASTSALGDTRKLIF	TGTGCCTCAACGTCGGCTCTGGGGGATACGCGTAAACTCATCTTT	GKGTRVTVEP	GGAAAAGGAACCCGTGTGACTGTGGAACCAA	6011	13	clonotype27	clonotype27_consensus_1	1
GGACAGATCCTAAGTG-1	TRUE	GGACAGATCCTAAGTG-1_contig_1	TRUE	553	TRD	TRDV1	TRDD3	TRDJ2	TRDC	TRUE	TRUE	AQKVTQAQSSVSMPVRKAVTLNCLYE	GCCCAGAAGGTTACTCAAGCCCAGTCATCAGTATCCATGCCAGTGAGGAAAGCAGTCACCCTGAACTGCCTGTATGAA	TSWWSYY	ACAAGTTGGTGGTCATATTAT	IFWYKQLPSKEMIFLIR	ATTTTTTGGTACAAGCAACTTCCCAGCAAAGAGATGATTTTCCTTATTCGC	QGSDEQ	CAGGGTTCTGATGAACAG	NAKSGRYSVNFKKAAKSVALTISALQLEDSAKYF	AATGCAAAAAGTGGTCGCTATTCTGTCAACTTCAAGAAAGCAGCGAAATCCGTCGCCTTAACCATTTCAGCCTTACAGCTAGAAGATTCAGCAAAGTACTTT	CALGEQLPYLGDTSVAQLFF	TGTGCTCTTGGGGAGCAACTCCCATACCTGGGGGATACCTCCGTAGCACAACTCTTCTTT	GKGTQLIVEP	GGAAAGGGAACACAACTCATCGTGGAACCAG	123	8	clonotype223	clonotype223_consensus_1	1
GGACATTAGAGGTAGA-1	TRUE	GGACATTAGAGGTAGA-1_contig_1	TRUE	571	TRD	TRDV2		TRDJ1	TRDC	TRUE	TRUE	IELVPEHQTVPVSIGVPATLRCSMK	ATTGAGTTGGTGCCTGAACACCAAACAGTGCCTGTGTCAATAGGGGTCCCTGCCACCCTCAGGTGCTCCATGAAA	GEAIGNYY	GGAGAAGCGATCGGTAACTACTAT	INWYRKTQGNTMTFIYR	ATCAACTGGTACAGGAAGACCCAAGGTAACACAATGACTTTCATATACCGA	EKDIYG	GAAAAGGACATCTATGGC	PGFKDNFQGDIDIAKNLAVLKILAPSERDEGSYY	CCTGGTTTCAAAGACAATTTCCAAGGTGACATTGATATTGCAAAGAACCTGGCTGTACTTAAGATACTTGCACCATCAGAGAGAGATGAAGGGTCTTACTAC	CACDPVLGDSYNDKLIF	TGTGCCTGTGATCCGGTACTGGGGGATAGTTATAACGATAAACTCATCTTT	GKGTRVTVEP	GGAAAAGGAACCCGTGTGACTGTGGAACCAA	828	4	clonotype1	clonotype1_consensus_1	2
GGACATTAGAGGTAGA-1	TRUE	GGACATTAGAGGTAGA-1_contig_2	TRUE	563	TRG	TRGV9		TRGJP	TRGC2	TRUE	TRUE	AGHLEQPQISSTKTLSKTARLECVVS	GCAGGTCACCTAGAGCAACCTCAAATTTCCAGTACTAAAACGCTGTCAAAAACAGCCCGCCTGGAATGTGTGGTGTCT	GITISATS	GGAATAACAATTTCTGCAACATCT	VYWYRERPGEVIQFLVS	GTATATTGGTATCGAGAGAGACCTGGTGAAGTCATACAGTTCCTGGTGTCC	ISYDGTVRKESG	ATTTCATATGACGGCACTGTCAGAAAGGAATCCGGC	IPSGKFEVDRIPETSTSTLTIHNVEKQDIATYY	ATTCCGTCAGGCAAATTTGAGGTGGATAGGATACCTGAAACGTCTACATCCACTCTCACCATTCACAATGTAGAGAAACAGGACATAGCTACCTACTAC	CALWEYRELGKKIKVF	TGTGCCTTGTGGGAATATCGAGAGTTGGGCAAAAAAATCAAGGTATTT	GPGTKLIIT	GGTCCCGGAACAAAGCTTATCATTACAG	132	14	clonotype1	clonotype1_consensus_2	2
GGACATTCACATGACT-1	TRUE	GGACATTCACATGACT-1_contig_1	TRUE	548	TRD	TRDV1		TRDJ1	TRDC	TRUE	TRUE	AQKVTQAQSSVSMPVRKAVTLNCLYE	GCCCAGAAGGTTACTCAAGCCCAGTCATCAGTATCCATGCCAGTGAGGAAAGCAGTCACCCTGAACTGCCTGTATGAA	TSWWSYY	ACAAGTTGGTGGTCATATTAT	IFWYKQLPSKEMIFLIR	ATTTTTTGGTACAAGCAACTTCCCAGCAAAGAGATGATTTTCCTTATTCGC	QGSDEQ	CAGGGTTCTGATGAACAG	NAKSGRYSVNFKKAAKSVALTISALQLEDSAKYF	AATGCAAAAAGTGGTCGCTATTCTGTCAACTTCAAGAAAGCAGCGAAATCCGTCGCCTTAACCATTTCAGCCTTACAGCTAGAAGATTCAGCAAAGTACTTT	CALGELLRSSVGDTKLIF	TGTGCTCTTGGGGAACTCCTTCGGTCGAGTGTGGGGGATACTAAACTCATCTTT	GKGTRVTVEP	GGAAAAGGAACCCGTGTGACTGTGGAACCAA	1092	6	clonotype31	clonotype31_consensus_1	1
GGACATTGTACTCTCC-1	TRUE	GGACATTGTACTCTCC-1_contig_1	TRUE	526	TRD	TRDV2	TRDD3	TRDJ1	TRDC	TRUE	TRUE	IELVPEHQTVPVSIGIPATLRCSMK	ATTGAGTTGGTGCCTGAACACCAAACAGTGCCTGTGTCAATAGGGATCCCTGCCACCCTCAGGTGCTCCATGAAA	GEAIGNYY	GGAGAAGCGATCGGTAACTACTAT	INWYRKTQGNTITFIYR	ATCAACTGGTACAGGAAGACCCAAGGTAACACAATCACTTTCATATACCGA	EKDIYG	GAAAAGGACATCTATGGC	PGFKDNFQGDIDIAKNLAVLKILAPSERDEGSYY	CCTGGTTTCAAAGACAATTTCCAAGGTGACATTGATATTGCAAAGAACCTGGCTGTACTTAAGATACTTGCACCATCAGAGAGAGATGAAGGGTCTTACTAC	CACDTGTPYGWGILNDKLIF	TGTGCCTGTGACACCGGAACGCCTTACGGCTGGGGGATACTAAACGATAAACTCATCTTT	GKGTRVTVEP	GGAAAAGGAACCCGTGTGACTGTGGAACCAA	2076	15	clonotype23	clonotype23_consensus_1	3
GGACATTTCCACTGGG-1	TRUE	GGACATTTCCACTGGG-1_contig_1	TRUE	575	TRD	TRDV3		TRDJ1	TRDC	TRUE	TRUE	DKVTQSSPDQTVASGSEVVLLCTYD	GACAAAGTAACCCAGAGTTCCCCGGACCAGACGGTGGCGAGTGGCAGTGAGGTGGTACTGCTCTGCACTTACGAC	TVYSNPD	ACTGTATATTCAAATCCAGAT	LFWYRIRPDYSFQFVFY	TTATTCTGGTACCGGATAAGGCCAGATTATTCCTTTCAGTTTGTCTTTTAT	GDNSRSEGA	GGGGATAACAGCAGATCAGAAGGTGCA	DFTQGRFSVKHILTQKAFHLVISPVRTEDSATYY	GATTTTACTCAAGGACGGTTTTCTGTGAAACACATTCTGACCCAGAAAGCCTTTCACTTGGTGATCTCTCCAGTAAGGACTGAAGACAGTGCCACTTACTAC	CAFVPFLDRYWGTTDKLIF	TGTGCCTTTGTTCCCTTCCTCGACCGGTACTGGGGGACAACCGATAAACTCATCTTT	GKGTRVTVEP	GGAAAAGGAACCCGTGTGACTGTGGAACCAA	242	8	clonotype14	clonotype14_consensus_1	1
GGAGCAAGTAGCTCCG-1	TRUE	GGAGCAAGTAGCTCCG-1_contig_1	TRUE	574	TRD	TRDV1	TRDD3	TRDJ1	TRDC	TRUE	TRUE	AQKVTQAQSSVSMPVRKAVTLNCLYE	GCCCAGAAGGTTACTCAAGCCCAGTCATCAGTATCCATGCCAGTGAGGAAAGCAGTCACCCTGAACTGCCTGTATGAA	TSWWSYY	ACAAGTTGGTGGTCATATTAT	IFWYKQLPSKEMIFLIR	ATTTTTTGGTACAAGCAACTTCCCAGCAAAGAGATGATTTTCCTTATTCGC	QGSDEQ	CAGGGTTCTGATGAACAG	NAKSGRYSVNFKKAAKSVALTISALQLEDSAKYF	AATGCAAAAAGTGGTCGCTATTCTGTCAACTTCAAGAAAGCAGCGAAATCCGTCGCCTTAACCATTTCAGCCTTACAGCTAGAAGATTCAGCAAAGTACTTT	CALGDSHFLQLRLREYWGIPGTDKLIF	TGTGCTCTTGGGGACTCACATTTCCTTCAGCTTCGACTACGAGAGTACTGGGGGATACCGGGCACCGATAAACTCATCTTT	GKGTRVTVEP	GGAAAAGGAACCCGTGTGACTGTGGAACCAA	346	23	clonotype294	clonotype294_consensus_1	1
GGATTACAGATGCCAG-1	TRUE	GGATTACAGATGCCAG-1_contig_1	TRUE	557	TRD	TRDV3	TRDD2	TRDJ1	TRDC	TRUE	TRUE	DKVTQSSPDQTVASGSEVVLLCTYD	GACAAAGTAACCCAGAGTTCCCCGGACCAGACGGTGGCGAGTGGCAGTGAGGTGGTACTGCTCTGCACTTACGAC	TVYSNPD	ACTGTATATTCAAATCCAGAT	LFWYRIRPDYSFQFVFY	TTATTCTGGTACCGGATAAGGCCAGATTATTCCTTTCAGTTTGTCTTTTAT	GDNSRSEGA	GGGGATAACAGCAGATCAGAAGGTGCA	DFTQGRFSVKHILTQKAFHLVISPVRTEDSATYY	GATTTTACTCAAGGACGGTTTTCTGTGAAACACATTCTGACCCAGAAAGCCTTTCACTTGGTGATCTCTCCAGTAAGGACTGAAGACAGTGCCACTTACTAC	CASAFLNTDKLIF	TGTGCCTCAGCCTTCCTAAACACCGATAAACTCATCTTT	GKGTRVTVEP	GGAAAAGGAACCCGTGTGACTGTGGAACCAA	729	14	clonotype4	clonotype4_consensus_1	2
GGATTACCAGCCAATT-1	TRUE	GGATTACCAGCCAATT-1_contig_1	TRUE	639	TRG	TRGV9		TRGJ1	TRGC2	TRUE	TRUE	AGHLEQPQISSTKTLSKTARLECVVS	GCAGGTCACCTAGAGCAACCTCAAATTTCCAGTACTAAAACGCTGTCAAAAACAGCCCGCCTGGAATGTGTGGTGTCT	GITISATS	GGAATAACAATTTCTGCAACATCT	VYWYRERPGEVIQFLVS	GTATATTGGTATCGAGAGAGACCTGGTGAAGTCATACAGTTCCTGGTGTCC	ISYDGTVRKESG	ATTTCATATGACGGCACTGTCAGAAAGGAATCCGGC	IPSGKFEVDRIPETSTSTLTIHNVEKQDIATYY	ATTCCGTCAGGCAAATTTGAGGTGGATAGGATACCTGAAACGTCTACATCCACTCTCACCATTCACAATGTAGAGAAACAGGACATAGCTACCTACTAC	CALWEDYYKKLF	TGTGCCTTGTGGGAGGATTATTATAAGAAACTCTTT	GSGTTLVVT	GGCAGTGGAACAACACTTGTTGTCACAG	102	9	clonotype57	clonotype57_consensus_2	1
GGATTACCAGCCAATT-1	TRUE	GGATTACCAGCCAATT-1_contig_2	TRUE	536	TRD	TRDV1		TRDJ1	TRDC	TRUE	TRUE	AQKVTQAQSSVSMPVRKAVTLNCLYE	GCCCAGAAGGTTACTCAAGCCCAGTCATCAGTATCCATGCCAGTGAGGAAAGCAGTCACCCTGAACTGCCTGTATGAA	TSWWSYY	ACAAGTTGGTGGTCATATTAT	IFWYKQLPSKEMIFLIR	ATTTTTTGGTACAAGCAACTTCCCAGCAAAGAGATGATTTTCCTTATTCGC	QGSDEQ	CAGGGTTCTGATGAACAG	NAKSGRYSVNFKKAAKSVALTISALQLEDSAKYF	AATGCAAAAAGTGGTCGCTATTCTGTCAACTTCAAGAAAGCAGCGAAATCCGTCGCCTTAACCATTTCAGCCTTACAGCTAGAAGATTCAGCAAAGTACTTT	CALGELPPRTFVRYWGLHTDKLIF	TGTGCTCTTGGGGAGTTGCCCCCCCGAACCTTTGTACGGTACTGGGGGTTACACACCGATAAACTCATCTTT	GKGTRVTVEP	GGAAAAGGAACCCGTGTGACTGTGGAACCAA	96	6	clonotype57	clonotype57_consensus_1	1
GGCAATTAGAATCTCC-1	TRUE	GGCAATTAGAATCTCC-1_contig_1	TRUE	549	TRD	TRDV1	TRDD2	TRDJ1	TRDC	TRUE	TRUE	AQKVTQAQSSVSMPVRKAVTLNCLYE	GCCCAGAAGGTTACTCAAGCCCAGTCATCAGTATCCATGCCAGTGAGGAAAGCAGTCACCCTGAACTGCCTGTATGAA	TSWWSYY	ACAAGTTGGTGGTCATATTAT	IFWYKQLPSKEMIFLIR	ATTTTTTGGTACAAGCAACTTCCCAGCAAAGAGATGATTTTCCTTATTCGC	QGSDEQ	CAGGGTTCTGATGAACAG	NAKSGRYSVNFKKAAKSVALTISALQLEDSAKYF	AATGCAAAAAGTGGTCGCTATTCTGTCAACTTCAAGAAAGCAGCGAAATCCGTCGCCTTAACCATTTCAGCCTTACAGCTAGAAGATTCAGCAAAGTACTTT	CALGETFLPKLGPLKLIF	TGTGCTCTTGGGGAAACCTTCCTACCAAAACTGGGGCCTCTTAAACTCATCTTT	GKGTRVTVEP	GGAAAAGGAACCCGTGTGACTGTGGAACCAA	3512	18	clonotype189	clonotype189_consensus_1	1
GGCAATTAGAATCTCC-1	TRUE	GGCAATTAGAATCTCC-1_contig_2	TRUE	766	TRG	TRGV5		TRGJ1	TRGC2	TRUE	TRUE	KSSNLEGGTKSVTRPTRSSAEITCDLT	AAATCTTCCAACTTGGAAGGGGGAACGAAGTCAGTCACGAGGCCGACTAGGTCATCTGCTGAAATCACTTGTGACCTTACT	VINAFY	GTAATAAATGCCTTCTAC	IHWYLHQEGKAPQRLLY	ATCCACTGGTACCTACACCAGGAGGGGAAGGCCCCACAGCGTCTTCTGTAC	YDVSNSKDVLES	TATGACGTCTCCAACTCAAAGGATGTGTTGGAATCA	GLSPGKYYTHTPRRWSWILILRNLIENDSGVYY	GGACTCAGTCCAGGAAAGTATTATACTCATACACCCAGGAGGTGGAGCTGGATATTGATACTACGAAATCTAATTGAAAATGATTCTGGGGTCTATTAC	CATWDRRWDYKKLF	TGTGCCACCTGGGACCGGCGATGGGATTATAAGAAACTCTTT	GSGTTLVVT	GGCAGTGGAACAACACTTGTTGTCACAG	379	10	clonotype189	clonotype189_consensus_2	1
GGCAATTGTTTGGGCC-1	TRUE	GGCAATTGTTTGGGCC-1_contig_1	TRUE	706	TRG	TRGV5		TRGJ1	TRGC2	TRUE	TRUE	KSSNLEGGTKSVTRPTRSSAEITCDLT	AAATCTTCCAACTTGGAAGGGGGAACGAAGTCAGTCACGAGGCCGACTAGGTCATCTGCTGAAATCACTTGTGACCTTACT	VINAFY	GTAATAAATGCCTTCTAC	IHWYLHQEGKAPQRLLY	ATCCACTGGTACCTACACCAGGAGGGGAAGGCCCCACAGCGTCTTCTGTAC	YDVSNSKDVLES	TATGACGTCTCCAACTCAAAGGATGTGTTGGAATCA	GLSPGKYYTHTPRRWSWILILRNLIENDSGVYY	GGACTCAGTCCAGGAAAGTATTATACTCATACACCCAGGAGGTGGAGCTGGATATTGATACTACGAAATCTAATTGAAAATGATTCTGGGGTCTATTAC	CATWDSRYDYYKKLF	TGTGCCACCTGGGACAGTCGTTACGATTATTATAAGAAACTCTTT	GSGTTLVVT	GGCAGTGGAACAACACTTGTTGTCACAG	115	17	clonotype63	clonotype63_consensus_2	2
GGCCGATGTCTTGTCC-1	TRUE	GGCCGATGTCTTGTCC-1_contig_1	TRUE	565	TRD	TRDV2	TRDD3	TRDJ3	TRDC	TRUE	TRUE	IELVPEHQTVPVSIGVPATLRCSMK	ATTGAGTTGGTGCCTGAACACCAAACAGTGCCTGTGTCAATAGGGGTCCCTGCCACCCTCAGGTGCTCCATGAAA	GEAIGNYY	GGAGAAGCGATCGGTAACTACTAT	INWYRKTQGNTMTFIYR	ATCAACTGGTACAGGAAGACCCAAGGTAACACAATGACTTTCATATACCGA	EKDIYG	GAAAAGGACATCTATGGC	PGFKDNFQGDIDIAKNLAVLKILAPSERDEGSYY	CCTGGTTTCAAAGACAATTTCCAAGGTGACATTGATATTGCAAAGAACCTGGCTGTACTTAAGATACTTGCACCATCAGAGAGAGATGAAGGGTCTTACTAC	CACDTPPGGYAHWDTRQMFF	TGTGCCTGTGACACCCCCCCTGGGGGATACGCGCACTGGGACACCCGACAGATGTTTTTC	GTGIKLFVEP	GGAACTGGCATCAAACTCTTCGTGGAGCCCC	1778	6	clonotype217	clonotype217_consensus_1	1
GGCGTGTCATCTACGA-1	TRUE	GGCGTGTCATCTACGA-1_contig_1	TRUE	551	TRD	TRDV3	TRDD2	TRDJ1	TRDC	TRUE	TRUE	DKVTQSSPDQTVASGSEVVLLCTYD	GACAAAGTAACCCAGAGTTCCCCGGACCAGACGGTGGCGAGTGGCAGTGAGGTGGTACTGCTCTGCACTTACGAC	TVYSNPD	ACTGTATATTCAAATCCAGAT	LFWYRIRPDYSFQFVFY	TTATTCTGGTACCGGATAAGGCCAGATTATTCCTTTCAGTTTGTCTTTTAT	GDNSRSEGA	GGGGATAACAGCAGATCAGAAGGTGCA	DFTQGRFSVKHILTQKAFHLVISPVRTEDSATYY	GATTTTACTCAAGGACGGTTTTCTGTGAAACACATTCTGACCCAGAAAGCCTTTCACTTGGTGATCTCTCCAGTAAGGACTGAAGACAGTGCCACTTACTAC	CASAFLNTDKLIF	TGTGCCTCAGCCTTCCTAAACACCGATAAACTCATCTTT	GKGTRVTVEP	GGAAAAGGAACCCGTGTGACTGTGGAACCAA	173	9	clonotype4	clonotype4_consensus_1	2
GGCGTGTGTAAGCACG-1	TRUE	GGCGTGTGTAAGCACG-1_contig_1	TRUE	560	TRD	TRDV3	TRDD2	TRDJ1	TRDC	TRUE	TRUE	DKVTQSSPDQTVASGSEVVLLCTYD	GACAAAGTAACCCAGAGTTCCCCGGACCAGACGGTGGCGAGTGGCAGTGAGGTGGTACTGCTCTGCACTTACGAC	TVYSNPD	ACTGTATATTCAAATCCAGAT	LFWYRIRPDYSFQFVFY	TTATTCTGGTACCGGATAAGGCCAGATTATTCCTTTCAGTTTGTCTTTTAT	GDNSRSEGA	GGGGATAACAGCAGATCAGAAGGTGCA	DFTQGRFSVKHILTQKAFHLVISPVRTEDSATYY	GATTTTACTCAAGGACGGTTTTCTGTGAAACACATTCTGACCCAGAAAGCCTTTCACTTGGTGATCTCTCCAGTAAGGACTGAAGACAGTGCCACTTACTAC	CASRPSYDFWGPYTDKLIF	TGTGCCTCCAGGCCTTCCTACGATTTCTGGGGGCCGTACACCGATAAACTCATCTTT	GKGTRVTVEP	GGAAAAGGAACCCGTGTGACTGTGGAACCAA	927	5	clonotype196	clonotype196_consensus_1	1
GGCTCGAGTCCGAGTC-1	TRUE	GGCTCGAGTCCGAGTC-1_contig_1	TRUE	564	TRD	TRDV1	TRDD3	TRDJ1	TRDC	TRUE	TRUE	AQKVTQAQSSVSMPVRKAVTLNCLYE	GCCCAGAAGGTTACTCAAGCCCAGTCATCAGTATCCATGCCAGTGAGGAAAGCAGTCACCCTGAACTGCCTGTATGAA	TSWWSYY	ACAAGTTGGTGGTCATATTAT	IFWYKQLPSKEMIFLIR	ATTTTTTGGTACAAGCAACTTCCCAGCAAAGAGATGATTTTCCTTATTCGC	QGSDEQ	CAGGGTTCTGATGAACAG	NAKSGRYSVNFKKAAKSVALTISALQLEDSAKYF	AATGCAAAAAGTGGTCGCTATTCTGTCAACTTCAAGAAAGCAGCGAAATCCGTCGCCTTAACCATTTCAGCCTTACAGCTAGAAGATTCAGCAAAGTACTTT	CALGELSEFLNWGIRPYTDKLIF	TGTGCTCTTGGGGAACTTTCCGAATTCTTGAACTGGGGGATACGTCCCTACACCGATAAACTCATCTTT	GKGTRVTVEP	GGAAAAGGAACCCGTGTGACTGTGGAACCAA	6570	25	clonotype270	clonotype270_consensus_1	1
GGCTCGAGTCCGAGTC-1	TRUE	GGCTCGAGTCCGAGTC-1_contig_2	TRUE	621	TRG	TRGV3		TRGJ1	TRGC1	TRUE	TRUE	KSVTRQTGSSAEITCDLT	AAGTCAGTCACCAGGCAGACTGGGTCATCTGCTGAAATCACTTGCGATCTTACT	VTNTFY	GTAACAAATACCTTCTAC	IHWYLHQEGKAPQRLLY	ATCCACTGGTACCTACACCAGGAGGGGAAGGCCCCACAGCGTCTTCTGTAC	YDVSTARDVLES	TATGACGTCTCCACCGCAAGGGATGTGTTGGAATCA	GLSPGKYYTHTPRRWSWILRLQNLIENDSGVYY	GGACTCAGTCCAGGAAAGTATTATACTCATACACCCAGGAGGTGGAGCTGGATATTGAGACTGCAAAATCTAATTGAAAATGATTCTGGGGTCTATTAC	CATWDRFHQKLF	TGTGCCACCTGGGACAGGTTTCATCAGAAACTCTTT	GSGTTLVVT	GGCAGTGGAACAACACTTGTTGTCACAG	47	9	clonotype270	clonotype270_consensus_2	1
GGCTCGATCAGCACAT-1	TRUE	GGCTCGATCAGCACAT-1_contig_1	TRUE	560	TRD	TRDV3		TRDJ1	TRDC	TRUE	TRUE	DKVTQSSPDQTVASGSEVVLLCTYD	GACAAAGTAACCCAGAGTTCCCCGGACCAGACGGTGGCGAGTGGCAGTGAGGTGGTACTGCTCTGCACTTACGAC	TVYSNPD	ACTGTATATTCAAATCCAGAT	LFWYRIRPDYSFQFVFY	TTATTCTGGTACCGGATAAGGCCAGATTATTCCTTTCAGTTTGTCTTTTAT	GDNSRSEGA	GGGGATAACAGCAGATCAGAAGGTGCA	DFTQGRFSVKHILTQKAFHLVISPVRTEDSATYY	GATTTTACTCAAGGACGGTTTTCTGTGAAACACATTCTGACCCAGAAAGCCTTTCACTTGGTGATCTCTCCAGTAAGGACTGAAGACAGTGCCACTTACTAC	CAFRSLGDTDKLIF	TGTGCCTTTAGGTCGTTGGGTGACACCGATAAACTCATCTTT	GKGTRVTVEP	GGAAAAGGAACCCGTGTGACTGTGGAACCAA	1673	8	clonotype118	clonotype118_consensus_1	1
GGCTCGATCAGCACAT-1	TRUE	GGCTCGATCAGCACAT-1_contig_2	TRUE	605	TRG	TRGV8		TRGJP1	TRGC1	TRUE	TRUE	KSSNLEGRTKSVTRPTGSSAVITCDLP	AAATCTTCCAACTTGGAAGGGAGAACAAAGTCAGTCACCAGGCCAACTGGGTCATCAGCTGTAATCACTTGTGATCTTCCT	VENAVY	GTAGAAAATGCCGTCTAC	THWYLHQEGKAPQRLLY	ACCCACTGGTACCTACACCAGGAGGGGAAGGCCCCACAGCGTCTTCTGTAC	YDSYNSRVVLE	TATGACTCCTACAACTCCAGGGTTGTGTTGGAA	SGISREKYHTYASTGKSLKFILENLIERDSGVYY	TCAGGAATCAGTCGAGAAAAGTATCATACTTATGCAAGCACAGGGAAGAGCCTTAAATTTATACTGGAAAATCTAATTGAACGTGACTCTGGGGTCTATTAC	CATWKSGWFKIF	TGTGCCACCTGGAAGTCTGGTTGGTTCAAGATATTT	AEGTKLIVTSP	GCTGAAGGGACTAAGCTCATAGTAACTTCACCTG	564	2	clonotype118	clonotype118_consensus_2	1
GGCTGGTCATTGGGCC-1	TRUE	GGCTGGTCATTGGGCC-1_contig_1	TRUE	575	TRD	TRDV3		TRDJ1	TRDC	TRUE	TRUE	DKVTQSSPDQTVASGSEVVLLCTYD	GACAAAGTAACCCAGAGTTCCCCGGACCAGACGGTGGCGAGTGGCAGTGAGGTGGTACTGCTCTGCACTTACGAC	TVYSNPD	ACTGTATATTCAAATCCAGAT	LFWYRIRPDYSFQFVFY	TTATTCTGGTACCGGATAAGGCCAGATTATTCCTTTCAGTTTGTCTTTTAT	GDNSRSEGA	GGGGATAACAGCAGATCAGAAGGTGCA	DFTQGRFSVKHILTQKAFHLVISPVRTEDSATYY	GATTTTACTCAAGGACGGTTTTCTGTGAAACACATTCTGACCCAGAAAGCCTTTCACTTGGTGATCTCTCCAGTAAGGACTGAAGACAGTGCCACTTACTAC	CAFRLLPTLGDTSVGADKLIF	TGTGCCTTTAGGCTTCTTCCTACGCTGGGGGATACTTCCGTGGGCGCCGATAAACTCATCTTT	GKGTRVTVEP	GGAAAAGGAACCCGTGTGACTGTGGAACCAA	1578	12	clonotype24	clonotype24_consensus_1	1
GGGAATGGTATAAACG-1	TRUE	GGGAATGGTATAAACG-1_contig_1	TRUE	560	TRD	TRDV3		TRDJ1	TRDC	TRUE	TRUE	DKVTQSSPDQTVASGSEVVLLCTYD	GACAAAGTAACCCAGAGTTCCCCGGACCAGACGGTGGCGAGTGGCAGTGAGGTGGTACTGCTCTGCACTTACGAC	TVYSNPD	ACTGTATATTCAAATCCAGAT	LFWYRIRPDYSFQFVFY	TTATTCTGGTACCGGATAAGGCCAGATTATTCCTTTCAGTTTGTCTTTTAT	GDNSRSEGA	GGGGATAACAGCAGATCAGAAGGTGCA	DFTQGRFSVKHILTQKAFHLVISPVRTEDSATYY	GATTTTACTCAAGGACGGTTTTCTGTGAAACACATTCTGACCCAGAAAGCCTTTCACTTGGTGATCTCTCCAGTAAGGACTGAAGACAGTGCCACTTACTAC	CAFVPFLDRYWGTTDKLIF	TGTGCCTTTGTTCCCTTCCTCGACCGGTACTGGGGGACAACCGATAAACTCATCTTT	GKGTRVTVEP	GGAAAAGGAACCCGTGTGACTGTGGAACCAA	1110	9	clonotype14	clonotype14_consensus_1	1
GGGACCTCAACACGCC-1	TRUE	GGGACCTCAACACGCC-1_contig_1	TRUE	565	TRD	TRDV1	TRDD3	TRDJ1	TRDC	TRUE	TRUE	AQKVTQAQSSVSMPVRKAVTLNCLYE	GCCCAGAAGGTTACTCAAGCCCAGTCATCAGTATCCATGCCAGTGAGGAAAGCAGTCACCCTGAACTGCCTGTATGAA	TSWWSYY	ACAAGTTGGTGGTCATATTAT	IFWYKQLPSKEMIFLIR	ATTTTTTGGTACAAGCAACTTCCCAGCAAAGAGATGATTTTCCTTATTCGC	QGSDEQ	CAGGGTTCTGATGAACAG	NAKSGRYSVNFKKAAKSVALTISALQLEDSAKYF	AATGCAAAAAGTGGTCGCTATTCTGTCAACTTCAAGAAAGCAGCGAAATCCGTCGCCTTAACCATTTCAGCCTTACAGCTAGAAGATTCAGCAAAGTACTTT	CALGEEGLPPLYWGIRPYTDKLIF	TGTGCTCTTGGGGAAGAAGGCCTTCCCCCCTTATACTGGGGGATACGACCCTACACCGATAAACTCATCTTT	GKGTRVTVEP	GGAAAAGGAACCCGTGTGACTGTGGAACCAA	7128	19	clonotype15	clonotype15_consensus_1	2
GGGAGATAGCCTCGTG-1	TRUE	GGGAGATAGCCTCGTG-1_contig_1	TRUE	565	TRD	TRDV1		TRDJ1	TRDC	TRUE	TRUE	AQKVTQAQSSVSMPVRKAVTLNCLYE	GCCCAGAAGGTTACTCAAGCCCAGTCATCAGTATCCATGCCAGTGAGGAAAGCAGTCACCCTGAACTGCCTGTATGAA	TSWWSYY	ACAAGTTGGTGGTCATATTAT	IFWYKQLPSKEMIFLIR	ATTTTTTGGTACAAGCAACTTCCCAGCAAAGAGATGATTTTCCTTATTCGC	QGSDEQ	CAGGGTTCTGATGAACAG	NAKSGRYSVNFKKAAKSVALTISALQLEDSAKYF	AATGCAAAAAGTGGTCGCTATTCTGTCAACTTCAAGAAAGCAGCGAAATCCGTCGCCTTAACCATTTCAGCCTTACAGCTAGAAGATTCAGCAAAGTACTTT	CALGGPPLPTTEDWGVPEPDKLIF	TGTGCTCTTGGGGGCCCGCCCCTTCCTACAACCGAAGACTGGGGGGTACCCGAGCCCGATAAACTCATCTTT	GKGTRVTVEP	GGAAAAGGAACCCGTGTGACTGTGGAACCAA	5102	13	clonotype12	clonotype12_consensus_1	2
GGGAGATAGCCTCGTG-1	TRUE	GGGAGATAGCCTCGTG-1_contig_2	TRUE	659	TRG	TRGV9		TRGJ1	TRGC2	TRUE	TRUE	AGHLEQPQISSTKTLSKTARLECVVS	GCAGGTCACCTAGAGCAACCTCAAATTTCCAGTACTAAAACGCTGTCAAAAACAGCCCGCCTGGAATGTGTGGTGTCT	GITISATS	GGAATAACAATTTCTGCAACATCT	VYWYRERPGEVIQFLVS	GTATATTGGTATCGAGAGAGACCTGGTGAAGTCATACAGTTCCTGGTGTCC	ISYDGTVRKESG	ATTTCATATGACGGCACTGTCAGAAAGGAATCCGGC	IPSGKFEVDRIPETSTSTLTIHNVEKQDIATYY	ATTCCGTCAGGCAAATTTGAGGTGGATAGGATACCTGAAACGTCTACATCCACTCTCACCATTCACAATGTAGAGAAACAGGACATAGCTACCTACTAC	CALWEAPRGSKLF	TGTGCCTTGTGGGAGGCCCCAAGGGGATCGAAACTCTTT	GSGTTLVVT	GGCAGTGGAACAACACTTGTTGTCACAG	328	9	clonotype12	clonotype12_consensus_2	2
GGGAGATGTAATAGCA-1	TRUE	GGGAGATGTAATAGCA-1_contig_1	TRUE	642	TRD	TRDV1	TRDD2	TRDJ3	TRDC	TRUE	TRUE	AQKVTQAQSSVSMPVRKAVTLNCLYE	GCCCAGAAGGTTACTCAAGCCCAGTCATCAGTATCCATGCCAGTGAGGAAAGCAGTCACCCTGAACTGCCTGTATGAA	TSWWSYY	ACAAGTTGGTGGTCATATTAT	IFWYKQLPSKEMIFLIR	ATTTTTTGGTACAAGCAACTTCCCAGCAAAGAGATGATTTTCCTTATTCGC	QGSDEQ	CAGGGTTCTGATGAACAG	NAKSGRYSVNFKKAAKSVALTISALQLEDSAKYF	AATGCAAAAAGTGGTCGCTATTCTGTCAACTTCAAGAAAGCAGCGAAATCCGTCGCCTTAACCATTTCAGCCTTACAGCTAGAAGATTCAGCAAAGTACTTT	CALGGPRPSYGWGASSWDTRQMFF	TGTGCTCTTGGGGGACCTCGGCCTTCCTACGGATGGGGGGCAAGCTCCTGGGACACCCGACAGATGTTTTTC	GTGIKLFVEP	GGAACTGGCATCAAACTCTTCGTGGAGCCCC	4272	8	clonotype280	clonotype280_consensus_1	1
GGGAGATTCACTCTTA-1	TRUE	GGGAGATTCACTCTTA-1_contig_1	TRUE	562	TRD	TRDV1	TRDD3	TRDJ1	TRDC	TRUE	TRUE	AQKVTQAQSSVSMPVRKAVTLNCLYE	GCCCAGAAGGTTACTCAAGCCCAGTCATCAGTATCCATGCCAGTGAGGAAAGCAGTCACCCTGAACTGCCTGTATGAA	TSWWSYY	ACAAGTTGGTGGTCATATTAT	IFWYKQLPSKEMIFLIR	ATTTTTTGGTACAAGCAACTTCCCAGCAAAGAGATGATTTTCCTTATTCGC	QGSDEQ	CAGGGTTCTGATGAACAG	NAKSGRYSVNFKKAAKSVALTISALQLEDSAKYF	AATGCAAAAAGTGGTCGCTATTCTGTCAACTTCAAGAAAGCAGCGAAATCCGTCGCCTTAACCATTTCAGCCTTACAGCTAGAAGATTCAGCAAAGTACTTT	CALGEPPRHLRRLVAGGYANKLIF	TGTGCTCTTGGGGAACCCCCTCGGCACCTACGTAGATTAGTGGCTGGGGGATACGCGAATAAACTCATCTTT	GKGTRVTVEP	GGAAAAGGAACCCGTGTGACTGTGGAACCAA	1871	5	clonotype279	clonotype279_consensus_1	1
GGGCATCCAAAGTCAA-1	TRUE	GGGCATCCAAAGTCAA-1_contig_1	TRUE	624	TRD	TRDV1		TRDJ1	TRDC	TRUE	TRUE	AQKVTQAQSSVSMPVRKAVTLNCLYE	GCCCAGAAGGTTACTCAAGCCCAGTCATCAGTATCCATGCCAGTGAGGAAAGCAGTCACCCTGAACTGCCTGTATGAA	TSWWSYY	ACAAGTTGGTGGTCATATTAT	IFWYKQLPSKEMIFLIR	ATTTTTTGGTACAAGCAACTTCCCAGCAAAGAGATGATTTTCCTTATTCGC	QGSDEQ	CAGGGTTCTGATGAACAG	NAKSGRYSVNFKKAAKSVALTISALQLEDSAKYF	AATGCAAAAAGTGGTCGCTATTCTGTCAACTTCAAGAAAGCAGCGAAATCCGTCGCCTTAACCATTTCAGCCTTACAGCTAGAAGATTCAGCAAAGTACTTT	CALGERLYIDRRGTDKLIF	TGTGCTCTTGGGGAACGCCTCTATATCGATCGACGCGGGACCGATAAACTCATCTTT	GKGTRVTVEP	GGAAAAGGAACCCGTGTGACTGTGGAACCAA	4778	13	clonotype209	clonotype209_consensus_1	1
GGGCATCCAAAGTCAA-1	TRUE	GGGCATCCAAAGTCAA-1_contig_2	TRUE	680	TRG	TRGV5		TRGJ1	TRGC1	TRUE	TRUE	KSSNLEGGTKSVTRPTRSSAEITCDLT	AAATCTTCCAACTTGGAAGGGGGAACGAAGTCAGTCACGAGGCCGACTAGGTCATCTGCTGAAATCACTTGTGACCTTACT	VINAFY	GTAATAAATGCCTTCTAC	IHWYLHQEGKAPQRLLY	ATCCACTGGTACCTACACCAGGAGGGGAAGGCCCCACAGCGTCTTCTGTAC	YDVSNSKDVLES	TATGACGTCTCCAACTCAAAGGATGTGTTGGAATCA	GLSPGKYYTHTPRRWSWILILRNLIENDSGVYY	GGACTCAGTCCAGGAAAGTATTATACTCATACACCCAGGAGGTGGAGCTGGATATTGATACTACGAAATCTAATTGAAAATGATTCTGGGGTCTATTAC	CATWAVSAGYKKLF	TGTGCCACCTGGGCCGTATCGGCGGGGTATAAGAAACTCTTT	GSGTTLVVT	GGCAGTGGAACAACACTTGTTGTCACAG	4044	12	clonotype209	clonotype209_consensus_2	1
GGTATTGGTACAAGTA-1	TRUE	GGTATTGGTACAAGTA-1_contig_1	TRUE	596	TRD	TRDV1		TRDJ3	TRDC	TRUE	TRUE	AQKVTQAQSSVSMPVRKAVTLNCLYE	GCCCAGAAGGTTACTCAAGCCCAGTCATCAGTATCCATGCCAGTGAGGAAAGCAGTCACCCTGAACTGCCTGTATGAA	TSWWSYY	ACAAGTTGGTGGTCATATTAT	IFWYKQLPSKEMIFLIR	ATTTTTTGGTACAAGCAACTTCCCAGCAAAGAGATGATTTTCCTTATTCGC	QGSDEQ	CAGGGTTCTGATGAACAG	NAKSGRYSVNFKKAAKSVALTISALQLEDSAKYF	AATGCAAAAAGTGGTCGCTATTCTGTCAACTTCAAGAAAGCAGCGAAATCCGTCGCCTTAACCATTTCAGCCTTACAGCTAGAAGATTCAGCAAAGTACTTT	CALGEWLPPWVGDHNLSWDTRQMFF	TGTGCTCTTGGGGAGTGGCTTCCGCCATGGGTTGGGGATCACAACCTCTCCTGGGACACCCGACAGATGTTTTTC	GTGIKLFVEP	GGAACTGGCATCAAACTCTTCGTGGAGCCCC	846	11	clonotype288	clonotype288_consensus_1	1
GGTATTGGTACATCCA-1	TRUE	GGTATTGGTACATCCA-1_contig_1	TRUE	546	TRD	TRDV1	TRDD3	TRDJ1	TRDC	TRUE	TRUE	AQKVTQAQSSVSMPVRKAVTLNCLYE	GCCCAGAAGGTTACTCAAGCCCAGTCATCAGTATCCATGCCAGTGAGGAAAGCAGTCACCCTGAACTGCCTGTATGAA	TSWWSYY	ACAAGTTGGTGGTCATATTAT	IFWYKQLPSKEMIFLIR	ATTTTTTGGTACAAGCAACTTCCCAGCAAAGAGATGATTTTCCTTATTCGC	QGSDEQ	CAGGGTTCTGATGAACAG	NAKSGRYSVNFKKAAKSVALTISALQLEDSAKYF	AATGCAAAAAGTGGTCGCTATTCTGTCAACTTCAAGAAAGCAGCGAAATCCGTCGCCTTAACCATTTCAGCCTTACAGCTAGAAGATTCAGCAAAGTACTTT	CALGEDGTQYWGMGLIF	TGTGCTCTTGGGGAAGACGGCACCCAGTACTGGGGGATGGGGCTCATCTTT	GKGTRVTVEP	GGAAAAGGAACCCGTGTGACTGTGGAACCAA	21335	35	clonotype71	clonotype71_consensus_1	2
GGTATTGGTACATCCA-1	TRUE	GGTATTGGTACATCCA-1_contig_2	TRUE	605	TRG	TRGV8		TRGJ1	TRGC2	TRUE	TRUE	KSSNLEGRTKSVTRPTGSSAVITCDLP	AAATCTTCCAACTTGGAAGGGAGAACAAAGTCAGTCACCAGGCCAACTGGGTCATCAGCTGTAATCACTTGTGATCTTCCT	VENAVY	GTAGAAAATGCCGTCTAC	THWYLHQEGKAPQRLLY	ACCCACTGGTACCTACACCAGGAGGGGAAGGCCCCACAGCGTCTTCTGTAC	YDSYNSRVVLE	TATGACTCCTACAACTCCAGGGTTGTGTTGGAA	SGISREKYHTYASTGKSLKFILENLIERDSGVYY	TCAGGAATCAGTCGAGAAAAGTATCATACTTATGCAAGCACAGGGAAGAGCCTTAAATTTATACTGGAAAATCTAATTGAACGTGACTCTGGGGTCTATTAC	CATWDVHYYKKLF	TGTGCCACCTGGGATGTCCATTATTATAAGAAACTCTTT	GSGTTLVVT	GGCAGTGGAACAACACTTGTTGTCACAG	43	3	clonotype71	clonotype71_consensus_3	2
GGTATTGGTACATCCA-1	TRUE	GGTATTGGTACATCCA-1_contig_3	TRUE	605	TRG	TRGV4		TRGJ1	TRGC2	TRUE	TRUE	KSVIRQTGSSAEITCDLA	AAGTCAGTCATCAGGCAGACTGGGTCATCTGCTGAAATCACTTGTGATCTTGCT	EGSTGY	GAAGGAAGTACCGGCTAC	IHWYLHQEGKAPQRLLY	ATCCACTGGTACCTACACCAGGAGGGGAAGGCCCCACAGCGTCTTCTGTAC	YDSYTSSVVLES	TATGACTCCTACACCTCCAGCGTTGTGTTGGAATCA	GISPGKYDTYGSTRKNLRMILRNLIENDSGVYY	GGAATCAGCCCAGGGAAGTATGATACTTACGGAAGCACAAGGAAGAACTTGAGAATGATACTGCGAAATCTTATTGAAAATGACTCTGGAGTCTATTAC	CATWDVHYYKKLF	TGTGCCACCTGGGATGTCCATTATTATAAGAAACTCTTT	GSGTTLVVT	GGCAGTGGAACAACACTTGTTGTCACAG	41	3	clonotype71	clonotype71_consensus_4	2
GGTGAAGCAGCTTCGG-1	TRUE	GGTGAAGCAGCTTCGG-1_contig_1	TRUE	567	TRD	TRDV1		TRDJ1	TRDC	TRUE	TRUE	AQKVTQAQSSVSMPVRKAVTLNCLYE	GCCCAGAAGGTTACTCAAGCCCAGTCATCAGTATCCATGCCAGTGAGGAAAGCAGTCACCCTGAACTGCCTGTATGAA	TSWWSYY	ACAAGTTGGTGGTCATATTAT	IFWYKQLPSKEMIFLIR	ATTTTTTGGTACAAGCAACTTCCCAGCAAAGAGATGATTTTCCTTATTCGC	QGSDEQ	CAGGGTTCTGATGAACAG	NAKSGRYSVNFKKAAKSVALTISALQLEDSAKYF	AATGCAAAAAGTGGTCGCTATTCTGTCAACTTCAAGAAAGCAGCGAAATCCGTCGCCTTAACCATTTCAGCCTTACAGCTAGAAGATTCAGCAAAGTACTTT	CALGVPTFLRWGIPSLYTDKLIF	TGTGCTCTTGGGGTGCCCACCTTCCTACGCTGGGGGATACCAAGCCTGTACACCGATAAACTCATCTTT	GKGTRVTVEP	GGAAAAGGAACCCGTGTGACTGTGGAACCAA	487	21	clonotype269	clonotype269_consensus_1	1
GGTGCGTTCACTTATC-1	TRUE	GGTGCGTTCACTTATC-1_contig_1	TRUE	572	TRD	TRDV3	TRDD3	TRDJ1	TRDC	TRUE	TRUE	DKVTQSSPDQTVASGSEVVLLCTYD	GACAAAGTAACCCAGAGTTCCCCGGACCAGACGGTGGCGAGTGGCAGTGAGGTGGTACTGCTCTGCACTTACGAC	TVYSNPD	ACTGTATATTCAAATCCAGAT	LFWYRIRPDYSFQFVFY	TTATTCTGGTACCGGATAAGGCCAGATTATTCCTTTCAGTTTGTCTTTTAT	GDNSRSEGA	GGGGATAACAGCAGATCAGAAGGTGCA	DFTQGRFSVKHILTQKAFHLVISPVRTEDSATYY	GATTTTACTCAAGGACGGTTTTCTGTGAAACACATTCTGACCCAGAAAGCCTTTCACTTGGTGATCTCTCCAGTAAGGACTGAAGACAGTGCCACTTACTAC	CAFQGTGGYYLGTDKLIF	TGTGCCTTTCAGGGCACTGGGGGATACTATCTTGGGACCGATAAACTCATCTTT	GKGTRVTVEP	GGAAAAGGAACCCGTGTGACTGTGGAACCAA	7132	16	clonotype44	clonotype44_consensus_1	2
GTAACTGCACAAGCCC-1	TRUE	GTAACTGCACAAGCCC-1_contig_1	TRUE	508	TRD	TRDV2		TRDJ1	TRDC	TRUE	TRUE	IELVPEHQTVPVSIGVPATLRCSMK	ATTGAGTTGGTGCCTGAACACCAAACAGTGCCTGTGTCAATAGGGGTCCCTGCCACCCTCAGGTGCTCCATGAAA	GEAIGNYY	GGAGAAGCGATCGGTAACTACTAT	INWYRKTQGNTMTFIYR	ATCAACTGGTACAGGAAGACCCAAGGTAACACAATGACTTTCATATACCGA	EKDIYG	GAAAAGGACATCTATGGC	PGFKDNFQGDIDIAKNLAVLKILAPSERDEGSYY	CCTGGTTTCAAAGACAATTTCCAAGGTGACATTGATATTGCAAAGAACCTGGCTGTACTTAAGATACTTGCACCATCAGAGAGAGATGAAGGGTCTTACTAC	CACDGVGIGTDKLIF	TGTGCCTGTGATGGGGTTGGGATTGGAACCGATAAACTCATCTTT	GKGTRVTVEP	GGAAAAGGAACCCGTGTGACTGTGGAACCAA	1369	9	clonotype28	clonotype28_consensus_1	1
GTAACTGGTACATCCA-1	TRUE	GTAACTGGTACATCCA-1_contig_1	TRUE	683	TRG	TRGV9		TRGJP	TRGC1	TRUE	TRUE	AGHLEQPQISSTKTLSKTARLECVVS	GCAGGTCACCTAGAGCAACCTCAAATTTCCAGTACTAAAACGCTGTCAAAAACAGCCCGCCTGGAATGTGTGGTGTCT	GITISATS	GGAATAACAATTTCTGCAACATCT	VYWYRERPGEVIQFLVS	GTATATTGGTATCGAGAGAGACCTGGTGAAGTCATACAGTTCCTGGTGTCC	ISYDGTVRKESG	ATTTCATATGACGGCACTGTCAGAAAGGAATCCGGC	IPSGKFEVDRIPETSTSTLTIHNVEKQDIATYY	ATTCCGTCAGGCAAATTTGAGGTGGATAGGATACCTGAAACGTCTACATCCACTCTCACCATTCACAATGTAGAGAAACAGGACATAGCTACCTACTAC	CALWEVTELGKKIKVF	TGTGCCTTGTGGGAGGTGACAGAGTTGGGCAAAAAAATCAAGGTATTT	GPGTKLIIT	GGTCCCGGAACAAAGCTTATCATTACAG	98	9	clonotype39	clonotype39_consensus_2	1
GTAACTGGTACATCCA-1	TRUE	GTAACTGGTACATCCA-1_contig_2	TRUE	551	TRD	TRDV2		TRDJ1	TRDC	TRUE	TRUE	IELVPEHQTVPVSIGIPATLRCSMK	ATTGAGTTGGTGCCTGAACACCAAACAGTGCCTGTGTCAATAGGGATCCCTGCCACCCTCAGGTGCTCCATGAAA	GEAIGNYY	GGAGAAGCGATCGGTAACTACTAT	INWYRKTQGNTITFIYR	ATCAACTGGTACAGGAAGACCCAAGGTAACACAATCACTTTCATATACCGA	EKDIYG	GAAAAGGACATCTATGGC	PGFKDNFQGDIDIAKNLAVLKILAPSERDEGSYY	CCTGGTTTCAAAGACAATTTCCAAGGTGACATTGATATTGCAAAGAACCTGGCTGTACTTAAGATACTTGCACCATCAGAGAGAGATGAAGGGTCTTACTAC	CACDPVANTDKLIF	TGTGCCTGTGACCCGGTTGCGAACACCGATAAACTCATCTTT	GKGTRVTVEP	GGAAAAGGAACCCGTGTGACTGTGGAACCAA	3895	16	clonotype39	clonotype39_consensus_1	1
GTACGTACACGCGAAA-1	TRUE	GTACGTACACGCGAAA-1_contig_1	TRUE	557	TRD	TRDV3	TRDD3	TRDJ1	TRDC	TRUE	TRUE	DKVTQSSPDQTVASGSEVVLLCTYD	GACAAAGTAACCCAGAGTTCCCCGGACCAGACGGTGGCGAGTGGCAGTGAGGTGGTACTGCTCTGCACTTACGAC	TVYSNPD	ACTGTATATTCAAATCCAGAT	LFWYRIRPDYSFQFVFY	TTATTCTGGTACCGGATAAGGCCAGATTATTCCTTTCAGTTTGTCTTTTAT	GDNSRSEGA	GGGGATAACAGCAGATCAGAAGGTGCA	DFTQGRFSVKHILTQKAFHLVISPVRTEDSATYY	GATTTTACTCAAGGACGGTTTTCTGTGAAACACATTCTGACCCAGAAAGCCTTTCACTTGGTGATCTCTCCAGTAAGGACTGAAGACAGTGCCACTTACTAC	CAHSVPANWGILTDKLIF	TGTGCCCACAGCGTTCCCGCCAACTGGGGGATACTCACCGATAAACTCATCTTT	GKGTRVTVEP	GGAAAAGGAACCCGTGTGACTGTGGAACCAA	928	15	clonotype8	clonotype8_consensus_1	2
GTAGGCCAGGCGATAC-1	TRUE	GTAGGCCAGGCGATAC-1_contig_1	TRUE	744	TRG	TRGV9		TRGJ1	TRGC2	TRUE	TRUE	AGHLEQPQISSTKTLSKTARLECVVS	GCAGGTCACCTAGAGCAACCTCAAATTTCCAGTACTAAAACGCTGTCAAAAACAGCCCGCCTGGAATGTGTGGTGTCT	GITISATS	GGAATAACAATTTCTGCAACATCT	VYWYRERPGEVIQFLVS	GTATATTGGTATCGAGAGAGACCTGGTGAAGTCATACAGTTCCTGGTGTCC	ISYDGTVRKESG	ATTTCATATGACGGCACTGTCAGAAAGGAATCCGGC	IPSGKFEVDRIPETSTSTLTIHNVEKQDIATYY	ATTCCGTCAGGCAAATTTGAGGTGGATAGGATACCTGAAACGTCTACATCCACTCTCACCATTCACAATGTAGAGAAACAGGACATAGCTACCTACTAC	CALWEVPNKKLF	TGTGCCTTGTGGGAGGTGCCCAATAAGAAACTCTTT	GSGTTLVVT	GGCAGTGGAACAACACTTGTTGTCACAG	2708	5	clonotype30	clonotype30_consensus_1	1
GTAGGCCCACGAAATA-1	TRUE	GTAGGCCCACGAAATA-1_contig_1	TRUE	557	TRD	TRDV3		TRDJ1	TRDC	TRUE	TRUE	DKVTQSSPDQTVASGSEVVLLCTYD	GACAAAGTAACCCAGAGTTCCCCGGACCAGACGGTGGCGAGTGGCAGTGAGGTGGTACTGCTCTGCACTTACGAC	TVYSNPD	ACTGTATATTCAAATCCAGAT	LFWYRIRPDYSFQFVFY	TTATTCTGGTACCGGATAAGGCCAGATTATTCCTTTCAGTTTGTCTTTTAT	GDNSRSEGA	GGGGATAACAGCAGATCAGAAGGTGCA	DFTQGRFSVKHILTQKAFHLVISPVRTEDSATYY	GATTTTACTCAAGGACGGTTTTCTGTGAAACACATTCTGACCCAGAAAGCCTTTCACTTGGTGATCTCTCCAGTAAGGACTGAAGACAGTGCCACTTACTAC	CAFRPPLLGIRVGDKLIF	TGTGCCTTTAGACCTCCCCTATTGGGGATACGCGTTGGCGATAAACTCATCTTT	GKGTRVTVEP	GGAAAAGGAACCCGTGTGACTGTGGAACCAA	304	16	clonotype13	clonotype13_consensus_1	2
GTAGGCCCACGAAATA-1	TRUE	GTAGGCCCACGAAATA-1_contig_2	TRUE	755	TRG	TRGV9		TRGJ1	TRGC2	TRUE	TRUE	AGHLEQPQISSTKTLSKTARLECVVS	GCAGGTCACCTAGAGCAACCTCAAATTTCCAGTACTAAAACGCTGTCAAAAACAGCCCGCCTGGAATGTGTGGTGTCT	GITISATS	GGAATAACAATTTCTGCAACATCT	VYWYRERPGEVIQFLVS	GTATATTGGTATCGAGAGAGACCTGGTGAAGTCATACAGTTCCTGGTGTCC	ISYDGTVRKESG	ATTTCATATGACGGCACTGTCAGAAAGGAATCCGGC	IPSGKFEVDRIPETSTSTLTIHNVEKQDIATYY	ATTCCGTCAGGCAAATTTGAGGTGGATAGGATACCTGAAACGTCTACATCCACTCTCACCATTCACAATGTAGAGAAACAGGACATAGCTACCTACTAC	CALWEVGNYYKKLF	TGTGCCTTGTGGGAGGTGGGGAATTATTATAAGAAACTCTTT	GSGTTLVVT	GGCAGTGGAACAACACTTGTTGTCACAG	116	12	clonotype13	clonotype13_consensus_3	2
GTAGTCACATGCTAGT-1	TRUE	GTAGTCACATGCTAGT-1_contig_1	TRUE	541	TRG	TRGV9		TRGJP	TRGC2	TRUE	TRUE	AGHLEQPQISSTKTLSKTARLECVVS	GCAGGTCACCTAGAGCAACCTCAAATTTCCAGTACTAAAACGCTGTCAAAAACAGCCCGCCTGGAATGTGTGGTGTCT	GITISATS	GGAATAACAATTTCTGCAACATCT	VYWYRERPGEVIQFLVS	GTATATTGGTATCGAGAGAGACCTGGTGAAGTCATACAGTTCCTGGTGTCC	ISYDGTVRKESG	ATTTCATATGACGGCACTGTCAGAAAGGAATCCGGC	IPSGKFEVDRIPETSTSTLTIHNVEKQDIATYY	ATTCCGTCAGGCAAATTTGAGGTGGATAGGATACCTGAAACGTCTACATCCACTCTCACCATTCACAATGTAGAGAAACAGGACATAGCTACCTACTAC	CALWEAHMELGKKIKVF	TGTGCCTTGTGGGAGGCCCATATGGAGTTGGGCAAAAAAATCAAGGTATTT	GPGTKLIIT	GGTCCCGGAACAAAGCTTATCATTACAG	30	2	clonotype169	clonotype169_consensus_2	1
GTAGTCACATGCTAGT-1	TRUE	GTAGTCACATGCTAGT-1_contig_2	TRUE	492	TRD	TRDV2	TRDD3	TRDJ1	TRDC	TRUE	TRUE	IELVPEHQTVPVSIGVPATLRCSMK	ATTGAGTTGGTGCCTGAACACCAAACAGTGCCTGTGTCAATAGGGGTCCCTGCCACCCTCAGGTGCTCCATGAAA	GEAIGNYY	GGAGAAGCGATCGGTAACTACTAT	INWYRKTQGNTMTFIYR	ATCAACTGGTACAGGAAGACCCAAGGTAACACAATGACTTTCATATACCGA	EKDIYG	GAAAAGGACATCTATGGC	PGFKDNFQGDIDIAKNLAVLKILAPSERDEGSYY	CCTGGTTTCAAAGACAATTTCCAAGGTGACATTGATATTGCAAAGAACCTGGCTGTACTTAAGATACTTGCACCATCAGAGAGAGATGAAGGGTCTTACTAC	CACDALLGDTNTDKLIF	TGTGCCTGTGACGCTCTACTGGGGGATACGAACACCGATAAACTCATCTTT	GKGTRVTVEP	GGAAAAGGAACCCGTGTGACTGTGGAACCAA	3699	9	clonotype169	clonotype169_consensus_1	1
GTATCTTCATGCTGGC-1	TRUE	GTATCTTCATGCTGGC-1_contig_1	TRUE	569	TRD	TRDV3	TRDD2	TRDJ1	TRDC	TRUE	TRUE	DKVTQSSPDQTVASGSEVVLLCTYD	GACAAAGTAACCCAGAGTTCCCCGGACCAGACGGTGGCGAGTGGCAGTGAGGTGGTACTGCTCTGCACTTACGAC	TVYSNPD	ACTGTATATTCAAATCCAGAT	LFWYRIRPDYSFQFVFY	TTATTCTGGTACCGGATAAGGCCAGATTATTCCTTTCAGTTTGTCTTTTAT	GDNSRSEGA	GGGGATAACAGCAGATCAGAAGGTGCA	DFTQGRFSVKHILTQKAFHLVISPVRTEDSATYY	GATTTTACTCAAGGACGGTTTTCTGTGAAACACATTCTGACCCAGAAAGCCTTTCACTTGGTGATCTCTCCAGTAAGGACTGAAGACAGTGCCACTTACTAC	CALWPSYILGLSDKLIF	TGTGCCCTTTGGCCTTCCTACATACTGGGGTTGAGCGATAAACTCATCTTT	GKGTRVTVEP	GGAAAAGGAACCCGTGTGACTGTGGAACCAA	1768	16	clonotype148	clonotype148_consensus_1	1
GTATCTTTCTTATCTG-1	TRUE	GTATCTTTCTTATCTG-1_contig_1	TRUE	579	TRD	TRDV1		TRDJ1	TRDC	TRUE	TRUE	AQKVTQAQSSVSMPVRKAVTLNCLYE	GCCCAGAAGGTTACTCAAGCCCAGTCATCAGTATCCATGCCAGTGAGGAAAGCAGTCACCCTGAACTGCCTGTATGAA	TSWWSYY	ACAAGTTGGTGGTCATATTAT	IFWYKQLPSKEMIFLIR	ATTTTTTGGTACAAGCAACTTCCCAGCAAAGAGATGATTTTCCTTATTCGC	QGSDEQ	CAGGGTTCTGATGAACAG	NAKSGRYSVNFKKAAKSVALTISALQLEDSAKYF	AATGCAAAAAGTGGTCGCTATTCTGTCAACTTCAAGAAAGCAGCGAAATCCGTCGCCTTAACCATTTCAGCCTTACAGCTAGAAGATTCAGCAAAGTACTTT	CALGEIRVSPNSEPWGITSFWGTDKLIF	TGTGCTCTTGGGGAAATCAGAGTCTCCCCTAATTCCGAACCTTGGGGAATCACCTCCTTCTGGGGCACCGATAAACTCATCTTT	GKGTRVTVEP	GGAAAAGGAACCCGTGTGACTGTGGAACCAA	2095	13	clonotype93	clonotype93_consensus_1	1
GTATCTTTCTTATCTG-1	TRUE	GTATCTTTCTTATCTG-1_contig_2	TRUE	773	TRG	TRGV3		TRGJP2	TRGC2	TRUE	TRUE	KSVTRQTGSSAEITCDLT	AAGTCAGTCACCAGGCAGACTGGGTCATCTGCTGAAATCACTTGCGATCTTACT	VTNTFY	GTAACAAATACCTTCTAC	IHWYLHQEGKAPQRLLY	ATCCACTGGTACCTACACCAGGAGGGGAAGGCCCCACAGCGTCTTCTGTAC	YDVSTARDVLES	TATGACGTCTCCACCGCAAGGGATGTGTTGGAATCA	GLSPGKYYTHTPRRWSWILRLQNLIENDSGVYY	GGACTCAGTCCAGGAAAGTATTATACTCATACACCCAGGAGGTGGAGCTGGATATTGAGACTGCAAAATCTAATTGAAAATGATTCTGGGGTCTATTAC	CATWDWNSSDWIKTF	TGTGCCACCTGGGATTGGAATAGTAGTGATTGGATCAAGACGTTT	AKGTRLIVTSP	GCAAAAGGGACTAGGCTCATAGTAACTTCGCCTG	50	7	clonotype93	clonotype93_consensus_2	1
GTCAAGTAGATAGCAT-1	TRUE	GTCAAGTAGATAGCAT-1_contig_1	TRUE	571	TRD	TRDV2		TRDJ1	TRDC	TRUE	TRUE	IELVPEHQTVPVSIGVPATLRCSMK	ATTGAGTTGGTGCCTGAACACCAAACAGTGCCTGTGTCAATAGGGGTCCCTGCCACCCTCAGGTGCTCCATGAAA	GEAIGNYY	GGAGAAGCGATCGGTAACTACTAT	INWYRKTQGNTMTFIYR	ATCAACTGGTACAGGAAGACCCAAGGTAACACAATGACTTTCATATACCGA	EKDIYG	GAAAAGGACATCTATGGC	PGFKDNFQGDIDIAKNLAVLKILAPSERDEGSYY	CCTGGTTTCAAAGACAATTTCCAAGGTGACATTGATATTGCAAAGAACCTGGCTGTACTTAAGATACTTGCACCATCAGAGAGAGATGAAGGGTCTTACTAC	CACDPVLGDSYNDKLIF	TGTGCCTGTGATCCGGTACTGGGGGATAGTTATAACGATAAACTCATCTTT	GKGTRVTVEP	GGAAAAGGAACCCGTGTGACTGTGGAACCAA	323	15	clonotype1	clonotype1_consensus_1	1
GTCAAGTAGATAGCAT-1	TRUE	GTCAAGTAGATAGCAT-1_contig_2	TRUE	660	TRG	TRGV9		TRGJP	TRGC1	TRUE	TRUE	AGHLEQPQISSTKTLSKTARLECVVS	GCAGGTCACCTAGAGCAACCTCAAATTTCCAGTACTAAAACGCTGTCAAAAACAGCCCGCCTGGAATGTGTGGTGTCT	GITISATS	GGAATAACAATTTCTGCAACATCT	VYWYRERPGEVIQFLVS	GTATATTGGTATCGAGAGAGACCTGGTGAAGTCATACAGTTCCTGGTGTCC	ISYDGTVRKESG	ATTTCATATGACGGCACTGTCAGAAAGGAATCCGGC	IPSGKFEVDRIPETSTSTLTIHNVEKQDIATYY	ATTCCGTCAGGCAAATTTGAGGTGGATAGGATACCTGAAACGTCTACATCCACTCTCACCATTCACAATGTAGAGAAACAGGACATAGCTACCTACTAC	CALWEYRELGKKIKVF	TGTGCCTTGTGGGAATATCGAGAGTTGGGCAAAAAAATCAAGGTATTT	GPGTKLIIT	GGTCCCGGAACAAAGCTTATCATTACAG	1508	5	clonotype1	clonotype1_consensus_2	1
GTCAAGTGTTCCGTCT-1	TRUE	GTCAAGTGTTCCGTCT-1_contig_1	TRUE	577	TRD	TRDV2	TRDD3	TRDJ1	TRDC	TRUE	TRUE	IELVPEHQTVPVSIGVPATLRCSMK	ATTGAGTTGGTGCCTGAACACCAAACAGTGCCTGTGTCAATAGGGGTCCCTGCCACCCTCAGGTGCTCCATGAAA	GEAIGNYY	GGAGAAGCGATCGGTAACTACTAT	INWYRKTQGNTMTFIYR	ATCAACTGGTACAGGAAGACCCAAGGTAACACAATGACTTTCATATACCGA	EKDIYG	GAAAAGGACATCTATGGC	PGFKDNFQGDIDIAKNLAVLKILAPSERDEGSYY	CCTGGTTTCAAAGACAATTTCCAAGGTGACATTGATATTGCAAAGAACCTGGCTGTACTTAAGATACTTGCACCATCAGAGAGAGATGAAGGGTCTTACTAC	CACAALGDTTHPTDKLIF	TGTGCCTGTGCCGCTCTGGGGGATACTACTCACCCCACCGATAAACTCATCTTT	GKGTRVTVEP	GGAAAAGGAACCCGTGTGACTGTGGAACCAA	211	10	clonotype194	clonotype194_consensus_1	1
GTCAAGTGTTCCGTCT-1	TRUE	GTCAAGTGTTCCGTCT-1_contig_2	TRUE	683	TRG	TRGV9		TRGJP	TRGC1	TRUE	TRUE	AGHLEQPQISSTKTLSKTARLECVVS	GCAGGTCACCTAGAGCAACCTCAAATTTCCAGTACTAAAACGCTGTCAAAAACAGCCCGCCTGGAATGTGTGGTGTCT	GITISATS	GGAATAACAATTTCTGCAACATCT	VYWYRERPGEVIQFLVS	GTATATTGGTATCGAGAGAGACCTGGTGAAGTCATACAGTTCCTGGTGTCC	ISYDGTVRKESG	ATTTCATATGACGGCACTGTCAGAAAGGAATCCGGC	IPSGKFEVDRIPETSTSTLTIHNVEKQDIATYY	ATTCCGTCAGGCAAATTTGAGGTGGATAGGATACCTGAAACGTCTACATCCACTCTCACCATTCACAATGTAGAGAAACAGGACATAGCTACCTACTAC	CALWEVRELGKKIKVF	TGTGCCTTGTGGGAGGTGCGAGAGTTGGGCAAAAAAATCAAGGTATTT	GPGTKLIIT	GGTCCCGGAACAAAGCTTATCATTACAG	807	6	clonotype194	clonotype194_consensus_2	1
GTCAAGTTCAAGGCTT-1	TRUE	GTCAAGTTCAAGGCTT-1_contig_1	TRUE	558	TRD	TRDV1		TRDJ1	TRDC	TRUE	TRUE	AQKVTQAQSSVSMPVRKAVTLNCLYE	GCCCAGAAGGTTACTCAAGCCCAGTCATCAGTATCCATGCCAGTGAGGAAAGCAGTCACCCTGAACTGCCTGTATGAA	TSWWSYY	ACAAGTTGGTGGTCATATTAT	IFWYKQLPSKEMIFLIR	ATTTTTTGGTACAAGCAACTTCCCAGCAAAGAGATGATTTTCCTTATTCGC	QGSDEQ	CAGGGTTCTGATGAACAG	NAKSGRYSVNFKKAAKSVALTISALQLEDSAKYF	AATGCAAAAAGTGGTCGCTATTCTGTCAACTTCAAGAAAGCAGCGAAATCCGTCGCCTTAACCATTTCAGCCTTACAGCTAGAAGATTCAGCAAAGTACTTT	CALGDPLWTPYRKSDTDKLIF	TGTGCTCTTGGGGACCCTCTCTGGACCCCGTACCGAAAATCGGACACCGATAAACTCATCTTT	GKGTRVTVEP	GGAAAAGGAACCCGTGTGACTGTGGAACCAA	5153	9	clonotype244	clonotype244_consensus_1	1
GTCATTTTCAAGAAGT-1	TRUE	GTCATTTTCAAGAAGT-1_contig_1	TRUE	563	TRD	TRDV3		TRDJ1	TRDC	TRUE	TRUE	DKVTQSSPDQTVASGSEVVLLCTYD	GACAAAGTAACCCAGAGTTCCCCGGACCAGACGGTGGCGAGTGGCAGTGAGGTGGTACTGCTCTGCACTTACGAC	TVYSNPD	ACTGTATATTCAAATCCAGAT	LFWYRIRPDYSFQFVFY	TTATTCTGGTACCGGATAAGGCCAGATTATTCCTTTCAGTTTGTCTTTTAT	GDNSRSEGA	GGGGATAACAGCAGATCAGAAGGTGCA	DFTQGRFSVKHILTQKAFHLVISPVRTEDSATYY	GATTTTACTCAAGGACGGTTTTCTGTGAAACACATTCTGACCCAGAAAGCCTTTCACTTGGTGATCTCTCCAGTAAGGACTGAAGACAGTGCCACTTACTAC	CAFLGDIRYTDKLIF	TGTGCCTTTTTAGGGGATATTCGGTACACCGATAAACTCATCTTT	GKGTRVTVEP	GGAAAAGGAACCCGTGTGACTGTGGAACCAA	6185	16	clonotype126	clonotype126_consensus_1	1
GTCCTCAAGCTCCTTC-1	TRUE	GTCCTCAAGCTCCTTC-1_contig_1	TRUE	553	TRD	TRDV1		TRDJ1	TRDC	TRUE	TRUE	AQKVTQAQSSVSMPVRKAVTLNCLYE	GCCCAGAAGGTTACTCAAGCCCAGTCATCAGTATCCATGCCAGTGAGGAAAGCAGTCACCCTGAACTGCCTGTATGAA	TSWWSYY	ACAAGTTGGTGGTCATATTAT	IFWYKQLPSKEMIFLIR	ATTTTTTGGTACAAGCAACTTCCCAGCAAAGAGATGATTTTCCTTATTCGC	QGSDEQ	CAGGGTTCTGATGAACAG	NAKSGRYSVNFKKAAKSVALTISALQLEDSAKYF	AATGCAAAAAGTGGTCGCTATTCTGTCAACTTCAAGAAAGCAGCGAAATCCGTCGCCTTAACCATTTCAGCCTTACAGCTAGAAGATTCAGCAAAGTACTTT	CALAILPTWGILILTDKLIF	TGTGCTCTAGCGATACTTCCTACCTGGGGGATACTAATTCTCACCGATAAACTCATCTTT	GKGTRVTVEP	GGAAAAGGAACCCGTGTGACTGTGGAACCAA	173	11	clonotype221	clonotype221_consensus_1	1
GTCCTCAAGTTTAGGA-1	TRUE	GTCCTCAAGTTTAGGA-1_contig_1	TRUE	559	TRD	TRDV1		TRDJ1	TRDC	TRUE	TRUE	AQKVTQAQSSVSMPVRKAVTLNCLYE	GCCCAGAAGGTTACTCAAGCCCAGTCATCAGTATCCATGCCAGTGAGGAAAGCAGTCACCCTGAACTGCCTGTATGAA	TSWWSYY	ACAAGTTGGTGGTCATATTAT	IFWYKQLPSKEMIFLIR	ATTTTTTGGTACAAGCAACTTCCCAGCAAAGAGATGATTTTCCTTATTCGC	QGSDEQ	CAGGGTTCTGATGAACAG	NAKSGRYSVNFKKAAKSVALTISALQLEDSAKYF	AATGCAAAAAGTGGTCGCTATTCTGTCAACTTCAAGAAAGCAGCGAAATCCGTCGCCTTAACCATTTCAGCCTTACAGCTAGAAGATTCAGCAAAGTACTTT	CALGEPLLQAGGYTSYTDKLIF	TGTGCTCTTGGGGAACCTCTCCTTCAAGCCGGGGGATACACTTCGTACACCGATAAACTCATCTTT	GKGTRVTVEP	GGAAAAGGAACCCGTGTGACTGTGGAACCAA	1680	11	clonotype5	clonotype5_consensus_1	1
GTCGGGTGTAGCCTCG-1	TRUE	GTCGGGTGTAGCCTCG-1_contig_1	TRUE	585	TRG	TRGV9		TRGJ1	TRGC2	TRUE	TRUE	AGHLEQPQISSTKTLSKTARLECVVS	GCAGGTCACCTAGAGCAACCTCAAATTTCCAGTACTAAAACGCTGTCAAAAACAGCCCGCCTGGAATGTGTGGTGTCT	GITISATS	GGAATAACAATTTCTGCAACATCT	VYWYRERPGEVIQFLVS	GTATATTGGTATCGAGAGAGACCTGGTGAAGTCATACAGTTCCTGGTGTCC	ISYDGTVRKESG	ATTTCATATGACGGCACTGTCAGAAAGGAATCCGGC	IPSGKFEVDRIPETSTSTLTIHNVEKQDIATYY	ATTCCGTCAGGCAAATTTGAGGTGGATAGGATACCTGAAACGTCTACATCCACTCTCACCATTCACAATGTAGAGAAACAGGACATAGCTACCTACTAC	CALWEVPNKKLF	TGTGCCTTGTGGGAGGTGCCCAATAAGAAACTCTTT	GSGTTLVVT	GGCAGTGGAACAACACTTGTTGTCACAG	198	4	clonotype30	clonotype30_consensus_1	1
GTCGGGTTCTGGTGTA-1	TRUE	GTCGGGTTCTGGTGTA-1_contig_1	TRUE	529	TRD	TRDV1		TRDJ1	TRDC	TRUE	TRUE	AQKVTQAQSSVSMPVRKAVTLNCLYE	GCCCAGAAGGTTACTCAAGCCCAGTCATCAGTATCCATGCCAGTGAGGAAAGCAGTCACCCTGAACTGCCTGTATGAA	TSWWSYY	ACAAGTTGGTGGTCATATTAT	IFWYKQLPSKEMIFLIR	ATTTTTTGGTACAAGCAACTTCCCAGCAAAGAGATGATTTTCCTTATTCGC	QGSDEQ	CAGGGTTCTGATGAACAG	NAKSGRYSVNFKKAAKSVALTISALQLEDSAKYF	AATGCAAAAAGTGGTCGCTATTCTGTCAACTTCAAGAAAGCAGCGAAATCCGTCGCCTTAACCATTTCAGCCTTACAGCTAGAAGATTCAGCAAAGTACTTT	CALGALLPTVLGGTDKLIF	TGTGCTCTTGGGGCTCTCCTTCCTACAGTACTGGGGGGGACCGATAAACTCATCTTT	GKGTRVTVEP	GGAAAAGGAACCCGTGTGACTGTGGAACCAA	1037	13	clonotype82	clonotype82_consensus_1	1
GTCGTAAGTCTCGTTC-1	TRUE	GTCGTAAGTCTCGTTC-1_contig_1	TRUE	541	TRD	TRDV1		TRDJ1	TRDC	TRUE	TRUE	AQKVTQAQSSVSMPVRKAVTLNCLYE	GCCCAGAAGGTTACTCAAGCCCAGTCATCAGTATCCATGCCAGTGAGGAAAGCAGTCACCCTGAACTGCCTGTATGAA	TSWWSYY	ACAAGTTGGTGGTCATATTAT	IFWYKQLPSKEMIFLIR	ATTTTTTGGTACAAGCAACTTCCCAGCAAAGAGATGATTTTCCTTATTCGC	QGSDEQ	CAGGGTTCTGATGAACAG	NAKSGRYSVNFKKAAKSVALTISALQLEDSAKYF	AATGCAAAAAGTGGTCGCTATTCTGTCAACTTCAAGAAAGCAGCGAAATCCGTCGCCTTAACCATTTCAGCCTTACAGCTAGAAGATTCAGCAAAGTACTTT	CALGETYWGPGDKLIF	TGTGCTCTTGGGGAAACCTACTGGGGGCCTGGTGATAAACTCATCTTT	GKGTRVTVEP	GGAAAAGGAACCCGTGTGACTGTGGAACCAA	2779	26	clonotype6	clonotype6_consensus_1	1
GTGAAGGTCTTCCTTC-1	TRUE	GTGAAGGTCTTCCTTC-1_contig_1	TRUE	557	TRD	TRDV3	TRDD3	TRDJ1	TRDC	TRUE	TRUE	DKVTQSSPDQTVASGSEVVLLCTYD	GACAAAGTAACCCAGAGTTCCCCGGACCAGACGGTGGCGAGTGGCAGTGAGGTGGTACTGCTCTGCACTTACGAC	TVYSNPD	ACTGTATATTCAAATCCAGAT	LFWYRIRPDYSFQFVFY	TTATTCTGGTACCGGATAAGGCCAGATTATTCCTTTCAGTTTGTCTTTTAT	GDNSRSEGA	GGGGATAACAGCAGATCAGAAGGTGCA	DFTQGRFSVKHILTQKAFHLVISPVRTEDSATYY	GATTTTACTCAAGGACGGTTTTCTGTGAAACACATTCTGACCCAGAAAGCCTTTCACTTGGTGATCTCTCCAGTAAGGACTGAAGACAGTGCCACTTACTAC	CASTSALGDTRKLIF	TGTGCCTCAACGTCGGCTCTGGGGGATACGCGTAAACTCATCTTT	GKGTRVTVEP	GGAAAAGGAACCCGTGTGACTGTGGAACCAA	1970	14	clonotype27	clonotype27_consensus_1	1
GTGCAGCTCTACGAGT-1	TRUE	GTGCAGCTCTACGAGT-1_contig_1	TRUE	559	TRD	TRDV2	TRDD3	TRDJ1	TRDC	TRUE	TRUE	IELVPEHQTVPVSIGVPATLRCSMK	ATTGAGTTGGTGCCTGAACACCAAACAGTGCCTGTGTCAATAGGGGTCCCTGCCACCCTCAGGTGCTCCATGAAA	GEAIGNYY	GGAGAAGCGATCGGTAACTACTAT	INWYRKTQGNTITFIYR	ATCAACTGGTACAGGAAGACCCAAGGTAACACAATCACTTTCATATACCGA	EKDIYG	GAAAAGGACATCTATGGC	PGFKDNFQGDIDIAKNLAVLKILAPSERDEGSYY	CCTGGTTTCAAAGACAATTTCCAAGGTGACATTGATATTGCAAAGAACCTGGCTGTACTTAAGATACTTGCACCATCAGAGAGAGATGAAGGGTCTTACTAC	CACESTGGYARRRRTDKLIF	TGTGCCTGTGAAAGTACTGGGGGATACGCCCGCCGTCGGCGCACCGATAAACTCATCTTT	GKGTRVTVEP	GGAAAAGGAACCCGTGTGACTGTGGAACCAA	4224	20	clonotype216	clonotype216_consensus_1	1
GTGCTTCGTTAAGTAG-1	TRUE	GTGCTTCGTTAAGTAG-1_contig_1	TRUE	547	TRD	TRDV1	TRDD2	TRDJ1	TRDC	TRUE	TRUE	AQKVTQAQSSVSMPVRKAVTLNCLYE	GCCCAGAAGGTTACTCAAGCCCAGTCATCAGTATCCATGCCAGTGAGGAAAGCAGTCACCCTGAACTGCCTGTATGAA	TSWWSYY	ACAAGTTGGTGGTCATATTAT	IFWYKQLPSKEMIFLIR	ATTTTTTGGTACAAGCAACTTCCCAGCAAAGAGATGATTTTCCTTATTCGC	QGSDEQ	CAGGGTTCTGATGAACAG	NAKSGRYSVNFKKAAKSVALTISALQLEDSAKYF	AATGCAAAAAGTGGTCGCTATTCTGTCAACTTCAAGAAAGCAGCGAAATCCGTCGCCTTAACCATTTCAGCCTTACAGCTAGAAGATTCAGCAAAGTACTTT	CALGETFLPKLGPLKLIF	TGTGCTCTTGGGGAAACCTTCCTACCAAAACTGGGGCCTCTTAAACTCATCTTT	GKGTRVTVEP	GGAAAAGGAACCCGTGTGACTGTGGAACCAA	1163	15	clonotype18	clonotype18_consensus_1	1
GTGGGTCAGAGCAATT-1	TRUE	GTGGGTCAGAGCAATT-1_contig_1	TRUE	561	TRD	TRDV2		TRDJ1	TRDC	TRUE	TRUE	IELVPEHQTVPVSIGVPATLRCSMK	ATTGAGTTGGTGCCTGAACACCAAACAGTGCCTGTGTCAATAGGGGTCCCTGCCACCCTCAGGTGCTCCATGAAA	GEAIGNYY	GGAGAAGCGATCGGTAACTACTAT	INWYRKTQGNTMTFIYR	ATCAACTGGTACAGGAAGACCCAAGGTAACACAATGACTTTCATATACCGA	EKDIYG	GAAAAGGACATCTATGGC	PGFKDNFQGDIDIAKNLAVLKILAPSERDEGSYY	CCTGGTTTCAAAGACAATTTCCAAGGTGACATTGATATTGCAAAGAACCTGGCTGTACTTAAGATACTTGCACCATCAGAGAGAGATGAAGGGTCTTACTAC	CACDPVLGDSYNDKLIF	TGTGCCTGTGATCCGGTACTGGGGGATAGTTATAACGATAAACTCATCTTT	GKGTRVTVEP	GGAAAAGGAACCCGTGTGACTGTGGAACCAA	1180	16	clonotype1	clonotype1_consensus_1	4
GTGTGCGTCATTCACT-1	TRUE	GTGTGCGTCATTCACT-1_contig_1	TRUE	624	TRD	TRDV3	TRDD3	TRDJ1	TRDC	TRUE	TRUE	DKVTQSSPDQTVASGSEVVLLCTYD	GACAAAGTAACCCAGAGTTCCCCGGACCAGACGGTGGCGAGTGGCAGTGAGGTGGTACTGCTCTGCACTTACGAC	TVYSNPD	ACTGTATATTCAAATCCAGAT	LFWYRIRPDYSFQFVFY	TTATTCTGGTACCGGATAAGGCCAGATTATTCCTTTCAGTTTGTCTTTTAT	GDNSRSEGA	GGGGATAACAGCAGATCAGAAGGTGCA	DFTQGRFSVKHILTQKAFHLVISPVRTEDSATYY	GATTTTACTCAAGGACGGTTTTCTGTGAAACACATTCTGACCCAGAAAGCCTTTCACTTGGTGATCTCTCCAGTAAGGACTGAAGACAGTGCCACTTACTAC	CAFFELTGGYEVDKLIF	TGTGCCTTTTTTGAACTAACTGGGGGATACGAGGTCGATAAACTCATCTTT	GKGTRVTVEP	GGAAAAGGAACCCGTGTGACTGTGGAACCAA	933	7	clonotype17	clonotype17_consensus_1	1
GTTAAGCAGACGACGT-1	TRUE	GTTAAGCAGACGACGT-1_contig_1	TRUE	547	TRD	TRDV1		TRDJ1	TRDC	TRUE	TRUE	AQKVTQAQSSVSMPVRKAVTLNCLYE	GCCCAGAAGGTTACTCAAGCCCAGTCATCAGTATCCATGCCAGTGAGGAAAGCAGTCACCCTGAACTGCCTGTATGAA	TSWWSYY	ACAAGTTGGTGGTCATATTAT	IFWYKQLPSKEMIFLIR	ATTTTTTGGTACAAGCAACTTCCCAGCAAAGAGATGATTTTCCTTATTCGC	QGSDEQ	CAGGGTTCTGATGAACAG	NAKSGRYSVNFKKAAKSVALTISALQLEDSAKYF	AATGCAAAAAGTGGTCGCTATTCTGTCAACTTCAAGAAAGCAGCGAAATCCGTCGCCTTAACCATTTCAGCCTTACAGCTAGAAGATTCAGCAAAGTACTTT	CALGELLRSSVGDTKLIF	TGTGCTCTTGGGGAACTCCTTCGGTCGAGTGTGGGGGATACTAAACTCATCTTT	GKGTRVTVEP	GGAAAAGGAACCCGTGTGACTGTGGAACCAA	4115	15	clonotype78	clonotype78_consensus_1	2
GTTAAGCAGACGACGT-1	TRUE	GTTAAGCAGACGACGT-1_contig_2	TRUE	663	TRG	TRGV8		TRGJP2	TRGC1	TRUE	TRUE	KSSNLEGRTKSVTRPTGSSAVITCDLP	AAATCTTCCAACTTGGAAGGGAGAACAAAGTCAGTCACCAGGCCAACTGGGTCATCAGCTGTAATCACTTGTGATCTTCCT	VENAVY	GTAGAAAATGCCGTCTAC	THWYLHQEGKAPQRLLY	ACCCACTGGTACCTACACCAGGAGGGGAAGGCCCCACAGCGTCTTCTGTAC	YDSYNSRVVLE	TATGACTCCTACAACTCCAGGGTTGTGTTGGAA	SGISREKYHTYASTGKSLKFILENLIERDSGVYY	TCAGGAATCAGTCGAGAAAAGTATCATACTTATGCAAGCACAGGGAAGAGCCTTAAATTTATACTGGAAAATCTAATTGAACGTGACTCTGGGGTCTATTAC	CATWEDGSDWIKTF	TGTGCCACCTGGGAGGACGGCAGTGATTGGATCAAGACGTTT	AKGTRLIVTSP	GCAAAAGGGACTAGGCTCATAGTAACTTCGCCTG	101	17	clonotype78	clonotype78_consensus_2	2
GTTAAGCAGATAGTCA-1	TRUE	GTTAAGCAGATAGTCA-1_contig_1	TRUE	569	TRD	TRDV3	TRDD3	TRDJ1	TRDC	TRUE	TRUE	DKVTQSSPDQTVASGSEVVLLCTYD	GACAAAGTAACCCAGAGTTCCCCGGACCAGACGGTGGCGAGTGGCAGTGAGGTGGTACTGCTCTGCACTTACGAC	TVYSNPD	ACTGTATATTCAAATCCAGAT	LFWYRIRPDYSFQFVFY	TTATTCTGGTACCGGATAAGGCCAGATTATTCCTTTCAGTTTGTCTTTTAT	GDNSRSEGA	GGGGATAACAGCAGATCAGAAGGTGCA	DFTQGRFSVKHILTQKAFHLVISPVRTEDSATYY	GATTTTACTCAAGGACGGTTTTCTGTGAAACACATTCTGACCCAGAAAGCCTTTCACTTGGTGATCTCTCCAGTAAGGACTGAAGACAGTGCCACTTACTAC	CALRMVKIPFWGIRGYTDKLIF	TGTGCCTTACGGATGGTTAAAATCCCGTTCTGGGGGATACGGGGGTACACCGATAAACTCATCTTT	GKGTRVTVEP	GGAAAAGGAACCCGTGTGACTGTGGAACCAA	4208	13	clonotype35	clonotype35_consensus_1	2
GTTAAGCGTATCACCA-1	TRUE	GTTAAGCGTATCACCA-1_contig_1	TRUE	561	TRD	TRDV2		TRDJ1	TRDC	TRUE	TRUE	IELVPEHQTVPVSIGVPATLRCSMK	ATTGAGTTGGTGCCTGAACACCAAACAGTGCCTGTGTCAATAGGGGTCCCTGCCACCCTCAGGTGCTCCATGAAA	GEAIGNYY	GGAGAAGCGATCGGTAACTACTAT	INWYRKTQGNTMTFIYR	ATCAACTGGTACAGGAAGACCCAAGGTAACACAATGACTTTCATATACCGA	EKDIYG	GAAAAGGACATCTATGGC	PGFKDNFQGDIDIAKNLAVLKILAPSERDEGSYY	CCTGGTTTCAAAGACAATTTCCAAGGTGACATTGATATTGCAAAGAACCTGGCTGTACTTAAGATACTTGCACCATCAGAGAGAGATGAAGGGTCTTACTAC	CACDPVLGDSYNDKLIF	TGTGCCTGTGATCCGGTACTGGGGGATAGTTATAACGATAAACTCATCTTT	GKGTRVTVEP	GGAAAAGGAACCCGTGTGACTGTGGAACCAA	2000	20	clonotype1	clonotype1_consensus_1	4
GTTAAGCGTTCGTCTC-1	TRUE	GTTAAGCGTTCGTCTC-1_contig_1	TRUE	582	TRD	TRDV1		TRDJ1	TRDC	TRUE	TRUE	AQKVTQAQSSVSMPVRKAVTLNCLYE	GCCCAGAAGGTTACTCAAGCCCAGTCATCAGTATCCATGCCAGTGAGGAAAGCAGTCACCCTGAACTGCCTGTATGAA	TSWWSYY	ACAAGTTGGTGGTCATATTAT	IFWYKQLPSKEMIFLIR	ATTTTTTGGTACAAGCAACTTCCCAGCAAAGAGATGATTTTCCTTATTCGC	QGSDEQ	CAGGGTTCTGATGAACAG	NAKSGRYSVNFKKAAKSVALTISALQLEDSAKYF	AATGCAAAAAGTGGTCGCTATTCTGTCAACTTCAAGAAAGCAGCGAAATCCGTCGCCTTAACCATTTCAGCCTTACAGCTAGAAGATTCAGCAAAGTACTTT	CALGRGFRPHPREYVLRLAWGIHTDKLIF	TGTGCTCTGGGGAGAGGATTTAGACCTCATCCAAGGGAATATGTCCTACGTCTAGCCTGGGGGATTCACACCGATAAACTCATCTTT	GKGTRVTVEP	GGAAAAGGAACCCGTGTGACTGTGGAACCAA	1219	13	clonotype32	clonotype32_consensus_1	2
GTTACAGAGGATGCGT-1	TRUE	GTTACAGAGGATGCGT-1_contig_1	TRUE	520	TRD	TRDV1	TRDD2	TRDJ1	TRDC	TRUE	TRUE	AQKVTQAQSSVSMPVRKAVTLNCLYE	GCCCAGAAGGTTACTCAAGCCCAGTCATCAGTATCCATGCCAGTGAGGAAAGCAGTCACCCTGAACTGCCTGTATGAA	TSWWSYY	ACAAGTTGGTGGTCATATTAT	IFWYKQLPSKEMIFLIR	ATTTTTTGGTACAAGCAACTTCCCAGCAAAGAGATGATTTTCCTTATTCGC	QGSDEQ	CAGGGTTCTGATGAACAG	NAKSGRYSVNFKKAAKSVALTISALQLEDSAKYF	AATGCAAAAAGTGGTCGCTATTCTGTCAACTTCAAGAAAGCAGCGAAATCCGTCGCCTTAACCATTTCAGCCTTACAGCTAGAAGATTCAGCAAAGTACTTT	CALGETFLPKLGPLKLIF	TGTGCTCTTGGGGAAACCTTCCTACCAAAACTGGGGCCTCTTAAACTCATCTTT	GKGTRVTVEP	GGAAAAGGAACCCGTGTGACTGTGGAACCAA	11482	23	clonotype18	clonotype18_consensus_1	1
GTTCATTAGGCAGTCA-1	TRUE	GTTCATTAGGCAGTCA-1_contig_1	TRUE	561	TRD	TRDV3		TRDJ1	TRDC	TRUE	TRUE	DKVTQSSPDQTVASGSEVVLLCTYD	GACAAAGTAACCCAGAGTTCCCCGGACCAGACGGTGGCGAGTGGCAGTGAGGTGGTACTGCTCTGCACTTACGAC	TVYSNPD	ACTGTATATTCAAATCCAGAT	LFWYRIRPDYSFQFVFY	TTATTCTGGTACCGGATAAGGCCAGATTATTCCTTTCAGTTTGTCTTTTAT	GDNSRSEGA	GGGGATAACAGCAGATCAGAAGGTGCA	DFTQGRFSVKHILTQKAFHLVISPVRTEDSATYY	GATTTTACTCAAGGACGGTTTTCTGTGAAACACATTCTGACCCAGAAAGCCTTTCACTTGGTGATCTCTCCAGTAAGGACTGAAGACAGTGCCACTTACTAC	CASSYEGILYTDKLIF	TGTGCCTCCTCCTACGAGGGGATACTGTACACCGATAAACTCATCTTT	GKGTRVTVEP	GGAAAAGGAACCCGTGTGACTGTGGAACCAA	1831	20	clonotype10	clonotype10_consensus_1	1
GTTCATTTCCCTCAGT-1	TRUE	GTTCATTTCCCTCAGT-1_contig_1	TRUE	575	TRD	TRDV1		TRDJ1	TRDC	TRUE	TRUE	AQKVTQAQSSVSMPVRKAVTLNCLYE	GCCCAGAAGGTTACTCAAGCCCAGTCATCAGTATCCATGCCAGTGAGGAAAGCAGTCACCCTGAACTGCCTGTATGAA	TSWWSYY	ACAAGTTGGTGGTCATATTAT	IFWYKQLPSKEMIFLIR	ATTTTTTGGTACAAGCAACTTCCCAGCAAAGAGATGATTTTCCTTATTCGC	QGSDEQ	CAGGGTTCTGATGAACAG	NAKSGRYSVNFKKAAKSVALTISALQLEDSAKYF	AATGCAAAAAGTGGTCGCTATTCTGTCAACTTCAAGAAAGCAGCGAAATCCGTCGCCTTAACCATTTCAGCCTTACAGCTAGAAGATTCAGCAAAGTACTTT	CALGEPLLQAGGYTSYTDKLIF	TGTGCTCTTGGGGAACCTCTCCTTCAAGCCGGGGGATACACTTCGTACACCGATAAACTCATCTTT	GKGTRVTVEP	GGAAAAGGAACCCGTGTGACTGTGGAACCAA	1119	8	clonotype258	clonotype258_consensus_1	1
GTTCATTTCCCTCAGT-1	TRUE	GTTCATTTCCCTCAGT-1_contig_2	TRUE	731	TRG	TRGV3		TRGJ1	TRGC2	TRUE	TRUE	KSVTRQTGSSAEITCDLT	AAGTCAGTCACCAGGCAGACTGGGTCATCTGCTGAAATCACTTGCGATCTTACT	VTNTFY	GTAACAAATACCTTCTAC	IHWYLHQEGKAPQRLLY	ATCCACTGGTACCTACACCAGGAGGGGAAGGCCCCACAGCGTCTTCTGTAC	YDVSTARDVLES	TATGACGTCTCCACCGCAAGGGATGTGTTGGAATCA	GLSPGKYYTHTPRRWSWILRLQNLIENDSGVYY	GGACTCAGTCCAGGAAAGTATTATACTCATACACCCAGGAGGTGGAGCTGGATATTGAGACTGCAAAATCTAATTGAAAATGATTCTGGGGTCTATTAC	CATWDRRAGYKKLF	TGTGCCACCTGGGACAGGCGGGCGGGGTATAAGAAACTCTTT	GSGTTLVVT	GGCAGTGGAACAACACTTGTTGTCACAG	737	6	clonotype258	clonotype258_consensus_2	1
GTTCGGGTCACGACTA-1	TRUE	GTTCGGGTCACGACTA-1_contig_1	TRUE	666	TRG	TRGV3		TRGJ1	TRGC2	TRUE	TRUE	KSVTRPTGSSAVITCDLP	AAGTCAGTCACCAGGCCAACTGGGTCATCAGCTGTAATCACTTGTGATCTTCCT	VENAVY	GTAGAAAATGCCGTCTAC	THWYLHQEGKAPQRLLY	ACCCACTGGTACCTACACCAGGAGGGGAAGGCCCCACAGCGTCTTCTGTAC	YDVSTARDVLES	TATGACGTCTCCACCGCAAGGGATGTGTTGGAATCA	GLSPGKYYTHTPRRWSWILRLQNLIENDSGVYY	GGACTCAGTCCAGGAAAGTATTATACTCATACACCCAGGAGGTGGAGCTGGATATTGAGACTGCAAAATCTAATTGAAAATGATTCTGGGGTCTATTAC	CATWDGREKLF	TGTGCCACCTGGGACGGGCGGGAGAAACTCTTT	GSGTTLVVT	GGCAGTGGAACAACACTTGTTGTCACAG	138	8	clonotype142	clonotype142_consensus_2	1
GTTCGGGTCACGACTA-1	TRUE	GTTCGGGTCACGACTA-1_contig_2	TRUE	520	TRD	TRDV1		TRDJ1	TRDC	TRUE	TRUE	AQKVTQAQSSVSMPVRKAVTLNCLYE	GCCCAGAAGGTTACTCAAGCCCAGTCATCAGTATCCATGCCAGTGAGGAAAGCAGTCACCCTGAACTGCCTGTATGAA	TSWWSYY	ACAAGTTGGTGGTCATATTAT	IFWYKQLPSKEMIFLIR	ATTTTTTGGTACAAGCAACTTCCCAGCAAAGAGATGATTTTCCTTATTCGC	QGSDEQ	CAGGGTTCTGATGAACAG	NAKSGRYSVNFKKAAKSVALTISALQLEDSAKYF	AATGCAAAAAGTGGTCGCTATTCTGTCAACTTCAAGAAAGCAGCGAAATCCGTCGCCTTAACCATTTCAGCCTTACAGCTAGAAGATTCAGCAAAGTACTTT	CALGETYWGPGDKLIF	TGTGCTCTTGGGGAAACCTACTGGGGGCCTGGTGATAAACTCATCTTT	GKGTRVTVEP	GGAAAAGGAACCCGTGTGACTGTGGAACCAA	1591	3	clonotype142	clonotype142_consensus_1	1
GTTCTCGAGGGTTTCT-1	TRUE	GTTCTCGAGGGTTTCT-1_contig_1	TRUE	558	TRD	TRDV1		TRDJ1	TRDC	TRUE	TRUE	AQKVTQAQSSVSMPVRKAVTLNCLYE	GCCCAGAAGGTTACTCAAGCCCAGTCATCAGTATCCATGCCAGTGAGGAAAGCAGTCACCCTGAACTGCCTGTATGAA	TSWWSYY	ACAAGTTGGTGGTCATATTAT	IFWYKQLPSKEMIFLIR	ATTTTTTGGTACAAGCAACTTCCCAGCAAAGAGATGATTTTCCTTATTCGC	QGSDEQ	CAGGGTTCTGATGAACAG	NAKSGRYSVNFKKAAKSVALTISALQLEDSAKYF	AATGCAAAAAGTGGTCGCTATTCTGTCAACTTCAAGAAAGCAGCGAAATCCGTCGCCTTAACCATTTCAGCCTTACAGCTAGAAGATTCAGCAAAGTACTTT	CALGENSLLLTAGGNCFHKLIF	TGTGCTCTTGGGGAAAATTCCCTCCTACTAACGGCTGGGGGAAACTGCTTCCATAAACTCATCTTT	GKGTRVTVEP	GGAAAAGGAACCCGTGTGACTGTGGAACCAA	145	13	clonotype252	clonotype252_consensus_1	1
GTTTCTATCAATCTCT-1	TRUE	GTTTCTATCAATCTCT-1_contig_1	TRUE	708	TRG	TRGV9		TRGJ1	TRGC1	TRUE	TRUE	AGHLEQPQISSTKTLSKTARLECVVS	GCAGGTCACCTAGAGCAACCTCAAATTTCCAGTACTAAAACGCTGTCAAAAACAGCCCGCCTGGAATGTGTGGTGTCT	GITISATS	GGAATAACAATTTCTGCAACATCT	VYWYRERPGEVIQFLVS	GTATATTGGTATCGAGAGAGACCTGGTGAAGTCATACAGTTCCTGGTGTCC	ISYDGTVRKESG	ATTTCATATGACGGCACTGTCAGAAAGGAATCCGGC	IPSGKFEVDRIPETSTSTLTIHNVEKQDIATYY	ATTCCGTCAGGCAAATTTGAGGTGGATAGGATACCTGAAACGTCTACATCCACTCTCACCATTCACAATGTAGAGAAACAGGACATAGCTACCTACTAC	CALWEWNYYKKLF	TGTGCCTTGTGGGAGTGGAATTATTATAAGAAACTCTTT	GSGTTLVVT	GGCAGTGGAACAACACTTGTTGTCACAG	121	9	clonotype181	clonotype181_consensus_1	1
TAAGCGTAGGGATACC-1	TRUE	TAAGCGTAGGGATACC-1_contig_1	TRUE	563	TRD	TRDV3		TRDJ1	TRDC	TRUE	TRUE	DKVTQSSPDQTVASGSEVVLLCTYD	GACAAAGTAACCCAGAGTTCCCCGGACCAGACGGTGGCGAGTGGCAGTGAGGTGGTACTGCTCTGCACTTACGAC	TVYSNPD	ACTGTATATTCAAATCCAGAT	LFWYRIRPDYSFQFVFY	TTATTCTGGTACCGGATAAGGCCAGATTATTCCTTTCAGTTTGTCTTTTAT	GDNSRSEGA	GGGGATAACAGCAGATCAGAAGGTGCA	DFTQGRFSVKHILTQKAFHLVISPVRTEDSATYY	GATTTTACTCAAGGACGGTTTTCTGTGAAACACATTCTGACCCAGAAAGCCTTTCACTTGGTGATCTCTCCAGTAAGGACTGAAGACAGTGCCACTTACTAC	CAVRDSHLLGYTDKLIF	TGTGCCGTTAGGGACTCCCACTTACTGGGATACACCGATAAACTCATCTTT	GKGTRVTVEP	GGAAAAGGAACCCGTGTGACTGTGGAACCAA	1187	10	clonotype29	clonotype29_consensus_1	2
TAAGTGCAGAGGACGG-1	TRUE	TAAGTGCAGAGGACGG-1_contig_1	TRUE	560	TRD	TRDV1		TRDJ1	TRDC	TRUE	TRUE	AQKVTQAQSSVSMPVRKAVTLNCLYE	GCCCAGAAGGTTACTCAAGCCCAGTCATCAGTATCCATGCCAGTGAGGAAAGCAGTCACCCTGAACTGCCTGTATGAA	TSWWSYY	ACAAGTTGGTGGTCATATTAT	IFWYKQLPSKEMIFLIR	ATTTTTTGGTACAAGCAACTTCCCAGCAAAGAGATGATTTTCCTTATTCGC	QGSDEQ	CAGGGTTCTGATGAACAG	NAKSGRYSVNFKKAAKSVALTISALQLEDSAKYF	AATGCAAAAAGTGGTCGCTATTCTGTCAACTTCAAGAAAGCAGCGAAATCCGTCGCCTTAACCATTTCAGCCTTACAGCTAGAAGATTCAGCAAAGTACTTT	CALGELALPRTKAWGIPTGLIF	TGTGCTCTTGGGGAACTAGCCCTTCCTAGAACGAAGGCCTGGGGGATACCGACTGGGCTCATCTTT	GKGTRVTVEP	GGAAAAGGAACCCGTGTGACTGTGGAACCAA	1076	19	clonotype3	clonotype3_consensus_1	1
TAAGTGCAGAGGACGG-1	TRUE	TAAGTGCAGAGGACGG-1_contig_2	TRUE	705	TRG	TRGV9		TRGJ1	TRGC2	TRUE	TRUE	AGHLEQPQISSTKTLSKTARLECVVS	GCAGGTCACCTAGAGCAACCTCAAATTTCCAGTACTAAAACGCTGTCAAAAACAGCCCGCCTGGAATGTGTGGTGTCT	GITISATS	GGAATAACAATTTCTGCAACATCT	VYWYRERPGEVIQFLVS	GTATATTGGTATCGAGAGAGACCTGGTGAAGTCATACAGTTCCTGGTGTCC	ISYDGTVRKESG	ATTTCATATGACGGCACTGTCAGAAAGGAATCCGGC	IPSGKFEVDRIPETSTSTLTIHNVEKQDIATYY	ATTCCGTCAGGCAAATTTGAGGTGGATAGGATACCTGAAACGTCTACATCCACTCTCACCATTCACAATGTAGAGAAACAGGACATAGCTACCTACTAC	CALWEVPNKKLF	TGTGCCTTGTGGGAGGTGCCCAATAAGAAACTCTTT	GSGTTLVVT	GGCAGTGGAACAACACTTGTTGTCACAG	1207	11	clonotype3	clonotype3_consensus_2	1
TAAGTGCAGTGAAGAG-1	TRUE	TAAGTGCAGTGAAGAG-1_contig_1	TRUE	564	TRD	TRDV3	TRDD3	TRDJ1	TRDC	TRUE	TRUE	DKVTQSSPDQTVASGSEVVLLCTYD	GACAAAGTAACCCAGAGTTCCCCGGACCAGACGGTGGCGAGTGGCAGTGAGGTGGTACTGCTCTGCACTTACGAC	TVYSNPD	ACTGTATATTCAAATCCAGAT	LFWYRIRPDYSFQFVFY	TTATTCTGGTACCGGATAAGGCCAGATTATTCCTTTCAGTTTGTCTTTTAT	GDNSRSEGA	GGGGATAACAGCAGATCAGAAGGTGCA	DFTQGRFSVKHILTQKAFHLVISPVRTEDSATYY	GATTTTACTCAAGGACGGTTTTCTGTGAAACACATTCTGACCCAGAAAGCCTTTCACTTGGTGATCTCTCCAGTAAGGACTGAAGACAGTGCCACTTACTAC	CASVPVAFPGVWGILTDKLIF	TGTGCCTCCGTCCCGGTGGCGTTTCCTGGGGTCTGGGGGATACTCACCGATAAACTCATCTTT	GKGTRVTVEP	GGAAAAGGAACCCGTGTGACTGTGGAACCAA	2317	11	clonotype230	clonotype230_consensus_1	1
TAAGTGCAGTGGGCTA-1	TRUE	TAAGTGCAGTGGGCTA-1_contig_1	TRUE	634	TRG	TRGV9		TRGJP	TRGC1	TRUE	TRUE	AGHLEQPQISSTKTLSKTARLECVVS	GCAGGTCACCTAGAGCAACCTCAAATTTCCAGTACTAAAACGCTGTCAAAAACAGCCCGCCTGGAATGTGTGGTGTCT	GITISATS	GGAATAACAATTTCTGCAACATCT	VYWYRERPGEVIQFLVS	GTATATTGGTATCGAGAGAGACCTGGTGAAGTCATACAGTTCCTGGTGTCC	ISYDGTVRKESG	ATTTCATATGACGGCACTGTCAGAAAGGAATCCGGC	IPSGKFEVDRIPETSTSTLTIHNVEKQDIATYY	ATTCCGTCAGGCAAATTTGAGGTGGATAGGATACCTGAAACGTCTACATCCACTCTCACCATTCACAATGTAGAGAAACAGGACATAGCTACCTACTAC	CALWEVQELGKKIKVF	TGTGCCTTGTGGGAGGTGCAAGAGTTGGGCAAAAAAATCAAGGTATTT	GPGTKLIIT	GGTCCCGGAACAAAGCTTATCATTACAG	105	5	clonotype239	clonotype239_consensus_1	1
TAAGTGCCAAACTGTC-1	TRUE	TAAGTGCCAAACTGTC-1_contig_1	TRUE	666	TRG	TRGV9		TRGJ1	TRGC1	TRUE	TRUE	AGHLEQPQISSTKTLSKTARLECVVS	GCAGGTCACCTAGAGCAACCTCAAATTTCCAGTACTAAAACGCTGTCAAAAACAGCCCGCCTGGAATGTGTGGTGTCT	GITISATS	GGAATAACAATTTCTGCAACATCT	VYWYRERPGEVIQFLVS	GTATATTGGTATCGAGAGAGACCTGGTGAAGTCATACAGTTCCTGGTGTCC	ISYDGTVRKESG	ATTTCATATGACGGCACTGTCAGAAAGGAATCCGGC	IPSGKFEVDRIPETSTSTLTIHNVEKQDIATYY	ATTCCGTCAGGCAAATTTGAGGTGGATAGGATACCTGAAACGTCTACATCCACTCTCACCATTCACAATGTAGAGAAACAGGACATAGCTACCTACTAC	CALWAYYKKLF	TGTGCCTTGTGGGCTTATTATAAGAAACTCTTT	GSGTTLVVT	GGCAGTGGAACAACACTTGTTGTCACAG	2984	3	clonotype42	clonotype42_consensus_2	2
TACACGAAGTAGTGCG-1	TRUE	TACACGAAGTAGTGCG-1_contig_1	TRUE	762	TRG	TRGV3		TRGJ1	TRGC2	TRUE	TRUE	KSVTRQTGSSAEITCDLT	AAGTCAGTCACCAGGCAGACTGGGTCATCTGCTGAAATCACTTGCGATCTTACT	VTNTFY	GTAACAAATACCTTCTAC	IHWYLHQEGKAPQRLLY	ATCCACTGGTACCTACACCAGGAGGGGAAGGCCCCACAGCGTCTTCTGTAC	YDVSTARDVLES	TATGACGTCTCCACCGCAAGGGATGTGTTGGAATCA	GLSPGKYYTHTPRRWSWILRLQNLIENDSGVYY	GGACTCAGTCCAGGAAAGTATTATACTCATACACCCAGGAGGTGGAGCTGGATATTGAGACTGCAAAATCTAATTGAAAATGATTCTGGGGTCTATTAC	CATWDALYYKKLF	TGTGCCACCTGGGACGCGCTTTATTATAAGAAACTCTTT	GSGTTLVVT	GGCAGTGGAACAACACTTGTTGTCACAG	3046	13	clonotype113	clonotype113_consensus_1	1
TACACGACAACTGCTA-1	TRUE	TACACGACAACTGCTA-1_contig_1	TRUE	572	TRD	TRDV1	TRDD3	TRDJ1	TRDC	TRUE	TRUE	AQKVTQAQSSVSMPVRKAVTLNCLYE	GCCCAGAAGGTTACTCAAGCCCAGTCATCAGTATCCATGCCAGTGAGGAAAGCAGTCACCCTGAACTGCCTGTATGAA	TSWWSYY	ACAAGTTGGTGGTCATATTAT	IFWYKQLPSKEMIFLIR	ATTTTTTGGTACAAGCAACTTCCCAGCAAAGAGATGATTTTCCTTATTCGC	QGSDEQ	CAGGGTTCTGATGAACAG	NAKSGRYSVNFKKAAKSVALTISALQLEDSAKYF	AATGCAAAAAGTGGTCGCTATTCTGTCAACTTCAAGAAAGCAGCGAAATCCGTCGCCTTAACCATTTCAGCCTTACAGCTAGAAGATTCAGCAAAGTACTTT	CALGERVLRTLKPRYWGIRDTDKLIF	TGTGCTCTTGGGGAAAGGGTCCTACGTACCCTGAAACCTCGGTACTGGGGGATACGGGACACCGATAAACTCATCTTT	GKGTRVTVEP	GGAAAAGGAACCCGTGTGACTGTGGAACCAA	6612	14	clonotype291	clonotype291_consensus_1	1
TACAGTGTCAGCTTAG-1	TRUE	TACAGTGTCAGCTTAG-1_contig_1	TRUE	571	TRD	TRDV2	TRDD3	TRDJ1	TRDC	TRUE	TRUE	IELVPEHQTVPVSIGVPATLRCSMK	ATTGAGTTGGTGCCTGAACACCAAACAGTGCCTGTGTCAATAGGGGTCCCTGCCACCCTCAGGTGCTCCATGAAA	GEAIGNYY	GGAGAAGCGATCGGTAACTACTAT	INWYRKTQGNTMTFIYR	ATCAACTGGTACAGGAAGACCCAAGGTAACACAATGACTTTCATATACCGA	EKDIYG	GAAAAGGACATCTATGGC	PGFKDNFQGDIDIAKNLAVLKILAPSERDEGSYY	CCTGGTTTCAAAGACAATTTCCAAGGTGACATTGATATTGCAAAGAACCTGGCTGTACTTAAGATACTTGCACCATCAGAGAGAGATGAAGGGTCTTACTAC	CACDGILGDTRDKLIF	TGTGCCTGTGACGGAATACTGGGGGATACCCGAGATAAACTCATCTTT	GKGTRVTVEP	GGAAAAGGAACCCGTGTGACTGTGGAACCAA	440	12	clonotype66	clonotype66_consensus_1	1
TACAGTGTCAGCTTAG-1	TRUE	TACAGTGTCAGCTTAG-1_contig_2	TRUE	577	TRD	TRDV2		TRDJ1	TRDC	TRUE	TRUE	IELVPEHQTVPVSIGVPATLRCSMK	ATTGAGTTGGTGCCTGAACACCAAACAGTGCCTGTGTCAATAGGGGTCCCTGCCACCCTCAGGTGCTCCATGAAA	GEAIGNYY	GGAGAAGCGATCGGTAACTACTAT	INWYRKTQGNTMTFIYR	ATCAACTGGTACAGGAAGACCCAAGGTAACACAATGACTTTCATATACCGA	EKDIYG	GAAAAGGACATCTATGGC	PGFKDNFQGDIDIAKNLAVLKILAPSERDEGSYY	CCTGGTTTCAAAGACAATTTCCAAGGTGACATTGATATTGCAAAGAACCTGGCTGTACTTAAGATACTTGCACCATCAGAGAGAGATGAAGGGTCTTACTAC	CACEAEVLGDEFADKLIF	TGTGCCTGTGAAGCCGAAGTACTGGGGGATGAATTTGCCGATAAACTCATCTTT	GKGTRVTVEP	GGAAAAGGAACCCGTGTGACTGTGGAACCAA	469	12	clonotype66	clonotype66_consensus_2	1
TACAGTGTCAGCTTAG-1	TRUE	TACAGTGTCAGCTTAG-1_contig_3	TRUE	639	TRG	TRGV9		TRGJP	TRGC1	TRUE	TRUE	AGHLEQPQISSTKTLSKTARLECVVS	GCAGGTCACCTAGAGCAACCTCAAATTTCCAGTACTAAAACGCTGTCAAAAACAGCCCGCCTGGAATGTGTGGTGTCT	GITISATS	GGAATAACAATTTCTGCAACATCT	VYWYRERPGEVIQFLVS	GTATATTGGTATCGAGAGAGACCTGGTGAAGTCATACAGTTCCTGGTGTCC	ISYDGTVRKESG	ATTTCATATGACGGCACTGTCAGAAAGGAATCCGGC	IPSGKFEVDRIPETSTSTLTIHNVEKQDIATYY	ATTCCGTCAGGCAAATTTGAGGTGGATAGGATACCTGAAACGTCTACATCCACTCTCACCATTCACAATGTAGAGAAACAGGACATAGCTACCTACTAC	CALWEAVEELGKKIKVF	TGTGCCTTGTGGGAGGCCGTAGAAGAGTTGGGCAAAAAAATCAAGGTATTT	GPGTKLIIT	GGTCCCGGAACAAAGCTTATCATTACAG	40	8	clonotype66	clonotype66_consensus_3	1
TACAGTGTCATTGCGA-1	TRUE	TACAGTGTCATTGCGA-1_contig_1	TRUE	558	TRD	TRDV1		TRDJ1	TRDC	TRUE	TRUE	AQKVTQAQSSVSMPVRKAVTLNCLYE	GCCCAGAAGGTTACTCAAGCCCAGTCATCAGTATCCATGCCAGTGAGGAAAGCAGTCACCCTGAACTGCCTGTATGAA	TSWWSYY	ACAAGTTGGTGGTCATATTAT	IFWYKQLPSKEMIFLIR	ATTTTTTGGTACAAGCAACTTCCCAGCAAAGAGATGATTTTCCTTATTCGC	QGSDEQ	CAGGGTTCTGATGAACAG	NAKSGRYSVNFKKAAKSVALTISALQLEDSAKYF	AATGCAAAAAGTGGTCGCTATTCTGTCAACTTCAAGAAAGCAGCGAAATCCGTCGCCTTAACCATTTCAGCCTTACAGCTAGAAGATTCAGCAAAGTACTTT	CALGELLLGLLGDPYTDKLIF	TGTGCTCTTGGGGAACTTCTACTGGGCTTACTGGGGGACCCATACACCGATAAACTCATCTTT	GKGTRVTVEP	GGAAAAGGAACCCGTGTGACTGTGGAACCAA	1027	18	clonotype240	clonotype240_consensus_1	1
TACCTTAGTTTAAGCC-1	TRUE	TACCTTAGTTTAAGCC-1_contig_1	TRUE	613	TRD	TRDV1		TRDJ1	TRDC	TRUE	TRUE	AQKVTQAQSSVSMPVRKAVTLNCLYE	GCCCAGAAGGTTACTCAAGCCCAGTCATCAGTATCCATGCCAGTGAGGAAAGCAGTCACCCTGAACTGCCTGTATGAA	TSWWSYY	ACAAGTTGGTGGTCATATTAT	IFWYKQLPSKEMIFLIR	ATTTTTTGGTACAAGCAACTTCCCAGCAAAGAGATGATTTTCCTTATTCGC	QGSDEQ	CAGGGTTCTGATGAACAG	NAKSGRYSVNFKKAAKSVALTISALQLEDSAKYF	AATGCAAAAAGTGGTCGCTATTCTGTCAACTTCAAGAAAGCAGCGAAATCCGTCGCCTTAACCATTTCAGCCTTACAGCTAGAAGATTCAGCAAAGTACTTT	CALGDPLPPGIHYTDKLIF	TGTGCTCTTGGGGATCCTCTTCCGCCGGGGATCCATTACACCGATAAACTCATCTTT	GKGTRVTVEP	GGAAAAGGAACCCGTGTGACTGTGGAACCAA	1485	7	clonotype208	clonotype208_consensus_1	1
TACCTTAGTTTAAGCC-1	TRUE	TACCTTAGTTTAAGCC-1_contig_2	TRUE	638	TRG	TRGV4		TRGJ1	TRGC2	TRUE	TRUE	KSVTRPTRSSAEITCDLT	AAGTCAGTCACGAGGCCGACTAGGTCATCTGCTGAAATCACTTGTGACCTTACT	VINAFY	GTAATAAATGCCTTCTAC	IHWYLHQEGKAPQRLLY	ATCCACTGGTACCTACACCAGGAGGGGAAGGCCCCACAGCGTCTTCTGTAC	YDSYTSSVVLES	TATGACTCCTACACCTCCAGCGTTGTGTTGGAATCA	GISPGKYDTYGSTRKNLRMILRNLIENDSGVYY	GGAATCAGCCCAGGGAAGTATGATACTTACGGAAGCACAAGGAAGAACTTGAGAATGATACTGCGAAATCTTATTGAAAATGACTCTGGAGTCTATTAC	CATWGNYYKKLF	TGTGCCACCTGGGGGAATTATTATAAGAAACTCTTT	GSGTTLVVT	GGCAGTGGAACAACACTTGTTGTCACAG	372	7	clonotype208	clonotype208_consensus_2	1
TACCTTATCCCATTAT-1	TRUE	TACCTTATCCCATTAT-1_contig_1	TRUE	547	TRD	TRDV1		TRDJ1	TRDC	TRUE	TRUE	AQKVTQAQSSVSMPVRKAVTLNCLYE	GCCCAGAAGGTTACTCAAGCCCAGTCATCAGTATCCATGCCAGTGAGGAAAGCAGTCACCCTGAACTGCCTGTATGAA	TSWWSYY	ACAAGTTGGTGGTCATATTAT	IFWYKQLPSKEMIFLIR	ATTTTTTGGTACAAGCAACTTCCCAGCAAAGAGATGATTTTCCTTATTCGC	QGSDEQ	CAGGGTTCTGATGAACAG	NAKSGRYSVNFKKAAKSVALTISALQLEDSAKYF	AATGCAAAAAGTGGTCGCTATTCTGTCAACTTCAAGAAAGCAGCGAAATCCGTCGCCTTAACCATTTCAGCCTTACAGCTAGAAGATTCAGCAAAGTACTTT	CALGGIFPLVGDNDKLIF	TGTGCTCTTGGGGGGATTTTCCCCCTGGTGGGGGATAACGATAAACTCATCTTT	GKGTRVTVEP	GGAAAAGGAACCCGTGTGACTGTGGAACCAA	168	8	clonotype19	clonotype19_consensus_1	2
TACCTTATCGCCAGCA-1	TRUE	TACCTTATCGCCAGCA-1_contig_1	TRUE	789	TRG	TRGV9		TRGJP	TRGC1	TRUE	TRUE	AGHLEQPQISSTKTLSKTARLECVVS	GCAGGTCACCTAGAGCAACCTCAAATTTCCAGTACTAAAACGCTGTCAAAAACAGCCCGCCTGGAATGTGTGGTGTCT	GITISATS	GGAATAACAATTTCTGCAACATCT	VYWYRERPGEVIQFLVS	GTATATTGGTATCGAGAGAGACCTGGTGAAGTCATACAGTTCCTGGTGTCC	ISYDGTVRKESG	ATTTCATATGACGGCACTGTCAGAAAGGAATCCGGC	IPSGKFEVDRIPETSTSTLTIHNVEKQDIATYY	ATTCCGTCAGGCAAATTTGAGGTGGATAGGATACCTGAAACGTCTACATCCACTCTCACCATTCACAATGTAGAGAAACAGGACATAGCTACCTACTAC	CALWDGGLGKKIKVF	TGTGCCTTGTGGGATGGCGGGTTGGGCAAAAAAATCAAGGTATTT	GPGTKLIIT	GGTCCCGGAACAAAGCTTATCATTACAG	73	10	clonotype211	clonotype211_consensus_2	1
TACCTTATCGCCAGCA-1	TRUE	TACCTTATCGCCAGCA-1_contig_2	TRUE	523	TRD	TRDV2		TRDJ1	TRDC	TRUE	TRUE	IELVPEHQTVPVSIGIPATLRCSMK	ATTGAGTTGGTGCCTGAACACCAAACAGTGCCTGTGTCAATAGGGATCCCTGCCACCCTCAGGTGCTCCATGAAA	GEAIGNYY	GGAGAAGCGATCGGTAACTACTAT	INWYRKTQGNTMTFIYR	ATCAACTGGTACAGGAAGACCCAAGGTAACACAATGACTTTCATATACCGA	EKDIYG	GAAAAGGACATCTATGGC	PGFKDNFQGDIDIAKNLAVLKILAPSERDEGSYY	CCTGGTTTCAAAGACAATTTCCAAGGTGACATTGATATTGCAAAGAACCTGGCTGTACTTAAGATACTTGCACCATCAGAGAGAGATGAAGGGTCTTACTAC	CACDTVRGGELTYTDKLIF	TGTGCCTGTGACACCGTACGGGGGGGGGAACTAACGTACACCGATAAACTCATCTTT	GKGTRVTVEP	GGAAAAGGAACCCGTGTGACTGTGGAACCAA	3879	5	clonotype211	clonotype211_consensus_1	1
TACGGATCACAGCCCA-1	TRUE	TACGGATCACAGCCCA-1_contig_1	TRUE	561	TRD	TRDV1	TRDD3	TRDJ2	TRDC	TRUE	TRUE	AQKVTQAQSSVSMPVRKAVTLNCLYE	GCCCAGAAGGTTACTCAAGCCCAGTCATCAGTATCCATGCCAGTGAGGAAAGCAGTCACCCTGAACTGCCTGTATGAA	TSWWSYY	ACAAGTTGGTGGTCATATTAT	IFWYKQLPSKEMIFLIR	ATTTTTTGGTACAAGCAACTTCCCAGCAAAGAGATGATTTTCCTTATTCGC	QGSDEQ	CAGGGTTCTGATGAACAG	NAKSGRYSVNFKKAAKSVALTISALQLEDSAKYF	AATGCAAAAAGTGGTCGCTATTCTGTCAACTTCAAGAAAGCAGCGAAATCCGTCGCCTTAACCATTTCAGCCTTACAGCTAGAAGATTCAGCAAAGTACTTT	CALGELAPLYWGIHALTAQLFF	TGTGCTCTTGGGGAACTTGCCCCCCTGTACTGGGGGATACATGCTTTGACAGCACAACTCTTCTTT	GKGTQLIVEP	GGAAAGGGAACACAACTCATCGTGGAACCAG	375	20	clonotype25	clonotype25_consensus_1	2
TACGGATTCAGTCCCT-1	TRUE	TACGGATTCAGTCCCT-1_contig_1	TRUE	566	TRD	TRDV3		TRDJ1	TRDC	TRUE	TRUE	DKVTQSSPDQTVASGSEVVLLCTYD	GACAAAGTAACCCAGAGTTCCCCGGACCAGACGGTGGCGAGTGGCAGTGAGGTGGTACTGCTCTGCACTTACGAC	TVYSNPD	ACTGTATATTCAAATCCAGAT	LFWYRIRPDYSFQFVFY	TTATTCTGGTACCGGATAAGGCCAGATTATTCCTTTCAGTTTGTCTTTTAT	GDNSRSEGA	GGGGATAACAGCAGATCAGAAGGTGCA	DFTQGRFSVKHILTQKAFHLVISPVRTEDSATYY	GATTTTACTCAAGGACGGTTTTCTGTGAAACACATTCTGACCCAGAAAGCCTTTCACTTGGTGATCTCTCCAGTAAGGACTGAAGACAGTGCCACTTACTAC	CASSYEGILYTDKLIF	TGTGCCTCCTCCTACGAGGGGATACTGTACACCGATAAACTCATCTTT	GKGTRVTVEP	GGAAAAGGAACCCGTGTGACTGTGGAACCAA	929	8	clonotype10	clonotype10_consensus_1	1
TACGGATTCTGCGGCA-1	TRUE	TACGGATTCTGCGGCA-1_contig_1	TRUE	550	TRD	TRDV1		TRDJ1	TRDC	TRUE	TRUE	AQKVTQAQSSVSMPVRKAVTLNCLYE	GCCCAGAAGGTTACTCAAGCCCAGTCATCAGTATCCATGCCAGTGAGGAAAGCAGTCACCCTGAACTGCCTGTATGAA	TSWWSYY	ACAAGTTGGTGGTCATATTAT	IFWYKQLPSKEMIFLIR	ATTTTTTGGTACAAGCAACTTCCCAGCAAAGAGATGATTTTCCTTATTCGC	QGSDEQ	CAGGGTTCTGATGAACAG	NAKSGRYSVNFKKAAKSVALTISALQLEDSAKYF	AATGCAAAAAGTGGTCGCTATTCTGTCAACTTCAAGAAAGCAGCGAAATCCGTCGCCTTAACCATTTCAGCCTTACAGCTAGAAGATTCAGCAAAGTACTTT	CALGDPLPPGIHYTDKLIF	TGTGCTCTTGGGGATCCTCTTCCGCCGGGGATCCATTACACCGATAAACTCATCTTT	GKGTRVTVEP	GGAAAAGGAACCCGTGTGACTGTGGAACCAA	1739	13	clonotype21	clonotype21_consensus_1	1
TACGGGCAGATGTTAG-1	TRUE	TACGGGCAGATGTTAG-1_contig_1	TRUE	574	TRD	TRDV1	TRDD3	TRDJ1	TRDC	TRUE	TRUE	AQKVTQAQSSVSMPVRKAVTLNCLYE	GCCCAGAAGGTTACTCAAGCCCAGTCATCAGTATCCATGCCAGTGAGGAAAGCAGTCACCCTGAACTGCCTGTATGAA	TSWWSYY	ACAAGTTGGTGGTCATATTAT	IFWYKQLPSKEMIFLIR	ATTTTTTGGTACAAGCAACTTCCCAGCAAAGAGATGATTTTCCTTATTCGC	QGSDEQ	CAGGGTTCTGATGAACAG	NAKSGRYSVNFKKAAKSVALTISALQLEDSAKYF	AATGCAAAAAGTGGTCGCTATTCTGTCAACTTCAAGAAAGCAGCGAAATCCGTCGCCTTAACCATTTCAGCCTTACAGCTAGAAGATTCAGCAAAGTACTTT	CALGGLTWSSERHYWGIRRKYTDKLIF	TGTGCTCTTGGGGGATTAACGTGGTCTTCCGAACGCCATTACTGGGGGATACGCCGAAAGTACACCGATAAACTCATCTTT	GKGTRVTVEP	GGAAAAGGAACCCGTGTGACTGTGGAACCAA	413	12	clonotype296	clonotype296_consensus_1	1
TACGGGCAGATGTTAG-1	TRUE	TACGGGCAGATGTTAG-1_contig_2	TRUE	632	TRG	TRGV4		TRGJ1	TRGC2	TRUE	TRUE	KSVIRQTGSSAEITCDLA	AAGTCAGTCATCAGGCAGACTGGGTCATCTGCTGAAATCACTTGTGATCTTGCT	EGSTGY	GAAGGAAGTACCGGCTAC	IHWYLHQEGKAPQRLLY	ATCCACTGGTACCTACACCAGGAGGGGAAGGCCCCACAGCGTCTTCTGTAC	YDSYTSSVVLES	TATGACTCCTACACCTCCAGCGTTGTGTTGGAATCA	GISPGKYDTYGSTRKNLRMILRNLIENDSGVYY	GGAATCAGCCCAGGGAAGTATGATACTTACGGAAGCACAAGGAAGAACTTGAGAATGATACTGCGAAATCTTATTGAAAATGACTCTGGAGTCTATTAC	CATWDGLPGYKKLF	TGTGCCACCTGGGATGGCCTTCCCGGTTATAAGAAACTCTTT	GSGTTLVVT	GGCAGTGGAACAACACTTGTTGTCACAG	952	8	clonotype296	clonotype296_consensus_2	1
[truncated: 180 more rows]
