# Supplementary material for: Tumor reactive γδ T cells contribute to a complete response to PD-1 blockade in a Merkel cell carcinoma patient
Source: Nat Commun. 2024 Feb 6;15:1094. doi: 10.1038/s41467-024-45449-y (PMC10848161; doi:10.1038/s41467-024-45449-y)
Supplement: Supplementary file 6 — Source data [file 41467_2024_45449_MOESM6_ESM.xlsx]

## Sheet: Figure 1b
	% γδ T cell of CD3+
	E-013	E-020	E-022	E-033	E-034	E-035
Baseline	3.88	8.54	3.09	0.59	1.75	9.43
On-Treatment	35.8		6.04		3.12	8.1

## Sheet: Figure 2c
	% γδ T cell of CD3+	Tumor CT
Screen	1.4	0
Week 3	3.29
Week 6	6.77
Week 9		-12
Week 12	7.28
Week 18		-90
Week 21	6.1
Week 27		-92
Week 30	3.65
Week 36		-92

## Sheet: Figure 2e
	%Ki-67 of γδ T cells							% Vδ1, Ki-67 of γδ T cells
	E-013	E-020	E-022	E-034	E-035			E-013	E-020	E-022	E-034	E-035
Baseline	15.05	4.93	2.4	6.64	2.76		Baseline	11	2.36	0.44	5.44	1.15
Week 6	29.43	6.31	1.39	8.93	34.8		Week 6	25.2	2.69	0.53	7.22	20.1

## Sheet: Figure 2g
	%TIM3 of γδ T cells							% Vδ1, TIM3 of γδ T cells
	E-013	E-020	E-022	E-034	E-035			E-013	E-020	E-022	E-034	E-035
Baseline	35.9	16.1	11.7	33.6	4.41		Baseline	28.5	4.86	1.48	30.3	1.43
Week 6	45.2	11.6	11.7	26.3	38.6		Week 6	38.1	4.86	1.77	23.8	23.9

## Sheet: Figure 5a
	J76 Alone		anti-CD3		PBMC		H929		THP1		K562		HUVEC		OVCAR3		CaOV3		A375		888mel		624mel		MS-1		MCC14-2		MCC26
gdTCR1-4	0.99	1.01	10.31	10.39	1.03	0.97	0.82	1.04	0.76	1.03	1.07	1.05	1.09	1.07	1.05	0.95	1.16	1.14	1.46	1.31	1.32	1.19	1.08	1.12	1.11	1.2	0.74	0.77	1.15	1.27
gdTCR3-5	0.93	1.07	10.54	10.56	0.89	1.06	0.8	1	0.97	1.03	1.12	1.19	1.37	1.26	1.11	1.01	1.18	1.15	1.14	1.07	1.02	0.99	0.77	0.77	1.09	1.13	1.13	0.98	1.36	1.3
gdTCR3-4	1.05	0.95	11.4	10.82	1.02	0.87	0.99	1.01	1.16	1.38	1.36	1.7	1.13	1.31	1.46	1.37	1.32	1.18	3.48	3.71	4.77	4.9	6.65	6.98	4.82	4.73	4.28	4.05	6.91	7.06

## Sheet: Figure 5c
	MS-1										MCC14-2										MCC26
	Non-transduced		gdTCR1-4		gdTCR3-4		gdTCR3-5				Non-transduced		gdTCR1-4		gdTCR3-4		gdTCR3-5				Non-transduced		gdTCR1-4		gdTCR3-4		gdTCR3-5
J76 alone	0.53	0.84	3.37	3.1	2.88	2.58	2.54	2.92		J76 alone	0.29	0.38	2.42	4.1	1.3	1.35	1.52	1.6		J76 alone	0.39	0.38	2.58	2.48	1.57	1.89	1.66	1.73
1:10	0.81	0.69	3.08	3.73	14.8	15.3	2.73	2.59		1:10	0.23	0.45	2.29	2.5	14.6	16.2	1.71	1.85		1:10	0.41	0.32	2.83	3.18	18	19.1	2.49	2.52
1:5	0.68	0.54	3.83	3.52	19.6	20.8	2.7	3.14		1:5	0.3	0.32	1.96	2.11	18.5	18.6	1.71	1.67		1:5	0.44	0.52	2.54	2.57	22.8	24.5	2.28	1.94
1:2	0.53	0.69	3.45	3.18	26.2	27.3	2.42	2.49		1:2	0.51	0.39	1.99	1.82	21.3	20.4	1.54	1.44		1:2	0.45	0.39	3.74	3.2	37.7	37.6	2.18	2.51
1:1	0.41	0.54	3.33	3.74	30.5	29.3	2.23	2.38		1:1	0.45	0.65	2.37	2.32	22.7	21.8	1.99	1.86		1:1	0.47	0.35	2.87	3.1	42.1	38.9	2.51	2.43

## Sheet: Figure 5d
	PBMC										H929										HUVEC										888mel										624mel
	Non-transduced		gdTCR1-4		gdTCR3-4		gdTCR3-5				Non-transduced		gdTCR1-4		gdTCR3-4		gdTCR3-5				Non-transduced		gdTCR1-4		gdTCR3-4		gdTCR3-5				Non-transduced		gdTCR1-4		gdTCR3-4		gdTCR3-5				Non-transduced		gdTCR1-4		gdTCR3-4		gdTCR3-5
J76 alone	0.4	0.29	3.66	2.95	2.54	3	3.27	2.93		J76 alone	0.67	0.4	5.93	5.73	5.54	4.51	4.8	4.47		J76 alone	0.75	0.57	5.49	5.25	3.24	3.63	3.84	3.71		J76 alone	0.21	0.24	4.25	3.68	1.38	1.27	2.56	2.97		J76 alone	0.27	0.29	3.93	3.95	1.12	1.12	2.57	3.01
1:10	0.27	0.32	3.71	3.11	2.84	2.56	3.22	2.84		1:10	0.81	0.55	5.98	6.54	5.04	5.48	5.19	4.77		1:10	0.49	0.46	5.78	5.42	3.34	5.3	5.71	4.71		1:10	0.21	0.37	4.83	4.68	9.39	10.1	2.95	3.15		1:10	0.4	0.3	4.49	4.5	14.7	14.8	2.9	3.21
1:5	0.16	0.28	3.14	3.52	2.28	2.39	3.17	3.08		1:5	0.79	0.61	7.02	6.74	5.36	5.57	4.33	4.63		1:5	0.59	0.5	5.83	5.76	3.87	4.5	5.19	4.76		1:5	0.36	0.39	5.05	4.45	14.4	13.9	3	3.13		1:5	0.29	0.18	4.41	4.27	20	21.7	2.84	3.11
1:2	0.16	0.23	3.42	3.22	2.82	2.42	2.75	3.28		1:2	0.36	0.72	4.8	6.05	4.97	5.08	3.69	4.62		1:2	0.28	0.44	5.79	5.46	4.37	4.85	5.59	4.91		1:2	0.46	0.49	5.19	4.67	18.8	19.3	4	3.92		1:2	0.31	0.24	4.27	4.4	26.2	27.5	3.02	3.04
1:1	0.32	0.38	3.37	3.3	4.24	2.68	2.95	2.81		1:1	0.46	0.26	5.39	6.28	5.85	3.87	3.64	5.18												1:1	0.4	0.33	5.91	5.12	20.3	19.9	4.52	4.53		1:1	0.3	0.26	4.58	4.82	29.3	32.3	3.64	2.97

## Sheet: Supplementary Figure 3b
	scrambled		B2M
J76 alone	2.33	2.2	2.62	2.43
1:10	31.2	27.9	29.9	26
1:5	45.2	44.1	44.1	37.3
1:2	59.7	58.1	60.8	50.9
1:1	60.3	57.2	60.1	62.4

## Sheet: Supplementary Figure 3c
	scrambled		MICA/B
J76 alone	1.22	1.24	1.29	1.51
1:10	21	21.9	21.3	22.8
1:5	28.7	30	31.7	32.3
1:2	45.6	45.9	44.7	46.7
1:1	52.6	53.6	52.6	54.1

## Sheet: Supplementary Figure 3d
	scrambled		EphA2
J76 alone	1.22	1.24	1.35	1.52
1:10	21	21.9	22.5	23.9
1:5	28.7	30	34	34.5
1:2	45.6	45.9	41.4	46.3
1:1	52.6	53.6	53	55.8

[truncated: 6 more sheets: Supplementary Figure 3e, Supplementary Figure 3f, Supplementary Figure 3g, Supplementary Figure 4a, Supplementary Figure 4c, Supplementary Figure 4d]
